# Supplementary material for: Transcriptomic Response of Rhizobium leguminosarum to Acidic Stress and Nutrient Limitation Is Versatile and Substantially Influenced by Extrachromosomal Gene Pool
Source: Int J Mol Sci. 2024 Oct 31;25(21):11734. doi: 10.3390/ijms252111734 (PMC11547076; doi:10.3390/ijms252111734)
Supplement: Supplementary file 1 [file ijms-25-11734-s001.zip]

Archive with 14 entries (14 files):
- Supplementary Figure S1. Exopolysaccharide production by Rhizobium leguminosarum bv. trifolii TA1 under different pH conditions in complete and minimal media.pdf
- Supplementary Table S1. RNA-seq read mapping statistics.xlsx
- Supplementary Table S10. Number of DEGs on individual RtTA1 replicons under applied experimental variants.xlsx
- Supplementary Table S11. DEG rates on individual RtTA1 replicons under applied experimental variants.xlsx
- Supplementary Table S12. List of complete Rhizobium genomes downloaded from NCBI and used in pangenome analysis.xlsx
- Supplementary Table S13. Composition of the bacterial media used in this study.pdf
- Supplementary table S2. Summary of differential gene expression analyses for the M7vC7 experimental variant.xlsx
- Supplementary table S3. Summary of differential gene expression analyses for the M5vC5 experimental variant.xlsx
- Supplementary table S4. Summary of differential gene expression analyses for the C5vC7 experimental variant.xlsx
- Supplementary table S5. Summary of differential gene expression analyses for the M5vM7 experimental variant.xlsx
- Supplementary Table S6. Functional enrichment and annotation of DEGs.xlsx
- Supplementary Table S7. Mode of action of common DEGs in the transition from minimal to complete medium, regardless of pH.xlsx
- Supplementary Table S8. Mode of action of common DEGs in the transition from acidic to neutral pH, regardless of medium.xlsx
- Supplementary Table S9. Transcriptional profiles of 76 DEGs common to all conditions.xlsx
