# Supplementary material for: Transcriptomic Response of Rhizobium leguminosarum to Acidic Stress and Nutrient Limitation Is Versatile and Substantially Influenced by Extrachromosomal Gene Pool
Source: Int J Mol Sci. 2024 Oct 31;25(21):11734. doi: 10.3390/ijms252111734 (PMC11547076; doi:10.3390/ijms252111734)
Supplement: Supplementary file 1 [file ijms-25-11734-s001.zip › Supplementary Table S1. RNA-seq read mapping statistics.xlsx]

## Sheet: Arkusz1
Sample Name	Total Number of PE150 Reads	Average Number of Reads per Growth Condition	Number of Reads Mapped to the Reference Genome	% of Reads Mapped to the Reference Genome
C5_1	17,469,474	17,529,589	17,226,336	98.61%
C5_2	16,915,540		16,666,493	98.53%
C5_3	18,203,752		17,049,419	93.66%
C7_1	40,760,042	39,211,846	40,104,527	98.39%
C7_2	44,837,078		43,900,806	97.91%
C7_3	32,038,418		31,499,240	98.32%
M5_1	13,654,634	15,820,207	13,530,914	99.09%
M5_2	17,901,232		17,721,211	98.99%
M5_3	15,904,756		15,771,164	99.16%
M7_1	17,394,738	17,394,738	17,052,062	98.03%
M7_2	17,394,738		16,756,232	96.33%
M7_3	17,394,738		15,280,607	87.85%
