# Supplementary material for: Transcriptomic Response of Rhizobium leguminosarum to Acidic Stress and Nutrient Limitation Is Versatile and Substantially Influenced by Extrachromosomal Gene Pool
Source: Int J Mol Sci. 2024 Oct 31;25(21):11734. doi: 10.3390/ijms252111734 (PMC11547076; doi:10.3390/ijms252111734)
Supplement: Supplementary file 1 [file ijms-25-11734-s001.zip › Supplementary Table S10. Number of DEGs on individual RtTA1 replicons under applied experimental variants.xlsx]

## Sheet: Arkusz1
Experimental variant: M7vC7
Replicon	No. of all DEGs	No. of upregulated DEGs (% of DEGs on individual replicon)	No. of downregulated DEGs (% of DEGs on individual replicon)
chromosome	1136	664 (58.45%)	472 (41.55%)
pRleTA1a	98	35 (35.71%)	63 (64.29%)
pRleTA1b	116	39 (33.62%)	77 (66.38%)
pRleTA1c	170	101 (59.41%)	69 (40.59%)
pRleTA1d	180	41 (22.78%)	139 (77.22%)
Experimental variant: M5vC5
Replicon	No. of all DEGs	No. of upregulated DEGs (% of DEGs on individual replicon)	No. of downregulated DEGs (% of DEGs on individual replicon)
chromosome	730	339 (46.44%)	391 (53.56%)
pRleTA1a	47	17 (36.17%)	30 (63.83%)
pRleTA1b	73	39 (53.42%)	34 (46.58%)
pRleTA1c	81	56 (69.14%)	25 (30.86%)
pRleTA1d	104	47 (45.19%)	57 (54.81%)
Experimental variant: C5vC7
Replicon	No. of all DEGs	No. of upregulated DEGs (% of DEGs on individual replicon)	No. of downregulated DEGs (% of DEGs on individual replicon)
chromosome	778	475 (61.05%)	303 (38.95%)
pRleTA1a	83	7 (8.43%)	76 (91.57%)
pRleTA1b	72	16 (22.22%)	56 (77.78%)
pRleTA1c	91	23 (25.27%)	68 (74.73%)
pRleTA1d	105	25 (23.81%)	80 (76.19%)
Experimental variant: M5vM7
Replicon	No. of all DEGs	No. of upregulated DEGs (% of DEGs on individual replicon)	No. of downregulated DEGs (% of DEGs on individual replicon)
chromosome	755	391 (51.79%)	364 (48.21%)
pRleTA1a	67	7 (10.45%)	60 (89.55%)
pRleTA1b	72	37 (51.39%)	35 (48.61%)
pRleTA1c	123	26 (21.14%)	97 (78.86%)
pRleTA1d	91	47 (51.65%)	44 (48.35%)
