# Supplementary material for: Transcriptomic Response of Rhizobium leguminosarum to Acidic Stress and Nutrient Limitation Is Versatile and Substantially Influenced by Extrachromosomal Gene Pool
Source: Int J Mol Sci. 2024 Oct 31;25(21):11734. doi: 10.3390/ijms252111734 (PMC11547076; doi:10.3390/ijms252111734)
Supplement: Supplementary file 1 [file ijms-25-11734-s001.zip › Supplementary Table S11. DEG rates on individual RtTA1 replicons under applied experimental variants.xlsx]

## Sheet: DEG_replikony
Experimental variant: M7vC7
all DEGs				upregulated DEGs				downregulated DEGs
Replicon	mean log2FC	median log2FC		Replicon	mean log2FC	median log2FC		Replicon	mean log2FC	median log2FC
chromosome	0.215879	1.097312		chromosome	1.515078	1.377733		chromosome	-1.611807	-1.343086
pRleTA1a	-0.463673	-1.241020		pRleTA1a	1.813823	1.687657		pRleTA1a	-1.728950	-1.550033
pRleTA1b	-0.610245	-1.149996		pRleTA1b	1.500687	1.323144		pRleTA1b	-1.679418	-1.413073
pRltTA1c	1.158946	1.316351		pRltTA1c	2.891646	2.387949		pRltTA1c	-1.377325	-1.326472
pRltTA1d	-0.743427	-1.301843		pRltTA1d	2.134752	1.604753		pRltTA1d	-1.592386	-1.449127
Experimental variant: M5vC5
all DEGs				upregulated DEGs				downregulated DEGs
Replicon	mean log2FC	median log2FC		Replicon	mean log2FC	median log2FC		Replicon	mean log2FC	median log2FC
chromosome	-0.105398	-1.050674		chromosome	1.589567	1.329067		chromosome	-1.574945	-1.378472
pRleTA1a	-0.441442	-1.110134		pRleTA1a	1.307079	1.304073		pRleTA1a	-1.432271	-1.280855
pRleTA1b	0.101971	1.042047		pRleTA1b	1.472285	1.305373		pRleTA1b	-1.469860	-1.349863
pRltTA1c	0.719939	1.233402		pRltTA1c	1.644345	1.394007		pRltTA1c	-1.350730	-1.318306
pRltTA1d	-0.004064	-1.056518		pRltTA1d	1.713925	1.345854		pRltTA1d	-1.420651	-1.260559
Experimental variant: C5vC7
all DEGs				upregulated DEGs				downregulated DEGs
Replicon	mean log2FC	median log2FC		Replicon	mean log2FC	median log2FC		Replicon	mean log2FC	median log2FC
chromosome	0.303211	1.093386		chromosome	1.482726	1.312974		chromosome	-1.545865	-1.372915
pRleTA1a	-1.341554	-1.339535		pRleTA1a	1.400219	1.323144		pRleTA1a	-1.594085	-1.436857
pRleTA1b	-0.872574	-1.238696		pRleTA1b	1.323425	1.197697		pRleTA1b	-1.500002	-1.344780
pRltTA1c	-0.690515	-1.191046		pRltTA1c	1.491775	1.444241		pRltTA1c	-1.428643	-1.306525
pRltTA1d	-0.728693	-1.167625		pRltTA1d	1.404228	1.352674		pRltTA1d	-1.395231	-1.2423368
Experimental variant: M5vM7
all DEGs				upregulated DEGs				downregulated DEGs
Replicon	mean log2FC	median log2FC		Replicon	mean log2FC	median log2FC		Replicon	mean log2FC	median log2FC
chromosome	0.055613	1.035134		chromosome	1.587103	1.340453		chromosome	-1.589476	-1.380188
pRleTA1a	-1.484201	-1.521704		pRleTA1a	1.312310	1.360333		pRleTA1a	-1.810461	-1.562959
pRleTA1b	0.062463	1.012989		pRleTA1b	1.477010	1.308215		pRleTA1b	-1.432915	-1.334461
pRltTA1c	-1.506984	-1.431381		pRltTA1c	1.604226	1.435894		pRltTA1c	-2.340916	-1.768589
pRltTA1d	-0.060472	1.026093		pRltTA1d	1.451404	1.337628		pRltTA1d	-1.675431	-1.451696
