# Supplementary material for: Transcriptomic Response of Rhizobium leguminosarum to Acidic Stress and Nutrient Limitation Is Versatile and Substantially Influenced by Extrachromosomal Gene Pool
Source: Int J Mol Sci. 2024 Oct 31;25(21):11734. doi: 10.3390/ijms252111734 (PMC11547076; doi:10.3390/ijms252111734)
Supplement: Supplementary file 1 [file ijms-25-11734-s001.zip › Supplementary Table S12. List of complete Rhizobium genomes downloaded from NCBI and used in pangenome analysis.xlsx]

## Sheet: Rhizobium genomes
Assembly	GenBank	RefSeq	Scientific name	Modifier	Size (Mb)	Release date	Scaffolds count	GC percent	Submitter	BioProject	BioSample	Genes	Protein-coding	Pseudogenes
ASM9204v1	GCA_000092045.1	GCF_000092045.1	Rhizobium etli CFN 42	CFN 42 (strain)	6.530	Mar, 2006	7	61	Centro de Ciencias Genomicas, Universidad Nacional Autonoma de Mexico	PRJNA13932	SAMN02603106	6361	5980	318
ASM926v1	GCA_000009265.1	GCF_000009265.1	Rhizobium johnstonii 3841	3841 (strain)	7.751	Sep, 2006	7	61	Sanger Institute	PRJNA344	SAMEA1705944	7503	7201	237
ASM2026v1	GCA_000020265.1	GCF_000020265.1	Rhizobium etli CIAT 652	CIAT 652 (strain)	6.448	Jun, 2008	4	61.5	Centro de Ciencias Genomicas, Universidad Nacional Autonoma de Mexico	PRJNA28021	SAMN02603107	6203	5916	222
ASM2134v1	GCA_000021345.1	GCF_000021345.1	Rhizobium leguminosarum bv. trifolii WSM2304	WSM2304 (strain)	6.873	Oct, 2008	5	61	US DOE Joint Genome Institute (JGI-PGF)	PRJNA20179	SAMN00000679	6656	6440	152
ASM1626v1	GCA_000016265.1	GCF_000016265.1	Rhizobium rhizogenes K84	K84 (strain)	7.273	Jan, 2009	5	60	Agrobacterium consortium	PRJNA13402	SAMN02602977	6912	6737	110
ASM2318v1	GCA_000023185.1	GCF_000023185.1	Rhizobium leguminosarum bv. trifolii WSM1325	WSM1325 (strain)	7.418	Jun, 2009	6	61	US DOE Joint Genome Institute (JGI-PGF)	PRJNA20097	SAMN00000703	7208	6945	199
ASM33088v1	GCA_000330885.1	GCF_000330885.1	Rhizobium tropici CIAT 899	CIAT 899 (strain)	6.686	Jan, 2013	4	59.5	Universidad Nacional Autonoma de Mexico	PRJNA42391	SAMN02604105	6377	6143	167
ASM44243v1	GCA_000442435.1	GCF_000442435.1	Rhizobium etli bv. mimosae str. Mim1	Mim1 (strain)	7.198	Jul, 2013	7	61	Centro de Ciencias Genomicas UNAM	PRJNA200310	SAMN02603105	6916	6554	298
ASM51760v1	GCA_000517605.1	GCF_000517605.1	Rhizobium leguminosarum bv. trifolii WSM1689	WSM1689 (strain)	6.903	Jan, 2014	6	61	DOE Joint Genome Institute	PRJNA62289	SAMN02769650	6711	6465	182
ASM52087v1	GCA_000520875.1	GCF_000520875.1	Rhizobium leguminosarum bv. trifolii CB782	CB782 (strain)	6.704	Jan, 2014	4	61	DOE Joint Genome Institute	PRJNA67103	SAMN02769652	6491	6213	215
ASM69884v1	GCA_000698845.1	GCF_000698845.1	Rhizobium etli bv. mimosae str. IE4771	IE4771 (strain)	7.057	Jun, 2014	6	61	Centro de Ciencias Genomicas UNAM	PRJNA230502	SAMN02423216	6754	6500	189
ASM81612v1	GCA_000816125.1	GCF_000816125.1	Rhizobium etli bv. phaseoli str. IE4803	IE4803 (strain)	6.997	Jan, 2015	5	61	Centro de Ciencias Genomicas UNAM	PRJNA231318	SAMN02423217	6737	6402	269
ASM81684v1	GCA_000816845.1	GCF_000816845.1	Rhizobium gallicum bv. gallicum R602sp	R602 (strain)	7.311	Jan, 2015	4	59.5	Centro de Ciencias Genomicas UNAM	PRJNA227036	SAMN02393724	7099	6672	363
ASM166408v1	GCA_001664085.1	GCF_001664085.1	Rhizobium sp. N1341	N1341 (strain)	6.556	Jun, 2016	6	61	Centro de Ciencias Genomicas UNAM	PRJNA293118	SAMN03998639	6391	6112	215
ASM166410v1	GCA_001664105.1	GCF_001664105.1	Rhizobium phaseoli	N261 (strain)	6.741	Jun, 2016	5	61.5	Centro de Ciencias Genomicas UNAM	PRJNA293118	SAMN03998625	6495	6220	211
ASM166412v1	GCA_001664125.1	GCF_001664125.1	Rhizobium phaseoli	N831 (strain)	6.745	Jun, 2016	5	61.5	Centro de Ciencias Genomicas UNAM	PRJNA293118	SAMN03998628	6520	6243	213
ASM166414v1	GCA_001664145.1	GCF_001664145.1	Rhizobium sp. N731	N731 (strain)	6.275	Jun, 2016	6	61	Centro de Ciencias Genomicas UNAM	PRJNA293118	SAMN03998643	6082	5820	196
ASM166416v1	GCA_001664165.1	GCF_001664165.1	Rhizobium phaseoli	N161 (strain)	6.720	Jun, 2016	5	61.5	Centro de Ciencias Genomicas UNAM	PRJNA293118	SAMN03998624	6491	6217	209
ASM166418v1	GCA_001664185.1	GCF_001664185.1	Rhizobium phaseoli	R744 (strain)	6.662	Jun, 2016	5	61.5	Centro de Ciencias Genomicas UNAM	PRJNA293118	SAMN03998636	6415	6194	157
ASM166420v1	GCA_001664205.1	GCF_001664205.1	Rhizobium phaseoli	R630 (strain)	6.753	Jun, 2016	5	61.5	Centro de Ciencias Genomicas UNAM	PRJNA293118	SAMN03998633	6481	6221	194
ASM166422v1	GCA_001664225.1	GCF_001664225.1	Rhizobium phaseoli	R723 (strain)	6.741	Jun, 2016	5	61.5	Centro de Ciencias Genomicas UNAM	PRJNA293118	SAMN03998635	6495	6219	212
ASM166424v1	GCA_001664245.1	GCF_001664245.1	Rhizobium phaseoli	R620 (strain)	6.631	Jun, 2016	5	61.5	Centro de Ciencias Genomicas UNAM	PRJNA293118	SAMN03998632	6402	6167	171
ASM166426v1	GCA_001664265.1	GCF_001664265.1	Rhizobium esperanzae	N561 (strain)	6.479	Jun, 2016	5	61	Centro de Ciencias Genomicas UNAM	PRJNA293118	SAMN03998640	6329	6047	218
ASM166428v1	GCA_001664285.1	GCF_001664285.1	Rhizobium phaseoli	N931 (strain)	6.746	Jun, 2016	5	61.5	Centro de Ciencias Genomicas UNAM	PRJNA293118	SAMN03998630	6518	6241	213
ASM166430v1	GCA_001664305.1	GCF_001664305.1	Rhizobium sp. N1314	N1314 (strain)	6.275	Jun, 2016	6	61	Centro de Ciencias Genomicas UNAM	PRJNA293118	SAMN03998638	6082	5820	196
ASM166432v1	GCA_001664325.1	GCF_001664325.1	Rhizobium sp. N621	N621 (strain)	6.425	Jun, 2016	5	61	Centro de Ciencias Genomicas UNAM	PRJNA293118	SAMN03998641	6241	5968	208
ASM166434v1	GCA_001664345.1	GCF_001664345.1	Rhizobium sp. N113	N113 (strain)	6.524	Jun, 2016	5	61	Centro de Ciencias Genomicas UNAM	PRJNA293118	SAMN03998637	6309	6026	219
ASM166436v1	GCA_001664365.1	GCF_001664365.1	Rhizobium phaseoli	N671 (strain)	6.906	Jun, 2016	6	61.5	Centro de Ciencias Genomicas UNAM	PRJNA293118	SAMN03998626	6732	6455	212
ASM166438v1	GCA_001664385.1	GCF_001664385.1	Rhizobium phaseoli	R650 (strain)	6.726	Jun, 2016	5	61.5	Centro de Ciencias Genomicas UNAM	PRJNA293118	SAMN03998634	6446	6192	190
ASM166440v1	GCA_001664405.1	GCF_001664405.1	Rhizobium phaseoli	N771 (strain)	6.906	Jun, 2016	6	61.5	Centro de Ciencias Genomicas UNAM	PRJNA293118	SAMN03998627	6733	6456	212
ASM166442v1	GCA_001664425.1	GCF_001664425.1	Rhizobium phaseoli	N841 (strain)	6.860	Jun, 2016	6	61	Centro de Ciencias Genomicas UNAM	PRJNA293118	SAMN03998629	6678	6386	228
ASM166444v1	GCA_001664445.1	GCF_001664445.1	Rhizobium phaseoli	R611 (strain)	6.705	Jun, 2016	5	61.5	Centro de Ciencias Genomicas UNAM	PRJNA293118	SAMN03998631	6423	6171	188
ASM166446v1	GCA_001664465.1	GCF_001664465.1	Rhizobium sp. N6212	N6212 (strain)	6.424	Jun, 2016	5	61	Centro de Ciencias Genomicas UNAM	PRJNA293118	SAMN03998642	6243	5970	208
ASM166448v1	GCA_001664485.1	GCF_001664485.1	Rhizobium sp. N324	N324 (strain)	6.973	Jun, 2016	6	61.5	Centro de Ciencias Genomicas UNAM	PRJNA293118	SAMN03998646	6696	6438	194
ASM166452v1	GCA_001664525.1	GCF_001664525.1	Rhizobium sp. N871	N871 (strain)	6.479	Jun, 2016	5	61	Centro de Ciencias Genomicas UNAM	PRJNA293118	SAMN03998645	6328	6046	218
ASM166454v1	GCA_001664545.1	GCF_001664545.1	Rhizobium sp. N741	N741 (strain)	6.556	Jun, 2016	6	61	Centro de Ciencias Genomicas UNAM	PRJNA293118	SAMN03998644	6388	6112	212
ASM167978v1	GCA_001679785.1	GCF_001679785.1	Rhizobium leguminosarum	Vaf10 (strain)	8.568	Jul, 2016	8	60.5	All-Russia Research Institute for Agricultural Microbiology	PRJNA316801	SAMN05285389	8447	7732	651
ASM169145v1	GCA_001691455.1	GCF_001691455.1	Rhizobium sp. S41	S41 (strain)	5.524	Jul, 2016	2	59.5	Nanjing Agricultural University	PRJNA327265	SAMN05323143	5402	5173	146
ASM189042v1	GCA_001890425.1	GCF_001890425.1	Rhizobium leguminosarum	Vaf-108 (strain)	8.447	Dec, 2016	9	60.5	All-Russia Research Institute for Agricultural Microbiology	PRJNA316801	SAMN05990783	8311	7674	573
ASM190837v1	GCA_001908375.1	GCF_001908375.1	Rhizobium etli 8C-3	8C-3 (strain)	7.309	Dec, 2016	4	59.5	Centro de Ciencias Genomicas UNAM	PRJNA293876	SAMN04017682	7017	6650	299
ASM190861v1	GCA_001908615.1	GCF_001908615.1	Rhizobium gallicum	IE4872 (strain)	7.474	Dec, 2016	5	59.5	Centro de Ciencias Genomicas UNAM	PRJNA293856	SAMN04010568	7273	6799	410
ASM17271v2	GCA_000172715.2	GCF_000172715.2	Rhizobium phaseoli Brasil 5	Bra5 (strain)	6.665	Apr, 2017	5	61.5	Centro de Ciencias Genomicas, Universidad Nacional Autonoma de Mexico	PRJNA29557	SAMN02469449	6462	6179	219
ASM17279v2	GCA_000172795.2	GCF_000172795.2	Rhizobium sp. CIAT894	CIAT894 (strain)	6.658	May, 2017	6	61	Centro de Ciencias Genomicas, Universidad Nacional Autonoma de Mexico	PRJNA29565	SAMN02469455	6401	6123	215
ASM211748v1	GCA_002117485.1	GCF_002117485.1	Rhizobium sp. NXC14	NXC14 (strain)	6.686	May, 2017	4	61	Centro de Ciencias Genomicas UNAM	PRJNA383589	SAMN06767451	6465	6136	262
ASM211772v1	GCA_002117725.1	GCF_002117725.1	Rhizobium sp. TAL182	TAL182 (strain)	6.402	May, 2017	6	61	Centro de Ciencias Genomicas UNAM	PRJNA294178	SAMN05928285	6261	5999	196
ASM211984v1	GCA_002119845.1	GCF_002119845.1	Rhizobium etli	NXC12 (strain)	6.757	May, 2017	6	61	Centro de Ciencias Genomicas UNAM	PRJNA383588	SAMN06767430	6552	6207	282
ASM17269v2	GCA_000172695.2	GCF_000172695.2	Rhizobium sp. Kim5	Kim5 (strain)	6.817	May, 2017	5	61	Centro de Ciencias Genomicas, Universidad Nacional Autonoma de Mexico	PRJNA29555	SAMN02469451	6629	6304	259
ASM224018v1	GCA_002240185.1	GCF_002240185.1	Rhizobium leguminosarum bv. viciae	BIHB 1148 (strain)	6.958	Aug, 2017	7	61	CSIR-Institute of Himalayan Bioresource Technology	PRJNA395793	SAMN04849238	6812	6514	235
ASM224336v1	GCA_002243365.1	GCF_002243365.1	Rhizobium leguminosarum bv. viciae	BIHB 1217 (strain)	7.953	Aug, 2017	7	60.5	CSIR-Institute of Himalayan Bioresource Technology	PRJNA395792	SAMN07414824	7775	7440	267
ASM227789v1	GCA_002277895.1	GCF_002277895.1	Rhizobium sp. 11515TR	10195 (strain)	7.070	Aug, 2017	3	59.5	University of Alberta	PRJNA399130	SAMN07522840	6705	6522	115
ASM260063v1	GCA_002600635.1	GCF_002600635.1	Rhizobium sp. ACO-34A	ACO-34A (strain)	6.285	Oct, 2017	5	61	Center for Genomic Sciences	PRJNA384228	SAMN06830640	5913	5733	111
ASM281403v1	GCA_002814035.1	GCF_002814035.1	Rhizobium sp. Y9	Y9 (strain)	5.321	Dec, 2017	3	59	Ibaraki University College of Agriculture	PRJNA351913	SAMN05958282	5035	4909	57
ASM295371v1	GCA_002953715.1	GCF_002953715.1	Rhizobium leguminosarum	Norway (strain)	7.788	Jan, 2018	6	60.5	LMU Munich	PRJNA417364	SAMN07985393	7460	7170	225
ASM294431v1	GCA_002944315.1	GCF_002944315.1	Rhizobium sp. NXC24	NXC24 (strain)	7.303	Feb, 2018	4	59.5	Centro de Ciencias Genomicas UNAM	PRJNA415482	SAMN07823526	6963	6744	153
ASM294829v1	GCA_002948295.1	GCF_002948295.1	Rhizobium leguminosarum bv. viciae	UPM791 (strain)	7.838	Feb, 2018	6	60.5	Universidad Politecnica de Madrid	PRJNA417467	SAMN07965043	7541	7153	324
ASM329040v1	GCA_003290405.1	GCF_003290405.1	Rhizobium leguminosarum	ATCC 14479 (strain)	7.935	Jul, 2018	5	60.5	East Tennessee State University	PRJNA472986	SAMN09255527	7689	7313	311
ASM200520v3	GCA_002005205.3	GCF_002005205.3	Rhizobium rhizogenes	K599 (NCPPB2659) (strain)	5.482	Aug, 2018	3	59.5	Hangzhou Normal University	PRJNA373797	SAMN06314224	5149	5035	44
ASM362775v1	GCA_003627755.1	GCF_003627755.1	Rhizobium jaguaris	CCGE525 (strain)	8.026	Oct, 2018	4	59.5	Center for Genomic Sciences	PRJNA492918	SAMN10118526	7550	7180	305
ASM362777v1	GCA_003627775.1	GCF_003627775.1	Rhizobium sp. CCGE532	CCGE532 (strain)	6.923	Oct, 2018	5	60	Center for Genomic Sciences	PRJNA492914	SAMN10118470	6574	6324	186
ASM362779v1	GCA_003627795.1	GCF_003627795.1	Rhizobium sp. CCGE531	CCGE531 (strain)	7.140	Oct, 2018	5	60	Center for Genomic Sciences	PRJNA492910	SAMN10118218	6744	6488	191
ASM253175v2	GCA_002531755.2	GCF_002531755.2	Rhizobium acidisoli	FH23 (strain)	7.498	Jan, 2019	5	61	Northwest A&F University	PRJNA403813	SAMN07627169	7227	6807	357
ASM651783v1	GCA_006517835.1	GCF_006517835.1	Rhizobium sp. NIBRBAC000502774	NIBRBAC000502774 (strain)	4.055	Jul, 2019	3	58.5	Genetic Resources Bank	PRJNA549811	SAMN12098111	3916	3756	111
B03_1.v3	GCA_902153285.2		Rhizobium sp. Q54	Q54 (strain)	4.904	Jul, 2019	12	62	UNIVERSITY COLLEGE LONDON	PRJEB21840	SAMEA104296048	4843	4790
ASM800091v1	GCA_008000915.1	GCF_008000915.1	Rhizobium sp. WL3	WL3 (strain)	5.355	Aug, 2019	3	61	Aarhus University	PRJNA559472	SAMN12513120	5133	5015	52
D03_1.v3	GCA_902502775.2	GCF_902502775.2	Rhizobium sp. TCK	TCK (strain)	4.275	Oct, 2019	2	62	UNIVERSITY COLLEGE LONDON	PRJEB21840	SAMEA104296050	4110	4002	45
F03_1.v3	GCA_902502895.2	GCF_902502895.2	Rhizobium sp. Khangiran2	Khangiran2 (strain)	4.260	Oct, 2019	2	62	UNIVERSITY COLLEGE LONDON	PRJEB21840	SAMEA104296052	4133	4010	60
ASM949821v1	GCA_009498215.1	GCF_009498215.1	Rhizobium grahamii	BG7 (strain)	5.889	Nov, 2019	2	60.5	University of Georgia	PRJNA563034	SAMN12661675	5609	5271	269
ASM1036526v1	GCA_010365265.1	GCF_010365265.1	Rhizobium leguminosarum bv. viciae 248	248 (strain)	7.158	Feb, 2020	6	61	Universidad Nacional Autonoma de Mexico	PRJNA603996	SAMN13945537	6980	6655	262
ASM1045089v1	GCA_010450895.1	GCF_010450895.1	Rhizobium daejeonense	KACC 13094 (strain)	5.144	Feb, 2020	5	60.5	Kyungpook National University	PRJNA600145	SAMN13783579	4887	4746	69
ASM1066914v1	GCA_010669145.1	GCF_010669145.1	Rhizobium oryzihabitans	M15 (strain)	5.859	Feb, 2020	9	59.5	Chinese Academy of Agricultural Sciences	PRJNA605095	SAMN14048699	5744	5239	426
ASM1104689v1	GCA_011046895.1	GCF_011046895.1	Rhizobium rhizoryzae	DSM 29514 (strain)	4.984	Mar, 2020	6	58	Kyungpook National University	PRJNA608227	SAMN14167853	4660	4532	50
ASM1112897v2	GCA_011128975.2		Rhizobium leguminosarum	A1 (strain)	7.649	Mar, 2020	6	60.5	ARRIAM	PRJNA609819	SAMN14260269	7442	7096	279
ASM1160446v1	GCA_011604465.1	GCF_011604465.1	Rhizobium leguminosarum bv. trifolii	31B (strain)	7.813	Mar, 2020	5	61	ARRIAM	PRJNA611463	SAMN14331768	7597	7201	331
ASM1160448v1	GCA_011604485.1	GCF_011604485.1	Rhizobium leguminosarum bv. trifolii	9B (strain)	7.035	Mar, 2020	6	61	ARRIAM	PRJNA611463	SAMN14331765	6789	6566	158
ASM1160450v1	GCA_011604505.1	GCF_011604505.1	Rhizobium leguminosarum bv. trifolii	23B (strain)	7.933	Mar, 2020	6	60.5	ARRIAM	PRJNA611463	SAMN14331767	7736	7366	306
ASM1160452v1	GCA_011604525.1	GCF_011604525.1	Rhizobium leguminosarum bv. trifolii	22B (strain)	7.496	Mar, 2020	6	61	ARRIAM	PRJNA611463	SAMN14331766	7227	6995	165
ASM1160454v1	GCA_011604545.1	GCF_011604545.1	Rhizobium leguminosarum bv. trifolii	3B (strain)	7.594	Mar, 2020	5	60.5	ARRIAM	PRJNA611463	SAMN14331763	7376	7038	276
ASM1160456v1	GCA_011604565.1	GCF_011604565.1	Rhizobium leguminosarum bv. trifolii	4B (strain)	7.595	Mar, 2020	5	60.5	ARRIAM	PRJNA611463	SAMN14331764	7374	7041	269
CC275e2020	GCA_000769405.2	GCF_000769405.2	Rhizobium brockwellii	CC275e (strain)	7.119	May, 2020	7	61	University of Otago	PRJNA623954	SAMN03010502	6880	6665	148
TA12020	GCA_000430465.3	GCF_000430465.3	Rhizobium leguminosarum bv. trifolii TA1	TA1 (strain)	7.613	May, 2020	5	61	University of Otago	PRJNA623952	SAMN02441074	7406	7044	297
ASM586092v2	GCA_005860925.2	GCF_005860925.2	Rhizobium indicum	JKLM 13E (strain)	7.571	Jun, 2020	6	61	National Centre for Cell Science	PRJNA543766	SAMN11783813	7371	7056	251
ASM586218v2	GCA_005862185.2	GCF_005862185.2	Rhizobium hidalgonense	JKLM 19E (strain)	6.783	Jun, 2020	4	61	National Centre for Cell Science	PRJNA543972	SAMN11793187	6584	6261	260
ASM586230v2	GCA_005862305.2	GCF_005862305.2	Rhizobium indicum	JKLM 12A2 (strain)	7.533	Jun, 2020	6	61	National Centre for Cell Science	PRJNA543966	SAMN11792776	7307	7055	188
ASM1418955v1	GCA_014189555.1		Rhizobium leguminosarum bv. viciae	RCAM0610 (strain)	7.343	Aug, 2020	4	60.5	ARRIAM	PRJNA329489	SAMN14403973	7237	2645	4525
ASM1418957v1	GCA_014189575.1		Rhizobium leguminosarum bv. viciae	RCAM0626 (strain)	7.699	Aug, 2020	5	61	ARRIAM	PRJNA329489	SAMN14403974	7502	4376	3060
ASM1418963v1	GCA_014189635.1		Rhizobium leguminosarum bv. trifolii	RCAM1365 (strain)	7.290	Aug, 2020	6	60.5	ARRIAM	PRJNA329489	SAMN14403978	7006	6409	533
ASM1418965v1	GCA_014189655.1		Rhizobium leguminosarum bv. viciae	RCAM2802 (strain)	7.760	Aug, 2020	5	61	ARRIAM	PRJNA329489	SAMN14403977	7490	6142	1284
ASM1418953v1	GCA_014189535.1	GCF_014189535.1	Rhizobium lusitanum	629 (strain)	6.936	Aug, 2020	5	59.5	ARRIAM	PRJNA329489	SAMN14403983	6587	6239	282
ASM1535307v1	GCA_015353075.1	GCF_015353075.1	Rhizobium sp. 007	007 (strain)	7.602	Nov, 2020	5	60	Gansu Agricultural University	PRJNA674303	SAMN16634579	7360	6798	498
ASM1224139v2	GCA_012241395.2	GCF_012241395.2	Rhizobium phaseoli	S3 (strain)	6.861	Dec, 2020	5	61.5	Plant physiology	PRJNA616200	SAMN14484491	6596	6302	230
ASM1680606v1	GCA_016806065.1	GCF_016806065.1	Rhizobium rosettiformans	MAE2-X (strain)	5.142	Feb, 2021	5	61	Chung-Ang University	PRJNA490815	SAMN10059692	5019	4875	80
ASM1686453v1	GCA_016864535.1	GCF_016864535.1	Rhizobium sp. BG6	BG6 (strain)	5.880	Feb, 2021	2	60.5	University of Georgia	PRJNA563034	SAMN12766866	5591	5374	148
ASM1686457v1	GCA_016864575.1	GCF_016864575.1	Rhizobium sp. BG4	BG4 (strain)	6.422	Feb, 2021	3	61.5	University of Georgia	PRJNA563034	SAMN12747979	6351	6006	271
ASM1686459v1	GCA_016864595.1	GCF_016864595.1	Rhizobium rhizogenes	LBA9402 (strain)	6.216	Feb, 2021	3	60	Institute of Biology Leiden	PRJNA566100	SAMN12779969	5906	5763	77
ASM1734887v1	GCA_017348875.1	GCF_017348875.1	Rhizobium leguminosarum	OyaliB (strain)	7.466	Mar, 2021	6	61	ZHEJIANG UNIVERSITY	PRJNA706667	SAMN18139820	7269	6923	281
ASM1735213v1	GCA_017352135.1	GCF_017352135.1	Rhizobium lentis	BLR27 (strain)	6.423	Mar, 2021	5	61	ZHEJIANG UNIVERSITY	PRJNA706660	SAMN18139228	6289	6017	205
ASM1735722v1	GCA_017357225.1	GCF_017357225.1	Rhizobium binae	BLR195 (strain)	7.055	Mar, 2021	8	61	UNIVERSITY OF CALIFORNIA DAVIS	PRJNA627791	SAMN18219163	6842	6491	287
ASM1735724v1	GCA_017357245.1	GCF_017357245.1	Rhizobium bangladeshense	BLR175 (strain)	6.349	Mar, 2021	6	61	UNIVERSITY OF CALIFORNIA DAVIS	PRJNA627789	SAMN18219174	6105	5851	190
ASM1735726v1	GCA_017357265.1	GCF_017357265.1	Rhizobium bangladeshense	PLR8-1a (strain)	6.758	Mar, 2021	8	61	UNIVERSITY OF CALIFORNIA DAVIS	PRJNA627789	SAMN18219196	6590	6234	292
ASM1735728v1	GCA_017357285.1	GCF_017357285.1	Rhizobium ruizarguesonis	NZLR24 (strain)	7.812	Mar, 2021	5	61	UNIVERSITY OF CALIFORNIA DAVIS	PRJNA614606	SAMN18219197	7552	7257	230
ASM1735730v1	GCA_017357305.1	GCF_017357305.1	Rhizobium leguminosarum	GLR17 (strain)	7.503	Mar, 2021	6	61	UNIVERSITY OF CALIFORNIA DAVIS	PRJNA614606	SAMN18219200	7302	7036	202
ASM1735738v1	GCA_017357385.1	GCF_017357385.1	Rhizobium sp. NZLR1	NZLR1 (strain)	6.856	Mar, 2021	6	61	UNIVERSITY OF CALIFORNIA DAVIS	PRJNA627854	SAMN18219353	6667	6354	250
ASM1735748v1	GCA_017357485.1	GCF_017357485.1	Rhizobium sp. ZX09	ZX09 (strain)	5.506	Mar, 2021	4	59.5	Center for Molecular Metabolism	PRJNA357002	SAMN06130966	5296	5136	90
ASM1758420v1	GCA_017584205.1	GCF_017584205.1	Rhizobium rhizogenes	CA75/95 (strain)	7.008	Mar, 2021	3	60	Oregon State University	PRJNA607555	SAMN14165628	6682	6509	108
ASM1794824v1	GCA_017948245.1	GCF_017948245.1	Rhizobium sp. NLR16a	NLR16a (strain)	6.576	Apr, 2021	8	61	ZHEJIANG UNIVERSITY	PRJNA718242	SAMN18525573	6385	6134	196
ASM1813810v1	GCA_018138105.1	GCF_018138105.1	Rhizobium rhizogenes	A4 (strain)	7.111	Apr, 2021	4	60	Academia Sinica	PRJNA721796	SAMN18739337	6788	6627	93
ASM1887318v1	GCA_018873185.1	GCF_018873185.1	Rhizobium sp. X9	X9 (strain)	5.861	Jun, 2021	6	59.5	Nanjing Agricultural University	PRJNA705551	SAMN18091907	5516	5348	98
ASM1898726v1	GCA_018987265.1	GCF_018987265.1	Rhizobium sp. WYJ-E13	WYJ-E13 (strain)	6.906	Jun, 2021	3	60	Hangzhou Normal University	PRJNA738292	SAMN19717677	6719	6498	156
ASM1935555v1	GCA_019355555.1	GCF_019355555.1	Rhizobium sp. L51/94	L51/94 (strain)	6.052	Jul, 2021	5	60	Oregon State University	PRJNA715259	SAMN18342112	5792	5554	166
ASM1935557v1	GCA_019355575.1	GCF_019355575.1	Rhizobium sp. K1/93	K1/93 (strain)	6.660	Jul, 2021	5	59.5	Oregon State University	PRJNA715259	SAMN18342110	6381	6117	195
ASM1935561v1	GCA_019355615.1	GCF_019355615.1	Rhizobium sp. K15/93	K15/93 (strain)	6.660	Jul, 2021	5	59.5	Oregon State University	PRJNA715259	SAMN18342109	6381	6118	194
ASM1935573v1	GCA_019355735.1	GCF_019355735.1	Rhizobium sp. B230/85	B230/85 (strain)	6.173	Jul, 2021	6	60	Oregon State University	PRJNA715259	SAMN18342107	5884	5593	221
ASM1935581v1	GCA_019355815.1	GCF_019355815.1	Rhizobium sp. B21/90	B21/90 (strain)	6.557	Jul, 2021	5	60	Oregon State University	PRJNA715259	SAMN18342106	6231	5949	213
ASM1935745v1	GCA_019357455.1	GCF_019357455.1	Rhizobium sp. AB2/73	AB2/73 (strain)	7.224	Jul, 2021	6	59.5	Oregon State University	PRJNA715259	SAMN18342103	7034	6789	181
ASM192726v3	GCA_001927265.3	GCF_001927265.3	Rhizobium ruizarguesonis	RCAM 1026 (strain)	7.314	Nov, 2021	5	61	ARRIAM	PRJNA354725	SAMN06050875	7072	6782	224
ASM2087191v1	GCA_020871915.1	GCF_020871915.1	Rhizobium sp. AB2/73	AB2/73 (strain)	7.267	Nov, 2021	7	59.5	Institute of Biology Leiden	PRJNA683203	SAMN17024083	7060	6805	191
ASM2104466v1	GCA_021044665.1	GCF_021044665.1	Rhizobium sp. T136	T136 (strain)	7.738	Dec, 2021	5	59.5	Agriculture and Agri-Food Canada	PRJNA781622	SAMN23284058	7649	6899	686
ASM2105232v1	GCA_021052325.1	GCF_021052325.1	Rhizobium laguerreae	WSM1455 (strain)	6.969	Dec, 2021	5	61	Murdoch University	PRJNA783123	SAMN23416903	6860	6555	240
ASM2105234v1	GCA_021052345.1	GCF_021052345.1	Rhizobium sp. SU303	SU303 (strain)	7.075	Dec, 2021	5	61	Murdoch University	PRJNA783123	SAMN23416902	6860	6629	166
ASM2105242v1	GCA_021052425.1	GCF_021052425.1	Rhizobium ruizarguesonis	TA1 (strain)	7.621	Dec, 2021	5	61	Murdoch University	PRJNA783123	SAMN23416900	7419	7042	312
ASM2139161v1	GCA_021391615.1		Rhizobium leguminosarum	Ta6 (strain)	7.492	Jan, 2022	5	60.5	ARRIAM	PRJNA790456	SAMN24288871	7274	6041	1169
ASM2139165v1	GCA_021391655.1		Rhizobium leguminosarum	Ta1k (strain)	7.991	Jan, 2022	5	60.5	ARRIAM	PRJNA790456	SAMN24288875	7801	6703	1033
ASM2139169v1	GCA_021391695.1		Rhizobium leguminosarum	Ta9k (strain)	7.990	Jan, 2022	5	60.5	ARRIAM	PRJNA790456	SAMN24288874	7864	6290	1509
ASM2139159v1	GCA_021391595.1	GCF_021391595.1	Rhizobium leguminosarum	Gr 12/7 (strain)	7.763	Jan, 2022	5	60.5	ARRIAM	PRJNA790456	SAMN24288879	7485	7044	376
ASM2139171v1	GCA_021391715.1	GCF_021391715.1	Rhizobium leguminosarum	Tp73_4 (strain)	7.584	Jan, 2022	6	61	ARRIAM	PRJNA790456	SAMN24288877	7297	6862	371
ASM2139760v1	GCA_021397605.1		Rhizobium leguminosarum	Ta6k (strain)	7.992	Jan, 2022	5	60.5	ARRIAM	PRJNA790456	SAMN24256460	7918	5892	1961
ASM2148474v1	GCA_021484745.1		Rhizobium leguminosarum	TpK (strain)	7.547	Jan, 2022	5	60.5	ARRIAM	PRJNA790456	SAMN24288873	7446	5015	2367
ASM2172984v1	GCA_021729845.1	GCF_021729845.1	Rhizobium sp. SL42	SL42 (strain)	5.166	Jan, 2022	3	60.5	McGill University	PRJNA669345	SAMN16451206	4810	4652	88
ASM2235448v1	GCA_022354485.1	GCF_022354485.1	Rhizobium gallicum	M101 (strain)	7.259	Feb, 2022	3	59.5	University of Manitoba	PRJNA798730	SAMN25122528	7229	6347	817
ASM2235450v1	GCA_022354505.1	GCF_022354505.1	Rhizobium sp. C104	C104 (strain)	7.556	Feb, 2022	9	61	University of Manitoba	PRJNA798730	SAMN25861395	7318	6411	843
ASM2238531v1	GCA_022385315.1	GCF_022385315.1	Rhizobium sp. K102	K102 (strain)	6.741	Feb, 2022	7	61.5	University of Manitoba	PRJNA798730	SAMN25942628	6521	5880	576
ASM2442608v1	GCA_024426085.1		Rhizobium sp. RCAM05350	E2-1 (strain)	6.493	May, 2022	6	59.5	ARRIAM	PRJNA903696	SAMN23078440	6870	3691	3110
ASM2434660v1	GCA_024346605.1	GCF_024346605.1	Rhizobium anhuiense bv. trifolii	T24 (strain)	7.327	Jul, 2022	4	61	Skolkovo Institute of Science and Technology	PRJNA848223	SAMN28987535	7053	6799	190
ASM2470752v1	GCA_024707525.1	GCF_024707525.1	Rhizobium sp. TH2	TH2 (strain)	6.440	Aug, 2022	4	60.5	Julius Kuehn-Institut, Federal Research Centre for Cultivated Plants (JKI), PB, EP	PRJNA665701	SAMN16263245	6380	6214	107
ASM2472117v1	GCA_024721175.1	GCF_024721175.1	Rhizobium sp. Pop5	Pop5 (strain)	6.742	Aug, 2022	5	61	Skolkovo Institute of Science and Technology	PRJNA848232	SAMN28987821	6512	6174	274
ASM2515272v1	GCA_025152725.1	GCF_025152725.1	Rhizobium sp. SRDI969	SRDI969 (strain)	6.842	Sep, 2022	5	61	Murdoch University	PRJNA783123	SAMN30636582	6654	6380	208
ASM2515274v1	GCA_025152745.1	GCF_025152745.1	Rhizobium sp. WSM4643	WSM4643 (strain)	6.439	Sep, 2022	4	61	Murdoch University	PRJNA783123	SAMN30636592	6281	6007	210
ASM2520071v1	GCA_025200715.1	GCF_025200715.1	Rhizobium sullae	WSM1592 (strain)	7.596	Sep, 2022	4	60	Murdoch University	PRJNA783123	SAMN30617560	7510	7001	444
ASM2520073v1	GCA_025200735.1	GCF_025200735.1	Rhizobium sp. CB3060	CB3060 (strain)	7.283	Sep, 2022	5	59.5	Murdoch University	PRJNA783123	SAMN30617556	6817	6604	148
ASM2520077v1	GCA_025200775.1	GCF_025200775.1	Rhizobium sp. WSM1274	WSM1274 (strain)	7.078	Sep, 2022	5	60.5	Murdoch University	PRJNA783123	SAMN30617561	6887	6529	292
ASM2520079v1	GCA_025200795.1	GCF_025200795.1	Rhizobium sophoriradicis	CC511 (strain)	6.971	Sep, 2022	6	61	Murdoch University	PRJNA783123	SAMN30617557	6735	6362	308
ASM2899407v1	GCA_028994075.1	GCF_028994075.1	Rhizobium sp. MJ22	MJ22 (strain)	4.590	Mar, 2023	1	61.5	Northeast Agricultural University	PRJNA929081	SAMN32951231	4527	4359	103
ASM2899427v1	GCA_028994275.1	GCF_028994275.1	Rhizobium sp. BJ04	BJ04 (strain)	4.554	Mar, 2023	1	61.5	Northeast Agricultural University	PRJNA929079	SAMN32951230	4448	4289	95
ASM2936972v1	GCA_029369725.1	GCF_029369725.1	Rhizobium croatiense	MC77 (strain)	4.383	Mar, 2023	1	62	Northeast Agricultural University	PRJNA939359	SAMN33464213	4301	4103	134
ASM2953723v1	GCA_029537235.1	GCF_029537235.1	Rhizobium sp. 32-5/1	32-5/1 (strain)	5.621	Apr, 2023	3	59.5	All-Russia Research Institute for Agricultural Microbiology	PRJNA881974	SAMN32638802	5660	4527	1071
ASM2969198v1	GCA_029691985.1	GCF_029691985.1	Rhizobium tumorigenes	932 (strain)	5.967	Apr, 2023	6	60	Julius Kuehn-Institut, Federal Research Centre for Cultivated Plants (JKI)	PRJNA910953	SAMN32154222	5669	5435	164
ASM2971424v1	GCA_029714245.1	GCF_029714245.1	Rhizobium leguminosarum	CC283b (strain)	8.062	Apr, 2023	6	60.5	Murdoch University	PRJNA783123	SAMN34043466	7847	7340	442
ASM2971426v1	GCA_029714265.1	GCF_029714265.1	Rhizobium sp. CB3171	CB3171 (strain)	7.877	Apr, 2023	7	59	Murdoch University	PRJNA783123	SAMN34043459	7400	7092	242
ASM2971428v1	GCA_029714285.1	GCF_029714285.1	Rhizobium sp. CB3090	CB3090 (strain)	6.488	Apr, 2023	4	59.5	Murdoch University	PRJNA783123	SAMN34043457	6118	5881	173
ASM2971438v1	GCA_029714385.1	GCF_029714385.1	Rhizobium sp. CC1099	CC1099 (strain)	7.140	Apr, 2023	3	59.5	Murdoch University	PRJNA783123	SAMN34043464	7028	6552	412
ASM324056v2	GCA_003240565.2	GCF_003240565.2	Rhizobium tumorigenes	1078 (strain)	5.978	Apr, 2023	6	60	Julius Kuehn-Institut, Federal Research Centre for Cultivated Plants (JKI), EP	PRJNA411882	SAMN07689692	5652	5422	161
ASM700032v2	GCA_007000325.2	GCF_007000325.2	Rhizobium rhododendri	rho-6.2 (strain)	5.959	Apr, 2023	4	60	Julius Kuehn-Institut, Federal Research Centre for Cultivated Plants (JKI), EP	PRJNA514371	SAMN10724087	5668	5404	193
ASM3005313v1	GCA_030053135.1	GCF_030053135.1	Rhizobium sp. BT04	BT04 (strain)	6.989	May, 2023	7	61	Queen's University	PRJNA967359	SAMN34588608	6754	6401	289
ASM3005315v1	GCA_030053155.1	GCF_030053155.1	Rhizobium sp. BT03	BT03 (strain)	6.907	May, 2023	7	61.5	Queen's University	PRJNA967359	SAMN34588607	6603	6348	191
ASM3005317v1	GCA_030053175.1	GCF_030053175.1	Rhizobium leguminosarum	BT01 (strain)	7.976	May, 2023	5	60.5	Queen's University	PRJNA967359	SAMN34588606	7711	7355	291
ASM3043570v1	GCA_030435705.1	GCF_030435705.1	Rhizobium sp. SSA_523	SSA5.23 (strain)	5.475	Jul, 2023	4	62	Zhejiang University	PRJNA984822	SAMN35778956	5107	4980	57
ASM3455481v1	GCA_034554815.1	GCF_034554815.1	Rhizobium indigoferae	CIP 108029 (strain)	7.640	Dec, 2023	5	60.5	Queen's University	PRJNA1050618	SAMN38748742	7412	7038	308
ASM3592050v1	GCA_035920505.1		Rhizobium beringeri	TP66 (strain)	7.470	Jan, 2024	5	61	ARRIAM	PRJNA1049504	SAMN38699759	7299	6002	1230
ASM3592180v1	GCA_035921805.1		Rhizobium johnstonii	TP60 (strain)	7.656	Jan, 2024	6	61	ARRIAM	PRJNA1049504	SAMN38699758	7449	5996	1386
ASM3592184v1	GCA_035921845.1		Rhizobium ruizarguesonis	TP53 (strain)	7.773	Jan, 2024	5	61	ARRIAM	PRJNA1049504	SAMN38699756	7634	6172	1397
ASM3592562v1	GCA_035925625.1		Rhizobium beringeri	TP49 (strain)	7.470	Jan, 2024	5	61	ARRIAM	PRJNA1049504	SAMN38699754	7299	6002	1230
ASM3592678v1	GCA_035926785.1		Rhizobium ruizarguesonis	TP42 (strain)	7.716	Jan, 2024	5	61	ARRIAM	PRJNA1049504	SAMN38699753	7536	6845	626
ASM3592780v1	GCA_035927805.1		Rhizobium beringeri	TP37 (strain)	7.618	Jan, 2024	5	60.5	ARRIAM	PRJNA1049504	SAMN38699752	7515	5943	1506
ASM3596682v1	GCA_035966825.1		Rhizobium ruizarguesonis	TP23 (strain)	8.075	Jan, 2024	6	60.5	ARRIAM	PRJNA1049504	SAMN38699748	7849	7146	635
ASM3597043v1	GCA_035970435.1		Rhizobium ruizarguesonis	TP15 (strain)	7.870	Jan, 2024	5	60.5	ARRIAM	PRJNA1049504	SAMN38699746	7675	6932	677
ASM3592182v1	GCA_035921825.1	GCF_035921825.1	Rhizobium beringeri	TP6 (strain)	7.504	Jan, 2024	7	61	ARRIAM	PRJNA1049504	SAMN38699757	7357	6746	544
ASM3592366v1	GCA_035923665.1	GCF_035923665.1	Rhizobium johnstonii	TP5 (strain)	7.541	Jan, 2024	6	61	ARRIAM	PRJNA1049504	SAMN38699755	7252	6884	304
ASM3596395v1	GCA_035963955.1	GCF_035963955.1	Rhizobium ruizarguesonis	TP33 (strain)	7.757	Jan, 2024	5	60.5	ARRIAM	PRJNA1049504	SAMN38699751	7539	7113	361
ASM3596483v1	GCA_035964835.1	GCF_035964835.1	Rhizobium johnstonii	TP25 (strain)	7.528	Jan, 2024	6	61	ARRIAM	PRJNA1049504	SAMN38699750	7261	6832	365
ASM3596573v1	GCA_035965735.1	GCF_035965735.1	Rhizobium beringeri	TP24 (strain)	7.585	Jan, 2024	5	60.5	ARRIAM	PRJNA1049504	SAMN38699749	7412	6679	668
ASM3596903v1	GCA_035969035.1	GCF_035969035.1	Rhizobium leguminosarum	TP16 (strain)	8.799	Jan, 2024	6	61	ARRIAM	PRJNA1049504	SAMN38699747	8832	8310	400
ASM3597125v1	GCA_035971255.1	GCF_035971255.1	Rhizobium beringeri	TP13 (strain)	7.582	Jan, 2024	5	60.5	ARRIAM	PRJNA1049504	SAMN38699745	7298	6852	380
ASM1757163v3	GCA_017571635.3	GCF_017571635.3	Rhizobium sp. T1473	T1473 (strain)	8.005	Apr, 2024	6	59.5	ORDC, Agriculture and Agri-Food Canada	PRJNA715167	SAMN18332440	7970	7063	842
ASM4021571v1	GCA_040215715.1	GCF_040215715.1	Rhizobium sp. ZPR3	ZPR3 (strain)	7.739	Jun, 2024	7	59.5	School of Geographical Sciences, Fujian Normal University	PRJNA1119669	SAMN41661382	7197	7031	102
ASM4021572v1	GCA_040215725.1	GCF_040215725.1	Rhizobium sp. ZPR4	ZPR4 (strain)	7.736	Jun, 2024	7	59.5	School of Geographical Sciences, Fujian Normal University	PRJNA1119735	SAMN41663692	7198	7040	94
