# Supplementary material for: Transcriptomic Response of Rhizobium leguminosarum to Acidic Stress and Nutrient Limitation Is Versatile and Substantially Influenced by Extrachromosomal Gene Pool
Source: Int J Mol Sci. 2024 Oct 31;25(21):11734. doi: 10.3390/ijms252111734 (PMC11547076; doi:10.3390/ijms252111734)
Supplement: Supplementary file 1 [file ijms-25-11734-s001.zip › Supplementary table S2. Summary of differential gene expression analyses for the M7vC7 experimental variant.xlsx]

## Sheet: DESeq2
Geneid	baseMean	log2FoldChange	lfcSE	stat	pvalue	padj	M7_1 raw counts	M7_2 raw counts	M7_3 raw counts	C7_1 raw counts	C7_2 raw counts	C7_3raw counts	M7_1 normalized counts	M7_2 normalized counts	M7_3 normalized counts	C7_1 normalized counts	C7_2normalized counts	C7_3 normalized counts
RLTA1_RS00005	9804.98887675997	1.62421858138589	0.151979053365017	10.6871213198369	1.16944468448629e-26	2.70798320626892e-25	9948	7641	8374	7461	8868	8454	16060.3261333054	13020.1889349395	15339.5257002954	4514.64223628549	4500.37612527249	5394.8741304615
RLTA1_RS00010	471.849435843874	1.10959659761447	0.176092321916807	6.30122077746632	2.95310393830684e-10	1.72677302432875e-09	376	395	357	465	509	560	607.024791528232	673.076119526382	653.953985551166	281.370947577101	258.309815940877	357.360954939489
RLTA1_RS00015	1319.90002769637	-0.143005583866869	0.171051513961572	-0.836038106619719	0.40313346574899	0.486383980659592	699	702	786	1946	3010	2272	1128.48491829318	1196.20110356334	1439.79785054122	1177.52228813987	1527.52955988613	1449.8644457545
RLTA1_RS00020	1267.9958054727	1.38339930442303	0.152923356385743	9.0463571891102	1.47817341213025e-19	2.06470314279516e-18	1015	1043	1138	1072	1470	1117	1638.64405159882	1777.26175358485	2084.59281668691	648.665926457318	746.002808316481	712.807476191802
RLTA1_RS00025	522.023971742115	0.614926938423454	0.189526432920601	3.24454446246592	0.00117638650288517	0.00272768260981691	390	351	364	594	717	806	629.626778446836	598.100551781671	666.776612718836	359.428694324297	363.866675893141	514.344517287907
RLTA1_RS00030	1669.61905919033	0.86042944872182	0.155982020331394	5.51620915598977	3.46389986554713e-08	1.60208241956626e-07	1349	1216	1206	2026	1966	2092	2177.86288237124	2072.05205403565	2209.15548060142	1225.93019309937	997.715320510342	1334.99842452395
RLTA1_RS00035	973.685460120716	-0.331150537041304	0.18043373304172	-1.83530280873109	0.066460835147227	0.10402695283543	480	519	507	1981	2340	1360	774.925265780721	884.370901352386	928.724567715521	1198.70074655965	1187.51467446297	867.876604853045
RLTA1_RS00040	6513.0528758763	-0.472769551910368	0.188977011120845	-2.5017304967748	0.0123587963842122	0.0234883637943298	3379	3725	2491	14955	14079	10215	5455.15098556887	6347.36340566019	4563.0234678094	9049.25273336678	7144.87995801887	6518.64670483371
RLTA1_RS00045	5087.79288914284	-0.0137336557388202	0.149298036740764	-0.0919881871096996	0.926707425117108	0.945149363925408	2917	3269	2681	9570	9466	7430	4709.28541725493	5570.34388539682	4911.06620521758	5790.79563078034	4803.85209763525	4741.41409857215
RLTA1_RS00050	5510.79109444389	-1.08261017946296	0.282173314118649	-3.83668520478072	0.000124706157519341	0.000347541750463739	2269	1939	1986	15575	17789	6280	3663.13630845095	3304.03695129533	3637.96250785607	9424.41399680291	9027.64895043666	4007.54785182141
RLTA1_RS00055	3457.58711249869	-0.504999077945311	0.276411692564677	-1.82698160580579	0.067702535101141	0.105733065125466	1841	1820	1366	8509	9366	3554	2972.16127979647	3101.26212034941	2502.24410157673	5148.78579125496	4753.10360727358	2267.96577474097
RLTA1_RS00060	1357.554371709	-1.34546435108639	0.166447594796496	-8.08341119456488	6.29798219196519e-16	6.532282124702e-15	532	468	351	3301	4147	2733	858.875502906966	797.467402375562	642.963162264592	1997.43117839142	2104.53989529826	1744.04908901718
RLTA1_RS00065	11362.9997589031	0.526577532452276	0.181720772053195	2.89772889748747	0.00375875343343283	0.00792693235431977	8685	8871	6062	17323	19100	12162	14021.3040277199	15116.0968514393	11104.3951272021	10482.126720168	9692.96165907809	7761.11416781083
RLTA1_RS00070	5645.30890740756	0.722007032430336	0.120930111528471	5.97044874353191	2.36601908522704e-09	1.25027695405856e-08	4664	4070	3615	7268	8225	6602	7529.69049916934	6935.24001638576	6621.97103016097	4397.85816557069	4174.06333224698	4213.03040091162
RLTA1_RS00075	1190.06791628578	0.118357806321963	0.138525199968706	0.854413538826877	0.392875896976841	0.475985573079886	755	664	746	1950	2145	1810	1218.89286596759	1131.44947687473	1366.52569529739	1179.94268338784	1088.55511825772	1155.04165792942
RLTA1_RS00080	6904.35461710975	-2.1409309887075	0.177545797292287	-12.0584717935225	1.74999933491492e-33	6.03836404176089e-32	1573	1555	1347	21563	23527	13762	2539.49467306891	2649.70472370512	2467.43982783591	13047.7456830216	11939.597327389	8782.14546763794
RLTA1_RS00085	1475.84308380822	-1.89090919633023	0.134363589837501	-14.0730773762229	5.55964278431952e-45	3.02739923489899e-43	394	386	320	4079	4413	3553	636.084488995009	657.740207942237	586.177241950625	2468.19805412257	2239.53087966029	2267.32763017858
RLTA1_RS00090	4843.18857938911	-1.17808198375561	0.188706716147879	-6.2429255715118	4.29461289774891e-10	2.46568796518204e-09	1918	1638	1648	13195	13927	7993	3096.4722078488	2791.13590831447	3018.81279604572	7984.27882425775	7067.74225266914	5100.68948719881
RLTA1_RS00095	2565.86234517857	0.15602300541284	0.144710202790065	1.0781755702408	0.280955411991267	0.35839297613088	1537	1625	1563	3837	4413	4263	2481.37527813535	2768.98403602626	2863.10946615258	2321.76414162008	2239.53087966029	2720.41026947686
RLTA1_RS00100	868.306667472164	-0.580748963685062	0.150825212543238	-3.85047668020738	0.000117888155121563	0.000329462887408699	485	407	333	1768	1949	1668	782.997403965937	693.524001638576	609.990692404869	1069.81469960498	989.088077148858	1064.42513006976
RLTA1_RS00105	624.474996166807	-0.878319294465438	0.184695252219344	-4.75550553634344	1.97950435082453e-06	7.21608019102876e-06	286	281	207	1521	1650	1049	461.726304194346	478.82123946054	379.18340338681	920.355293042519	837.350090967479	669.41364594915
RLTA1_RS00110	2215.33807822176	-1.49223117815928	0.163527640807444	-9.12525350938315	7.15685594767651e-20	1.01802624398582e-18	746	654	637	6412	6046	4479	1204.3630172342	1114.40957511457	1166.85907225796	3879.89358250403	3068.25372726629	2858.24949495352
RLTA1_RS00115	3248.72366583235	-0.320705139412979	0.225519205519853	-1.42207462408227	0.155004588567865	0.216683109169277	1800	1714	1551	6448	8901	3770	2905.9697466777	2920.63916169169	2841.12781957943	3901.67713973581	4517.12312709184	2405.80500021763
RLTA1_RS00120	10849.0627466666	-1.41084271214726	0.224525034002429	-6.28367664396832	3.30658104690336e-10	1.92538595630045e-09	3762	3648	3003	30898	35716	16426	6073.4767705564	6216.15616210694	5500.9070549304	18696.3430929834	18125.3308175724	10482.1625818501
RLTA1_RS00125	1417.05344457234	0.233155396009468	0.126874956061514	1.83767863451652	0.0661097739795224	0.103547219019611	967	910	809	2005	2614	2145	1561.15152502074	1550.6310601747	1481.92933980642	1213.2231180475	1326.56553805393	1368.82008633072
RLTA1_RS00130	1168.19911344885	0.650646749247824	0.156094086907909	4.16829850596254	3.06881873350919e-05	9.47703436976475e-05	902	916	690	1419	1672	1600	1456.21372861294	1560.8550012308	1263.94467795603	858.635214219154	848.514758847045	1021.03129982711
RLTA1_RS00135	110.98485097572	0.974964237193711	0.217294365874548	4.48683624754722	7.2288591565354e-06	2.43640361731487e-05	75	87	94	126	136	124	121.082072778238	148.247145313406	172.189564822996	76.2424503112146	69.0179468918649	79.1299257366011
RLTA1_RS00140	235.14557393433	-0.961184103330093	0.181005450934952	-5.31024948898095	1.09475267008925e-07	4.75415957041875e-07	88	102	89	495	576	533	142.069632059799	173.806997953648	163.030545417518	299.523911936914	292.311304483193	340.131051754906
RLTA1_RS00145	1134.88928596626	-0.931736697704768	0.138569118407722	-6.72398517368966	1.76820432410536e-11	1.19306719641959e-10	476	428	461	2508	2735	2447	768.467555232549	729.307795334915	844.461589185119	1517.58782048037	1387.97121139155	1561.53974417309
RLTA1_RS00150	1940.07321612672	-0.383163038385534	0.13858720216246	-2.76477937649948	0.00569613068033409	0.0116019961548593	979	972	991	3831	3924	3571	1580.52465666526	1656.2784510877	1815.31764616584	2318.13354874812	1991.37076179175	2278.81423230163
RLTA1_RS00155	89.3142771167646	-0.373460532717193	0.263985791005131	-1.41469937186859	0.157156658638906	0.21916404776174	63	32	42	144	206	174	101.70894113372	54.527685632517	76.9357630060195	87.1342289271024	104.541890145031	111.037153856198
RLTA1_RS00160	1380.03638123622	-0.262879607558664	0.195606210868781	-1.34392260036678	0.178973416892769	0.245463344301968	795	628	770	2017	2894	2863	1283.46997144932	1070.10583053815	1410.48898844369	1220.48430379143	1468.6613110666	1827.00788212814
RLTA1_RS00165	2964.08659268156	0.868264248201753	0.12576766799338	6.90371589180978	5.06595693372758e-12	3.6439339347865e-11	2183	2426	2092	3469	4098	3315	3524.29553166524	4133.8801670152	3832.13371925221	2099.08777880638	2079.67313502105	2115.4492243293
RLTA1_RS00170	223.832565104539	-0.227101071659366	0.184396183567149	-1.23159312338298	0.21810111098614	0.289831218984442	113	137	111	392	525	345	182.430322985878	233.446654114214	203.330230801623	237.198734301556	266.429574398743	220.159874025221
RLTA1_RS00175	2156.67852244624	1.11049273819777	0.131213543055089	8.46324786559218	2.6003223330999e-17	3.11949168015599e-16	1783	1866	1521	2286	2830	2000	2878.52447684797	3179.64566844615	2786.17370314656	1383.25588421775	1436.18227723513	1276.28912478389
RLTA1_RS00180	868.042308670065	-0.247513541259027	0.239692855609536	-1.03262794641752	0.301778044684398	0.380773528502943	505	551	342	1221	1645	1965	815.2859567068	938.898586984903	626.47692733473	738.825649444389	834.812666449396	1253.95406510017
RLTA1_RS00185	246.937868157658	-1.26436139736234	0.180310394182101	-7.01213816928062	2.34703243633957e-12	1.77043464083191e-11	93	91	71	555	750	517	150.141770245015	155.06310601747	130.058075557795	335.82984065654	380.61367771249	329.920738756635
RLTA1_RS00190	923.200931556057	-0.0919160260119023	0.131048710187668	-0.701388253881127	0.483060750371935	0.566326163430932	523	527	513	1518	1964	1476	844.345654173577	898.002822760515	939.715391002096	918.539996606537	996.700350703108	941.90137409051
RLTA1_RS00195	1438.09049069049	0.578588005991254	0.129071018113539	4.48271048332703	7.37008890128043e-06	2.48161930637317e-05	1042	1007	966	1905	2110	1939	1682.23359779898	1715.91810724827	1769.52254913845	1152.71323684813	1070.79314663114	1237.36230647798
RLTA1_RS00205	132.66157883758	-0.277524596267863	0.243975215401904	-1.13751143045695	0.255324548940723	0.330414427426074	88	63	60	195	267	287	142.069632059799	107.351381089018	109.908232865742	117.994268338784	135.498469265647	183.147489406488
RLTA1_RS00210	429.635272648722	-0.29998956956772	0.171213881595199	-1.75213345303967	0.0797508631634763	0.122006917526214	203	240	229	830	978	663	327.728810319763	408.957642243878	419.483088770916	502.232013954826	496.320235737088	423.089844865859
RLTA1_RS00215	1033.10791079125	0.267533273730395	0.165244532493689	1.61901437640978	0.105444169917788	0.155445402776434	685	676	616	1770	1910	1210	1105.88293137457	1151.89735898692	1128.39119075495	1071.02489722897	969.296165907809	772.154920494253
RLTA1_RS00220	3753.08920790045	1.80057206953334	0.123518885504664	14.5773017800209	3.9169451823726e-48	2.43759892153009e-46	3728	3577	2938	2733	3225	2715	6018.58623089693	6095.17285960979	5381.83980265917	1653.73505317896	1636.63881416371	1732.56248689413
RLTA1_RS00225	1309.87008829558	0.442638732368323	0.141135345889772	3.13627128326895	0.001711108439794	0.00385718817120446	964	936	751	1830	2019	1881	1556.30824210962	1594.93480475112	1375.68471470287	1107.33082594859	1024.61202040202	1200.34992185925
RLTA1_RS00230	1096.63360436667	0.242463764978435	0.128026305527419	1.89385895327978	0.0582437340434673	0.0926635074829873	707	711	662	1687	1862	1643	1141.40033938952	1211.53701514749	1212.65416928536	1020.80169583348	944.93689053421	1048.47151600996
RLTA1_RS00235	1764.35881645082	0.504699795418255	0.145309781928197	3.47326786071185	0.000514161931586958	0.00128035322013616	1263	1355	1016	2308	2771	2467	2039.02210558552	2308.90668850189	1861.11274319323	1396.56805808161	1406.24066792175	1574.30263542093
RLTA1_RS00240	3548.27297165357	-0.536682200018156	0.181053571549938	-2.96421769216592	0.00303453533496402	0.00652195845966674	1815	1923	1354	7433	9214	5373	2930.18616123335	3276.77310847907	2480.26245500358	4497.69946954967	4675.96590192385	3428.75073373192
RLTA1_RS00245	2751.86781860928	-0.0339454482862699	0.122174566645374	-0.277843819858192	0.781132251605463	0.82692767218865	1618	1604	1536	4315	5701	4463	2612.14391673585	2733.20024232992	2813.650761363	2611.0013737531	2893.17143551854	2848.03918195525
RLTA1_RS00250	103.840578137773	-0.708459814500436	0.268358655185655	-2.63997378437566	0.00829124405846471	0.0163294634324665	47	64	28	195	282	197	75.878098941029	109.055371265034	51.2905086706797	117.994268338784	143.110742819896	125.714478791213
RLTA1_RS00255	21913.9619639177	2.54121848574778	0.155844712764481	16.3060936792137	8.93256472580195e-60	8.19210212353153e-58	23745	24410	17621	11138	13436	8961	38334.5842415901	41594.4001965544	32278.2161887874	6739.59056798657	6818.56716499336	5718.41342359421
RLTA1_RS00260	1894.8820662578	-0.114740207467202	0.176017041246088	-0.651869879500954	0.514485117244943	0.59429255339696	1143	1123	928	3709	4151	2444	1845.29078914034	1913.58096766614	1699.91400165681	2244.31149368488	2106.56983491273	1559.62531048591
RLTA1_RS00265	688.954285917963	-0.0769058882319704	0.15307108375357	-0.502419440341729	0.615372507029058	0.688245567071972	397	361	413	1093	1497	1097	640.927771906138	615.140453541833	756.535002892525	661.373001509187	759.704900714131	700.044584943963
RLTA1_RS00270	710.767157343181	0.190764878101292	0.195288242215646	0.976837498955217	0.328649608166526	0.409416938144895	501	370	455	1011	1130	1264	808.828246158628	630.476365125978	833.470765898545	611.754898925698	573.457941086819	806.614726863418
RLTA1_RS00275	1858.35941821207	-1.12669183861856	0.146259692281407	-7.7033653021147	1.32528794407322e-14	1.24491333830058e-13	797	640	614	4441	5265	3587	1286.69882672341	1090.55371265034	1124.72758299276	2687.24382406432	2671.90801754168	2289.02454529991
RLTA1_RS00280	795.205424297294	1.47933127367699	0.18021048458258	8.20890791733653	2.23209325000527e-16	2.44233751217217e-15	700	570	770	655	799	717	1130.09934593022	971.27440032921	1410.48898844369	396.339721855917	405.480437989706	457.549651235024
RLTA1_RS00285	467.558531565948	-0.277281964062676	0.184447816714338	-1.50330846416097	0.132759518471785	0.189656454959692	286	260	198	766	925	948	461.726304194346	443.037445764201	362.697168456949	463.505689987225	469.423535845405	604.961045147563
RLTA1_RS00290	225.651720459214	-0.457424061376623	0.202786213866076	-2.25569604883848	0.0240896731981586	0.0426046744966164	123	112	99	402	625	349	198.57459935631	190.84689971381	181.348584228475	243.249722421494	317.178064760409	222.712452274789
RLTA1_RS00295	1117.74861787382	0.373213017609813	0.172481097404025	2.16379083405057	0.0304804059224826	0.0525082623034364	757	800	655	1522	2297	1308	1222.12172124168	1363.19214081293	1199.83154211769	920.960391854512	1165.69282360745	834.693087608664
RLTA1_RS00300	1717.03691266514	0.070240198656634	0.142695386312448	0.492238750472528	0.622550573537465	0.694268399608981	1000	979	1089	2743	3443	2535	1614.42763704317	1668.20638231982	1994.83442651322	1659.7860412989	1747.27052315214	1617.69646566358
RLTA1_RS00305	788.180801852247	-1.28036547089229	0.158374610050912	-8.08441119748104	6.24652420847763e-16	6.48856538496112e-15	307	242	257	1832	1988	1932	495.629284572253	412.36562259591	470.773597441596	1108.54102357258	1008.87998838991	1232.89529454124
RLTA1_RS00310	305.834483133729	-1.06642296693908	0.171535469808273	-6.21692392909193	5.06995394561755e-10	2.89652286893068e-09	138	100	109	665	855	636	222.791013911957	170.399017601616	199.666623039432	402.390709975855	433.899592592239	405.859941681277
RLTA1_RS00315	1256.29407262067	-0.256256371439091	0.157676623146681	-1.62520205167449	0.104119513426806	0.153785337695453	651	696	654	2352	2305	2366	1050.9923917151	1185.97716250725	1197.99973823659	1423.19240580934	1169.75270283639	1509.85003461934
RLTA1_RS00320	2008.21078720808	0.424060890344513	0.141305960184561	3.00101205774082	0.00269083909614004	0.00584454612031663	1418	1505	1119	2743	3538	2649	2289.25838932721	2564.50521490432	2049.78854294609	1659.7860412989	1795.48158899572	1690.44494577626
RLTA1_RS00325	668.806376556747	1.54903637815964	0.191691482372544	8.08088267140194	6.4299651949401e-16	6.6493853722155e-15	559	500	675	628	611	520	902.465049107132	851.995088008079	1236.4676197396	380.002053932085	310.073276109776	331.835172443811
RLTA1_RS00330	1592.19450604935	2.98491047127729	0.241488852443841	12.3604482818578	4.27764568839005e-35	1.62039078522167e-33	1397	1403	2094	726	633	487	2255.35540894931	2390.69821695067	3835.7973270144	439.301737507474	321.237943989342	310.776401884877
RLTA1_RS00335	435.499271320665	-0.124741758889273	0.171246725336591	-0.728432959194337	0.466348593531892	0.549805429113209	246	218	263	709	845	791	397.14919871262	371.469858371522	481.76442072817	429.01505770358	428.824743556073	504.772348852028
RLTA1_RS00340	1198.8696346327	-0.0120969406964544	0.220119020461486	-0.0549563625673639	0.956173228847969	0.966854403753132	706	808	581	2006	1736	2378	1139.78591175248	1376.82406222106	1064.2780549166	1213.8282168595	880.993792678511	1517.50776936804
RLTA1_RS00345	379.576811438999	0.156494506070084	0.169493683519047	0.923305829579766	0.355847850772159	0.438518302666539	237	223	239	559	646	644	382.619349979231	379.989809251603	437.801127581873	338.250235904515	327.835247736358	410.965098180412
RLTA1_RS00350	791.63489124309	0.247053095996854	0.14324031365974	1.72474556697576	0.0845733352653375	0.128510169348028	504	517	482	1269	1281	1182	813.671529069757	880.962921000353	882.929470688129	767.87039242009	650.088161532934	754.286872747278
RLTA1_RS00355	1238.00641770147	1.34980227975969	0.155129842925707	8.70111291485109	3.28645058442469e-18	4.22630268882658e-17	1058	1105	952	985	1406	1228	1708.06443999167	1882.90914449785	1743.87729480311	596.02232981386	713.523774485015	783.641522617308
RLTA1_RS00360	934.492769075852	1.27963751182061	0.192023777421088	6.6639534385083	2.6655794600828e-11	1.75109225605817e-10	881	831	618	815	929	1053	1422.31074823503	1416.01583626943	1132.05479851714	493.15553177492	471.453475459871	671.966224198718
RLTA1_RS00365	204.120285751156	1.10434843454686	0.252646437027439	4.37112214025372	1.23609618475654e-05	4.02597682605286e-05	165	198	127	179	343	166	266.380560112123	337.390054851199	232.639092899154	108.312687346884	174.067321940512	105.931997357063
RLTA1_RS00370	1277.2690903827	0.10037508373526	0.162621137945732	0.617232698056485	0.537081251276831	0.615902652418478	775	760	775	2144	2703	1612	1251.18141870846	1295.03253377228	1419.64800784917	1297.33185291464	1371.73169447582	1028.68903457581
RLTA1_RS00375	158.31006912806	-1.10431637729218	0.234455468217347	-4.71013274157655	2.47555506028978e-06	8.90331205893695e-06	74	53	50	363	503	272	119.467645141195	90.3114793288563	91.5901940547851	219.650868753737	255.264906519177	173.575320970609
RLTA1_RS00380	1393.7433098698	0.31654062630174	0.128124981708287	2.47056133847836	0.0134901181780999	0.0254399685339168	927	871	905	2147	2414	1880	1496.57441953902	1484.17544331007	1657.78251239161	1299.14714935062	1225.0685573306	1199.71177729686
RLTA1_RS00385	75.2718245870059	0.0823881672069034	0.28206671503137	0.292087519783185	0.770219708597444	0.818233709636364	30	48	56	132	138	108	48.4328291112951	81.7915284487756	102.581017341359	79.8730431831772	70.0329166990982	68.91961273833
RLTA1_RS00390	99.7458226956249	-0.482198616540367	0.217444025744991	-2.21757583308298	0.026583767190416	0.0464849115196186	50	53	43	182	250	175	80.7213818521585	90.3114793288563	78.7675668871152	110.127983782865	126.871225904163	111.67529841859
RLTA1_RS00395	1210.41994047012	-1.27135082998566	0.169755116028671	-7.4893226179465	6.92299780644397e-14	6.04677878582888e-13	525	354	369	2757	3625	2551	847.574509447664	603.21252230972	675.935632124314	1668.25742466681	1839.63277561037	1627.90677866185
RLTA1_RS00400	459.309322943924	-0.684065068445497	0.19095157737395	-3.58240072092129	0.000340451018675304	0.0008772434751079	239	199	181	953	902	1042	385.848205253317	339.094045027215	331.556502478322	576.659167830059	457.751383062222	664.946634012406
RLTA1_RS00405	5008.56117197239	-0.0943925863018084	0.132503140698626	-0.71237999193167	0.476229501885417	0.559467323131865	2996	3001	2502	9194	9265	8231	4836.82520058133	5113.67451822449	4583.17331050145	5563.27847747069	4701.8476320083	5252.5678930481
RLTA1_RS00410	369.785752877126	1.20505499642315	0.187868590288377	6.41435055521202	1.41424444062855e-10	8.57901109763359e-10	373	277	258	339	403	411	602.181508617102	472.005278756476	472.605401322691	205.128497265887	204.516416157512	262.277415143089
RLTA1_RS00415	12803.9985572999	1.36932297881375	0.216452989638282	6.32619111014381	2.51286569159494e-10	1.4880776440456e-09	12546	11220	8741	8816	13460	14532	20254.6091343436	19118.7697749013	16011.7977246575	5334.55112653704	6830.74680268016	9273.51678067974
RLTA1_RS00420	2065.76288026515	1.34211297499232	0.184294326221106	7.28244326622473	3.27827822933206e-13	2.67559710286235e-12	1850	1402	1918	2079	2418	1599	2986.69112852986	2388.99422677465	3513.39984394156	1258.00043013504	1227.09849694507	1020.39315526472
RLTA1_RS00425	1634.74122125242	-1.13250894731793	0.264275305547762	-4.28533776536778	1.82461759364249e-05	5.81774228165058e-05	583	606	600	4267	5593	2061	941.211312396168	1032.61804666579	1099.08232865742	2581.9566307774	2838.36306592795	1315.2159430898
RLTA1_RS00430	35.7971571946411	-1.72986607189504	0.428016298985945	-4.04158924787077	5.30901678172271e-05	0.000157463178589818	5	16	8	91	137	63	8.07213818521585	27.2638428162585	14.6544310487656	55.0639918914327	69.5254317954816	40.2031074306925
RLTA1_RS00435	80.5218502864995	0.363892314728242	0.224130920349098	1.62357034076984	0.104467539691429	0.154234007974848	60	52	47	117	129	118	96.8656582225902	88.6074891528402	86.094782411498	70.7965610032707	65.4655525665484	75.3010583622495
RLTA1_RS00445	22.5382611136316	-0.343862049578856	0.414902509051349	-0.828777946812318	0.407230069397717	0.490562320031471	11	18	6	38	50	43	17.7587040074749	30.6718231682908	10.9908232865742	22.9937548557631	25.3742451808327	27.4402161828536
RLTA1_RS00450	165.655155251024	-0.101015561193599	0.22672517338626	-0.445541885291685	0.65592819760571	0.7236181603849	96	99	85	223	323	338	154.985053156144	168.6950274256	155.703329893135	134.93703507461	163.917623868179	215.692862088477
RLTA1_RS00455	95.1012049193085	0.0529664275185616	0.230851379045849	0.2294395109853	0.818527329775076	0.858451211194082	47	65	57	150	201	136	75.878098941029	110.75936144105	104.412821222455	90.764821799065	102.004465626947	86.7876604853045
RLTA1_RS00460	97.2408863314152	0.747631457733799	0.236177905020406	3.16554360861658	0.0015479345679863	0.00352009916439299	60	75	77	116	126	131	96.8656582225902	127.799263201212	141.048898844369	70.1914621912769	63.9430978556984	83.5969376733447
RLTA1_RS00465	105.788629080174	0.262407592891158	0.219429025216848	1.1958654632487	0.231749064600876	0.304667199760831	76	74	53	179	186	135	122.696500415281	126.095273025196	97.0856056980722	108.312687346884	94.3921920726976	86.1495159229125
RLTA1_RS00470	312.788219681441	-0.16254733687158	0.211916234002483	-0.767035794292548	0.443060234011102	0.526625141721927	176	184	157	447	587	663	284.139264119598	313.534192386973	287.593209332025	270.479168961214	297.893638422976	423.089844865859
RLTA1_RS00475	236.383722949247	-0.854935595192682	0.214525488587957	-3.98524017271799	6.74119061108073e-05	0.000195938692907559	101	102	92	449	753	406	163.05719134136	173.806997953648	168.525957060805	271.689366585201	382.13613242334	259.086692331129
RLTA1_RS00480	2286.95544662531	0.768230460560199	0.198719754445037	3.86589880158433	0.000110680828189145	0.00031044079375386	1730	1945	1386	2561	4179	2202	2792.95981208468	3314.26089235143	2538.88017919864	1549.65805751604	2120.779412214	1405.19432638706
RLTA1_RS00485	104.076003022433	0.467661725835747	0.218636759519217	2.13898946757232	0.0324365213845044	0.0555212559061875	67	74	70	125	171	156	108.166651681892	126.095273025196	128.226271676699	75.6373514992208	86.7799185184478	99.5505517331434
RLTA1_RS00490	85.1411755037799	1.30392153087097	0.238450293971923	5.46831588735431	4.54331655678278e-08	2.06299129646749e-07	74	67	71	64	103	88	119.467645141195	114.167341793083	130.058075557795	38.726323967601	52.2709450725154	56.1567214904911
RLTA1_RS00495	103.499595778025	-0.189711566638164	0.244660900589359	-0.775406148596572	0.438099703043912	0.521351362509145	53	44	71	191	202	176	85.564664763288	74.9755677447109	130.058075557795	115.573873090809	102.511950530564	112.313442980982
RLTA1_RS00500	2138.48508180225	-1.25745728311249	0.311981490108063	-4.03055092363631	5.56462710382722e-05	0.000164484524655113	868	648	698	7218	6210	2394	1401.32318895347	1104.18563405847	1278.5991090048	4367.60322497101	3151.48125145942	1527.71808236632
RLTA1_RS00505	2403.86711356129	0.663508486973973	0.143021029375454	4.63923724973447	3.49697421373015e-06	1.22865816556194e-05	1830	1567	1756	3274	3332	2993	2954.402575789	2670.15260581732	3216.64761520405	1981.09351046759	1690.93969885069	1909.96667523909
RLTA1_RS00510	506.994588958769	-0.0216374195076826	0.141652099665124	-0.152750432636262	0.878595087909232	0.907499668453964	330	286	267	806	998	844	532.761120224246	487.341190340621	489.091636252553	487.709642466976	506.469933809421	538.594010658801
RLTA1_RS00515	3586.29391783114	0.271042122458358	0.177575638477467	1.52634744710633	0.126923358131339	0.182629192026307	2472	2673	1758	6115	5899	4792	3990.86511877071	4554.76574049119	3220.31122296625	3700.17923534188	2993.65344643464	3057.9887429822
RLTA1_RS00520	43.4587353042753	-0.334122829179871	0.31709613701705	-1.05369567829805	0.29202226819734	0.370408591325834	30	24	14	67	103	83	48.4328291112951	40.8957642243878	25.6452543353398	40.5416204035823	52.2709450725154	52.9659986785314
RLTA1_RS00525	422.735700274513	0.470440606517412	0.156213577953435	3.01152187076622	0.00259941676405092	0.00566185463919841	287	299	273	568	640	619	463.34073183139	509.493062628831	500.082459539127	343.696125212459	324.790338314658	395.011484120614
RLTA1_RS00530	382.15219255418	0.708411866485417	0.179049213977859	3.95652039317535	7.60493988588516e-05	0.000219306706680263	252	277	297	422	585	498	406.835764534879	472.005278756476	544.045752685424	255.351698661369	296.878668615743	317.795992071188
RLTA1_RS00535	380.393146445595	0.484972509202677	0.154532627410784	3.1383178900693	0.00169920485009216	0.0038328342411464	252	290	235	518	650	482	406.835764534879	494.157151044686	430.47391205749	313.441184612771	329.865187350825	307.585679072917
RLTA1_RS00540	955.835562419571	0.722907845342453	0.133915926239291	5.39822159800997	6.73047061229723e-08	2.98989038672477e-07	734	733	621	1177	1523	1063	1184.98988558969	1249.02479901984	1137.55021016043	712.201301716663	772.899508208164	678.347669822637
RLTA1_RS00545	218.862195686907	0.734884866137561	0.174864168681144	4.20260406508771	2.6386187851338e-05	8.22503261734463e-05	177	144	158	247	348	261	285.753691756641	245.374585346327	289.425013213121	149.45940656246	176.604746458596	166.555730784298
RLTA1_RS00550	339.465818991415	-0.298411552279782	0.174901075506783	-1.70617334064484	0.0879758107704192	0.133071050579388	172	180	180	664	788	503	277.681553571425	306.718231682908	329.724698597227	401.785611163861	399.898104049923	320.986714883148
RLTA1_RS00555	1176.47989968604	-0.694344033251413	0.307362422487192	-2.25904008574876	0.0238808914848987	0.0422890786711748	491	641	443	2551	4033	1210	792.683969788196	1092.25770282636	811.489119325396	1543.6070693961	2046.68661628597	772.154920494253
RLTA1_RS00560	362.566053013415	-0.263809689522804	0.268938251914485	-0.98093033491825	0.326627097030437	0.407334204026148	237	190	154	785	925	380	382.619349979231	323.75813344307	282.097797688738	475.002567415107	469.423535845405	242.494933708939
RLTA1_RS00565	225.894553339952	-1.05012553785488	0.195894639769835	-5.36066499363495	8.29161568982946e-08	3.64162327398307e-07	100	73	85	523	654	416	161.442763704317	124.391282849179	155.703329893135	316.46667867274	331.895126965292	265.468137955049
RLTA1_RS00570	144.871730198384	-0.614244710368955	0.202483425784432	-3.03355550208289	0.00241690248409606	0.00530231871485027	73	69	59	305	373	238	117.853217504151	117.575322145115	108.076428984646	184.555137658099	189.291869049012	151.878405849283
RLTA1_RS00575	367.064742367584	-0.857815564260624	0.187022169388576	-4.58670523962504	4.50295721462418e-06	1.55914613939049e-05	160	146	151	733	1113	643	258.308421926907	248.782565698359	276.602386045451	443.537429191431	564.830697725336	410.32695361802
RLTA1_RS00585	109.337623305676	0.202407743626954	0.248617917720355	0.814131762838678	0.415569471498686	0.499141688151962	93	68	46	154	190	182	150.141770245015	115.871331969099	84.2629785304023	93.18521704704	96.4221316871642	116.142310355334
RLTA1_RS00590	195.286882234786	0.410040648062332	0.169135521826203	2.42433194183581	0.0153365799725251	0.0284828037326139	146	127	118	269	323	277	235.706435008303	216.406752354052	216.152857969293	162.771580426323	163.917623868179	176.766043782569
RLTA1_RS00595	83.0291961885217	-0.121029750501624	0.258820093497442	-0.467621152848475	0.640055535318176	0.711059464642602	54	46	40	135	213	109	87.1790924003311	78.3835480967432	73.2721552438281	81.6883396191585	108.094284470347	69.557757300722
RLTA1_RS00600	443.703879473293	-0.464676234236782	0.169584778962128	-2.74008220006912	0.00614238202169151	0.0124310112343757	243	208	203	957	1033	690	392.30591580149	354.429956611361	371.856187862428	579.079563078034	524.231905436003	440.319748050442
RLTA1_RS00605	372.967455453949	0.398715117359061	0.151093238437835	2.63886803593204	0.00831833543017345	0.0163781915108217	270	231	242	499	669	507	435.895462001656	393.621730659732	443.29653922516	301.944307184889	339.507400519541	323.539293132716
RLTA1_RS00610	137.916968046636	0.050414319526158	0.201996763139328	0.249579838521396	0.802912291785738	0.845419345442515	72	91	82	213	287	206	116.238789867108	155.06310601747	150.207918249848	128.886046954672	145.64816733798	131.457779852741
RLTA1_RS00615	152.657039021716	0.129617882767947	0.212179087196519	0.610889058297699	0.541273028993365	0.619576532164196	78	106	94	224	270	258	125.925355689367	180.622958657713	172.189564822996	135.542133886604	137.020923976497	164.641297097122
RLTA1_RS00620	559.215555949989	0.262940668802856	0.158040356106181	1.66375649410835	0.0961611014144052	0.1436747860361	400	340	330	771	944	909	645.771054817268	579.356659845493	604.495280761582	466.531184047194	479.065749014121	580.073407214278
RLTA1_RS00625	924.977175866805	0.749319500645185	0.136099513590571	5.5056736124669	3.67759328966428e-08	1.69305318553237e-07	773	642	621	1215	1322	1041	1247.95256343437	1093.96169300237	1137.55021016043	735.195056572426	670.895042581216	664.308489450014
RLTA1_RS00630	1058.95122753541	0.272984462853805	0.183005942190614	1.49166994025512	0.135785693110555	0.192833390582838	676	599	745	1420	1754	1767	1091.35308264118	1020.69011543368	1364.6938914163	859.240313031148	890.128520943611	1127.60144174657
RLTA1_RS00635	11414.3835134039	1.00560798552881	0.115914324700385	8.67544186732833	4.11947793946605e-18	5.26839655744558e-17	9853	8899	7995	13014	14296	11973	15906.9555077863	15163.8085763678	14645.2720293601	7874.75593928688	7255.00418210368	7640.50484551875
RLTA1_RS00640	2899.91137145799	0.967551292102094	0.126476394606157	7.65005434504211	2.0089439306733e-14	1.84484047388576e-13	2194	2306	2206	3272	3684	3193	3542.05423567271	3929.40134589326	4040.95936169712	1979.8833128436	1869.57438492375	2037.59558771748
RLTA1_RS00645	2482.47248020711	0.569481705423543	0.120090612510761	4.74210009856108	2.11514063167972e-06	7.69041742452147e-06	1826	1741	1629	3509	3902	2966	2947.94486524083	2966.64689644413	2984.0085223049	2123.29173128613	1980.20609391218	1892.73677205451
RLTA1_RS00650	1838.37174002487	-0.339646919984584	0.12449682233835	-2.72815734253452	0.00636892211035808	0.0128521676633456	1076	927	847	3306	4028	3318	1737.12413745845	1579.59889316698	1551.53788728806	2000.45667245139	2044.14919176788	2117.36365801647
RLTA1_RS00655	787.132914530637	0.772851316503761	0.146134893620483	5.28861586275814	1.23245411708023e-07	5.31901250529364e-07	592	640	509	955	1062	983	955.741161129556	1090.55371265034	932.388175477713	577.869365454047	538.948967640886	627.296104831281
RLTA1_RS00660	353.601886749221	1.22946488670066	0.205384189315735	5.98617104265321	2.1483844423725e-09	1.14569545243583e-08	304	277	286	338	325	416	490.786001661123	472.005278756476	523.895909993371	204.523398453893	164.932593675413	265.468137955049
RLTA1_RS00665	477.167084806658	-0.533544061899418	0.16604521686727	-3.21324559638422	0.00131244010299463	0.00302403554309837	264	219	202	1052	1092	788	426.208896179397	373.173848547538	370.024383981332	636.563950217442	554.173514749386	502.857915164852
RLTA1_RS00670	137.208191010675	-0.148397473503201	0.191075238649496	-0.77664418766169	0.437368723775373	0.520781817030094	77	83	68	241	269	236	124.310928052324	141.431184609341	124.562663914508	145.828813690498	136.51343907288	150.602116724499
RLTA1_RS00675	96.9015750071368	-0.3530729660718	0.243429436478629	-1.45041195994716	0.14694367390935	0.206783243922506	42	49	57	207	190	163	67.8059607558131	83.4955186247917	104.412821222455	125.25545408271	96.4221316871642	104.017563669887
RLTA1_RS00680	157.863921552123	1.35598844554493	0.295168069667269	4.59395369923814	4.34925918910089e-06	1.50967811494189e-05	104	173	119	159	113	177	167.90047425249	294.790300450795	217.984661850389	96.2107111070088	57.3457941086819	112.951587543374
RLTA1_RS00685	186.792110793886	-1.09006852589668	0.235532616083553	-4.62810010784233	3.69035629466202e-06	1.29320177847131e-05	66	78	65	477	561	296	106.552224044849	132.91123372926	119.067252271221	288.632133321027	284.699030928943	188.890790468016
RLTA1_RS00690	904.799564631735	0.374324709579506	0.16840621521874	2.22274878093604	0.0262327445644486	0.0459518043765284	701	635	464	1434	1419	1218	1131.71377356726	1082.03376177026	849.957000828406	867.711696399061	720.121078232032	777.260076993388
RLTA1_RS00695	2029.05005552109	0.483229158195654	0.143480783188812	3.36790159250632	0.000757426261759326	0.00182547062394969	1487	1354	1304	2844	2914	2943	2400.65389628319	2307.20269832588	2388.6722609488	1720.90102131027	1478.81100913893	1878.05944711949
RLTA1_RS00700	315.374218655698	-0.511598882772119	0.209241405828695	-2.44501742256006	0.0144845144638178	0.0270734957931913	131	179	144	521	701	691	211.490020452655	305.014241506892	263.779758877781	315.256481048752	355.746917435274	440.957892612834
RLTA1_RS00705	129.770447668627	-0.666650690947506	0.199596126665062	-3.33999813566621	0.000837789523056274	0.00200047720990141	68	53	55	270	319	239	109.781079318936	90.3114793288563	100.749213460264	163.376679238317	161.887684253713	152.516550411675
RLTA1_RS00710	97.1428214531868	-0.101299147502124	0.241300047289492	-0.41980575072409	0.67462736350371	0.739564756782142	67	54	44	137	198	186	108.166651681892	92.0154695048725	80.5993707682109	82.898537243146	100.482010916097	118.694888604902
RLTA1_RS00715	520.307482331921	0.266989636445522	0.171320935136529	1.55841804291315	0.11913418224416	0.17277678948019	330	333	330	826	774	822	532.761120224246	567.42872861338	604.495280761582	499.811618706851	392.79331539929	524.554830286178
RLTA1_RS00725	3891.4791350182	1.72599203545155	0.150921633391497	11.436346113312	2.75234633076774e-30	8.02671712361972e-29	3643	3987	2868	2780	3563	3024	5881.35988174827	6793.80883177642	5253.61353098248	1682.17469734267	1808.16871158614	1929.74915667324
RLTA1_RS00730	684.410135793711	0.638189126235402	0.139341018725583	4.58005210577831	4.64860103804145e-06	1.60638320451903e-05	511	511	439	962	1009	803	824.972522529059	870.738979944256	804.161903801014	582.105057138003	512.052267749204	512.430083600731
RLTA1_RS00735	575.357105970209	0.171627928468155	0.167010357750681	1.0276484092344	0.304115243978014	0.383236892158155	412	313	344	997	1066	751	665.144186461786	533.348925093057	630.140535096922	603.283515557785	540.978907255353	479.24656635635
RLTA1_RS00740	663.410551113982	0.897847579723662	0.186854024917977	4.80507487124128	1.54693605425638e-06	5.71693759181705e-06	500	555	457	625	888	880	807.213818521585	945.714547688967	837.134373660736	378.186757496104	450.646594411589	561.567214904911
RLTA1_RS00745	150.627809550732	0.85093655793005	0.235793627216794	3.60881915246878	0.000307593937014452	0.000799675397609373	90	143	105	190	180	182	145.298487333885	243.67059517031	192.339407515049	114.968774278816	91.3472826509977	116.142310355334
RLTA1_RS00750	177.944470849913	-0.604512422774691	0.212675069283286	-2.84242259711915	0.00447721013036444	0.00929031098798456	101	73	74	349	360	393	163.05719134136	124.391282849179	135.553487201082	211.179485385824	182.694565301995	250.790813020034
RLTA1_RS00755	321.113190760858	-0.214149532334092	0.185164332251882	-1.15653770750395	0.247461285206208	0.322032329702627	215	140	167	570	637	575	347.101941964281	238.558624642262	305.911248142982	344.906322836447	323.267883603809	366.933123375368
RLTA1_RS00760	359.711109729428	0.310879577076579	0.184625955476221	1.68383462809821	0.0922136329454564	0.138661397467205	296	198	207	488	627	549	477.870580564778	337.390054851199	379.18340338681	295.288220252958	318.193034567642	350.341364753178
RLTA1_RS00765	1641.31655717891	1.70242663101205	0.154082744584786	11.0487818451032	2.22209543588291e-28	5.715131065721e-27	1792	1380	1249	1244	1437	1306	2893.05432558136	2351.5064429023	2287.92304748853	752.742922120245	729.255806497132	833.41679848388
RLTA1_RS00770	17.5006430800022	1.25543064255428	0.613638601344079	2.045879512476	0.0407682265088938	0.0678011307007849	3	16	23	9	26	19	4.84328291112951	27.2638428162585	42.1314892652012	5.4458893079439	13.194607494033	12.1247466854469
RLTA1_RS00775	163.867535548519	0.00271547132491824	0.189469361431326	0.014331981194239	0.988565124945464	0.99112470093065	103	90	94	271	288	284	166.286046615446	153.359115841454	172.189564822996	163.981778050311	146.155652241596	181.233055719312
RLTA1_RS00780	305.375192759619	0.441935486708493	0.185110573413316	2.38741352565386	0.0169673939156423	0.0312038880190045	191	233	191	385	481	470	308.355678675245	397.029711011765	349.874541289279	232.9630426176	244.100238639611	299.927944324214
RLTA1_RS00785	23.2075131452495	-0.193729318121758	0.442912096429058	-0.437399022703793	0.661821992765215	0.728371118231324	14	14	10	25	44	58	22.6019869186044	23.8558624642262	18.318038810957	15.1274702998442	22.3293357591328	37.0123846187328
RLTA1_RS00790	915.477632435022	-2.54799284745886	0.215572420611177	-11.819660605169	3.0893006185749e-32	9.92277664122907e-31	170	140	158	2479	3900	1898	274.452698297339	238.558624642262	289.425013213121	1500.03995493255	1979.19112410495	1211.19837941991
RLTA1_RS00795	1764.16011705715	-2.26162940975615	0.220743839067388	-10.2454927816388	1.23991422232028e-24	2.50498612451372e-23	405	312	350	5235	6951	3233	653.843193002484	531.644934917041	641.131358383496	3167.69228078737	3527.52756503936	2063.12137021316
RLTA1_RS00800	1369.38276197682	-1.4760475800576	0.182141639570585	-8.10384480746696	5.32490226480513e-16	5.58113816326192e-15	432	437	399	3455	4659	2489	697.432739202649	744.643706919061	730.889748557185	2090.61639543846	2364.37216594999	1588.34181579355
RLTA1_RS00805	2872.84320729893	-2.57678550126082	0.161417643632242	-15.9634686969629	2.29607982928493e-57	2.02578182406531e-55	478	473	490	8732	10498	6504	771.696410506635	805.987353255642	897.583901736894	5283.72282632957	5327.57651816763	4150.49223379721
RLTA1_RS00810	825.909957075129	-1.91199715168856	0.19278246738769	-9.91789957664296	3.48002214635283e-23	6.36633972705492e-22	206	223	179	2251	3001	1614	332.572093230893	379.989809251603	327.892894716131	1362.07742579797	1522.96219575358	1029.9653237006
RLTA1_RS00815	1621.69285351513	-1.76320231644268	0.218780435273216	-8.05923214404785	7.67751751606801e-16	7.89266918687227e-15	446	387	456	4434	5995	2805	720.034726121253	659.444198118253	835.30256977964	2683.00813238036	3042.37199718184	1789.9954975094
RLTA1_RS00820	5883.01762903481	-1.82487550971979	0.15976001827624	-11.4226045377913	3.22424015118522e-30	9.36373077240041e-29	1578	1339	1606	16111	19178	12608	2547.56681125412	2281.64284568563	2941.8770330397	9748.74696003157	9732.54548156019	8045.72664263764
RLTA1_RS00825	866.819208834274	-0.74772086339739	0.154522295615673	-4.83891894317385	1.30547271253045e-06	4.87889801948377e-06	425	340	369	1934	2208	1518	686.131745743347	579.356659845493	675.935632124314	1170.26110239594	1120.52666718557	968.703445710972
RLTA1_RS00830	675.003509747321	0.520260461014532	0.137205808907326	3.79182532545642	0.00014954408516524	0.000411497147098984	512	436	446	879	1156	854	826.586950166103	742.939716743045	816.984530968683	531.881855742521	586.652548580852	544.975456282721
RLTA1_RS00835	185.814636630125	-0.265229066516133	0.187564745380745	-1.41406673187828	0.157342309994039	0.21933518013169	113	90	93	301	398	352	182.430322985878	153.359115841454	170.3577609419	182.134742410124	201.978991639428	224.626885961964
RLTA1_RS00840	1430.71102872113	-1.0496618571979	0.229659279881865	-4.57051793307824	4.86520284297583e-06	1.67211360037187e-05	571	509	550	3324	4852	2059	921.83818075165	867.330999592224	1007.49213460264	2011.34845106728	2462.316752348	1313.93965396501
RLTA1_RS00845	206.816599549454	0.448512195524736	0.202918645070805	2.2103054914852	0.0270839677658128	0.0472528799318436	120	165	132	288	384	243	193.73131644518	281.158379042666	241.798112304633	174.268457854205	194.874202988795	155.069128661243
RLTA1_RS00850	110.457352011126	-0.221988484986585	0.222808353105392	-0.996320299004142	0.319094544019341	0.399369540638321	59	74	46	207	218	190	95.251230585547	126.095273025196	84.2629785304023	125.25545408271	110.631708988431	121.247466854469
RLTA1_RS00855	136.718480057326	-0.365463333129302	0.195417771529303	-1.87016426535445	0.061461010387108	0.097043145463991	73	65	71	274	295	229	117.853217504151	110.75936144105	130.058075557795	165.797074486292	149.708046566913	146.135104787755
RLTA1_RS00860	324.225999692978	-1.32649171289593	0.192080765425161	-6.90590601281603	4.9884018264983e-12	3.59556987907892e-11	111	117	96	911	836	651	179.201467711792	199.36685059389	175.853172585187	551.245017726321	424.257379423523	415.432110117156
RLTA1_RS00865	135.753491824493	-2.49222807434994	0.268725159298047	-9.27426401331397	1.78849498176338e-20	2.68659698769197e-19	32	20	20	382	379	421	51.6616843853814	34.0798035203231	36.6360776219141	231.147746181619	192.336778470712	268.658860767009
RLTA1_RS00870	444.46341898537	1.58676758535512	0.151196565254319	10.4947330164948	9.13355521504496e-26	2.00822964822913e-24	413	355	398	360	428	362	666.758614098829	604.916512485736	729.05794467609	217.835572317756	217.203538747928	231.008331585884
RLTA1_RS00875	122.50802421308	-0.986493336195417	0.221541148921346	-4.45286729349612	8.47311269931305e-06	2.82686988036054e-05	56	38	50	254	350	246	90.4079476744175	64.751626688614	91.5901940547851	153.695098246417	177.619716265829	156.983562348418
RLTA1_RS00880	323.190133472723	-0.308102729214532	0.188697629337724	-1.63278537359418	0.102514144319834	0.151832466194059	185	155	166	620	799	457	298.669112852986	264.118477282504	304.079444261887	375.161263436135	405.480437989706	291.632065013119
RLTA1_RS00885	388.576938969143	0.203605925376231	0.154341725904138	1.3191891187137	0.187105895146166	0.254513678604367	286	232	213	585	687	598	461.726304194346	395.325720835748	390.174226673385	353.982805016353	348.642128784641	381.610448310383
RLTA1_RS00890	529.603581102384	-0.365713116481466	0.167974661938886	-2.17719215660349	0.0294662332779712	0.0510006570517654	260	316	235	900	1275	936	419.751185631224	538.460895621106	430.47391205749	544.58893079439	647.043252111234	597.30331039886
RLTA1_RS00895	208.412652783336	0.441011220037423	0.179859665102829	2.45197398641484	0.0142074932619009	0.0266271115986688	125	155	139	287	360	272	201.803454630396	264.118477282504	254.620739472303	173.663359042211	182.694565301995	173.575320970609
RLTA1_RS00900	176.704573028032	1.24351411954048	0.209032678630522	5.94889817079016	2.69953509571055e-09	1.41259456584854e-08	156	164	117	144	242	164	251.850711378734	279.45438886665	214.321054088197	87.1342289271024	122.81134667523	104.655708232279
RLTA1_RS00905	580.864941827858	0.0909745629809729	0.152385123055352	0.597004229526576	0.550504556780718	0.62747616692749	373	366	312	820	1146	956	602.181508617102	623.660404421914	571.522810901859	496.181025834888	581.577699544685	610.066201646699
RLTA1_RS00910	74.6019508658067	0.841516012463429	0.241504693847224	3.48447062894675	0.000493111579557402	0.00123598340363299	50	59	58	77	108	92	80.7213818521585	100.535420384953	106.244625103551	46.59260852352	54.8083695905986	58.7092997400589
RLTA1_RS00915	233.399964302306	0.74698054222982	0.178510575690431	4.18451702001799	2.85773036724479e-05	8.86443287035878e-05	179	198	137	299	346	261	288.982547030727	337.390054851199	250.957131710111	180.924544786136	175.589776651362	166.555730784298
RLTA1_RS00920	87.6499636235146	1.08370061636459	0.225235166115186	4.81141837243294	1.49862939819537e-06	5.54429241264422e-06	70	67	71	85	104	101	113.009934593022	114.167341793083	130.058075557795	51.4333990194701	52.778429976132	64.4526008015864
RLTA1_RS00925	246.981311765208	-0.687719884881491	0.19397918115371	-3.5453283223035	0.00039212432921589	0.0010022393012962	143	94	96	492	565	518	230.863152097173	160.175076545519	175.853172585187	297.708615500933	286.728970543409	330.558883319027
RLTA1_RS00930	106.680694667614	0.718462775213929	0.210596701479791	3.41155758929526	0.000645928552512958	0.00158024640611278	93	69	71	131	149	137	150.141770245015	117.575322145115	130.058075557795	79.2679443711834	75.6152506388814	87.4258050476964
RLTA1_RS00935	25.7467309890189	0.326522270927576	0.364817766379572	0.895028425199689	0.370771893082161	0.453382472768888	16	18	16	43	35	39	25.8308421926907	30.6718231682908	29.3088620975312	26.019248915732	17.7619716265829	24.8876379332858
RLTA1_RS00940	119.554793239091	0.31460697499464	0.202606133121787	1.55280084638666	0.120470720450067	0.174533552595503	75	86	71	160	214	179	121.082072778238	146.54315513739	130.058075557795	96.8158099190026	108.601769373964	114.227876668158
RLTA1_RS00945	24.8264851206512	-0.366352372160155	0.369665231210333	-0.991038218446101	0.321666918676188	0.402083648345235	15	10	13	48	54	43	24.2164145556475	17.0399017601616	23.8134504542441	29.0447429757008	27.4041847952993	27.4402161828536
RLTA1_RS00950	95.9154462258628	-0.454549779965749	0.259865818413909	-1.74917110199446	0.0802614476941761	0.122680326848335	56	43	43	150	197	223	90.4079476744175	73.2715775686948	78.7675668871152	90.764821799065	99.9745260124808	142.306237413404
RLTA1_RS00955	400.477303899684	-0.185859254092569	0.148288490003672	-1.2533626452597	0.210073759469707	0.280985243428106	228	215	213	705	891	626	368.089501245843	366.357887843474	390.174226673385	426.594662455605	452.169049122439	399.478496057357
RLTA1_RS00960	16.5137491136056	-1.27181122661603	0.515147319477114	-2.46883013563372	0.0135555548281065	0.0255495449302062	7	5	5	25	53	44	11.3009934593022	8.51995088008079	9.15901940547851	15.1274702998442	26.8966998916827	28.0783607452456
RLTA1_RS00965	353.519880769405	-0.270567168472968	0.252448993643139	-1.07176964569501	0.28382351010466	0.361456215134201	174	222	165	870	692	442	280.910408845511	378.285819075587	302.247640380791	526.435966434577	351.179553302725	282.059896577239
RLTA1_RS00970	1315.08056838603	0.153325185245654	0.161055358635194	0.952003004090974	0.34109545835054	0.422655172391692	879	727	817	2284	2111	2010	1419.08189296095	1238.80085796375	1496.58377085519	1382.04568659376	1071.30063153476	1282.67057040781
RLTA1_RS00975	924.927318047968	0.231845946915798	0.148750493015084	1.55862304867983	0.119085624503793	0.172742310674596	579	574	592	1459	1494	1428	934.753601847995	978.090361033274	1084.42789760866	882.839166698905	758.182446003281	911.270435095697
RLTA1_RS00980	824.579940220578	-0.218693919747033	0.156396384402876	-1.39833104570806	0.162013679155924	0.225126663420413	433	416	480	1539	1619	1422	699.047166839692	708.859913222721	879.265862925937	931.247071658406	821.618058955363	907.441567721345
RLTA1_RS00985	2562.93554070149	0.505488971616501	0.169142864883766	2.98853263460962	0.00280320562079231	0.00606780844003801	1987	1868	1436	4075	3602	3232	3207.86771480478	3183.05364879818	2630.47037325343	2465.7776588746	1827.96062282719	2062.48322565076
RLTA1_RS00990	962.360835869912	0.510025180125491	0.196837683669318	2.5910952141782	0.00956710176304447	0.0186004739995593	694	691	597	1462	1155	1429	1120.41278010796	1177.45721162716	1093.58691701413	884.654463134886	586.145063677235	911.908579658089
RLTA1_RS00995	1010.30727975031	-0.249352826899645	0.144328125151775	-1.72768008063173	0.0840455967025875	0.127791843153803	594	481	541	1848	2023	1798	958.970016403642	819.619274663772	991.005899672775	1118.22260456448	1026.64196001649	1147.38392318072
RLTA1_RS01000	932.332239795314	0.798946626331431	0.134342254043674	5.94709856566569	2.72937074891716e-09	1.42713534283216e-08	718	755	604	1165	1328	1039	1159.159043397	1286.5125828922	1106.4095441818	704.940115972738	673.939952002916	663.03220032523
RLTA1_RS01005	663.386357040542	0.283401200166819	0.147568816658531	1.92046806760402	0.0547988028877516	0.0877233936903144	447	461	370	1060	1200	854	721.649153758297	785.539471143449	677.76743600541	641.404740713392	608.981884339985	544.975456282721
RLTA1_RS01010	603.834187450394	0.147583044343488	0.152468485332773	0.96795769972646	0.333065495830557	0.414103907588116	402	341	368	1050	1080	839	648.999910091354	581.06065002151	674.103828243219	635.353752593455	548.083695905986	535.403287846842
RLTA1_RS01015	10646.7996310087	0.9820360807363	0.19322664615947	5.0823015368482	3.72888834282587e-07	1.51282606225241e-06	8530	8564	7668	14627	14229	8460	13771.0677439782	14592.9718674024	14046.2721602418	8850.78032303282	7221.00269356137	5398.70299783585
RLTA1_RS01020	1541.89476557751	0.0145906739636139	0.154757363205556	0.0942809677122367	0.924885968129699	0.943844099248024	995	814	904	2820	3035	2124	1606.35549885795	1387.04800327715	1655.95070851052	1706.37864982242	1540.21668247654	1355.41905052049
RLTA1_RS01025	3238.06336204428	-1.02316972116716	0.152675286809378	-6.70160667485519	2.06140285405377e-11	1.37229970322395e-10	1319	1346	1083	7767	9072	5826	2129.43005325994	2293.57077691775	1983.84360322665	4699.80247275558	4603.90304561028	3717.83022049547
RLTA1_RS01030	5042.00694008118	-0.5613315559066	0.182976816026607	-3.06777420274368	0.00215659504047991	0.00478404437687619	2437	2722	1991	11863	11601	7783	3934.3601514742	4638.26125911598	3647.12152726154	7178.28720668205	5887.3323668568	4966.6791290965
RLTA1_RS01035	875.633187355303	-0.0660126211876523	0.144575853663647	-0.456595064216114	0.647962127541212	0.717144226744464	467	514	512	1438	1823	1396	753.93770649916	875.850950472305	937.883587121	870.132091647036	925.14497929316	890.849809099155
RLTA1_RS01040	1566.58575743121	1.3132139585667	0.174955458408928	7.50599021321924	6.09659727644174e-14	5.35179886861448e-13	1540	1366	1031	1550	1965	1194	2486.21856104648	2327.65058043807	1888.58980140967	937.903158590338	997.207835606725	761.944607495982
RLTA1_RS01045	809.348068560777	0.720820826213749	0.214207285503082	3.36506213839015	0.000765264226047533	0.00184181341697214	698	450	616	872	1103	1170	1126.87049065613	766.795579207271	1128.39119075495	527.646164058564	559.755848689169	746.629137998575
RLTA1_RS01050	20.5888543999877	-0.775115471327037	0.474435002026596	-1.63376535882904	0.102308128696317	0.151623996813381	17	4	6	36	56	44	27.4452698297339	6.81596070406463	10.9908232865742	21.7835572317756	28.4191546025326	28.0783607452456
RLTA1_RS01055	111.335526247698	0.00589788800150724	0.241920026662693	0.024379494673794	0.980549904344387	0.98493051351497	67	60	68	138	244	197	108.166651681892	102.239410560969	124.562663914508	83.5036360551398	123.826316482464	125.714478791213
RLTA1_RS01060	73.1658102530015	-0.446101895155371	0.314926422106803	-1.41652736588765	0.15662115768982	0.218592204464967	59	27	24	118	172	149	95.251230585547	46.0077347524362	43.9632931462969	71.4016598152644	87.2874034220645	95.0835397963997
RLTA1_RS01065	88.8243009600018	-0.370288372914837	0.264354396829503	-1.4007271199414	0.161295689623029	0.22430785248853	53	44	39	151	159	202	85.564664763288	74.9755677447109	71.4403513627324	91.3699206110587	80.690099675048	128.905201603173
RLTA1_RS01070	77.2149839863801	-0.426684035688825	0.260206708479885	-1.63978875941167	0.101049096162622	0.150045206700783	30	50	35	141	164	152	48.4328291112951	85.1995088008079	64.1131358383496	85.3189324911211	83.2275241931312	96.9979734835756
RLTA1_RS01075	84.8440391586248	0.417013834405843	0.22974431681825	1.8151214366523	0.0695052495517468	0.108233152228703	73	52	46	119	145	114	117.853217504151	88.6074891528402	84.2629785304023	72.0067586272582	73.5853110244148	72.7484801126817
RLTA1_RS01080	1021.06804820828	0.0519740341002708	0.142321356352125	0.365187877859168	0.714971166431208	0.773451657616875	666	641	519	1738	2056	1431	1075.20880627075	1092.25770282636	950.70621428867	1051.66173524517	1043.38896183584	913.184868782873
RLTA1_RS01085	150.183818809002	-0.820035708922593	0.268511544733387	-3.05400540500719	0.00225808012489052	0.00498379305588566	70	69	52	376	435	199	113.009934593022	117.575322145115	95.2538018169765	227.517153309656	220.755933073244	126.990767915997
RLTA1_RS01090	134.280942985525	-0.343066067997573	0.202611603405818	-1.6932202412437	0.0904135531526237	0.136255668210549	78	74	56	260	267	248	125.925355689367	126.095273025196	102.581017341359	157.325691118379	135.498469265647	158.259851473202
RLTA1_RS01095	658.379649756562	0.87368185619535	0.193952775682274	4.50461125457972	6.64945546922206e-06	2.24984003012028e-05	504	446	536	659	841	892	813.671529069757	759.979618503206	981.846880267297	398.760117103892	426.794803941606	569.224949653615
RLTA1_RS01100	353.519066040845	-1.12579378370279	0.176374944904475	-6.38295753579127	1.73700085504598e-10	1.04550051465203e-09	135	127	127	837	1050	650	217.947731000828	216.406752354052	232.639092899154	506.467705638782	532.859148797487	414.793965554764
RLTA1_RS01105	103.383360087375	-0.268748119688601	0.297099558736671	-0.904572597924325	0.365691857698285	0.448745114112156	58	48	58	235	250	109	93.6368029485038	81.7915284487756	106.244625103551	142.198220818535	126.871225904163	69.557757300722
RLTA1_RS01110	416.195258586443	-0.50567692663816	0.164278230001619	-3.07817369734977	0.0020827347949821	0.00463347000351907	191	225	186	799	1047	705	308.355678675245	383.397789603635	340.715521883801	483.473950783019	531.336694086637	449.891916486321
RLTA1_RS01115	699.032205957983	-0.143190283125542	0.132840897929609	-1.07790812435955	0.281074759415193	0.358479610818645	412	405	348	1256	1383	1159	665.144186461786	690.116021286544	637.467750621305	760.004107864171	701.851621701832	739.609547812264
RLTA1_RS01120	1539.29281685121	-0.132358524234922	0.167782373522471	-0.788870257680528	0.430187840753583	0.513954276663091	981	852	748	3165	2961	2213	1583.75351193935	1451.79962996577	1370.18930305959	1915.13773996027	1502.66279960891	1412.21391657337
RLTA1_RS01125	448.845236371775	-1.33428422729588	0.181811812042749	-7.33882035663419	2.15484605521457e-13	1.78800916724352e-12	171	148	129	1075	1447	852	276.067125934382	252.190546050391	236.302700661346	650.481222893299	734.330655533298	543.699167157937
RLTA1_RS01130	1450.66992321231	-0.145487428964211	0.212059572736659	-0.68606866969821	0.492669806564724	0.574905165202767	806	844	761	2491	3842	1745	1301.22867545679	1438.16770855764	1394.00275351383	1507.30114067647	1949.75699969518	1113.56226137394
RLTA1_RS01135	387.875075458119	0.410273145922946	0.177404040417119	2.31264826301756	0.0207419857015227	0.0373088104102228	233	271	268	513	742	488	376.161639431058	461.781337700379	490.923440133648	310.415690552802	376.553798483557	311.414546447269
RLTA1_RS01140	513.110344992149	0.0787262922701946	0.1639163965901	0.480283204779463	0.631026029699286	0.702308478194683	307	284	329	805	1081	722	495.629284572253	483.933209988589	602.663476880486	487.104543654982	548.591180809603	460.740374046984
RLTA1_RS01145	88.7572902056093	0.691994327152321	0.250324474863094	2.76438940910905	0.00570294351564229	0.011612479200709	77	50	65	117	109	122	124.310928052324	85.1995088008079	119.067252271221	70.7965610032707	55.3158544942153	77.8536366118172
RLTA1_RS01150	527.157456423664	0.559898009393496	0.194690677036473	2.87583369638499	0.00402961957652703	0.0084394376347336	386	383	332	634	703	844	623.169067898663	652.628237414188	608.158888523773	383.632646804048	356.761887242508	538.594010658801
RLTA1_RS01155	845.439780846788	0.27582063916328	0.136502552986943	2.02062623099557	0.0433184714486651	0.0714965062744957	527	571	521	1251	1444	1261	850.80336472175	972.978390505226	954.369822050861	756.978613804202	732.808200822448	804.700293176242
RLTA1_RS01160	584.993491271316	-0.707642575537441	0.149325840310284	-4.73891574336385	2.14864816945796e-06	7.80004049016772e-06	280	246	252	1267	1293	1182	452.039738372087	419.181583299975	461.614578036117	766.660194796102	656.177980376333	754.286872747278
RLTA1_RS01165	392.85761171842	-0.155435829773763	0.165128774166644	-0.941300694310858	0.346550787057529	0.428196948376348	225	241	186	735	727	672	363.246218334713	410.661632419894	340.715521883801	444.747626815418	368.941524929307	428.833145927387
RLTA1_RS01170	238.796713210011	0.153179015955445	0.16814180497216	0.911010893339746	0.362289634040511	0.445086415203389	165	140	136	351	431	388	266.380560112123	238.558624642262	249.125327829016	212.389683009812	218.725993458778	247.600090208074
RLTA1_RS01175	1257.04676444898	-3.34228658535139	0.218165259572239	-15.3199762047573	5.62380925809597e-53	4.12610005567673e-51	135	151	110	3992	5410	2671	217.947731000828	257.30251657844	201.498426920527	2415.55445747912	2745.4933285661	1704.48412614888
RLTA1_RS01180	1422.78245434838	1.09928944380129	0.196532681765463	5.59341802048553	2.22642374960239e-08	1.05494041704478e-07	1127	1319	957	1854	1665	1175	1819.45994694765	2247.56304216531	1753.03631420859	1121.85319743644	844.962364521729	749.819860810535
RLTA1_RS01185	107.824356265837	0.604559584673549	0.208658594951883	2.89736248254217	0.0037631467727279	0.00793379703748139	74	74	79	148	152	141	119.467645141195	126.095273025196	144.712506606561	89.5546241750774	77.1377053497314	89.9783832972642
RLTA1_RS01190	144.717791583316	1.13545210296673	0.195157264358802	5.8181390618346	5.95063878733217e-09	3.00115429433468e-08	123	127	99	139	169	160	198.57459935631	216.406752354052	181.348584228475	84.1087348671335	85.7649487112145	102.103129982711
RLTA1_RS01195	891.753879465762	-0.925494813563985	0.14513819878398	-6.37664530301542	1.81009014721962e-10	1.08387700396227e-09	411	360	310	2071	2311	1692	663.529758824743	613.436463365817	567.859203139668	1253.15963963909	1172.79761225809	1079.74059956717
RLTA1_RS01200	1101.85420668092	-0.138139164364927	0.157129164367971	-0.879144014547337	0.379323195428878	0.46205569243958	640	565	629	1978	2486	1574	1033.23368770763	962.754449449129	1152.2046412092	1196.88545012367	1261.607470391	1004.43954120492
RLTA1_RS01205	293.0242256873	0.796550924874237	0.204375458377642	3.89748813872938	9.71955812331398e-05	0.000275275579518482	213	176	258	368	436	310	343.873086690195	299.902270978844	472.605401322691	222.676362813706	221.263417976861	197.824814341503
RLTA1_RS01210	135.655187135584	1.7325203112361	0.209688241433081	8.26236273143149	1.42816929704873e-16	1.59780738369658e-15	111	135	118	109	107	107	179.201467711792	230.038673762181	216.152857969293	65.9557705073205	54.300884686982	68.2814681759381
RLTA1_RS01215	418.287647829736	0.414108625467832	0.161939301686986	2.55718421133041	0.010552332015096	0.0203335917574805	280	258	296	603	649	598	452.039738372087	439.629465412169	542.213948804328	364.874583632241	329.357702447208	381.610448310383
RLTA1_RS01220	310.07356110131	-0.815558502077824	0.177970848052709	-4.5825398429089	4.59362147848263e-06	1.58895988610541e-05	142	117	134	708	685	643	229.24872446013	199.36685059389	245.461720066824	428.409958891587	347.627158977408	410.32695361802
RLTA1_RS01225	3866.87502913015	-0.120867062009978	0.192768977044365	-0.627004738330696	0.530656129183523	0.609738414178892	2265	1820	2379	6889	9147	5132	3656.67859790278	3101.26212034941	4357.86143312668	4168.52571582506	4641.96441338153	3274.95789419546
RLTA1_RS01230	478.438523209742	-0.582673808481514	0.193157355689341	-3.01657581924367	0.00255647275617156	0.00557703133349477	236	224	211	1183	968	806	381.004922342188	381.693799427619	386.510618911193	715.831894588626	491.245386700921	514.344517287907
RLTA1_RS01235	2136.73430264291	-1.65229650070216	0.235723400592186	-7.00947167973672	2.3921970552764e-12	1.802552808138e-11	585	694	528	7315	5689	3781	944.440167670254	1182.56918215521	967.192449218531	4426.2978097344	2887.08161667514	2412.82459040394
RLTA1_RS01240	2133.9083813986	0.30417225633341	0.233870470501921	1.30060137853493	0.193394934946463	0.2622495518632	1113	1545	1444	3948	3806	2207	1796.85796002905	2632.66482194496	2645.12480430219	2388.93010975139	1931.48754316498	1408.38504919902
RLTA1_RS01245	1762.13736926516	-0.167020905717656	0.230426202046896	-0.724834694292552	0.468553448629095	0.5520313618906	795	1182	919	3955	3324	2369	1283.46997144932	2014.1163880511	1683.42776672695	2393.16580143535	1686.87981962176	1511.76446830652
RLTA1_RS01250	323.187172379807	-0.441807785214836	0.236405893898911	-1.86885266660803	0.0616433151782934	0.0972948158497973	134	188	156	796	610	510	216.333303363785	320.350153091038	285.76140545093	481.658654347038	309.565791206159	325.453726819892
RLTA1_RS01255	3147.95089001691	-0.145380169705	0.174097945093987	-0.835048165712216	0.403690589684616	0.486887594757185	1706	1798	1720	6654	6002	4461	2754.21354879565	3063.77433647705	3150.70267548461	4026.32749500652	3045.92439150716	2846.76289283046
RLTA1_RS01260	19574.6267925769	-0.0344291716951254	0.130239981807728	-0.264351785198747	0.791508860173869	0.835592921988532	11746	10772	11303	35186	35938	31177	18963.0670247091	18355.382176046	20704.8792680247	21291.0067988127	18237.9924661753	19895.4330216937
RLTA1_RS01265	483.946203827156	-0.464568023371328	0.185003429482928	-2.51113195398466	0.0120344703347471	0.022911843275932	216	225	267	900	1240	797	348.716369601325	383.397789603635	489.091636252553	544.58893079439	629.281280484651	508.60121622638
RLTA1_RS01270	175.367350215556	1.60033345459524	0.189890697222092	8.4276558989276	3.52658276304431e-17	4.18744154317186e-16	156	179	128	142	180	131	251.850711378734	305.014241506892	234.47089678025	85.9240313031148	91.3472826509977	83.5969376733447
RLTA1_RS01275	249.641438243184	0.918021214553447	0.217549773018882	4.21982152320503	2.44495800453097e-05	7.65215864013509e-05	176	235	161	228	361	309	284.139264119598	400.437691363797	294.920424856408	137.962529134579	183.202050205612	197.186669779111
RLTA1_RS01280	166.438815097809	-0.459623683132391	0.20350052667153	-2.25858719213179	0.0239090752585938	0.0423282333127759	75	94	76	359	339	296	121.082072778238	160.175076545519	139.217094963273	217.230473505762	172.037382326046	188.890790468016
RLTA1_RS01285	244.032891110142	-0.873239931584768	0.173286569397298	-5.03928223994482	4.67280958514588e-07	1.87288572791643e-06	111	94	97	566	608	464	179.201467711792	160.175076545519	177.684976466283	342.485927588472	308.550821398926	296.099076949862
RLTA1_RS01290	567.682426807384	-0.497087517841417	0.14602692765595	-3.40408119119367	0.000663870174873473	0.0016195922712174	308	250	267	1092	1251	1094	497.243712209296	425.997544004039	489.091636252553	660.767902697193	634.863614424434	698.130151256787
RLTA1_RS01295	814.599294829147	1.25568882600447	0.178580214887205	7.03151145157702	2.04308093603343e-12	1.55122811809945e-11	672	650	684	915	990	605	1084.89537209301	1107.5936144105	1252.95385466946	553.665412974296	502.410054580487	386.077460247126
RLTA1_RS01300	624.653034915833	0.154189814007312	0.136616094984266	1.12863578793605	0.259051507146765	0.334492220232114	427	383	345	940	1233	908	689.360601017433	652.628237414188	631.972338978017	568.79288327414	625.728886159334	579.435262651886
RLTA1_RS01305	382.39600371027	1.77459424879613	0.287543542024964	6.17156704789448	6.76164460848685e-10	3.80069862267366e-09	374	425	244	198	292	394	603.795936254145	724.195824806867	446.960146987351	119.809564774766	148.185591856063	251.428957582426
RLTA1_RS01310	212.628435225201	0.253021687506416	0.213787845804703	1.18351764364356	0.236604058218759	0.309928638561313	160	152	96	273	400	336	258.308421926907	259.006506754456	175.853172585187	165.191975674298	202.993961446662	214.416572963693
RLTA1_RS01315	1011.18249291422	0.218323821298531	0.12316928948311	1.77255078936271	0.0763031722472993	0.117506210906689	647	660	597	1561	1820	1467	1044.53468116693	1124.63351617066	1093.58691701413	944.559245522269	923.62252458231	936.158073028983
RLTA1_RS01320	1530.52027464314	-1.11096216738234	0.159251207458259	-6.97616165750915	3.03353656083931e-12	2.23506869228858e-11	597	509	587	3362	3712	3696	963.813299314772	867.330999592224	1075.26887820318	2034.34220592304	1883.78396222502	2358.58230260063
RLTA1_RS01325	135.59077080963	-1.55951640657917	0.244580906525146	-6.37628026134915	1.81440765016591e-10	1.0855297271808e-09	35	45	40	398	391	263	56.5049672965109	76.6795579207271	73.2721552438281	240.829327173519	198.426597314112	167.832019909081
RLTA1_RS01330	23.87668687592	-0.145480894846042	0.375112670667901	-0.387832526656611	0.698139973076374	0.76008053925997	16	15	9	39	53	39	25.8308421926907	25.5598526402424	16.4862349298613	23.5988536677569	26.8966998916827	24.8876379332858
RLTA1_RS01335	134.758355018885	-0.0627161311692781	0.290797088877747	-0.215669735248431	0.829245193801455	0.867248786877476	68	66	95	233	351	146	109.781079318936	112.463351617066	174.021368704092	140.988023194548	178.127201169446	93.1691061092239
RLTA1_RS01340	830.551000600259	1.04774363174869	0.226396033929269	4.62792396829718	3.69349557251871e-06	1.29365146434449e-05	559	625	760	872	1321	667	902.465049107132	1064.9938600101	1392.17094963273	527.646164058564	670.3875576776	425.642423115427
RLTA1_RS01345	38.8396898722845	-0.166195513374636	0.337976097456933	-0.49173747677767	0.622904941117641	0.694552461940482	18	27	19	50	85	78	29.059697466777	46.0077347524362	34.8042737408184	30.2549405996883	43.1362168074156	49.7752758665717
RLTA1_RS01355	147.766055494329	-1.05980204432597	0.219023564740039	-4.83875808333161	1.3065295895088e-06	4.88023110336354e-06	52	51	64	368	391	278	83.9502371262448	86.903498976824	117.235448390125	222.676362813706	198.426597314112	177.404188344961
RLTA1_RS01360	4500.33103672584	0.513890142258229	0.155206882153588	3.31100100155159	0.000929628758680604	0.00220466568492814	3271	3294	2722	7135	6431	5549	5280.79280076821	5612.94363979722	4986.1701643425	4317.38002357552	3263.6354151587	3541.0641767129
RLTA1_RS01365	1562.63725579019	-0.532508020532674	0.194253291163854	-2.74130758527792	0.00611951912563252	0.01239193733459	805	748	687	3528	4024	2141	1299.61424781975	1274.58465166009	1258.44926631275	2134.78860871401	2042.11925215342	1366.26750808115
RLTA1_RS01370	3338.74888304371	-0.519318212312956	0.165079137824534	-3.14587427070857	0.0016559117413668	0.00374974166254924	1658	1720	1433	7771	7197	5399	2676.72102221757	2930.86310274779	2624.97496161014	4702.22286800356	3652.36885132906	3445.34249235411
RLTA1_RS01375	663.620290084854	-1.36272659311134	0.157877289238326	-8.63155555612696	6.05231532379156e-18	7.62832510069208e-17	240	218	194	1772	1699	1462	387.462632890361	371.469858371522	355.369952932566	1072.23509485295	862.216851244695	932.967350217023
RLTA1_RS01380	338.281715026285	-1.52884434263759	0.223562805875023	-6.83854515358091	8.00014492021402e-12	5.65527485739267e-11	113	107	86	885	1182	583	182.430322985878	182.326948833729	157.53513377423	535.512448614483	599.847156074885	372.038279874504
RLTA1_RS01385	224.369330947292	-1.89586337464938	0.207562799555751	-9.1339265933352	6.60588296409931e-20	9.43504185651069e-19	61	62	44	654	702	485	98.4800858596333	105.647390913002	80.5993707682109	395.734623043923	356.254402338891	309.500112760093
RLTA1_RS01390	333.895850521385	-0.49369380125211	0.182420375189449	-2.70635229611493	0.00680268365006414	0.0136523769193628	205	141	142	593	770	662	330.95766559385	240.262614818278	260.11615111559	358.823595512303	390.763375784823	422.451700303467
RLTA1_RS01395	44.4512029165087	-0.52071148865393	0.311350013949082	-1.67243123598859	0.0944393169435814	0.141557427762745	21	24	19	67	114	92	33.9029803779066	40.8957642243878	34.8042737408184	40.5416204035823	57.8532790122985	58.7092997400589
RLTA1_RS01400	14.8419471159508	-1.88925929067612	0.573233525566616	-3.29579343568342	0.000981441490577248	0.00231337409175631	3	4	4	31	42	47	4.84328291112951	6.81596070406463	7.32721552438281	18.7580631718068	21.3143659518995	29.9927944324214
RLTA1_RS01405	164.37335627737	-1.75145982036499	0.254461228978673	-6.88301250211984	5.8599882268444e-12	4.19344126705395e-11	57	48	28	474	531	321	92.0223753114606	81.7915284487756	51.2905086706797	286.816836885045	269.474483820443	204.844404527814
RLTA1_RS01410	769.734722009158	0.968286630450567	0.179554008216441	5.39273191430713	6.93944477427272e-08	3.07488430239548e-07	642	633	514	947	1136	646	1036.46254298171	1078.62578141823	941.547194883191	573.028574958097	576.502850508519	412.241387305196
RLTA1_RS01415	76.5387066400045	-0.440489635676252	0.26302844325578	-1.6746844190075	0.093996166064075	0.141044839067083	27	45	41	152	179	127	43.5895462001656	76.6795579207271	75.1039591249238	91.9750194230525	90.839797747381	81.044359423777
RLTA1_RS01420	190.308277379834	-0.0844473640109271	0.189380069946562	-0.44591473661804	0.655658836863463	0.723481517922002	117	125	83	320	406	295	188.888033534051	212.99877200202	152.039722130943	193.631619838005	206.038870868361	188.252645905624
RLTA1_RS01425	219.335563978033	-0.873641169331114	0.180541938801377	-4.83899295161691	1.30498674050467e-06	4.87889801948377e-06	88	95	88	443	614	425	142.069632059799	161.879066721535	161.198741536422	268.058773713239	311.595730820625	271.211439016576
RLTA1_RS01430	39.4236941156366	-0.0232286687846988	0.354512121413671	-0.0655229183478155	0.947757659339472	0.960295229771205	21	22	25	68	51	82	33.9029803779066	37.4877838723555	45.7950970273926	41.1467192155761	25.8817300844493	52.3278541161395
RLTA1_RS01435	162.513677015802	0.0719161930583341	0.213769408489493	0.336419479131735	0.736554562425572	0.79143878150175	95	82	113	236	305	278	153.370625519101	139.727194433325	206.993838563814	142.803319630529	154.782895603079	177.404188344961
RLTA1_RS01440	142.498139536113	-0.167640804772442	0.187922047454953	-0.892076299948934	0.372352037105326	0.455075170721396	83	74	78	247	312	226	133.997493874583	126.095273025196	142.880702725465	149.45940656246	158.335289928396	144.220671100579
RLTA1_RS01445	223.682220780233	0.258844127156669	0.212714393246897	1.21686230633312	0.223656609191579	0.295747783355209	175	102	150	329	403	325	282.524836482555	173.806997953648	274.770582164355	199.077509145949	204.516416157512	207.396982777382
RLTA1_RS01450	537.79755037546	-1.99374895971446	0.258455616158336	-7.71408642361651	1.2185188721484e-14	1.14926610810207e-13	119	163	97	1524	2087	937	192.116888808137	277.750398690634	177.684976466283	922.1705894785	1059.12099384796	597.941454961252
RLTA1_RS01455	141.657973111847	0.151540251816847	0.210463145094478	0.720032249583742	0.471505139639022	0.554758748022279	105	78	79	186	284	229	169.514901889533	132.91123372926	144.712506606561	112.548379030841	144.12571262713	146.135104787755
RLTA1_RS01460	232.835381883582	-1.24806092725477	0.17904168266305	-6.97078416987162	3.15179190202137e-12	2.3197454653737e-11	84	87	71	544	690	476	135.611921511626	148.247145313406	130.058075557795	329.173753724609	350.164583495491	303.756811698566
RLTA1_RS01465	64.7284703511233	0.206052389939096	0.262016353090176	0.78641041869696	0.431627081614186	0.515497045724961	32	51	38	102	114	95	51.6616843853814	86.903498976824	69.6085474816367	61.7200788233642	57.8532790122985	60.6237334272347
RLTA1_RS01470	262.610932457881	0.57041538219874	0.168668676193545	3.38186908839075	0.000719944451405483	0.00174661079926774	180	194	175	388	403	305	290.59697466777	330.574094147134	320.565679191748	234.778339053581	204.516416157512	194.634091529543
RLTA1_RS01475	254.126531032868	0.587070409657272	0.166235403958478	3.53156064037905	0.00041311512812112	0.00105164807998693	211	162	163	339	412	306	340.644231416109	276.046408514617	298.5840326186	205.128497265887	209.083780290061	195.272236091935
RLTA1_RS01480	38.2959651528016	0.918526761080675	0.332661882286134	2.76114219870438	0.00575995915971511	0.0117148862979908	20	37	30	47	44	45	32.2885527408634	63.0476365125978	54.9541164328711	28.439644163707	22.3293357591328	28.7165053076375
RLTA1_RS01485	61.719254003307	-0.246712571837983	0.252905757051235	-0.975511885196042	0.329306409097007	0.40994207383571	38	31	30	111	122	113	61.3482502076404	52.8236954565009	54.9541164328711	67.1659681313081	61.9131582412318	72.1103355502897
RLTA1_RS01490	47.6908651963731	0.540686329157327	0.386361665099167	1.39943058020146	0.161683902009481	0.224759336005788	25	51	23	45	67	87	40.3606909260792	86.903498976824	42.1314892652012	27.2294465397195	34.0014885423158	55.5185769280992
RLTA1_RS01495	576.793857012565	1.07587387564631	0.188666002152943	5.70253179358806	1.18040885463221e-08	5.77364892406071e-08	473	456	440	581	596	721	763.624272321419	777.019520263368	805.993707682109	351.562409768378	302.461002555526	460.102229484592
RLTA1_RS01500	93.5146271529368	0.450598466699457	0.238905392534957	1.88609583868445	0.0592820409854814	0.094036373616023	61	69	59	102	168	141	98.4800858596333	117.575322145115	108.076428984646	61.7200788233642	85.2574638075979	89.9783832972642
RLTA1_RS01505	289.991038142093	0.362146321794458	0.154347390877297	2.34630672884102	0.01896049679549	0.034424241381757	198	187	186	407	530	385	319.656672134547	318.646162915021	340.715521883801	246.275216481463	268.966998916827	245.685656520899
RLTA1_RS01510	274.038178513068	0.463715692984125	0.177224055196647	2.61655051550191	0.00888232202551452	0.0173708710768339	218	190	151	378	411	399	351.945224875411	323.75813344307	276.602386045451	228.727350933644	208.576295386445	254.619680394386
RLTA1_RS01515	305.639561318	-0.203504822412035	0.171111336324951	-1.1893123318584	0.234316784416728	0.307626292594574	183	143	171	539	601	549	295.4402575789	243.67059517031	313.238463667365	326.14825966464	304.998427073609	350.341364753178
RLTA1_RS01520	731.926711722188	1.73375457677865	0.141227122593676	12.2763570122917	1.21340100431292e-34	4.45126578950582e-33	650	726	595	541	670	545	1049.37796407806	1237.09686778773	1089.92330925194	327.358457288628	340.014885423158	347.78878650361
RLTA1_RS01525	581.870142867741	0.623619030826322	0.139987539336714	4.45481814868051	8.39643334229981e-06	2.80417539031287e-05	445	439	355	791	885	700	718.42029848421	748.051687271093	650.290377788974	478.633160287069	449.124139700739	446.701193674361
RLTA1_RS01530	803.65850378882	1.69624043347609	0.284561638833577	5.96088931884499	2.50868850919356e-09	1.3206615490241e-08	650	1063	450	511	913	571	1049.37796407806	1811.34155710518	824.311746493066	309.205492928815	463.333717002005	364.3805451258
RLTA1_RS01535	570.946388818727	0.186854723687041	0.230276637904865	0.811435868558395	0.41711540781658	0.500481045357474	387	443	242	762	967	1020	624.783495535706	754.867647975158	443.29653922516	461.08529473925	490.737901797304	650.907453639783
RLTA1_RS01540	274.340900450185	0.0741887361245441	0.302432809219268	0.245306507306739	0.806219113557054	0.848263215310448	173	170	150	346	346	654	279.295981208468	289.678329922747	274.770582164355	209.364188949843	175.589776651362	417.346543804332
RLTA1_RS01545	178.083115448857	-0.338468421203507	0.289614180638405	-1.16868732206901	0.24252963170927	0.316678818473887	82	112	81	272	286	450	132.38306623754	190.84689971381	148.376114368752	164.586876862304	145.140682434363	287.165053076375
RLTA1_RS01550	236.546156645631	0.791790171054108	0.195570215457516	4.0486235043603	5.15197451462899e-05	0.000153261896572617	158	204	162	269	310	313	255.079566652821	347.613995907296	296.752228737504	162.771580426323	157.320320121163	199.739248028679
RLTA1_RS01555	589.749427808455	0.347744192060833	0.165312009677734	2.10356278856412	0.035416602799533	0.059988753709051	412	389	357	883	1158	681	665.144186461786	662.852178470285	653.953985551166	534.302250990496	587.667518388085	434.576446988914
RLTA1_RS01560	523.409401416265	-0.672042663647009	0.148014760880838	-4.54037597093474	5.61540042523844e-06	1.91765511827104e-05	252	243	213	1068	1364	926	406.835764534879	414.069612771926	390.174226673385	646.245531209343	692.209408533116	590.921864774941
RLTA1_RS01565	59.5730976926663	-0.385322181201683	0.277129531190949	-1.39040462250913	0.164406043585468	0.228041815679744	40	24	27	107	152	95	64.5771054817268	40.8957642243878	49.458704789584	64.745572883333	77.1377053497314	60.6237334272347
RLTA1_RS01570	114.450666736086	-0.677058039242485	0.207603125146392	-3.26130947578488	0.0011089893096735	0.0025782706765925	50	54	50	229	265	234	80.7213818521585	92.0154695048725	91.5901940547851	138.567627946572	134.483499458413	149.325827599715
RLTA1_RS01580	41.0094918497685	-0.23010858870143	0.383710129343606	-0.599693808175107	0.548710315541194	0.625840435169714	24	21	21	54	62	108	38.7462632890361	35.7837936963393	38.4678815030098	32.6753358476634	31.4640640242325	68.91961273833
RLTA1_RS01585	82.7166592395201	-1.93586466461909	0.300928389567874	-6.43297452725863	1.25130628057134e-10	7.62378039823621e-10	18	26	16	232	201	237	29.059697466777	44.3037445764201	29.3088620975312	140.382924382554	102.004465626947	151.240261286891
RLTA1_RS01590	12.2794708563621	-1.07567381481469	0.6047284606927	-1.77877160532934	0.0752772141988163	0.116131514600653	8	4	2	21	25	39	12.9154210963454	6.81596070406463	3.66360776219141	12.7070750518691	12.6871225904163	24.8876379332858
RLTA1_RS01595	118.422914038403	-0.254450962811731	0.232169934413425	-1.09596862080613	0.273092506941398	0.349964106155827	58	77	54	226	211	224	93.6368029485038	131.207243553244	98.917409579168	136.752331510591	107.079314663114	142.944381975796
RLTA1_RS01600	46.3187377614974	-0.444939642208833	0.3324158207515	-1.33850320722686	0.180732455547057	0.247534921431123	25	29	15	82	83	108	40.3606909260792	49.4157151044686	27.4770582164355	49.6181025834888	42.1212470001823	68.91961273833
RLTA1_RS01605	20.8878837731275	-0.289525997912766	0.419370926251584	-0.690381664033326	0.48995420444651	0.572461271046358	12	13	8	32	39	47	19.373131644518	22.15187228821	14.6544310487656	19.3631619838005	19.7919112410495	29.9927944324214
RLTA1_RS01610	195.882331772855	1.57346992490059	0.258925442030201	6.0769228105327	1.22510697060778e-09	6.66588258012197e-09	213	185	120	188	136	178	343.873086690195	315.238182562989	219.816465731484	113.758576654828	69.0179468918649	113.589732105766
RLTA1_RS01615	159.840561425866	0.696632121201638	0.206187669177294	3.37863134095873	0.000728476253242131	0.00176427775030007	113	139	95	205	265	168	182.430322985878	236.854634466246	174.021368704092	124.045256458722	134.483499458413	107.208286481847
RLTA1_RS01620	761.741956362251	-0.219528636803744	0.140189740366815	-1.56593939206488	0.117362806679048	0.170491613704245	409	422	400	1458	1593	1203	660.300903550656	719.083854278818	732.721552438281	882.234067886911	808.42345146133	767.687908557509
RLTA1_RS01625	1745.86380519755	-0.830045688168719	0.151007971898034	-5.4967011193899	3.86961720128584e-08	1.77442315085279e-07	854	675	678	4008	4530	3103	1378.72120203487	1150.19336881091	1241.96303138289	2425.23603847102	2298.90661338344	1980.1625771022
RLTA1_RS01630	2253.65361121845	-0.209945920337855	0.128896406406606	-1.62879576080327	0.103356262424469	0.152819929804529	1314	1268	1085	4321	4637	3580	2121.35791507472	2160.65954318849	1987.50721098884	2614.63196662506	2353.20749807042	2284.55753336316
RLTA1_RS01635	1106.61345802012	-0.520511552291752	0.160406761426313	-3.24494770459451	0.0011747219486924	0.00272472944505358	539	574	480	2417	2639	1740	870.176496366268	978.090361033274	879.265862925937	1462.52382858893	1339.25266064435	1110.37153856198
RLTA1_RS01640	81.0322544565128	-0.337208206266048	0.249875768128747	-1.34950343040988	0.177175319235605	0.243236552111909	43	53	30	143	196	134	69.4203883928563	90.3114793288563	54.9541164328711	86.5291301151086	99.4670411088642	85.5113713605206
RLTA1_RS01645	61.848153309954	-0.526146958071281	0.260129714889743	-2.02263304787879	0.0431109943280649	0.0712484938668121	36	27	26	121	132	124	58.1193949335541	46.0077347524362	47.6269009084883	73.2169562512457	66.9880072773983	79.1299257366011
RLTA1_RS01650	27.3765049268404	1.88219435646942	0.360501139640687	5.22104967087041	1.77911809833902e-07	7.54285471132785e-07	32	24	20	18	25	18	51.6616843853814	40.8957642243878	36.6360776219141	10.8917786158878	12.6871225904163	11.486602123055
RLTA1_RS01660	1799.80287191697	-1.42978545068876	0.290130065546054	-4.92808440241367	8.30397462367915e-07	3.21906024065872e-06	660	630	428	5410	6228	2259	1065.52224044849	1073.51381089018	784.012061108961	3273.58457288628	3160.61597972452	1441.5685664434
RLTA1_RS01665	3080.96821905334	0.00909750107198831	0.1855357191362	0.0490336907326719	0.960892446899535	0.97007826693073	1779	1864	1760	6324	5668	3934	2872.0667662998	3176.23768809412	3223.97483072844	3826.64488704858	2876.42443369919	2510.46070844991
RLTA1_RS01670	267.167286169679	-0.63798990862975	0.204613012617532	-3.11803193974911	0.00182063072031504	0.00407900871764572	126	110	129	498	552	618	203.417882267439	187.438919361777	236.302700661346	301.339208372896	280.131666796393	394.373339558222
RLTA1_RS01675	604.225646828258	-0.634211783894199	0.148645458909489	-4.26660719100993	1.98468157477544e-05	6.29641810477234e-05	284	268	276	1149	1386	1263	458.49744892026	456.66936717233	505.577871182414	695.258534980838	703.374076412682	805.976582301026
RLTA1_RS01680	808.224666022233	-0.442623903827119	0.128414094998811	-3.44684829053396	0.00056716697568267	0.0014018275959249	437	388	376	1574	1784	1467	705.504877387865	661.148188294269	688.758259291984	952.425530078188	905.353068052111	936.158073028983
RLTA1_RS01685	396.134968567003	0.0690242634034059	0.149630497384961	0.461298095038903	0.644584751478527	0.714724104009757	259	245	208	678	766	566	418.136757994181	417.477593123959	381.015207267906	410.256994531774	388.733436170357	361.189822313841
RLTA1_RS01690	1430.74064759097	-1.07819916983472	0.176831489020208	-6.09732562796837	1.07857669058787e-09	5.91666182171838e-09	496	551	557	3523	4119	2511	800.756107973412	938.898586984903	1020.31476177031	2131.76311465404	2090.330317997	1602.38099616617
RLTA1_RS01695	2756.42596546301	-1.86705548499606	0.238858549978979	-7.81657380554462	5.42804970027086e-15	5.29139949802628e-14	702	658	712	8095	10437	4364	1133.3282012043	1121.22553581863	1304.24436334014	4898.27488308954	5296.61993904702	2784.86287027845
RLTA1_RS01700	461.239927498614	0.859951957371284	0.174561243785064	4.92636245437237	8.37745350600128e-07	3.24573935168588e-06	348	323	367	472	636	587	561.820817691023	550.388826853219	672.272024362123	285.606639261058	322.760398700192	374.590858124071
RLTA1_RS01705	157.759860776846	0.139278622332825	0.204908482221165	0.67971135612872	0.496687244047159	0.578624451112936	104	114	73	225	318	240	167.90047425249	194.254880065842	133.721683319986	136.147232698597	161.380199350096	153.154694974067
RLTA1_RS01710	168.76304955606	-0.737292986939007	0.188069682782415	-3.92031812906289	8.84321529100378e-05	0.000251888886711468	72	70	79	337	428	331	116.238789867108	119.279312321131	144.712506606561	203.918299641899	217.203538747928	211.225850151734
RLTA1_RS01715	7647.82674595945	0.0143362067681966	0.136941800333258	0.104688318200201	0.916623131748983	0.937195720740855	4741	4473	4248	14242	14206	10973	7654.00142722166	7621.94805732027	7781.50288689455	8617.81728041522	7209.33054077819	7002.36028312681
RLTA1_RS01720	964.078886011587	0.84013084438131	0.151388244260887	5.54951177671045	2.8646845511e-08	1.34095710686145e-07	811	665	693	1103	1529	986	1309.30081364201	1133.15346705074	1269.44008959932	667.423989629124	775.944417629864	629.210538518457
RLTA1_RS01725	922.788888989733	-0.665104219610092	0.203842176550248	-3.26283907906634	0.00110302132688389	0.00256610769305098	493	309	447	1965	1936	1918	795.912825062282	526.532964388993	818.816334849779	1189.01916556775	982.490773401842	1223.96127066775
RLTA1_RS01730	46.1812665067656	-0.81725557306227	0.31292050028374	-2.61170352316715	0.00900923453858855	0.0175894579086729	23	25	11	92	115	99	37.1318356519929	42.5997544004039	20.1498426920527	55.6690907034265	58.3607639159152	63.1763116768025
RLTA1_RS01735	600.291097461149	0.987490685251152	0.219040412287618	4.50825797366788	6.53620733134182e-06	2.21582515075158e-05	512	510	381	550	675	835	826.586950166103	869.03498976824	697.917278697463	332.804346596572	342.552309941241	532.850709597274
RLTA1_RS01740	467.884346976554	-0.125639259034387	0.180983655536269	-0.694202239766389	0.487555388202441	0.570656768391438	277	213	291	754	1019	769	447.196455460958	362.949907491441	533.054929398849	456.2445042433	517.12711678537	490.733168479405
RLTA1_RS01745	330.158832385746	1.86166600358673	0.190759243471147	9.75924400679602	1.68405872401334e-22	2.94921841868668e-21	283	304	316	192	296	252	456.883021283217	518.013013508912	578.850026426242	116.178971902803	150.21553147053	160.81242972277
RLTA1_RS01750	309.679950597198	0.00722327495161139	0.16911765755999	0.042711536192187	0.965931483411229	0.97347345855643	195	191	159	523	669	424	314.813389223418	325.462123619086	291.256817094217	316.46667867274	339.507400519541	270.573294454184
RLTA1_RS01755	2907.28404290696	-0.125119414698511	0.146606397242486	-0.853437619721084	0.393416666889718	0.476475094391197	1740	1449	1674	4938	6494	4412	2809.10408845511	2469.08176504741	3066.43969695421	2987.97793362522	3295.60696408655	2815.49380927326
RLTA1_RS01760	658.947739097662	0.818486111417508	0.166568255334055	4.91381812084193	8.93196153600232e-07	3.4471634499411e-06	531	452	489	662	992	825	857.261075269923	770.203559559303	895.752097855799	400.575413539873	503.425024387721	526.469263973354
RLTA1_RS01765	470.02099133629	-0.849307216624667	0.173456372238007	-4.89637368559338	9.76213482157325e-07	3.73242346167666e-06	197	183	206	859	1268	1018	318.042244497504	311.830202210957	377.351599505715	519.779879502645	643.490857785917	649.631164515
RLTA1_RS01770	503.387731578119	-1.20084693550721	0.16051479018896	-7.48122297075278	7.36341236813729e-14	6.40736382096341e-13	180	164	189	1083	1381	1172	290.59697466777	279.45438886665	346.210933527088	655.322013389249	700.836651894599	747.905427123359
RLTA1_RS01775	2046.49596213503	1.69737788907167	0.162919742968779	10.4184910812003	2.04166552743585e-25	4.35180694991678e-24	2000	1657	1819	1587	1626	1738	3228.85527408634	2823.51172165877	3332.05125971308	960.291814634107	825.170453280679	1109.0952494372
RLTA1_RS01780	706.267636100767	0.132146877711614	0.166369484811869	0.794297571222551	0.427022217647599	0.510609857094487	510	358	427	1063	1291	1134	823.358094892016	610.028483013784	782.180257227865	643.220037149374	655.1630105691	723.655933752465
RLTA1_RS01785	298.822578346134	-0.223346914505633	0.167662211738279	-1.3321243480569	0.182819330690528	0.249899561976593	167	149	166	482	651	538	269.609415386209	253.894536226407	304.079444261887	291.657627380995	330.372672254442	343.321774566866
RLTA1_RS01790	1021.51758432572	0.149461534260301	0.180036086807217	0.83017542155504	0.40643960946541	0.489864097868564	766	584	541	1315	2059	1670	1236.65156997507	995.130262793436	991.005899672775	795.704937771803	1044.91141654669	1065.70141919455
RLTA1_RS01795	11028.5670327133	0.23773669825691	0.182212093769047	1.30472513288958	0.191986460223884	0.260440955188881	7565	6328	6993	20371	19350	12880	12213.1450742316	10782.8498338302	12809.8045405022	12326.467899125	9819.83288498225	8219.30196360825
RLTA1_RS01800	4004.24471310597	-0.398368413689078	0.197906821533226	-2.01290895686583	0.0441242081240834	0.0726200072313721	1910	1875	2231	9307	8288	5990	3083.55678675245	3194.98158003029	4086.75445872451	5631.65464322598	4206.03488117483	3822.48592872775
RLTA1_RS01805	1295.5805025844	-0.0210023142014515	0.134382480369116	-0.156287591535468	0.875806336673132	0.905123209183996	826	784	649	2162	2729	1915	1333.51722819766	1335.92829799667	1188.84071883111	1308.22363153052	1384.92630196985	1222.04683698057
RLTA1_RS01810	758.40549355576	0.9597786594186	0.138800048671676	6.91482941543415	4.68426696193507e-12	3.39390236223362e-11	589	620	545	788	1082	813	950.897878218427	1056.47390913002	998.333115197158	476.817863851088	549.098665713219	518.811529224651
RLTA1_RS01815	2427.487227862	0.205794124237442	0.119958593454157	1.71554299122462	0.0862457203583194	0.130709430506085	1621	1459	1473	3567	4608	3552	2616.98719964698	2486.12166680757	2698.24711685397	2158.38746238176	2338.49043586554	2266.68948561619
RLTA1_RS01820	504.333877018501	-0.462416056713528	0.159159322424739	-2.905365828836	0.00366824081498239	0.00776188174876359	298	216	231	927	1196	918	481.099435838864	368.06187801949	423.146696533107	560.926598718221	606.951944725518	585.816708275805
RLTA1_RS01825	525.268128388694	-1.01669306441281	0.18094050909078	-5.61893558010675	1.92137473269032e-08	9.19147692989122e-08	237	216	159	1143	1572	972	382.619349979231	368.06187801949	291.256817094217	691.627942108875	797.76626848538	620.27651464497
RLTA1_RS01830	943.153494619865	0.358656344544084	0.160204560186853	2.23873992179604	0.0251728433556687	0.0442859329974053	612	729	518	1289	1618	1377	988.02971387042	1242.20883831578	948.874410407574	779.972368659965	821.110574051746	878.725062413708
RLTA1_RS01835	232.985418941406	0.0282406583483942	0.218904002466055	0.129009328428215	0.897350267497229	0.922409680844028	185	129	102	333	515	360	298.669112852986	219.814732706084	186.843995871762	201.497904393924	261.354725362577	229.7320424611
RLTA1_RS01840	454.711081067149	-0.306835899403678	0.18022662144972	-1.70250042383045	0.0886615990924469	0.133927491064168	258	236	219	679	1148	807	416.522330357138	402.141681539813	401.165049959959	410.862093343767	582.592669351919	514.982661850299
RLTA1_RS01845	288.370526149306	-0.866516799784812	0.188355845914555	-4.60042424262156	4.21631343225093e-06	1.46645232648648e-05	140	133	87	575	747	613	226.019869186044	226.630693410149	159.366937655326	347.931816896416	379.09122300164	391.182616746262
RLTA1_RS01850	132.635954570263	0.0423157674373424	0.236410301512554	0.178992908374153	0.857943270069275	0.890921423179804	91	82	64	179	325	186	146.912914970928	139.727194433325	117.235448390125	108.312687346884	164.932593675413	118.694888604902
RLTA1_RS01855	196.118478754429	-0.114166857740514	0.248311970837752	-0.4597718642212	0.645679980523912	0.715369490423091	150	98	85	267	500	308	242.164145556475	166.991037249583	155.703329893135	161.561382802336	253.742451808327	196.548525216719
RLTA1_RS01860	137.769264982983	-0.810149116292708	0.274040342789425	-2.9563133225068	0.00311340636024931	0.00667088338780603	72	68	37	241	445	243	116.238789867108	115.871331969099	67.776743600541	145.828813690498	225.830782109411	155.069128661243
RLTA1_RS01865	720.437271256696	0.0652928141641023	0.170012126740838	0.384047981845631	0.700942884911394	0.762271690237974	452	499	344	1115	1543	1026	729.721291943512	850.291097832062	630.140535096922	674.685175373049	783.049206280497	654.736321014135
RLTA1_RS01870	549.938555439273	0.163525393457037	0.169233680845471	0.966269791214631	0.333909198053455	0.414709036071379	413	323	287	757	1115	835	666.758614098829	550.388826853219	525.727713874467	458.059800679281	565.845667532569	532.850709597274
RLTA1_RS01875	549.06035347056	-0.961796245277248	0.168190009025973	-5.71850998074875	1.07462205888593e-08	5.28589678929778e-08	257	193	204	1067	1570	1151	414.907902720095	328.870103971118	373.687991743523	645.640432397349	796.751298678147	734.504391313128
RLTA1_RS01880	187.870666890533	-0.699400931717678	0.218823749640499	-3.19618383683996	0.00139258352712412	0.00319391483516127	92	61	97	369	496	348	148.527342607972	103.943400736986	177.684976466283	223.2814616257	251.71251219386	222.074307712397
RLTA1_RS01885	334.123735270436	-1.28207761993909	0.161910932774309	-7.9184129074607	2.40561352967114e-15	2.39188677629213e-14	116	117	108	746	1000	723	187.273605897008	199.36685059389	197.834819158336	451.40371374735	507.484903616654	461.378518609376
RLTA1_RS01890	178.217841848345	-0.660931105565222	0.190534662767492	-3.46882344642849	0.00052274286026562	0.00130032752892626	84	83	75	316	466	356	135.611921511626	141.431184609341	137.385291082178	191.21122459003	236.487965085361	227.179464211532
RLTA1_RS01895	551.789155485787	-1.2218375296946	0.145074900131504	-8.42211525623701	3.69747048475864e-17	4.35327183762968e-16	212	178	190	1242	1527	1239	342.258659053152	303.310251330876	348.042737408184	751.532724496258	774.929447822631	790.661112803619
RLTA1_RS01900	1207.87203157475	-0.242191930178446	0.15456921670709	-1.56688333769202	0.117141963028973	0.170224022953025	767	626	554	1944	2832	2059	1238.26599761211	1066.69785018611	1014.81935012702	1176.31209051588	1437.19724704236	1313.93965396501
RLTA1_RS01905	3165.33437064072	1.5501014998387	0.215936210274374	7.17851581200347	7.04722416494766e-13	5.59214460678795e-12	2542	2950	2744	2095	2828	3341	4103.87505336374	5026.77101924766	5026.46984972661	1267.68201112694	1435.1673074279	2132.04098295149
RLTA1_RS01910	2030.42521761334	0.34106610060513	0.153284098841354	2.22505858848494	0.0260773052782469	0.0457139883776108	1260	1355	1346	2592	3813	2931	2034.17882267439	2308.90668850189	2465.60802395482	1568.41612068784	1935.0399374903	1870.40171237079
RLTA1_RS01915	473.341956527064	-0.608347353625166	0.156800566130063	-3.87975227793854	0.000104562901662327	0.000293990893338612	251	204	203	1039	1085	840	405.221336897835	347.613995907296	371.856187862428	628.697665661523	550.621120424069	536.041432409233
RLTA1_RS01920	549.603037096088	-0.488262087885538	0.140531574124107	-3.47439421303529	0.000512008208842114	0.00127763808876318	277	285	240	1082	1300	957	447.196455460958	485.637200164605	439.632931462969	654.716914577255	659.73037470165	610.704346209091
RLTA1_RS01925	262.758607980206	-0.0305290309192641	0.214914990754723	-0.142051658714241	0.887039201614538	0.914708262497565	186	117	153	363	556	462	300.283540490029	199.36685059389	280.265993807643	219.650868753737	282.16160641086	294.822787825078
RLTA1_RS01930	814.559112623784	-0.687421240307021	0.175650621550976	-3.9135713511126	9.09410120657143e-05	0.000258506873612573	347	392	352	1437	2339	1501	560.20639005398	667.964148998334	644.794966145687	869.526992835042	1187.00718955935	957.854988150309
RLTA1_RS01935	501.793877875791	-1.59785558647489	0.170746325374333	-9.35806719688905	8.12085939916032e-21	1.26627270720688e-19	162	156	120	1107	1629	1202	261.537277200993	265.822467458521	219.816465731484	669.844384877099	826.692907991529	767.049763995117
RLTA1_RS01940	761.233148259739	-1.06286162559495	0.169994493650245	-6.25232972417175	4.04374525714227e-10	2.33318745383126e-09	283	269	308	1474	2216	1679	456.883021283217	458.373357348346	564.195595377476	891.915648878812	1124.5865464145	1071.44472025607
RLTA1_RS01945	159.512585708336	-1.73715160995558	0.223809353770918	-7.76174713293555	8.37672965162609e-15	8.00902684112947e-14	43	46	40	355	563	369	69.4203883928563	78.3835480967432	73.2721552438281	214.810078257787	285.714000736176	235.475343522628
RLTA1_RS01950	4117.90199578438	0.578306290963645	0.183523314067464	3.15113256265119	0.00162638655835436	0.00368647619893656	2732	2921	2953	6746	5827	4499	4410.61630440194	4977.3553041432	5409.31686087561	4081.99658570995	2957.11453337424	2871.01238620136
RLTA1_RS01955	4724.48330896495	-0.312546433140981	0.16691447164788	-1.87249451803271	0.0611382196135054	0.0966069804366658	2677	2591	2133	9780	10904	6662	4321.82278436456	4415.03854605786	3907.23767837713	5917.86638129904	5533.61538903599	4251.31907465513
RLTA1_RS01960	3550.77005946999	-1.59239265309132	0.181017302848772	-8.79690851664968	1.40636870383387e-18	1.86712187918515e-17	1081	1064	954	9994	11539	6418	1745.19627564367	1813.04554728119	1747.5409025653	6047.3575270657	5855.86830283257	4095.6118014315
RLTA1_RS01965	2741.15611903914	-1.72905760359661	0.188138901557501	-9.19032475092963	3.91657138998466e-20	5.68718803920689e-19	835	735	661	7933	9141	5009	1348.04707693105	1252.43277937188	1210.82236540426	4800.24887554655	4638.91950395983	3196.46611302125
RLTA1_RS01970	900.27802345642	-1.28590718617723	0.201583977669671	-6.379014845537	1.78230761352143e-10	1.07120463733233e-09	353	248	316	2263	2845	1594	569.892955876239	422.589563652007	578.850026426242	1369.33861154189	1443.79455078938	1017.20243245276
RLTA1_RS01975	1226.50880616371	-1.4676501425128	0.214300974280502	-6.84854629074981	7.46041948783931e-12	5.29522645929124e-11	431	389	325	3584	3846	2013	695.818311565606	662.852178470285	595.336261356103	2168.67414218566	1951.78693930965	1284.58500409498
RLTA1_RS01980	1805.89075397234	-1.82975434489335	0.193684135071491	-9.44710491759157	3.48331568170153e-21	5.62007182904158e-20	529	485	381	5488	5809	3429	854.032219995836	826.435235367836	697.917278697463	3320.78228022179	2947.97980510914	2188.19770444198
RLTA1_RS01985	2254.03227021146	0.304803400226244	0.165033994081749	1.84691282497387	0.0647597756908348	0.101684081226654	1674	1264	1429	3627	4197	2704	2702.55186441027	2153.84358248442	2617.64774608576	2194.69339110139	2129.9141404791	1725.54289670782
RLTA1_RS01990	700.576284524392	0.75070249908162	0.177838354617629	4.22126318417479	2.42937092105822e-05	7.61363098910781e-05	585	519	441	701	1184	849	944.440167670254	884.370901352386	807.825511563205	424.17426720763	600.862125882118	541.784733470761
RLTA1_RS01995	643.937488603253	0.259945518382684	0.146834382405746	1.77033140415559	0.076671949499535	0.118048042414791	448	380	401	893	1145	998	723.26358139534	647.51626688614	734.553356319377	540.353239110433	581.070214641069	636.868273267161
RLTA1_RS02000	212.460138098905	-0.347086984858566	0.181394311696228	-1.91343919008781	0.0556918513489902	0.0889691047220861	127	95	106	361	493	384	205.032309904483	161.879066721535	194.171211396144	218.44067112975	250.19005748301	245.047511958507
RLTA1_RS02005	414.921942595544	0.337971283860012	0.190112180274053	1.77774660925363	0.0754454808749224	0.116335927339173	278	272	261	478	854	590	448.810883098001	463.485327876395	478.100812965978	289.23723213302	433.392107688622	376.505291811247
RLTA1_RS02010	215.651721862403	0.0974782781613906	0.245333809796506	0.397329166502753	0.691124742066691	0.754210028527452	177	130	88	300	500	298	285.753691756641	221.5187228821	161.198741536422	181.52964359813	253.742451808327	190.167079592799
RLTA1_RS02015	318.883979194472	-0.0736778414892529	0.182785699936619	-0.40308318164277	0.686887032637775	0.750547089458911	216	163	167	512	744	460	348.716369601325	277.750398690634	305.911248142982	309.810591740808	377.568768290791	293.546498700294
RLTA1_RS02020	452.212168621383	1.2839493944152	0.246450378519475	5.20976840095923	1.89076501300428e-07	7.98704978220594e-07	348	472	304	344	453	552	561.820817691023	804.283363079626	556.868379853094	208.153991325856	229.890661338344	352.255798440353
RLTA1_RS02025	544.127969467031	0.445895424362509	0.197266335417027	2.26037262475563	0.0237981340403753	0.0421639538031051	378	300	416	740	1041	635	610.253646802318	511.197052804847	762.030414535812	447.773120875387	528.291784664937	405.221797118885
RLTA1_RS02030	1023.32868294997	-0.047044646646883	0.134255058784284	-0.350412469167902	0.726029169853132	0.782741425193554	603	644	518	1790	2016	1589	973.499865137031	1097.36967335441	948.874410407574	1083.12687346884	1023.08956569117	1014.0117096408
RLTA1_RS02035	1130.99936584224	0.331444457773513	0.184283398266251	1.79855842084399	0.0720885595341601	0.11183112841155	682	841	681	1838	2133	1269	1101.03964846344	1433.05573802959	1247.45844302617	1112.17161644454	1082.46529941432	809.805449675378
RLTA1_RS02040	5428.60172435386	1.42805578685955	0.194318392157399	7.34905106513447	1.99618920959499e-13	1.66229854132342e-12	4389	5398	4074	6003	5436	3814	7085.72289898247	9198.13897013522	7462.76901158389	3632.40816839858	2758.68793606013	2433.88336096288
RLTA1_RS02045	580.599931709609	1.79277478554433	0.172191549613186	10.4115143255964	2.19698704409274e-25	4.65440720283476e-24	510	588	479	430	440	466	823.358094892016	1001.9462234975	877.434059044842	260.19248915732	223.293357591328	297.375366074646
RLTA1_RS02050	500.980704516225	0.329382147211715	0.185530699300829	1.77535118690863	0.0758399184966609	0.116844436764307	342	388	251	748	775	763	552.134251868764	661.148188294269	459.782774155021	452.613911371337	393.300800302907	486.904301105054
RLTA1_RS02055	1190.34073981847	0.817514318885781	0.144177521440641	5.67019262584812	1.42637057457644e-08	6.9280856479427e-08	934	889	837	1444	1493	1496	1507.87541299832	1514.84726647836	1533.2198484771	873.762684518999	757.674961099664	954.664265338349
RLTA1_RS02060	1257.17318057568	-0.125288914031003	0.13096414435909	-0.956665770193359	0.338735980460553	0.420303010007419	776	651	680	2117	2518	2157	1252.7958463455	1109.29760458652	1245.62663914508	1280.9941849908	1277.84698730673	1376.47782107942
RLTA1_RS02065	658.607167335114	1.38912780324407	0.151022662872162	9.19814137047728	3.6419441875935e-20	5.31053367939889e-19	588	619	467	563	720	605	949.283450581383	1054.769918954	855.452412471693	340.67063115249	365.389130603991	386.077460247126
RLTA1_RS02070	3783.95048397289	0.57551360403466	0.138426156698273	4.15754953949279	3.21679532918725e-05	9.90402777550712e-05	2702	2927	2313	4669	6469	4715	4362.18347529064	4987.57924519929	4236.96237697436	2825.2063531989	3282.91984149613	3008.85161167802
RLTA1_RS02075	3024.22434607989	-0.520804205263599	0.143254753058167	-3.63551082351964	0.000277430344679564	0.00072831996324541	1381	1510	1447	5473	6840	6126	2229.52456675662	2573.0251657844	2650.62021594548	3311.70579804188	3471.19674073791	3909.27358921305
RLTA1_RS02080	8421.14909709565	1.30631542838025	0.11557575475552	11.3026770289627	1.2727788124353e-29	3.56275836251968e-28	7374	7222	6424	7659	9443	8026	11904.7893955563	12306.2170511887	11767.5081321588	4634.45180106026	4792.17994485206	5121.74825775775
RLTA1_RS02085	1177.57543982974	-0.515861643651755	0.154235282608738	-3.3446409597497	0.000823891509756389	0.00196796566929473	614	480	600	2274	2724	2192	991.258569144506	817.915284487755	1099.08232865742	1375.99469847382	1382.38887745177	1398.81288076314
RLTA1_RS02090	2502.93672180893	0.116868571292354	0.127146822981234	0.919162339664619	0.35801066623331	0.440716062106354	1658	1468	1438	4143	4344	3908	2676.72102221757	2501.45757839172	2634.13398101562	2506.92437809017	2204.51442131074	2493.86894982772
RLTA1_RS02095	154.075952150075	0.0564786110355733	0.271975205942566	0.207660881586023	0.835493763758281	0.87320310892116	110	86	80	226	211	329	177.587040074749	146.54315513739	146.544310487656	136.752331510591	107.079314663114	209.94956102695
RLTA1_RS02100	1579.84518396829	0.574919905390626	0.548590795336674	1.04799407915292	0.294641334801367	0.373323051002641	1379	1120	839	2830	3170	762	2226.29571148253	1908.4689971381	1536.88345623929	1712.42963794236	1608.72714446479	486.266156542662
RLTA1_RS02105	2413.94322253931	-0.0508743427885781	0.208193019841857	-0.244361423967154	0.806950915487591	0.84884513748091	1473	1454	1233	5034	5046	2762	2378.05190936459	2477.60171592749	2258.614185391	3046.06741957662	2560.76882364964	1762.55528132655
RLTA1_RS02110	550.175142836255	0.648431042075123	0.150665582954089	4.30377681061184	1.67910822156202e-05	5.38334144631431e-05	404	370	400	773	788	655	652.22876536544	630.476365125978	732.721552438281	467.741381671181	399.898104049923	417.984688366724
RLTA1_RS02115	29.0597320950285	-2.64100862766349	0.511757086343361	-5.16066840722069	2.46069692131482e-07	1.0263948259464e-06	4	4	6	116	82	60	6.45771054817268	6.81596070406463	10.9908232865742	70.1914621912769	41.6137620965656	38.2886737435167
RLTA1_RS02120	208.160076457847	-0.892347017616483	0.17323140083321	-5.15118513920956	2.58845503008025e-07	1.0758217984293e-06	85	86	84	437	547	422	137.226349148669	146.54315513739	153.871526012039	264.428180841276	277.59424227831	269.297005329401
RLTA1_RS02125	71.0794840362856	0.581983421503915	0.240907105300459	2.41580015158983	0.0157006761429642	0.0290969722723905	52	47	50	108	101	85	83.9502371262448	80.0875382727594	91.5901940547851	65.3506716953268	51.255975265282	54.2422878033153
RLTA1_RS02130	185.186872977971	0.684678921146304	0.172314910863782	3.97341656455694	7.08489832062438e-05	0.00020498854833853	143	132	125	224	270	241	230.863152097173	224.926703234133	228.975485136963	135.542133886604	137.020923976497	153.792839536459
RLTA1_RS02135	811.989834662311	-0.358716831055223	0.194146440377588	-1.84766112815444	0.0646513806505401	0.101536756001412	378	419	443	1455	2163	1188	610.253646802318	713.97188375077	811.489119325396	880.41877145093	1097.68984652282	758.11574012163
RLTA1_RS02140	9372.55360679132	1.35010482861928	0.116833063802035	11.5558454489127	6.89654008072169e-31	2.0899514940274e-29	8108	7995	7467	9294	10063	8013	13089.779281146	13623.4014572492	13678.0795801416	5623.78835867006	5106.82058509439	5113.45237844665
RLTA1_RS02145	286.88988164647	-0.362274304521585	0.206351782480083	-1.75561509654781	0.0791541527394837	0.12130704586504	145	137	156	462	572	624	234.09200737126	233.446654114214	285.76140545093	279.55565114112	290.281364868726	398.202206932573
RLTA1_RS02150	203.538115736715	-0.29474017531968	0.211284505700177	-1.39499190602235	0.163018280353685	0.226387211409681	102	123	95	319	410	426	164.671618978403	209.590791649987	174.021368704092	193.026521026011	208.068810482828	271.849583578968
RLTA1_RS02155	171.424655981994	-0.714689022397748	0.254118861904535	-2.81242020777756	0.00491702212826261	0.0101365407376487	70	71	85	276	379	438	113.009934593022	120.983302497147	155.703329893135	167.00727211028	192.336778470712	279.507318327672
RLTA1_RS02160	764.284133111419	-0.573475609194947	0.152664118064199	-3.75645316310533	0.000172338507236267	0.000468669292015913	388	343	345	1406	1685	1625	626.39792317275	584.468630373542	631.972338978017	850.768929663236	855.112062594062	1036.98491388691
RLTA1_RS02165	1395.63532949374	0.394586743647065	0.149886942167208	2.63256250305566	0.0084743428813127	0.016657126306472	1012	857	907	1899	2172	2142	1633.80076868769	1460.31958084585	1661.4461201538	1149.08264397616	1102.25721065537	1366.90565264355
RLTA1_RS02170	9373.9461844857	0.0498222962273489	0.149326409498982	0.333646917477706	0.738646009943857	0.792823106823354	5935	6033	4774	13566	17765	16317	9581.62802585121	10280.1727319055	8745.03172835088	8208.77048350743	9015.46931274986	10412.6048245494
RLTA1_RS02175	12812.0953319314	0.0696439773054016	0.178866117324939	0.389363722693674	0.69700710394764	0.759084299142976	8913	7502	6655	25414	22581	16723	14389.3935289658	12783.3343004732	12190.6548286919	15377.9812080096	11459.5166085677	10671.6915168805
RLTA1_RS02180	31.808791789981	-1.31078037056171	0.387682644991538	-3.38106538297665	0.000722053593758002	0.00175111814491763	10	14	8	70	73	89	16.1442763704317	23.8558624642262	14.6544310487656	42.3569168395636	37.0463979640157	56.7948660528831
RLTA1_RS02185	17554.0154278771	0.165584715469325	0.128117391740041	1.29244525837139	0.196202991884233	0.265437665650835	11208	10547	10708	24881	34488	26773	18094.5049559798	17971.9843864424	19614.9559587728	15055.4635412169	17502.1393559312	17085.0443689195
RLTA1_RS02190	586.148386677428	-0.455338158661677	0.181989944380823	-2.50199625155584	0.0123495232400406	0.023479590011752	270	319	275	1029	1191	1264	435.895462001656	543.572866149154	503.746067301318	622.646677541586	604.414520207435	806.614726863418
RLTA1_RS02195	20.8015212924296	-0.240245891735975	0.525051624410754	-0.457566228855294	0.647264110673827	0.71677543923703	21	7	6	25	35	55	33.9029803779066	11.9279312321131	10.9908232865742	15.1274702998442	17.7619716265829	35.097950931557
RLTA1_RS02200	139.792685559595	0.275795727826604	0.211048262994019	1.30678984945932	0.191284093475422	0.259639752974429	86	102	80	183	238	232	138.840776785713	173.806997953648	146.544310487656	110.733082594859	120.781407060764	148.049538474931
RLTA1_RS02205	38.0474847336527	1.17647147639453	0.321252738845013	3.66213679803711	0.00025012022672828	0.000662614207638203	41	25	27	31	52	39	66.1915331187699	42.5997544004039	49.458704789584	18.7580631718068	26.389214988066	24.8876379332858
RLTA1_RS02210	1570.43148562534	1.40560937546652	0.23105946020024	6.08332320281713	1.17716711241746e-09	6.43013696986654e-09	1327	1796	894	1597	1645	1224	2142.34547435629	3060.36635612502	1637.63266969956	966.342802754045	834.812666449396	781.08894436774
RLTA1_RS02215	5187.95685778068	0.114710432135692	0.18125189315488	0.632878532406123	0.526812967728429	0.606121885947037	3490	2960	3005	8984	11181	6009	5634.35245328066	5043.81092100783	5504.57066269259	5436.207726952	5674.18870733781	3834.61067541319
RLTA1_RS02220	33492.2134472056	0.212464076394593	0.165885456362196	1.28078784634801	0.200268194089542	0.270046297698608	22144	22849	18112	56690	66009	39630	35749.8855946839	38934.4715317932	33177.6318944054	34303.0516519266	33498.5710028317	25289.6690075928
RLTA1_RS02225	858.968292796506	-0.306926753925303	0.177233987335604	-1.73176013551011	0.0833162786516341	0.126738206504123	506	433	409	1742	2046	1187	816.900384343844	737.827746214996	749.207787368142	1054.08213049314	1038.31411279967	757.477595559238
RLTA1_RS02230	376.179227805216	-0.512976000626221	0.199264893787295	-2.57434207740474	0.0100430922870082	0.0194337460412125	199	197	149	817	957	544	321.271099771591	335.686064675183	272.93877828326	494.365729398907	485.663052761138	347.150641941218
RLTA1_RS02235	627.19506106357	-1.00721819108874	0.16878185252164	-5.96757397813018	2.40807117856419e-09	1.27057199959064e-08	267	240	224	1468	1823	1096	431.052179090526	408.957642243878	410.324069365437	888.285056006849	925.14497929316	699.406440381571
RLTA1_RS02240	803.35891022012	0.0115480634874196	0.152809916684647	0.0755714271558127	0.939760069265829	0.954417021098743	465	464	480	1337	1727	1119	750.708851225074	790.651441671497	879.265862925937	809.017111635666	876.426428545961	714.083765316586
RLTA1_RS02245	212.175330298592	-0.763012445949203	0.202187311328262	-3.7737899620734	0.00016078614325305	0.000439827087313093	95	99	82	445	611	347	153.370625519101	168.6950274256	150.207918249848	269.268971337226	310.073276109776	221.436163150005
RLTA1_RS02250	786.663561599459	0.179725666142369	0.131992878422206	1.36163153869166	0.173314196771314	0.238876794838058	549	483	435	1229	1398	1192	886.3207727367	823.027255015804	796.834688276631	743.666439940339	709.463895256082	760.668318371198
RLTA1_RS02255	60.7235479264038	-0.0182634704100946	0.256456862329613	-0.0712145904156831	0.943226969427555	0.957153576231635	41	34	31	88	127	103	66.1915331187699	57.9356659845493	56.7859203139668	53.2486954554514	64.450582759315	65.7288899263703
RLTA1_RS02260	266.657072138411	1.14083058252137	0.206021610006305	5.53743164363413	3.06939428881025e-08	1.42910341970658e-07	219	219	204	224	301	331	353.559652512454	373.173848547538	373.687991743523	135.542133886604	152.752955988613	211.225850151734
RLTA1_RS02265	132.255656246223	-0.307393731664726	0.224980690214588	-1.36631162155086	0.171841174861514	0.23703403696512	77	60	70	288	281	191	124.310928052324	102.239410560969	128.226271676699	174.268457854205	142.60325791628	121.885611416861
RLTA1_RS02270	234.597543327237	0.572082525941895	0.18694869236633	3.06010445272805	0.00221259810457438	0.00489581231393124	163	145	181	291	358	326	263.151704838037	247.078575522343	331.556502478322	176.083754290186	181.679595494762	208.035127339774
RLTA1_RS02275	223.843507843866	-0.376189028940478	0.199818911500109	-1.88264977582101	0.059747846003612	0.0946675350409583	93	123	123	408	469	428	150.141770245015	209.590791649987	225.311877374771	246.880315293457	238.010419796211	273.125872703752
RLTA1_RS02280	705.64761783445	0.804159891188087	0.148029854738866	5.43241694458644	5.559583249811e-08	2.498407172868e-07	613	502	462	852	936	865	989.644141507463	855.403068360111	846.293393066215	515.544187818689	475.005869785188	551.995046469032
RLTA1_RS02285	492.359928733459	0.525393334042108	0.163740563585042	3.20869381745614	0.00133339404652723	0.00306724637105439	395	343	284	612	764	711	637.698916632052	584.468630373542	520.23230223118	370.320472940185	387.718466363124	453.720783860673
RLTA1_RS02290	384.641870420272	-0.840903361317911	0.196391587280559	-4.28176875069817	1.85413613592024e-05	5.90645743480991e-05	181	176	128	869	1093	628	292.211402304814	299.902270978844	234.47089678025	525.830867622583	554.680999653003	400.754785182141
RLTA1_RS02295	1791.67346971747	-0.00235037846755243	0.140711987326344	-0.0167034700611636	0.986673178839562	0.989784770472079	1183	1107	859	3064	3351	2861	1909.86789462207	1886.31712484989	1573.51953386121	1854.0227599489	1700.58191201941	1825.73159300335
RLTA1_RS02300	592.803524272822	-1.08414752806871	0.160055542711226	-6.77357065993486	1.2564216724167e-11	8.67914673611932e-11	233	197	234	1235	1590	1351	376.161639431058	335.686064675183	428.642108176394	747.297032812301	806.90099675048	862.133303791517
RLTA1_RS02305	1359.87078227913	-0.443647521104431	0.167189115816118	-2.65356700368207	0.00796459561715894	0.0157261278899711	728	620	669	2210	3025	2867	1175.30331976743	1056.47390913002	1225.47679645303	1337.26837450622	1535.14183344038	1829.56046037771
RLTA1_RS02310	799.482289915103	-0.120142131605263	0.159496164852409	-0.753260316424767	0.45129350038028	0.534951649260298	441	422	474	1222	1709	1396	711.962587936038	719.083854278818	868.275039639363	739.430748256382	867.291700280862	890.849809099155
RLTA1_RS02315	666.093244152452	-1.09488922801599	0.156514147588072	-6.99546491412145	2.64380742432874e-12	1.97718216175658e-11	281	247	218	1343	1787	1572	453.654166009131	420.885573475991	399.333246078863	812.647704507628	906.87552276296	1003.16325208014
RLTA1_RS02320	756.089932045169	-1.96674724650585	0.20131739168839	-9.76938569495325	1.52373145085367e-22	2.67516579658693e-21	215	158	168	1823	2929	1603	347.101941964281	269.230447810553	307.743052024078	1103.09513426464	1486.42328269318	1022.94573351429
RLTA1_RS02325	3115.97253610353	-0.504073520311137	0.206425703681873	-2.44191256864007	0.0146096843617705	0.0272781944820628	1487	1790	1245	6716	8183	4306	2400.65389628319	3050.14241506892	2280.59583196415	4063.84362135013	4152.74896629508	2747.85048565971
RLTA1_RS02330	2477.92396401616	-0.0390353148308019	0.125565352510727	-0.3108764802573	0.755894525196537	0.807163519605841	1474	1533	1278	4375	4754	3878	2379.66633700163	2612.21693983277	2341.04536004031	2647.30730247273	2412.58323179357	2474.72461295596
RLTA1_RS02335	432.003781589295	-1.127922193649	0.185108296294924	-6.09330978797373	1.10599733941576e-09	6.05086456493551e-09	180	185	113	959	1193	930	290.59697466777	315.238182562989	206.993838563814	580.289760702022	605.429490014668	593.474443024508
RLTA1_RS02340	557.022033076393	-0.257907939756872	0.150554945002274	-1.71304861326857	0.086703596521768	0.131289173964094	342	284	265	944	1158	1037	552.134251868764	483.933209988589	485.428028490361	571.213278522116	587.667518388085	661.755911200446
RLTA1_RS02345	336.537514006427	-0.227120071845127	0.153999537597395	-1.47481008961789	0.14026360786892	0.198464747634261	193	177	173	605	664	605	311.584533949332	301.60626115486	316.902071429557	366.084781256229	336.969976001458	386.077460247126
RLTA1_RS02350	727.299144795541	0.304851854144782	0.133292609326016	2.28708745133165	0.0221907191862229	0.0396689696660614	514	452	443	1014	1300	1064	829.815805440189	770.203559559303	811.489119325396	613.570195361679	659.73037470165	678.985814385029
RLTA1_RS02355	587.77504555178	-0.329746039451754	0.171959560721858	-1.91757898233477	0.0551644172602227	0.0882478742951004	323	341	251	932	1331	1136	521.460126764944	581.06065002151	459.782774155021	563.95209277819	675.462406713766	724.932222877249
RLTA1_RS02360	441.419579551452	-0.557132733149372	0.201659390541704	-2.76274133157293	0.00573181710685336	0.0116644570028519	258	164	205	740	1057	929	416.522330357138	279.45438886665	375.519795624619	447.773120875387	536.411543122803	592.836298462116
RLTA1_RS02365	373.419973017036	-0.737614311033824	0.175199061457397	-4.21014989976523	2.55201307322677e-05	7.96932397866963e-05	169	146	174	699	902	814	272.838270660296	248.782565698359	318.733875310652	422.964069583643	457.751383062222	519.449673787043
RLTA1_RS02370	1727.78086111206	-0.0333139635062715	0.147868635048122	-0.22529431948452	0.821750318483215	0.861034233287434	1128	1055	821	2675	3394	2982	1821.07437458469	1797.70963569705	1503.91098637957	1618.63932208332	1722.40376287492	1902.94708505278
RLTA1_RS02375	1057.68920086516	-0.178970689042492	0.133427856333971	-1.34132926931335	0.179813570819524	0.246518605155799	648	594	501	1758	2295	1789	1046.14910880397	1012.1701645536	917.733744428947	1063.76371148504	1164.67785380022	1141.64062211919
RLTA1_RS02380	667.618664236906	-0.482379556070583	0.157598416484562	-3.06081473932726	0.0022073562733729	0.00488731678062552	352	344	282	1131	1699	1235	568.278528239196	586.172620549558	516.568694468988	684.36675636495	862.216851244695	788.108534554052
RLTA1_RS02385	800.234668882792	-0.241004042934543	0.13407054131115	-1.79759133197816	0.0722417929715936	0.112018975975975	464	410	411	1359	1695	1439	749.094423588031	698.635972166624	752.871395130334	822.329285499529	860.186911630228	918.290025282008
RLTA1_RS02390	369.44064108184	0.535261304770111	0.174909348029548	3.06022125632581	0.00221173532481449	0.00489545735597238	283	238	245	447	552	556	456.883021283217	405.549661891845	448.791950868447	270.479168961214	280.131666796393	354.808376689921
RLTA1_RS02395	1969.3986343598	1.53749563413773	0.136664184457825	11.2501723859641	2.31139871350261e-29	6.36776641625028e-28	1760	1885	1493	1631	1892	1694	2841.39264119598	3212.02148179046	2734.88319447588	986.916162361833	960.161437642709	1081.01688869195
RLTA1_RS02400	1332.74526205715	0.492680690748386	0.125888001153643	3.91364297020716	9.09140301960194e-05	0.000258506873612573	992	865	873	1875	2239	1647	1601.51221594682	1473.95150225398	1599.16478819655	1134.56027248831	1136.25869919769	1051.02409425953
RLTA1_RS02405	602.865109923322	0.392189845949103	0.142787752955648	2.74666305639618	0.00602049508195119	0.012219816750495	389	432	376	866	976	854	628.012350809793	736.12375603898	688.758259291984	524.015571186602	495.305265929854	544.975456282721
RLTA1_RS02410	432.168021441381	-0.248795841646377	0.150506116358447	-1.65306133508782	0.0983183813446689	0.14655242043891	248	243	202	753	878	795	400.378053986706	414.069612771926	370.024383981332	455.639405431306	445.571745375422	507.324927101596
RLTA1_RS02415	77.7255376881805	-1.24768435994704	0.298147196308919	-4.18479320078624	2.85425824745438e-05	8.85760462366743e-05	36	21	24	140	210	215	58.1193949335541	35.7837936963393	43.9632931462969	84.7138336791273	106.571829759497	137.201080914268
RLTA1_RS02420	2893.576322413	-0.204013380582055	0.142561473077643	-1.43105550312982	0.152414308633649	0.213533212296791	1611	1434	1651	4781	6238	5068	2600.84292327655	2443.52191240717	3024.30820768901	2892.9774201422	3165.69082876069	3234.11664220237
RLTA1_RS02425	822.16147618105	0.0184822471323163	0.149855195610154	0.123334042954357	0.901842584232752	0.925526803960123	488	439	517	1401	1588	1248	787.840686877067	748.051687271093	947.042606526478	847.743435603267	805.886026943246	796.404413865147
RLTA1_RS02430	658.118735745393	0.811084968002033	0.182445536378553	4.44562790683531	8.76355200758914e-06	2.91699892516219e-05	444	527	492	800	1082	626	716.805870847167	898.002822760515	901.247509499086	484.079049595013	549.098665713219	399.478496057357
RLTA1_RS02435	338.582234356814	0.20592969323979	0.158953880397524	1.29553108565067	0.195137084965647	0.264252085139024	214	237	185	493	656	489	345.487514327238	403.845671715829	338.883718002705	298.313714312927	332.910096772525	312.052691009661
RLTA1_RS02440	355.293920067206	0.306818830516847	0.158448195227643	1.93639839239595	0.0528189262334296	0.0850619029221359	264	204	221	555	609	483	426.208896179397	347.613995907296	404.82865772215	335.82984065654	309.058306302542	308.223823635309
RLTA1_RS02445	3124.82009584039	0.218984447918449	0.16501543667297	1.32705431887827	0.184490714889243	0.251791713878602	2206	2166	1546	5092	6019	3963	3561.42736731723	3690.842721251	2831.96880017396	3081.16315067226	3054.55163486864	2528.96690075928
RLTA1_RS02450	322.243875818335	-0.615371165321659	0.202520773204614	-3.03855824557774	0.00237713147285582	0.00522174798796251	169	178	102	624	823	588	272.838270660296	303.310251330876	186.843995871762	377.58165868411	417.660075676506	375.229002686463
RLTA1_RS02455	101.757362273625	-0.447003220506185	0.233452649491027	-1.91474897149697	0.0555245249647476	0.0887628300468557	47	62	42	171	256	186	75.878098941029	105.647390913002	76.9357630060195	103.471896850934	129.916135325863	118.694888604902
RLTA1_RS02460	140.7041493628	0.052901298898268	0.192782161112275	0.274409720240965	0.783769773943128	0.828964389132565	86	87	78	250	273	195	138.840776785713	148.247145313406	142.880702725465	151.274702998442	138.543378687347	124.438189666429
RLTA1_RS02465	90.1540276198466	-0.0999243221020634	0.219806360889287	-0.454601594320528	0.649395887569334	0.718116664502341	57	55	41	147	188	150	92.0223753114606	93.7194596808886	75.1039591249238	88.9495253630837	95.4071618799309	95.7216843587917
RLTA1_RS02470	360.565641680164	0.550969863469127	0.167599217628671	3.287425032555	0.00101108105275664	0.00237680773615978	237	282	231	482	628	418	382.619349979231	480.525229636556	423.146696533107	291.657627380995	318.700519471259	266.744427079833
RLTA1_RS02475	2376.19820508643	-0.254281423218745	0.195157198024834	-1.3029569280165	0.192589466820982	0.261208130714583	1275	1289	1227	5015	5540	2991	2058.39523723004	2196.44333688483	2247.62336210443	3034.57054214874	2811.46636603626	1908.69038611431
RLTA1_RS02480	5232.37395545798	1.01395621455824	0.181060444657738	5.60009789258464	2.14230791798991e-08	1.01785181924947e-07	4641	4660	3037	6484	6458	5010	7492.55866351735	7940.59422023529	5563.18838688765	3923.46069696758	3277.33750755635	3197.10425758364
RLTA1_RS02485	2817.57669567347	0.605430208743325	0.120218976320392	5.0360619202896	4.75206894135264e-07	1.90137316424959e-06	2060	2045	1851	3854	4490	3281	3325.72093230893	3484.65990995304	3390.66898390815	2332.05082142398	2278.60721723878	2093.75230920797
RLTA1_RS02490	312.816587788506	0.196464775857712	0.193195737736904	1.01692086046567	0.309191078809025	0.388439405064691	203	227	157	402	627	491	327.728810319763	386.805769955668	287.593209332025	243.249722421494	318.193034567642	313.328980134445
RLTA1_RS02495	1299.11423051287	0.190418082579856	0.153500341409921	1.24050592220735	0.214788325086763	0.286247538404348	814	842	767	1869	2178	2201	1314.14409655314	1434.7597282056	1404.9935768004	1130.92967961635	1105.30212007707	1404.55618182467
RLTA1_RS02500	245.494485373765	0.516592625318599	0.174838579964297	2.95468325940471	0.00312990203872081	0.00670212510288297	174	158	173	302	390	353	280.910408845511	269.230447810553	316.902071429557	182.739841222117	197.919112410495	225.265030524356
RLTA1_RS02505	1931.14619505351	-1.64583264576398	0.147814157735016	-11.1344723061944	8.52483909356308e-29	2.26786749931812e-27	539	525	569	5167	5915	4155	870.176496366268	894.594842408483	1042.29640834345	3126.54556157179	3001.77320489251	2651.49065673853
RLTA1_RS02510	3940.24972667817	0.384620783601325	0.19285329402244	1.99436979052362	0.0461116573911676	0.0754455990648916	2724	2669	2425	6017	8041	3968	4397.70088330559	4547.94977978712	4442.12441165708	3640.87955176649	4080.68610998151	2532.15762357124
RLTA1_RS02515	160.554682731331	-0.861599785289753	0.194492421276543	-4.4299915628315	9.42367750585957e-06	3.12776343884958e-05	69	75	56	317	418	341	111.395506955979	127.799263201212	102.581017341359	191.816323402024	212.128689711761	217.607295775653
RLTA1_RS02520	339.524577132707	0.505937117728045	0.162009628309243	3.12288302249738	0.00179088911330419	0.00402271902021598	213	242	240	453	553	449	343.873086690195	412.36562259591	439.632931462969	274.109761833176	280.63915170001	286.526908513983
RLTA1_RS02525	166.500379870603	0.362783515577815	0.191817885446467	1.89129139200662	0.0585854571471989	0.0931221519534724	106	125	97	224	275	254	171.129329526576	212.99877200202	177.684976466283	135.542133886604	139.55834849458	162.088718847554
RLTA1_RS02530	119.989159378304	0.0287712929839278	0.248357391419219	0.115846332656002	0.907774329539172	0.930468687777652	54	70	86	194	206	210	87.1790924003311	119.279312321131	157.53513377423	117.389169526791	104.541890145031	134.010358102308
RLTA1_RS02535	164.188589003194	0.235500056725943	0.207019332510538	1.1375751910221	0.255297910877169	0.330414427426074	129	88	95	227	281	271	208.261165178569	149.951135489422	174.021368704092	137.357430322585	142.60325791628	172.937176408217
RLTA1_RS02540	819.567958255284	0.643071439762247	0.191077971823363	3.36549228372969	0.000764072042518842	0.00183957932171203	569	699	485	1105	1427	825	918.609325477563	1191.08913303529	888.424882331416	668.634187253112	724.180957460965	526.469263973354
RLTA1_RS02545	552.994086846902	-0.6619749609246	0.153247119276294	-4.31965680040683	1.56272040712085e-05	5.03567324902094e-05	255	264	231	1096	1221	1176	411.679047446008	449.853406468266	423.146696533107	663.188297945168	619.639067315934	750.458005372927
RLTA1_RS02550	413.895610291122	-0.212729068224774	0.18041373489732	-1.17911792217951	0.238351223000761	0.311631593381224	213	254	204	628	887	788	343.873086690195	432.813504708104	373.687991743523	380.002053932085	450.139109507972	502.857915164852
RLTA1_RS02555	490.695519820934	0.420954791590957	0.178835917755893	2.35386043739575	0.0185795853592393	0.0338417706155859	345	281	355	635	936	625	556.977534779893	478.82123946054	650.290377788974	384.237745616042	475.005869785188	398.840351494965
RLTA1_RS02560	2142.22163113601	0.326684090443089	0.142775328744031	2.28809902464852	0.0221317550408354	0.0395940278836302	1621	1389	1183	3296	3894	2714	2616.98719964698	2366.84235448644	2167.02399133622	1994.40568433145	1976.14621468325	1731.92434233174
RLTA1_RS02565	489.178174886763	1.14904570247908	0.150848873646771	7.61719776025438	2.59242003110431e-14	2.34969669919337e-13	437	390	356	520	535	512	705.504877387865	664.556168646301	652.12218167007	314.651382236759	271.50442343491	326.730015944676
RLTA1_RS02570	598.6730888785	1.02624413067342	0.164686736189051	6.23149231335392	4.62012668074204e-10	2.64821405960296e-09	485	402	514	659	771	615	782.997403965937	685.004050758495	941.547194883191	398.760117103892	391.27086068844	392.458905871046
RLTA1_RS02575	219.156483775052	-0.441309249094228	0.168338750975281	-2.62155473138226	0.00875297066181971	0.0171371363800234	107	111	107	421	478	407	172.743757163619	189.142909537793	196.00301527724	254.746599849376	242.577783928761	259.724836893521
RLTA1_RS02580	221.043039878039	-0.572423127991744	0.184953430580442	-3.09495815349464	0.00196840666624101	0.00439455299926323	96	104	110	419	490	455	154.985053156144	177.21497830568	201.498426920527	253.536402225388	248.66760277216	290.355775888335
RLTA1_RS02585	279.000544584647	-0.94255056416644	0.170526982267694	-5.52728108849554	3.25231657722573e-08	1.51124310288422e-07	127	103	105	636	750	526	205.032309904483	175.510988129664	192.339407515049	384.842844428035	380.61367771249	335.664039818163
RLTA1_RS02590	2382.9641031462	-0.222558688320964	0.220417745688657	-1.00971311373146	0.312632757796758	0.392127104884542	1320	1493	1050	5354	5102	2931	2131.04448089698	2544.05733279212	1923.39407515049	3239.69903941463	2589.18797825217	1870.40171237079
RLTA1_RS02595	225.437026386546	-0.762967206784503	0.19405824903685	-3.93164016768812	8.43682821066381e-05	0.000241299518376392	99	105	89	506	608	370	159.828336067274	178.918968481697	163.030545417518	306.179998868846	308.550821398926	236.113488085019
RLTA1_RS02600	188.549860141927	-1.29235167759212	0.195778052189912	-6.60110601334665	4.08101577581942e-11	2.60960366582214e-10	67	54	70	424	522	441	108.166651681892	92.0154695048725	128.226271676699	256.561896285357	264.907119687893	281.421752014848
RLTA1_RS02605	163.91379762104	0.496442883858429	0.18909487435397	2.62536404307358	0.00865563685100847	0.0169847378523449	115	103	117	222	245	234	185.659178259964	175.510988129664	214.321054088197	134.331936262616	124.33380138608	149.325827599715
RLTA1_RS02610	1377.85413095157	1.00033168401509	0.17598337348221	5.68423973368263	1.3139585516957e-08	6.39545468248534e-08	1104	1149	967	1241	1781	1725	1782.32811129566	1957.88471224256	1771.35435301954	750.927625684264	903.830613341261	1100.7993701261
RLTA1_RS02615	471.746070749655	-0.28395720093373	0.168745805276593	-1.68275116805596	0.0924232717745442	0.138864023338774	236	256	251	739	1091	866	381.004922342188	436.221485060136	459.782774155021	447.168022063393	553.666029845769	552.633191031424
RLTA1_RS02620	729.407736838045	1.12231879924077	0.158338879925816	7.08808095501617	1.35984421706508e-12	1.05078871318665e-11	644	552	556	652	920	809	1039.6913982558	940.602577160919	1018.48295788921	394.524425419936	466.886111327322	516.258950975083
RLTA1_RS02625	168.051384820566	0.786082968939444	0.186203891039356	4.22162482508647	2.42547575642709e-05	7.60484301497834e-05	134	141	99	202	245	194	216.333303363785	240.262614818278	181.348584228475	122.229960022741	124.33380138608	123.800045104037
RLTA1_RS02630	631.346878607221	1.12870686536446	0.152432774197512	7.40462063559875	1.31525916937721e-13	1.11933533706461e-12	579	526	419	691	719	637	934.753601847995	896.298832584499	767.525826179099	418.123279087693	364.881645700374	406.498086243669
RLTA1_RS02635	43.2667069296899	-0.802575054995579	0.348256325902818	-2.30455269668107	0.0211916378172515	0.0380390717451051	29	18	9	80	109	97	46.8184014742519	30.6718231682908	16.4862349298613	48.4079049595013	55.3158544942153	61.9000225520186
RLTA1_RS02640	132400.853745969	1.75444439977533	0.158673859162255	11.0569214679608	2.02943972993859e-28	5.25843677236877e-27	138304	118174	102704	102768	100968	106869	223281.799913618	201367.335060533	188133.585804053	62184.7947109754	51239.7357483663	68197.8712382647
RLTA1_RS02645	8347.04984279693	1.45548512449189	0.135630104364951	10.7312836726535	7.25808271746754e-27	1.70332782965484e-25	8275	6915	6309	7394	8090	7527	13359.3886965322	11783.0920671517	11556.8506858328	4474.10061588191	4105.55287025873	4803.31412112417
RLTA1_RS02655	1204.99910262592	1.62707017869489	0.177684282905393	9.15708554572165	5.33178038087313e-20	7.64660684252793e-19	1230	1159	819	952	1028	1052	1985.7459935631	1974.92461400273	1500.24737861738	576.054069018066	521.69448091792	671.328079636326
RLTA1_RS02660	873.470417267196	0.0585302720210864	0.131739911773854	0.444286558515086	0.656835418042186	0.724275093142546	548	519	494	1433	1780	1248	884.706345099657	884.370901352386	904.911117261277	867.106597587067	903.323128437644	796.404413865147
RLTA1_RS02665	4017.50340722303	0.639204542482033	0.125691902493841	5.08548705047528	3.66683851422803e-07	1.48938603987001e-06	2932	3098	2548	5014	6524	4827	4733.50183181057	5278.96156529805	4667.43628903185	3033.96544333674	3310.83151119505	3080.32380266592
RLTA1_RS02670	3971.97640999672	0.135115792535035	0.167686305428723	0.805765218510751	0.420378236528106	0.504048909100448	2369	2690	2219	6829	6123	6455	3824.57907215527	4583.73357348346	4064.77281215136	4132.21978710543	3107.33006484477	4119.22315024
RLTA1_RS02675	372.582187122277	-0.181364709274344	0.183898745503946	-0.986220481153049	0.324024930947944	0.40472058376756	250	184	180	610	712	718	403.606909260792	313.534192386973	329.724698597227	369.110275316197	361.329251375058	458.187795797416
RLTA1_RS02680	7444.71640286245	0.262407871583028	0.13172183667625	1.99213644604715	0.0463560890545846	0.075809403758987	4659	5100	4448	10433	13243	11400	7521.61836098413	8690.3498976824	8147.86366311369	6312.99590553096	6720.62257859535	7274.84801126817
RLTA1_RS02685	814.56425252585	-0.655681546424397	0.161902118504103	-4.04986390840699	5.12474272647198e-05	0.000152582045294787	376	345	384	1431	2041	1704	607.024791528232	587.876610725574	703.41269034075	865.89639996308	1035.77668828159	1087.39833431587
RLTA1_RS02690	1071.31416620968	-1.15766532580095	0.168551236154545	-6.8683288963807	6.49583224313563e-12	4.62944281540443e-11	380	409	371	2649	3177	1916	613.482502076404	696.931981990608	679.599239886506	1602.90675297149	1612.27953879011	1222.68498154297
RLTA1_RS02700	282.504015141791	-1.10146317723871	0.165199475474077	-6.66747381659541	2.60243870701331e-11	1.71122620640404e-10	115	105	95	599	761	639	185.659178259964	178.918968481697	174.021368704092	362.454188384266	386.196011652274	407.774375368453
RLTA1_RS02705	2543.60745632664	0.492041485126686	0.126888994986894	3.87773175425896	0.000105434874702142	0.000296203577861319	1916	1612	1681	3541	3951	3439	3093.24335257471	2746.83216373805	3079.26232412188	2142.65489326993	2005.0728541894	2194.5791500659
RLTA1_RS02710	9160.66710422178	-1.80636865355826	0.219714458259479	-8.22143735040401	2.01078537621483e-16	2.20711402712084e-15	2586	2592	1981	29328	29667	15579	4174.90986939364	4416.74253623388	3628.80348845059	17746.3379581532	15055.5546355953	9941.6541375041
RLTA1_RS02715	3479.36491214397	-0.689281989390217	0.142771529750211	-4.82786722672347	1.38003049279083e-06	5.143750018584e-06	1582	1692	1394	7934	7800	6466	2554.02452180229	2883.15137781934	2553.53461024741	4800.85397435854	3958.3822482099	4126.24274042631
RLTA1_RS02720	1789.00603343987	0.719836735570871	0.171860610290089	4.18849167564247	2.80814609097438e-05	8.71838675015207e-05	1095	1428	1353	2337	2693	1996	1767.79826256227	2433.29797135107	2478.43065112249	1414.11592362943	1366.65684543965	1273.73654653432
RLTA1_RS02725	2368.99049544188	-0.0759425278159684	0.115353598435173	-0.658345546616364	0.51031611714117	0.590610481939607	1454	1301	1286	4089	4734	3788	2347.37778426077	2216.89121899702	2355.69979108907	2474.24904224251	2402.43353372124	2417.29160234069
RLTA1_RS02730	855.592930680327	-0.897989484382695	0.150402303176665	-5.97058333161231	2.36406795811531e-09	1.25019375326735e-08	364	313	367	1813	2094	1850	587.651659883714	533.348925093057	672.272024362123	1097.0441461447	1062.67338817327	1180.5674404251
RLTA1_RS02735	664.33698084341	0.200795105252792	0.148735690879853	1.35001292605009	0.177011836665134	0.243169826087349	443	384	416	944	1197	1059	715.191443210124	654.332227590204	762.030414535812	571.213278522116	607.459429629135	675.795091573069
RLTA1_RS02740	121.01999585583	-1.13105265480668	0.239529196452922	-4.72198242033089	2.3355687435908e-06	8.43467054032534e-06	63	38	33	260	348	259	101.70894113372	64.751626688614	60.4495280761582	157.325691118379	176.604746458596	165.279441659514
RLTA1_RS02745	125.408615927757	-1.11673786730853	0.211059903362749	-5.29109437423173	1.21586601352544e-07	5.25067293325421e-07	54	43	42	273	365	258	87.1790924003311	73.2715775686948	76.9357630060195	165.191975674298	185.231989820079	164.641297097122
RLTA1_RS02750	67.9332652049011	-1.98945486995172	0.298071157170875	-6.67442931692726	2.48196064036438e-11	1.63663818953072e-10	15	22	11	179	226	161	24.2164145556475	37.4877838723555	20.1498426920527	108.312687346884	114.691588217364	102.741274545103
RLTA1_RS02755	131.352970675428	0.259840480651339	0.205182656930912	1.26638617775006	0.205374857095922	0.275586748285674	94	76	81	170	261	193	151.756197882058	129.503253377228	148.376114368752	102.86679803894	132.453559843947	123.161900541645
RLTA1_RS02760	1251.36760258036	-0.472144517561058	0.162595156433588	-2.90380431937348	0.0036865849593057	0.00778887455785412	656	617	565	1985	3221	2393	1059.06452990032	1051.36193860197	1034.96919281907	1201.12114180763	1634.60887454924	1527.07993780392
RLTA1_RS02765	1435.89785060574	-0.853248340716524	0.159556046660847	-5.34764027169834	8.91083467160338e-08	3.8988397778453e-07	643	538	609	3054	4086	2544	1038.07697061876	916.746714696693	1115.56856358728	1847.97177182896	2073.58331617765	1623.43976672511
RLTA1_RS02770	877.768669368398	-0.0299050648427357	0.158023882713314	-0.189243956858024	0.849901617462783	0.884679551032795	549	442	528	1435	1907	1291	886.3207727367	753.163657799141	967.192449218531	868.316795211055	967.773711196959	823.844630048
RLTA1_RS02775	700.648898957813	0.674605997723035	0.223337976180176	3.0205610763608	0.00252306816373143	0.00551451398595424	550	354	597	907	956	917	887.935200373743	603.21252230972	1093.58691701413	548.824622478346	485.155567857521	585.178563713413
RLTA1_RS02780	842.379094377703	0.463458259084278	0.224226422387289	2.06692081223052	0.0387416162886338	0.0649576775395182	644	403	657	1343	1360	974	1039.6913982558	686.708040934511	1203.49514987988	812.647704507628	690.179468918649	621.552803769754
RLTA1_RS02785	2334.71075033326	-0.424113529269285	0.178788679542631	-2.37214979356765	0.0176849193417221	0.0324037559967937	1206	1281	1011	5392	4908	3562	1946.99973027406	2182.8114154767	1851.95372378776	3262.69279427039	2490.73590695054	2273.07093124011
RLTA1_RS02790	684.344759360233	-1.13776646650484	0.244011121846739	-4.66276478667828	3.11989273401051e-06	1.10496200996206e-05	245	295	210	2108	1684	1086	395.534771075576	502.677101924766	384.678815030098	1275.54829568286	854.604577690445	693.024994757652
RLTA1_RS02795	1566.96983957787	-0.0345875543661439	0.268225095338569	-0.128949732770103	0.897397424075086	0.922409680844028	803	1192	719	3487	3090	1691	1296.38539254566	2031.15628981126	1317.06699050781	2109.97955742226	1568.12835217546	1079.10245500478
RLTA1_RS02800	1055.65852848186	-0.636566711236501	0.254737240499328	-2.49891499958437	0.0124574187043142	0.0236355244516088	446	638	367	2466	2892	1402	720.034726121253	1087.14573229831	672.272024362123	1492.17367037663	1467.64634125936	894.678676473506
RLTA1_RS02805	665.455557839475	-0.228282770646086	0.617876640744792	-0.369463345257579	0.711782389725573	0.77119901389511	288	559	230	1485	1894	461	464.955159468433	952.530508393032	421.314892652012	898.571735810743	961.176407449943	294.184643262686
RLTA1_RS02810	544.424166681008	-0.534656521523097	0.178072203780543	-3.00247040342136	0.00267798011965945	0.00582205908734448	289	264	228	1148	1408	820	466.569587105476	449.853406468266	417.65128488982	694.653436168844	714.538744292249	523.278541161395
RLTA1_RS02815	36.5267266419581	-1.6605170565825	0.381196102171202	-4.35607039821392	1.32418203780683e-05	4.29481098348703e-05	17	6	8	81	119	90	27.4452698297339	10.2239410560969	14.6544310487656	49.0130037714951	60.3907035303818	57.433010615275
RLTA1_RS02820	6100.02699633209	-0.00667035259954236	0.182205720462597	-0.0366089087796321	0.970796840114414	0.977811268149923	3600	3965	3106	12043	12162	7652	5811.93949335541	6756.32104790406	5689.58285468325	7287.20499284093	6172.03139778574	4883.08219142316
RLTA1_RS02825	167.71996337926	-0.951772920249819	0.212547590671834	-4.47792852998895	7.53708242782049e-06	2.53417580906458e-05	70	80	51	329	489	339	113.009934593022	136.319214081293	93.4219979358808	199.077509145949	248.160117868544	216.331006650869
RLTA1_RS02830	358.214665988802	0.710258186482352	0.153403765429099	4.62999186816325	3.65680093325112e-06	1.28208765114489e-05	279	272	229	466	490	447	450.425310735044	463.485327876395	419.483088770916	281.976046389095	248.66760277216	285.250619389199
RLTA1_RS02835	1346.91339026158	-0.469023273382983	0.190395318491582	-2.46341809819089	0.0137619332900234	0.0259035039242406	750	682	555	2779	3559	1887	1210.82072778238	1162.12130004302	1016.65115400811	1681.56959853068	1806.13877197167	1204.1787892336
RLTA1_RS02840	519.543927535517	0.359968397620777	0.166453780916229	2.16257267116051	0.0305740621011103	0.0526435802482062	376	310	337	784	986	611	607.024791528232	528.236954565009	617.317907929252	474.397468603113	500.380114966021	389.906327621478
RLTA1_RS02845	3960.70653009	1.45673827803398	0.263042290339759	5.5380382985275	3.0587838283864e-08	1.42511519277094e-07	3842	3017	3316	2678	3122	4923	6202.63098151986	5140.93836104075	6074.26166971335	1620.45461851931	1584.36786909119	3141.58568065554
RLTA1_RS02850	2536.81232751845	2.07368636402773	0.164775045064597	12.5849540093573	2.5549154146798e-36	1.03533490932083e-34	2889	2468	1872	1487	1889	1667	4664.08144341772	4205.44775440788	3429.13686541116	899.781933434731	958.638982931859	1063.78698550737
RLTA1_RS02855	4524.7896051456	1.04317684997439	0.150275474058857	6.94176382744811	3.87234215537098e-12	2.82029517481042e-11	4346	3296	3082	4542	5853	4939	7016.30251058961	5616.35162014925	5645.61956153696	2748.35880407569	2970.30914086828	3151.79599365381
RLTA1_RS02860	4703.33492221997	0.729520543201664	0.137786153101585	5.2945853177555	1.19286787570938e-07	5.16094915809708e-07	3867	3534	2914	5367	6991	5989	6242.99167244594	6021.9012820411	5337.87650951288	3247.56532397054	3547.82696118403	3821.84778416536
RLTA1_RS02865	4489.8742535832	1.54064808545643	0.151046761531457	10.1998087866027	1.98663238081794e-24	3.97897347537387e-23	4547	3958	3255	3369	4636	3918	7340.80246563529	6744.39311667195	5962.52163296651	2038.577897607	2352.70001316681	2500.25039545164
RLTA1_RS02870	642.175426745932	-0.469892258122785	0.189211833235969	-2.48341898118378	0.0130127931917014	0.024613071518632	356	255	331	1425	1304	1118	574.736238787368	434.51749488412	606.327084642678	862.265807091117	661.760314316117	713.445620754194
RLTA1_RS02875	727.459469533849	1.0665443794471	0.177643861677993	6.00383469134656	1.92710911372364e-09	1.03243278421628e-08	652	597	483	763	1093	617	1052.60681935215	1017.28213508165	884.761274569224	461.690393551244	554.680999653003	393.73519499583
RLTA1_RS02880	1001.94772387727	0.726383393446643	0.136062811961513	5.33858872218598	9.36728648184368e-08	4.08828971687229e-07	784	682	720	1297	1380	1222	1265.71126744184	1162.12130004302	1318.89879438891	784.813159155915	700.329166990982	779.812655242956
RLTA1_RS02885	601.735603592409	-0.192920417096185	0.163272672359211	-1.18158424375971	0.237370708447419	0.310723143221523	376	342	270	1116	1353	884	607.024791528232	582.764640197526	494.58704789584	675.290274185043	686.627074593333	564.119793154479
RLTA1_RS02890	333.135894874199	0.261696147424919	0.159651039158286	1.63917597282571	0.101176616286666	0.150170574002995	236	205	196	546	540	478	381.004922342188	349.317986083312	359.033560694758	330.383951348596	274.041847952993	305.03310082335
RLTA1_RS02895	649.850384493427	-1.33720752496006	0.138083521287062	-9.68404855623676	3.5247503146725e-22	6.06605177611538e-21	228	221	197	1596	1835	1405	368.089501245843	376.581828899571	360.865364575853	965.737703942051	931.23479813656	896.593110160682
RLTA1_RS02900	7475.90969666627	-0.382225749562832	0.159550043116752	-2.39564804932791	0.0165910125022275	0.0305924225239486	3818	3706	3819	16208	16482	11297	6163.88471823082	6314.98759231588	6995.65902190449	9807.44154479497	8364.36618140969	7209.1191213418
RLTA1_RS02905	3893.34449904238	-0.78960621841671	0.175359945770935	-4.50277407959591	6.7072172401549e-06	2.26718254916972e-05	1957	1522	1533	9212	10336	6236	3159.43488569348	2593.47304789659	2808.15534971971	5574.17025608658	5245.36396378174	3979.46949107617
RLTA1_RS02910	161.443807578825	0.309928774252133	0.206796501574	1.49871381717368	0.133947890651892	0.190767633396749	91	117	104	242	316	196	146.912914970928	199.36685059389	190.507603633953	146.433912502491	160.365229542863	125.076334228821
RLTA1_RS02915	1404.81643926378	-2.58688063869208	0.142854205715424	-18.1085367822165	2.72906249322465e-73	3.72971874074036e-71	225	248	228	4172	4764	3578	363.246218334713	422.589563652007	417.65128488982	2524.47224363799	2417.65808082974	2283.28124423838
RLTA1_RS02920	28701.7550495028	-3.07541317177156	0.152616140385047	-20.1512969992058	2.62154900805816e-90	4.68517861183727e-88	4087	3473	3137	97272	89161	78103	6598.16575259543	5917.95788130411	5746.36877499722	58859.1716402576	45247.8614913645	49841.004756498
RLTA1_RS02925	8625.86360123601	-0.168150884385428	0.21568261660192	-0.779621867699144	0.435613480468642	0.519279281489043	4996	5557	3732	18800	18053	10729	8065.68047466767	9469.07340812179	6836.29208424916	11375.8576654828	9161.62496499145	6846.65300990317
RLTA1_RS02930	1517.78366291306	1.37985998105432	0.151193153138131	9.12647135412063	7.07683281764851e-20	1.00870193740307e-18	1312	1458	1079	1366	1799	1235	2118.12905980064	2484.41767663156	1976.51638770226	826.564977183485	912.96534160636	788.108534554052
RLTA1_RS02935	733.975174693393	0.379773652842921	0.134891141015429	2.81540840995244	0.00487152807778364	0.01005167279519	523	514	420	1043	1222	1039	844.345654173577	875.850950472305	769.357630060195	631.118060909498	620.146552219551	663.03220032523
RLTA1_RS02940	869.451344516835	1.78236486052581	0.147860317291837	12.0543827659175	1.83904996637306e-33	6.28342071844128e-32	913	754	700	627	719	676	1473.97243262041	1284.80859271618	1282.26271676699	379.396955120091	364.881645700374	431.385724176955
RLTA1_RS02945	801.398646449253	0.542469511094857	0.146451642477609	3.70408622202919	0.000212154094540337	0.000568299015736413	574	627	467	1062	1255	1063	926.681463662779	1068.40184036213	855.452412471693	642.61493833738	636.893554038901	678.347669822637
RLTA1_RS02950	576.140554466127	0.715334923270737	0.159433305688656	4.48673456390382	7.23230858568791e-06	2.43640361731487e-05	473	434	352	636	879	749	763.624272321419	739.531736391012	644.794966145687	384.842844428035	446.079230279039	477.970277231566
RLTA1_RS02955	877.366801304812	1.1360045802386	0.19180775177664	5.92262079981769	3.16850893676565e-09	1.64564137773894e-08	734	775	607	744	1011	1071	1184.98988558969	1320.59238641252	1111.90495582509	450.193516123362	513.067237556437	683.452826321773
RLTA1_RS02960	285.542770871426	0.270984244054302	0.237418853949959	1.14137626201926	0.253713378664647	0.32863450089065	167	242	139	355	496	486	269.609415386209	412.36562259591	254.620739472303	214.810078257787	251.71251219386	310.138257322485
RLTA1_RS02965	471.026675054122	0.824953053455303	0.202541302121824	4.07301150339754	4.64091312306728e-05	0.000139547732820444	340	323	386	493	593	659	548.905396594678	550.388826853219	707.076298102941	298.313714312927	300.938547844676	420.537266616291
RLTA1_RS02970	642.692070955795	0.802171360464688	0.165354837728508	4.85121192390967	1.227093432026e-06	4.60821186488214e-06	485	451	491	666	935	827	782.997403965937	768.499569383287	899.41570561799	402.995808787848	474.498384881571	527.745553098138
RLTA1_RS02975	495.949046465588	1.62530548034667	0.179828253117005	9.03809858670634	1.59420560771583e-19	2.20906820790842e-18	462	406	442	326	497	437	745.865568313944	691.82001146256	809.657315444301	197.262212709968	252.219997097477	278.86917376528
RLTA1_RS02980	2573.35843406394	1.12349328759685	0.159240081861908	7.05534231369673	1.72176333035772e-12	1.31586517681944e-11	2081	2207	1890	2353	3013	2985	3359.62391268683	3760.70631846766	3462.10933527088	1423.79750462133	1529.05201459698	1904.86151873995
RLTA1_RS02985	2444.48942773189	1.03962453152488	0.151948076053433	6.84197232717375	7.81101801410289e-12	5.52718736632458e-11	2136	1870	1764	2752	2674	2787	3448.41743272421	3186.46162915021	3231.30204625282	1665.23193060685	1357.01463227093	1778.50889538635
RLTA1_RS02990	13084.1611621762	-2.07601080754467	0.235162919789055	-8.82796832683861	1.0659423117851e-18	1.42603030962421e-17	2972	3348	2482	44039	44880	21988	4798.0789372923	5704.95910930209	4546.53723287953	26647.9465813935	22775.9224743154	14031.5226378741
RLTA1_RS02995	7057.70065891711	-1.73171567507734	0.219813855825615	-7.87810062551816	3.32394992997792e-15	3.28157663058727e-14	1631	2201	1865	22353	16098	17004	2633.13147601741	3750.48237741156	3416.31423824349	13525.7737444967	8169.49197842089	10851.0101389126
RLTA1_RS03000	596.293926889813	-0.51720713307592	0.227260737675872	-2.27583144526082	0.0228560998987724	0.040722652427005	226	339	289	1405	1110	1085	364.860645971756	577.652669669477	529.391321636658	850.163830851242	563.308243014486	692.38685019526
RLTA1_RS03005	158.209407958106	1.45741051268975	0.216969657354713	6.71711671787869	1.85355499280398e-11	1.247034584927e-10	131	125	148	136	139	158	211.490020452655	212.99877200202	271.106974402164	82.2934384311522	70.5404016027149	100.826840857927
RLTA1_RS03010	646.620831623219	-0.112437769601158	0.144782767459546	-0.776596355865169	0.437396952208633	0.520781817030094	381	360	347	1220	1213	1037	615.096929713447	613.436463365817	635.635946740209	738.220550632395	615.579188087001	661.755911200446
RLTA1_RS03015	261.753185268132	-0.47378527302698	0.165327073459718	-2.8657452352619	0.00416028902809755	0.00868501106709729	130	122	131	492	577	505	209.875592815612	207.886801473971	239.966308423537	297.708615500933	292.818789386809	322.263004007932
RLTA1_RS03020	124.335553170782	0.655272600512051	0.209799137410742	3.1233331490261	0.00178815218733436	0.00401916180126427	102	99	67	149	205	150	164.671618978403	168.6950274256	122.730860033412	90.1597229870712	104.034405241414	95.7216843587917
RLTA1_RS03025	403.630087109527	1.61422389275269	0.244309976163291	6.60727784474009	3.91450959939838e-11	2.51003973392886e-10	350	433	285	266	327	423	565.049672965109	737.827746214996	522.064106112275	160.956283990342	165.947563482646	269.935149891793
RLTA1_RS03030	1855.52534968444	-0.86937625075826	0.154248638555369	-5.63620048060385	1.73842985963982e-08	8.36799455917785e-08	879	712	713	3767	5399	3409	1419.08189296095	1213.2410053235	1306.07616722124	2279.40722478052	2739.91099462631	2175.43481319414
RLTA1_RS03035	259.507892710172	-0.447048123061579	0.167539494540275	-2.66831486085279	0.00762327798936104	0.0151121295750416	131	142	112	475	574	501	211.490020452655	241.966604994294	205.162034682719	287.421935697039	291.296334675959	319.710425758364
RLTA1_RS03040	497.563569216263	1.12446158953517	0.166594765221085	6.74968140831386	1.4817014584945e-11	1.01348961390645e-10	395	430	369	462	584	569	637.698916632052	732.715775686948	675.935632124314	279.55565114112	296.371183712126	363.104256001016
RLTA1_RS03045	194.015215112104	0.164153397453504	0.209993913383095	0.781705501882981	0.434387667520259	0.518083853972656	122	111	125	261	328	352	196.960171719267	189.142909537793	228.975485136963	157.930789930373	166.455048386262	224.626885961964
RLTA1_RS03050	17.9280543631033	0.212422619007648	0.490841204041323	0.432772589706557	0.665179988388161	0.731393677088734	14	14	6	18	27	40	22.6019869186044	23.8558624642262	10.9908232865742	10.8917786158878	13.7020923976497	25.5257824956778
RLTA1_RS03055	2815.3654096383	-0.304913686488817	0.257000111739157	-1.18643406193648	0.235450926867493	0.308766314255208	1602	1612	1214	6245	7262	2932	2586.31307454316	2746.83216373805	2223.80991165018	3778.84208090107	3685.35537006414	1871.03985693318
RLTA1_RS03060	3199.89602428901	0.550306761357984	0.329527778563659	1.6699859531013	0.0949221428306257	0.142158860234091	2313	2283	2066	6253	5593	1831	3734.17112448085	3890.20957184489	3784.50681834372	3783.68287139702	2838.36306592795	1168.44269373965
RLTA1_RS03065	1066.76653547799	0.339298977034462	0.206668269622615	1.64175650986015	0.100640475289319	0.149565908905448	769	690	632	1968	1847	1093	1241.4948528862	1175.75322145115	1157.70005285248	1190.83446200373	937.32461697996	697.492006694395
RLTA1_RS03070	617.366456247401	1.54389276520879	0.219745186055218	7.02583202355497	2.12794342289573e-12	1.60865137283983e-11	443	553	601	647	549	432	715.191443210124	942.306567336935	1100.91413253852	391.498931359967	278.609212085543	275.67845095332
RLTA1_RS03075	225.020757751359	0.610455590480419	0.273041517724823	2.23576105043354	0.0253674275664721	0.0445816868729981	119	209	146	376	264	271	192.116888808137	356.133946787377	267.443366639973	227.517153309656	133.976014554797	172.937176408217
RLTA1_RS03080	113.647518684022	-0.385389963954376	0.26718821220335	-1.44239134195436	0.149192004951672	0.209481924760909	52	62	58	151	260	255	83.9502371262448	105.647390913002	106.244625103551	91.3699206110587	131.94607494033	162.726863409946
RLTA1_RS03085	519.948797945871	-0.323630009907194	0.186227137480892	-1.73782411245192	0.082241810587154	0.125267792786815	296	220	291	868	1089	1028	477.870580564778	374.877838723555	533.054929398849	525.225768810589	552.651060038536	656.012610138919
RLTA1_RS03090	232.050776810942	-0.461904952779069	0.23395462592013	-1.97433562581814	0.0483435925431024	0.0786175548356098	123	97	121	416	416	539	198.57459935631	165.287047073567	221.64826961258	251.721105789407	211.113719904528	343.959919129258
RLTA1_RS03095	435.172224041885	0.713165498718923	0.16692190809076	4.27244995504818	1.933369531832e-05	6.13921896896084e-05	316	350	281	594	563	540	510.159133305641	596.396561605655	514.736890587893	359.428694324297	285.714000736176	344.59806369165
RLTA1_RS03100	1064.86426837877	0.621954518720038	0.15326587175872	4.05801051194981	4.94925406432073e-05	0.000147672520669159	771	818	674	1256	1882	1255	1244.72370816028	1393.86396398122	1234.6358158585	760.004107864171	955.086588606543	800.87142580189
RLTA1_RS03105	3946.6261633677	-0.181014900536613	0.12542269399189	-1.4432388172775	0.148953208212984	0.209273102447995	2237	2104	2130	7458	7977	6300	3611.47462406557	3585.19533033799	3901.74226673385	4512.82693984951	4048.20707615005	4020.31074306925
RLTA1_RS03110	774.042312117405	0.608782958607744	0.161007655305468	3.78108082781992	0.000156148962752896	0.00042781378552975	571	602	468	1129	1227	836	921.83818075165	1025.80208596173	857.284216352789	683.156558740962	622.683976737634	533.488854159666
RLTA1_RS03115	1350.99364477384	0.581179882679423	0.130336806821933	4.45906184792018	8.23191671590712e-06	2.75715807351623e-05	935	982	915	1678	2197	1750	1509.48984063536	1673.31835284787	1676.10055120257	1015.35580652554	1114.94433324579	1116.7529841859
RLTA1_RS03120	849.494143591844	-0.00539159182970984	0.18087118609849	-0.0298090146142678	0.976219369340311	0.981712451926413	538	437	508	1182	1645	1572	868.562068729225	744.643706919061	930.556371596617	715.226795776632	834.812666449396	1003.16325208014
RLTA1_RS03125	1304.3327774416	-0.247419583016793	0.1442454701667	-1.71526761104427	0.0862961739328292	0.130757463546048	734	619	731	2276	2782	2285	1184.98988558969	1054.769918954	1339.04863708096	1377.20489609781	1411.82300186153	1458.16032506559
RLTA1_RS03130	150.056692464957	0.0561606823670781	0.24293511015823	0.231175651516568	0.817178344985825	0.857438250578138	122	89	60	229	336	208	196.960171719267	151.655125665438	109.908232865742	138.567627946572	170.514927615196	132.734068977524
RLTA1_RS03135	190.259928809356	0.622461704562923	0.185682387921687	3.35229265160813	0.000801452506847407	0.00191897079104309	119	142	141	254	283	238	192.116888808137	241.966604994294	258.284347234494	153.695098246417	143.618227723513	151.878405849283
RLTA1_RS03140	32.8681343886743	-0.135203566772719	0.456785472765977	-0.295989200256348	0.767238329015948	0.815770781725373	24	13	18	26	67	84	38.7462632890361	22.15187228821	32.9724698597227	15.7325691118379	34.0014885423158	53.6041432409233
RLTA1_RS03145	105.438827510711	0.0115992662684567	0.232063475191423	0.0499831619727698	0.960135806347853	0.969595272420246	58	68	59	146	199	197	93.6368029485038	115.871331969099	108.076428984646	88.3444265510899	100.989495819714	125.714478791213
RLTA1_RS03150	28.225293415313	-0.330021840953763	0.50037672388659	-0.659546747879028	0.509544737241773	0.590106137836196	14	22	8	34	39	85	22.6019869186044	37.4877838723555	14.6544310487656	20.5733596077881	19.7919112410495	54.2422878033153
RLTA1_RS03155	31.0520878996747	-0.221789888494137	0.431756253104222	-0.513692359750489	0.607467094482514	0.680386573765566	14	21	15	38	47	84	22.6019869186044	35.7837936963393	27.4770582164355	22.9937548557631	23.8517904699827	53.6041432409233
RLTA1_RS03160	74.3549682150311	-0.252623003622516	0.293735064777071	-0.860036930947428	0.389768685140913	0.473125694084319	32	59	28	120	159	140	51.6616843853814	100.535420384953	51.2905086706797	72.611857439252	80.690099675048	89.3402387348722
RLTA1_RS03165	14.8653860866985	-0.944445470788503	0.774331816077149	-1.2196909014706	0.222582072012792	0.29443861110821	7	9	2	8	21	68	11.3009934593022	15.3359115841454	3.66360776219141	4.84079049595013	10.6571829759497	43.3938302426522
RLTA1_RS03170	44.5444946465887	0.456497447393518	0.303548555636415	1.50386960806462	0.132614943811468	0.189605365818653	26	35	29	48	79	68	41.9751185631224	59.6396561605655	53.1223125517754	29.0447429757008	40.0913073857157	43.3938302426522
RLTA1_RS03175	46.8055965068674	-0.300183319701195	0.333977633797449	-0.898812642894674	0.368752464707735	0.451229754040188	21	26	26	72	80	111	33.9029803779066	44.3037445764201	47.6269009084883	43.5671144635512	40.5987922893323	70.8340464255058
RLTA1_RS03180	85.7063941792686	-0.0888821682398488	0.245782433260815	-0.361629458463088	0.717628947834324	0.775724839703046	50	61	35	144	159	153	80.7213818521585	103.943400736986	64.1131358383496	87.1342289271024	80.690099675048	97.6361180459675
RLTA1_RS03185	203.619953228614	0.950467035132347	0.178439390529409	5.32655392014299	1.00093576386752e-07	4.35488281782562e-07	174	173	125	228	267	225	280.910408845511	294.790300450795	228.975485136963	137.962529134579	135.498469265647	143.582526538188
RLTA1_RS03190	240.242129110454	1.18645375955908	0.159214579363001	7.45191655378511	9.19939087986396e-14	7.9651868860437e-13	205	199	181	230	302	231	330.95766559385	339.094045027215	331.556502478322	139.172726758566	153.260440892229	147.411393912539
RLTA1_RS03195	131.30328949882	1.69121265178013	0.245317825065555	6.89396561920516	5.42581427583274e-12	3.88860430751555e-11	151	93	109	92	151	84	243.778573193519	158.471086369503	199.666623039432	55.6690907034265	76.6302204461147	53.6041432409233
RLTA1_RS03200	295.292007320868	-0.868668501312608	0.159896927289755	-5.43267788841534	5.55145656030196e-08	2.49636465969707e-07	129	119	118	652	770	563	208.261165178569	202.774830945923	216.152857969293	394.524425419936	390.763375784823	359.275388626665
RLTA1_RS03205	239.454143345028	-0.381821851463336	0.171536728229952	-2.2258897870052	0.0260215646250559	0.0456392313630195	120	128	116	432	584	399	193.73131644518	218.110742530068	212.489250207102	261.402686781307	296.371183712126	254.619680394386
RLTA1_RS03215	1541.09209813088	0.588010361852593	0.144974118889669	4.05596782623036	4.99271322716992e-05	0.00014890548221384	1148	1058	1035	1984	2168	2184	1853.36292732556	1802.82160622509	1895.91701693405	1200.51604299563	1100.22727104091	1393.70772426401
RLTA1_RS03220	47.63220715393	-0.424360792231229	0.391888172305401	-1.08286195455913	0.278869701097086	0.356123454863813	15	38	18	74	85	119	24.2164145556475	64.751626688614	32.9724698597227	44.7773120875387	43.1362168074156	75.9392029246414
RLTA1_RS03225	220.449480777324	1.77513189593828	0.246963982736974	7.18781692887124	6.58354531989480e-13	5.24426410053335e-12	184	239	174	149	150	209	297.054685215943	407.253652067862	318.733875310652	90.1597229870712	76.1227355424981	133.372213539916
RLTA1_RS03230	1336.64307046716	-0.609574490656125	0.144081100995591	-4.23077340778219	2.32889182407395e-05	7.31188108729525e-05	657	623	575	2627	3564	2266	1060.67895753736	1061.58587965807	1053.28723163003	1589.59457910762	1808.67619648975	1446.03557838015
RLTA1_RS03235	728.020118477573	0.273182381680753	0.136776788018932	1.99728613047223	0.0457941091500204	0.0750317209157599	450	495	448	1061	1310	1051	726.492436669426	843.475137127998	820.648138730875	642.009839525386	664.805223737817	670.689935073934
RLTA1_RS03240	2006.88346786725	0.276655669023825	0.1303095195347	2.12306568247422	0.0337483482348412	0.0575406035217327	1374	1377	1109	2978	3770	2711	2218.22357329731	2346.39447237425	2031.47050413513	1801.98426211744	1913.21808663479	1730.00990864456
RLTA1_RS03245	998.009470479583	1.21276334155841	0.166855501677893	7.26834494135888	3.63918555252092e-13	2.9528665076916e-12	897	847	705	837	1181	1096	1448.14159042772	1443.27967908569	1291.42173617247	506.467705638782	599.339671171268	699.406440381571
RLTA1_RS03250	407.416801213973	0.333239689182658	0.172662634207174	1.93000466321399	0.0536062599618834	0.0861110006762681	296	275	227	518	695	652	477.870580564778	468.597298404443	415.819481008724	313.441184612771	352.702008013574	416.070254679548
RLTA1_RS03255	1515.69176596665	-0.940396511461515	0.170702264275171	-5.5089867463363	3.60905075589272e-08	1.66458878520638e-07	671	494	650	3360	3612	3310	1083.28094445597	841.771146951982	1190.67252271221	2033.13200829906	1833.03547186335	2112.25850151734
RLTA1_RS03260	1632.72527094004	0.120341279049295	0.156150742179836	0.770673756457078	0.440900331106639	0.524236661175925	1059	903	1012	2749	2665	2630	1709.67886762872	1538.70312894259	1853.78552766885	1663.41663417086	1352.44726813838	1678.32019909081
RLTA1_RS03265	1299.50880421714	0.811619247685271	0.149971685986824	5.41181651953009	6.23885976257637e-08	2.7785848271666e-07	1038	1056	814	1574	1673	1613	1675.77588725081	1799.41362587306	1491.0883592119	952.425530078188	849.022243750662	1029.32717913821
RLTA1_RS03270	739.480559352802	0.527791269235086	0.150939972801247	3.4966964644287	0.00047105748659998	0.00118486852457664	512	471	541	953	1176	1008	826.586950166103	802.57937290361	991.005899672775	576.659167830059	596.802246653185	643.24971889108
RLTA1_RS03275	449.696817018173	0.942158544844203	0.14873451527919	6.33449837165014	2.38114684900688e-10	1.41247604575131e-09	392	345	302	533	562	496	632.855633720922	587.876610725574	553.204772090902	322.517666792677	285.206515832559	316.519702946404
RLTA1_RS03280	304.203176182518	0.857801305541804	0.181781501438501	4.71885917298362	2.37170927118331e-06	8.55632174955885e-06	263	215	210	325	387	402	424.594468542354	366.357887843474	384.678815030098	196.657113897974	196.396657699645	256.534114081562
RLTA1_RS03285	433.195241946332	0.617269841213094	0.206295306169762	2.99216619453832	0.00277005417434296	0.00600911223005616	318	260	337	447	708	620	513.387988579728	443.037445764201	617.317907929252	270.479168961214	359.299311760591	395.649628683006
RLTA1_RS03290	2820.15289280658	1.71973704142061	0.198382597038386	8.6687898388983	4.36737219902137e-18	5.56500625725393e-17	2285	2160	3063	2047	2535	2218	3688.96715064364	3680.6187801949	5610.81528779614	1238.63726815124	1286.47423066822	1415.40463938533
RLTA1_RS03295	1046.33316698525	0.622477322164123	0.16038700853783	3.88109565630624	0.000103986927506615	0.000292607543286681	841	766	624	1368	1829	1122	1357.73364275331	1305.25647482838	1143.04562180372	827.775174807472	928.18988871486	715.998199003762
RLTA1_RS03300	2575.65275570587	-0.977609066439	0.174311820955521	-5.60839225406553	2.04214770071164e-08	9.72252013248644e-08	1046	1054	939	6899	6290	4517	1688.69130834715	1796.00564552103	1720.06384434886	4174.57670394499	3192.08004374875	2882.49898832441
RLTA1_RS03305	13506.0723839763	-0.627687748111391	0.205837854702096	-3.04942814828607	0.00229277470182212	0.00505316167025803	6005	6783	5780	33691	33057	18857	9694.63796044423	11558.1653639176	10587.8264327332	20386.384074882	16775.9284588557	12033.4920130249
RLTA1_RS03315	2648.02302634263	-0.447532431018148	0.160767000151446	-2.78373317034319	0.00537372219209223	0.0110291059125097	1424	1273	1230	5759	4981	4943	2298.94495514947	2169.17949406857	2253.11877374771	3484.7640582721	2527.78230491455	3154.34857190338
RLTA1_RS03320	11469.7708155652	1.87400108208435	0.131236153777299	14.2796099104249	2.93238246419244e-46	1.71753830045557e-44	11020	10482	10053	8762	8627	7947	17790.9925602157	17861.2250250014	18415.1244166551	5301.87579068938	4378.07226350087	5071.33483732878
RLTA1_RS03325	12014.6403029488	0.71363757978736	0.131304744242652	5.43497178189202	5.48051048695707e-08	2.46605281433769e-07	9342	9140	7711	14128	19786	13659	15081.9829852573	15574.4702087877	14125.039727129	8548.83601584793	10041.0963029591	8716.41657771157
RLTA1_RS03330	2770.53514804088	0.167506498421609	0.147648046155692	1.13449857809142	0.25658546984719	0.331861333240845	1916	1589	1634	4028	5850	3797	3093.24335257471	2707.64038968967	2993.16754171038	2437.33801471089	2968.78668615743	2423.03490340221
RLTA1_RS03335	136.49913766475	-0.65191681888662	0.220523830793792	-2.95621936431994	0.00311435502782221	0.00667088338780603	84	49	54	270	332	265	135.611921511626	83.4955186247917	98.917409579168	163.376679238317	168.484988000729	169.108309033865
RLTA1_RS03340	898.635671730167	-1.09970325598576	0.190459356575931	-5.77395238415258	7.74333272029562e-09	3.86335211599574e-08	332	328	339	1571	2590	2211	535.989975498332	558.9087777333	620.981515691443	950.610233642207	1314.38590036713	1410.93762744859
RLTA1_RS03345	4506.17359622808	0.466167369259331	0.116038127424483	4.01736377177158	5.88528372475895e-05	0.00017286315870868	3271	3055	2837	6233	7084	6248	5280.79280076821	5205.68998772936	5196.82761066851	3771.58089515715	3595.02305722038	3987.12722582487
RLTA1_RS03350	1134.89146100969	0.126210320891752	0.169372971410208	0.745162110819208	0.456173724935829	0.540093572753989	668	788	618	2053	1857	1679	1078.43766154484	1342.74425870073	1132.05479851714	1242.2678610232	942.399466016126	1071.44472025607
RLTA1_RS03355	338.766579297872	-0.844714292868752	0.222864134679212	-3.79026573335644	0.000150486204331668	0.000413599701968347	157	105	161	855	773	620	253.465139015778	178.918968481697	294.920424856408	517.35948425467	392.285830495673	395.649628683006
RLTA1_RS03360	392.64574169147	-0.926199951565159	0.155922756008411	-5.94012044986682	2.84812735552643e-09	1.48811451784252e-08	163	158	153	899	1041	738	263.151704838037	269.230447810553	280.265993807643	543.983831982396	528.291784664937	470.950687045255
RLTA1_RS03365	1174.4058248188	0.667604161363848	0.146607655126147	4.55367873382474	5.27158424510621e-06	1.80377723065244e-05	803	913	804	1479	1947	1314	1296.38539254566	1555.74303070275	1472.77032040094	894.94114293878	988.073107341625	838.521954983015
RLTA1_RS03370	809.153515650161	0.501071415260663	0.126146934778563	3.97212517403011	7.12342690877837e-05	0.000206017782382511	599	557	507	1107	1362	1017	967.042154588858	949.122528041	928.724567715521	669.844384877099	691.194438725883	648.993019952608
RLTA1_RS03375	477.37291964235	0.183855755540548	0.172894669575772	1.06339747773411	0.287601736120265	0.365733278737137	315	286	288	607	945	774	508.544705668598	487.341190340621	527.559517755562	367.294978880216	479.573233917738	493.923891291365
RLTA1_RS03380	138.353965543919	-0.0413163318106789	0.238868442799301	-0.172966890588361	0.862677452804189	0.894504886350074	90	68	81	187	348	205	145.298487333885	115.871331969099	148.376114368752	113.153477842834	176.604746458596	130.819635290349
RLTA1_RS03385	151.085496843011	0.139156170903928	0.183917525820389	0.756622677926988	0.449275950856751	0.532741302734187	106	87	85	230	298	221	171.129329526576	148.247145313406	155.703329893135	139.172726758566	151.230501277763	141.02994828862
RLTA1_RS03390	327.179582500537	-0.458005803030204	0.221873539962884	-2.0642650904061	0.0389925890109987	0.0653156321573326	186	132	165	632	907	459	300.283540490029	224.926703234133	302.247640380791	382.42244918006	460.288807580305	292.908354137903
RLTA1_RS03395	3301.03494731849	0.115056814673643	0.187018079044801	0.615217604957226	0.53841102290743	0.617224478563287	2160	2091	1773	6015	6851	3748	3487.16369601325	3563.04345804978	3247.78828118268	3639.6693541425	3476.7790746777	2391.76581984501
RLTA1_RS03400	220.723137013957	-0.448868686927546	0.240003864823683	-1.87025607798984	0.0614482656866644	0.097043145463991	79	107	137	411	475	429	127.53978332641	182.326948833729	250.957131710111	248.695611729438	241.055329217911	273.764017266144
RLTA1_RS03405	950.39768957508	0.423904290982328	0.125528284238511	3.3769623599482	0.000732910787609885	0.00177374589918087	654	643	609	1384	1534	1284	1055.83567462623	1095.66568317839	1115.56856358728	837.456755799373	778.481842147947	819.377618111257
RLTA1_RS03410	27.6906319028997	-0.139476589185046	0.374450368824101	-0.372483513964879	0.709532884325116	0.769359708112331	17	13	16	56	41	51	27.4452698297339	22.15187228821	29.3088620975312	33.8855334716509	20.8068810482828	32.5453726819892
RLTA1_RS03415	13.6172460027236	-0.581672470872458	0.593580432523692	-0.979938756403061	0.327116350564519	0.407798419501824	5	8	6	13	27	43	8.07213818521585	13.6319214081293	10.9908232865742	7.86628455591896	13.7020923976497	27.4402161828536
RLTA1_RS03420	43.0120580837073	0.0252685494907702	0.314946312825681	0.0802312916892476	0.936053303204806	0.952312293583054	31	19	26	58	80	82	50.0472567483382	32.375813344307	47.6269009084883	35.0957310956384	40.5987922893323	52.3278541161395
RLTA1_RS03425	289.066548999613	0.44420966706534	0.174101497834475	2.55144081234539	0.0107278543866666	0.0206498605564943	226	197	163	457	450	361	364.860645971756	335.686064675183	298.5840326186	276.530157081151	228.368206627494	230.370187023492
RLTA1_RS03430	442.496003772976	-2.02951788507057	0.31925064906273	-6.35713002002946	2.055579982315e-10	1.225610990311e-09	105	121	80	1636	1515	586	169.514901889533	206.182811297955	146.544310487656	989.941656421802	768.839628979231	373.95271356168
RLTA1_RS03435	384.003595580362	-0.825225935062801	0.303780219006223	-2.71652294465525	0.00659716222296928	0.0132666534027974	172	153	160	1064	1130	400	277.681553571425	260.710496930472	293.088620975312	643.825135961367	573.457941086819	255.257824956778
RLTA1_RS03440	82.6791538535427	-0.93478271400735	0.266752591775025	-3.50430602299727	0.000457798948066096	0.00115419995377063	42	34	24	184	176	197	67.8059607558131	57.9356659845493	43.9632931462969	111.338181406853	89.3173430365311	125.714478791213
RLTA1_RS03445	134.189729811189	-1.39703897085645	0.214990844773041	-6.49813238480578	8.13232289522031e-11	5.06544151739817e-10	43	40	46	322	353	328	69.4203883928563	68.1596070406463	84.2629785304023	194.841817461993	179.142170976679	209.311416464558
RLTA1_RS03450	108.524844838982	-0.0534327700795739	0.224024635448857	-0.238512920565703	0.811483295319942	0.852726083521723	63	74	50	207	212	155	101.70894113372	126.095273025196	91.5901940547851	125.25545408271	107.586799566731	98.9124071707514
RLTA1_RS03455	301.167468303026	0.293810420809735	0.162087957781455	1.81266039026713	0.0698842172606493	0.108750389441109	201	215	166	479	516	408	324.499955045677	366.357887843474	304.079444261887	289.842330945014	261.862210266193	260.362981455913
RLTA1_RS03460	100.029270513598	-0.844528094036779	0.256364726570989	-3.294244513794	0.000986866116938076	0.00232537418358972	47	31	47	252	220	190	75.878098941029	52.8236954565009	86.094782411498	152.484900622429	111.646678795664	121.247466854469
RLTA1_RS03465	171.066258628598	0.0286558727409133	0.173956438211528	0.164730164836258	0.869156373215215	0.900552983694076	110	102	91	288	325	265	177.587040074749	173.806997953648	166.694153179709	174.268457854205	164.932593675413	169.108309033865
RLTA1_RS03470	334.996788940098	3.41626843198544	0.255772807315683	13.3566522095876	1.08327599078932e-40	5.17152990123394e-39	453	320	306	76	89	128	731.335719580556	545.27685632517	560.531987615285	45.9875097115262	45.1661564218822	81.6825039861689
RLTA1_RS03475	133.097506868762	2.71834131345527	0.351391493615728	7.73593374581791	1.02646910682869e-14	9.7339995572734e-14	176	100	130	43	43	91	284.139264119598	170.399017601616	238.134504542441	26.019248915732	21.8218508555161	58.071155177667
RLTA1_RS03480	1011.30199238139	4.37254693906196	0.245110295561738	17.8390994512942	3.51312147417464e-71	4.53452901388838e-69	1643	879	894	168	155	156	2652.50460766193	1497.8073647182	1637.63266969956	101.656600414953	78.6601600605813	99.5505517331434
RLTA1_RS03485	120.854430655843	0.265828861668331	0.228460129890245	1.16356784790431	0.244599187519179	0.318903168164736	101	59	72	195	197	175	163.05719134136	100.535420384953	131.889879438891	117.994268338784	99.9745260124808	111.67529841859
RLTA1_RS03490	776.990277989879	-0.0919249272702186	0.216381045443423	-0.424828926590311	0.670961389007324	0.736445575098299	441	435	439	1463	1886	881	711.962587936038	741.235726567028	804.161903801014	885.25956194688	957.116528221009	562.205359467303
RLTA1_RS03495	4004.10783374358	-0.706738837876895	0.124278254642983	-5.6867457618162	1.29482998648234e-08	6.31558082979839e-08	1795	1716	1805	8427	9702	7637	2897.89760849249	2924.04714204373	3306.40600537774	5099.16768867147	4923.61853488878	4873.51002298728
RLTA1_RS03500	581.586799137775	-0.297658814495149	0.189053478742861	-1.57446885650809	0.115379096005545	0.168030150262986	282	264	361	1007	1315	1013	455.268593646174	449.853406468266	661.281201075549	609.334503677723	667.3426482559	646.44044170304
RLTA1_RS03505	3587.29885561495	-0.226672052408461	0.179353719733936	-1.26382688212277	0.206292170237902	0.276564036652852	1948	1605	2205	6976	7421	5669	3144.90503696009	2734.90423250593	4039.12755781602	4221.16931246851	3766.04546973919	3617.64152419993
RLTA1_RS03510	1277.696834306	-0.505249698035334	0.153848259658503	-3.28407808549046	0.00102316569549374	0.0024027846689998	608	661	579	2407	2639	2667	981.572003322247	1126.33750634668	1060.61444715441	1456.472840469	1339.25266064435	1701.93154789932
RLTA1_RS03515	1032.6866664505	-0.406712552069325	0.152275531978373	-2.67089890795515	0.00756484258258484	0.0150048243598794	519	575	462	2155	2102	1820	837.887943625405	979.79435120929	846.293393066215	1303.98793984657	1066.73326740221	1161.42310355334
RLTA1_RS03520	498.356234427879	1.2900870127396	0.17555710716816	7.34853195948294	2.00395555150365e-13	1.66677448615518e-12	409	436	393	447	680	394	660.300903550656	742.939716743045	719.898925270611	270.479168961214	345.089734459325	251.428957582426
RLTA1_RS03525	5331.48310741826	1.49865525294021	0.219337637261249	6.83264063410693	8.33656114236469e-12	5.87521043096884e-11	4819	5120	3889	4549	7101	3141	7779.92678291103	8724.42970120273	7123.88529358119	2752.59449575964	3603.65030058186	2004.4120704731
RLTA1_RS03530	606.492340623544	0.819216625300147	0.19078197611367	4.29399381423771	1.75487365530603e-05	5.61334069641258e-05	464	367	518	724	942	626	749.094423588031	625.36439459793	948.874410407574	438.091539883487	478.050779206888	399.478496057357
RLTA1_RS03535	20.701966027227	-0.432953880554964	0.403080167918062	-1.07411357594496	0.28277178061065	0.360314316427099	12	11	8	35	50	39	19.373131644518	18.7438919361777	14.6544310487656	21.1784584197818	25.3742451808327	24.8876379332858
RLTA1_RS03540	912.541569430211	1.47833322736671	0.154713823628231	9.55527562242315	1.23255395642852e-21	2.06016812381457e-20	723	795	823	851	915	731	1167.23118158221	1354.67218993284	1507.57459414176	514.939089006695	464.348686809238	466.483675108511
RLTA1_RS03545	718.346023994006	-0.661753662029452	0.183908965999044	-3.59826753652071	0.000320344000200289	0.000829727863766636	340	274	357	1273	1722	1561	548.905396594678	466.893308228427	653.953985551166	770.290787668065	873.889004027878	996.143661893825
RLTA1_RS03550	19.7307966417089	-0.819978546001358	0.424640896393654	-1.93099287648737	0.0534839333582978	0.0859739426908062	10	7	8	43	45	42	16.1442763704317	11.9279312321131	14.6544310487656	26.019248915732	22.8368206627494	26.8020716204617
RLTA1_RS03555	49.1983225886897	0.0844910828437264	0.289943302061274	0.291405534265009	0.770741182398173	0.818538174815673	33	33	23	66	91	90	53.2761120224246	56.2316758085332	42.1314892652012	39.9365215915886	46.1811262291155	57.433010615275
RLTA1_RS03560	1533.27622676582	0.520078953120846	0.220201657268	2.36183033122169	0.0181849628100945	0.0332177272897125	1204	746	1204	2303	2557	1705	1943.77087499998	1271.17667130805	2205.49187283923	1393.54256402164	1297.63889854778	1088.03647887827
RLTA1_RS03565	467.464606604025	-0.914484597432228	0.191183627875134	-4.78327881731326	1.72458643320395e-06	6.33651420107092e-06	215	171	182	935	1037	1161	347.101941964281	291.382320098763	333.388306359418	565.767389214172	526.26184505047	740.885836937048
RLTA1_RS03570	375.272112985765	-0.732017542481745	0.193283134507333	-3.78728099762876	0.000152304824902317	0.000417978097648624	198	141	156	872	770	764	319.656672134547	240.262614818278	285.76140545093	527.646164058564	390.763375784823	487.542445667446
RLTA1_RS03575	629.851913293726	-0.635147061135758	0.153669871845358	-4.13319184501515	3.57759860127733e-05	0.000109128500003952	332	302	234	1322	1419	1222	535.989975498332	514.605033156879	428.642108176394	799.940629455759	720.121078232032	779.812655242956
RLTA1_RS03580	535.588865652334	0.349537599114992	0.190940512894254	1.83060993089807	0.0671587852188642	0.105001510313029	417	337	302	783	1101	596	673.216324647002	574.244689317445	553.204772090902	473.792369791119	558.740878881936	380.334159185599
RLTA1_RS03590	63.4859762213594	-0.00729369460632072	0.271276259171086	-0.026886593867843	0.978550186196892	0.983488795644173	41	35	35	131	117	82	66.1915331187699	59.6396561605655	64.1131358383496	79.2679443711834	59.3757337231485	52.3278541161395
RLTA1_RS03595	1209.8024765922	0.352799032750856	0.17356347534765	2.03268015948744	0.042084847058888	0.0697577607611056	899	837	651	2017	1752	1691	1451.37044570181	1426.23977732552	1192.5043265933	1220.48430379143	889.113551136378	1079.10245500478
RLTA1_RS03600	2147.16738854731	-0.229741473245225	0.198923150535368	-1.15492577222367	0.24812082448577	0.322770090829753	1330	875	1251	3473	4323	4165	2147.18875726741	1490.99140401414	2291.58665525072	2101.50817405435	2193.85723833479	2657.87210236245
RLTA1_RS03605	2726.05143444838	0.13307498791977	0.132931726215305	1.00107770890023	0.316789240894504	0.396840583938658	1715	1562	1706	4135	5004	4324	2768.74339752904	2661.63265493724	3125.05742114927	2502.08358759422	2539.45445769774	2759.33708778277
RLTA1_RS03610	384.682526022716	-0.0568759040907466	0.16534936076835	-0.343974139521641	0.730865734417105	0.787103548962797	249	233	181	711	708	608	401.992481623749	397.029711011765	331.556502478322	430.225255327568	359.299311760591	387.991893934302
RLTA1_RS03615	50.030951893182	-1.30487015389485	0.33614118776259	-3.88191093921062	0.000103638835940705	0.000291863711719885	14	11	25	105	150	115	22.6019869186044	18.7438919361777	45.7950970273926	63.5353752593455	76.1227355424981	73.3866246750736
RLTA1_RS03620	84.0665137382182	-1.17199375919856	0.254426852699304	-4.60640748712042	4.09685201034507e-06	1.42846715918485e-05	34	36	21	202	242	164	54.8905396594678	61.3436463365817	38.4678815030098	122.229960022741	122.81134667523	104.655708232279
RLTA1_RS03625	525.522639063317	-0.0149051152926009	0.187386357968446	-0.0795421580001613	0.936601400583216	0.952730846769559	281	303	327	1033	977	726	453.654166009131	516.309023332896	598.999869118295	625.067072789561	495.812750833471	463.292952296552
RLTA1_RS03630	334.452551786095	-0.639154027586482	0.166599618601569	-3.83646753186784	0.000124816688779119	0.000347710759708416	186	143	131	655	781	674	300.283540490029	243.67059517031	239.966308423537	396.339721855917	396.345709724607	430.109435052171
RLTA1_RS03635	75.2720179262746	0.258694773514923	0.243741865923522	1.06134730910812	0.288532093176647	0.366715661823711	55	44	45	119	151	89	88.7935200373743	74.9755677447109	82.4311746493066	72.0067586272582	76.6302204461147	56.7948660528831
RLTA1_RS03640	187.981851342446	-0.458103796369441	0.261441329732795	-1.75222409110926	0.0797352827007143	0.122006917526214	97	73	106	332	327	448	156.599480793187	124.391282849179	194.171211396144	200.89280558193	165.947563482646	285.888763951591
RLTA1_RS03645	53.3601135811614	-0.358641763518068	0.316871547260852	-1.13182065924912	0.257709840335401	0.333112290913839	36	19	27	104	89	113	58.1193949335541	32.375813344307	49.458704789584	62.9302764473517	45.1661564218822	72.1103355502897
RLTA1_RS03650	180.450199048152	-1.01631105082643	0.199783436566479	-5.08706361394605	3.63649884850362e-07	1.47878628786874e-06	80	76	54	364	473	415	129.154210963454	129.503253377228	98.917409579168	220.255967565731	240.040359410677	264.829993392657
RLTA1_RS03655	41.466692242837	-0.199563198601092	0.354318405454189	-0.563231250561988	0.573277425610916	0.648659684498065	21	33	14	55	106	72	33.9029803779066	56.2316758085332	25.6452543353398	33.2804346596572	53.7933997833653	45.94640849222
RLTA1_RS03660	698.987917471698	0.934093589712772	0.169577406914688	5.5083610883536	3.62189883475674e-08	1.66851519353962e-07	570	564	476	648	1049	809	920.223753114606	961.050459273113	871.938647401554	392.104030171961	532.35166389387	516.258950975083
RLTA1_RS03665	1274.29653663549	0.234217705824127	0.173402871150666	1.35071411603456	0.176787028662954	0.242942742464666	806	763	836	1624	2285	2148	1301.22867545679	1300.14450430033	1531.38804459601	982.680470677877	1159.60300476405	1370.7345200179
RLTA1_RS03670	2113.97938642472	0.138712935802254	0.144942603255736	0.957019762902349	0.338557280013507	0.420182379219043	1525	1217	1152	3042	3970	3420	2462.00214649083	2073.75604421166	2110.23807102225	1840.71058608504	2014.71506735812	2182.45440338045
RLTA1_RS03675	869.019912499692	0.0831921330961615	0.221681172430092	0.375278298035872	0.70745350437238	0.767343748128772	639	402	527	1121	1597	1635	1031.61926007059	685.004050758495	965.360645337435	678.315768245012	810.453391075796	1043.36635951083
RLTA1_RS03680	1588.33028016945	0.219384125565462	0.153154103219612	1.43244040449168	0.152017822199356	0.213063386432639	1152	986	866	2099	3104	2442	1859.82063787373	1680.13431355193	1586.34216102888	1270.10240637492	1575.23314082609	1558.34902136113
RLTA1_RS03685	497.474322007613	-0.383209827417172	0.146029732729636	-2.62419043200372	0.00868552081069709	0.0170242069883461	281	256	221	961	1034	915	453.654166009131	436.221485060136	404.82865772215	581.49995832601	524.73939033962	583.902274588629
RLTA1_RS03690	521.405850937252	-0.904520111347864	0.204128270124351	-4.43113592642923	9.37379744470257e-06	3.11269024247627e-05	237	223	178	988	1145	1349	382.619349979231	379.989809251603	326.061090835035	597.837626249841	581.070214641069	860.857014666733
RLTA1_RS03695	2238.2227595739	0.186908474291638	0.170581093293497	1.09571624077968	0.273202973111854	0.350041309299563	1445	1406	1321	3610	3300	3795	2332.84793552738	2395.81018747872	2419.81292692742	2184.4067112975	1674.70018193496	2421.75861427743
RLTA1_RS03700	1269.79080025647	-0.53087289800433	0.240389082392517	-2.20839021772835	0.0272170831250038	0.047473240585905	721	713	402	2502	2273	2877	1164.00232630813	1214.94499549952	736.385160200472	1513.9572276084	1153.51318592065	1835.94190600162
RLTA1_RS03705	4489.11943077485	-0.702476197275553	0.210560259847223	-3.33622402339954	0.000849246997998801	0.00202575344834074	2046	2032	1903	9172	7916	11151	3303.11894539032	3462.50803766483	3485.92278572512	5549.96630360683	4017.25049702943	7115.95001523257
RLTA1_RS03710	677.070086267409	0.611034474490571	0.172208902619767	3.54821652768859	0.000387849235735354	0.000992169502918279	495	492	446	830	910	1009	799.141680336369	838.363166599949	816.984530968683	502.232013954826	461.811262291155	643.887863453472
RLTA1_RS03720	31.3409070237153	-0.8141044362152	0.386182840180716	-2.10808029645811	0.0350240444634166	0.0594393936961319	17	10	13	63	103	46	27.4452698297339	17.0399017601616	23.8134504542441	38.1212251556073	52.2709450725154	29.3546498700294
RLTA1_RS03725	120.718988362063	-0.63123672104683	0.224120777062994	-2.81650246496071	0.00485496704118421	0.010026406008016	45	59	61	231	315	219	72.6492436669426	100.535420384953	111.740036746838	139.77782557056	159.857744639246	139.753659163836
RLTA1_RS03730	31.6101662372538	0.3920348286228	0.331081889171498	1.18410230654365	0.236372567202416	0.309683607782113	20	26	17	45	60	38	32.2885527408634	44.3037445764201	31.1406659786269	27.2294465397195	30.4490942169992	24.2494933708939
RLTA1_RS03735	430.080896234799	1.71744425086521	0.219767931769488	7.81480827087468	5.50467545296973e-15	5.35112802052985e-14	417	430	313	356	476	226	673.216324647002	732.715775686948	573.354614782955	215.415177069781	241.562814121527	144.220671100579
RLTA1_RS03740	43.8963411756221	-0.594268877287144	0.382158808060244	-1.55503121936015	0.119938634240049	0.173834951269108	12	30	19	94	129	56	19.373131644518	51.1197052804847	34.8042737408184	56.879288327414	65.4655525665484	35.7360954939489
RLTA1_RS03745	118.60028430124	0.65293978109192	0.245143851269465	2.66349646426253	0.0077333224584326	0.0153128572543395	93	61	99	156	201	125	150.141770245015	103.943400736986	181.348584228475	94.3954146710276	102.004465626947	79.7680702989931
RLTA1_RS03750	61.6797868197372	-0.744827696252972	0.276929788959868	-2.68959037975113	0.00715397719743374	0.0142751849602385	30	29	22	104	162	136	48.4328291112951	49.4157151044686	40.2996853841055	62.9302764473517	82.2125543858979	86.7876604853045
RLTA1_RS03760	1157.55218246373	1.33951900200492	0.141135103161574	9.49104065535995	2.28739165415196e-21	3.76016977109414e-20	1025	1074	815	1133	1251	1014	1654.78832796925	1830.08544904135	1492.920163093	685.576953988937	634.863614424434	647.078586265432
RLTA1_RS03765	756.755428997132	-1.56081214484766	0.206195234553349	-7.56958398300826	3.74421339525033e-14	3.35439169214586e-13	257	248	170	2036	2514	1385	414.907902720095	422.589563652007	311.406659786269	1231.98118121931	1275.81704769227	883.830218912843
RLTA1_RS03775	1042.71404941221	-0.631975796768623	0.175239743172693	-3.60634970884334	0.000310534576704673	0.000806718598446356	517	487	431	2123	2934	1612	834.659088351318	829.843215719869	789.507472752248	1284.62477786277	1488.96070721126	1028.68903457581
RLTA1_RS03780	384.499193770829	1.54372431377962	0.161150653801434	9.57938598053571	9.76235759837674e-22	1.64356600146584e-20	392	324	291	317	423	286	632.855633720922	552.092817029235	533.054929398849	191.816323402024	214.666114229845	182.509344844096
RLTA1_RS03785	309.933029455474	-0.313220684734879	0.211519438663119	-1.48081276460712	0.138656474108839	0.196549852458533	175	162	148	533	857	427	282.524836482555	276.046408514617	271.106974402164	322.517666792677	434.914562399472	272.48772814136
RLTA1_RS03790	311.217506275148	0.261400490366435	0.166680147897424	1.56827608844757	0.116816713809336	0.169827997128221	188	196	208	433	564	471	303.512395764116	333.982074499167	381.015207267906	262.007785593301	286.221485639793	300.566088886606
RLTA1_RS03805	12.000878280232	2.32449843142835	0.648048696116818	3.58691938639336	0.000334607711940892	0.000863144245828282	10	17	8	4	3	13	16.1442763704317	28.9678329922747	14.6544310487656	2.42039524797507	1.52245471084996	8.29587931109528
RLTA1_RS03820	198.080120111039	-0.581840376572475	0.192740139699375	-3.01878154431141	0.00253793462898718	0.00554353004200585	93	82	102	363	512	364	150.141770245015	139.727194433325	186.843995871762	219.650868753737	259.832270651727	232.284620710668
RLTA1_RS03845	16.2450462458271	0.934898631626101	0.523376796422228	1.78628215468666	0.0740535848248131	0.114370371422324	18	16	4	18	15	24	29.059697466777	27.2638428162585	7.32721552438281	10.8917786158878	7.61227355424981	15.3154694974067
RLTA1_RS03850	13.0172918176185	1.12209215405931	0.618404478606069	1.8144955168963	0.0696014723154572	0.108358780888706	7	15	9	7	9	25	11.3009934593022	25.5598526402424	16.4862349298613	4.23569168395636	4.56736413254989	15.9536140597986
RLTA1_RS03860	60.1044647838888	-0.349867973284815	0.26354082165603	-1.32756652683378	0.184321348748948	0.251609831723496	26	31	35	110	128	110	41.9751185631224	52.8236954565009	64.1131358383496	66.5608693193143	64.9580676629317	70.1959018631139
RLTA1_RS03865	615.909529166014	0.280375243377137	0.170667001975389	1.64282046401429	0.100420084877895	0.14933390049049	421	407	357	949	1253	718	679.674035195174	693.524001638576	653.953985551166	574.238772582084	635.878584231667	458.187795797416
RLTA1_RS03870	1295.89044696054	-0.602546658201382	0.177487766288674	-3.39486304211735	0.000686629392469133	0.0016727741578154	697	585	527	2402	3724	2107	1125.25606301909	996.834252969452	965.360645337435	1453.44734640903	1889.87378106842	1344.57059295983
RLTA1_RS03875	620.116963653738	0.18514467005297	0.172335591510003	1.07432636770346	0.282676431176117	0.360258680800427	448	352	358	1006	959	1013	723.26358139534	599.804541957687	655.785789432262	608.729404865729	486.678022568371	646.44044170304
RLTA1_RS03880	795.762746200772	-0.160518382105742	0.161731781360854	-0.992497459405307	0.320954918177872	0.401377362053142	492	369	454	1325	1610	1412	794.298397425239	628.772374949962	831.638962017449	801.75592589174	817.050694822813	901.060122097426
RLTA1_RS03885	24.2529662638805	0.0331147182974253	0.431936599443296	0.0766656920022647	0.938889497999723	0.95436193686132	19	10	14	30	36	56	30.6741251038202	17.0399017601616	25.6452543353398	18.152964359813	18.2694565301995	35.7360954939489
RLTA1_RS03890	246.453004378203	0.148192170661778	0.17665431142017	0.838882275051331	0.401535375223867	0.484837615792458	173	161	122	378	503	341	279.295981208468	274.342418338601	223.480073493676	228.727350933644	255.264906519177	217.607295775653
RLTA1_RS03895	102.344634043984	-0.0869836823900001	0.241775414179471	-0.359770585794268	0.719018701456328	0.776865656355698	63	59	52	143	193	207	101.70894113372	100.535420384953	95.2538018169765	86.5291301151086	97.9445863980142	132.095924415133
RLTA1_RS03900	657.418901502897	-0.953364512406249	0.176773092780519	-5.393153999913	6.92315682375417e-08	3.06961851536683e-07	251	248	282	1319	1974	1254	405.221336897835	422.589563652007	516.568694468988	798.125333019778	1001.77519973927	800.233281239498
RLTA1_RS03905	33.8472316335892	-0.582836883156816	0.34518003640908	-1.68850113471245	0.0913150713298175	0.137397454080135	11	16	20	65	75	69	17.7587040074749	27.2638428162585	36.6360776219141	39.3314227795948	38.061367771249	44.0319748050442
RLTA1_RS03910	17.7719826977994	-0.577480141396795	0.477162606567155	-1.21023762853371	0.226187723102007	0.298641490816629	11	6	8	26	36	47	17.7587040074749	10.2239410560969	14.6544310487656	15.7325691118379	18.2694565301995	29.9927944324214
RLTA1_RS03915	73.6623029166764	0.487291288960936	0.231730252262011	2.10283846931634	0.0354798919885265	0.0600813525656049	58	49	44	95	119	104	93.6368029485038	83.4955186247917	80.5993707682109	57.4843871394078	60.3907035303818	66.3670344887622
RLTA1_RS03920	66.6746812732049	0.0129107692168107	0.250732769807138	0.0514921492980021	0.958933357506914	0.968655311871777	41	33	43	99	138	108	66.1915331187699	56.2316758085332	78.7675668871152	59.9047823873829	70.0329166990982	68.91961273833
RLTA1_RS03930	525.998987274807	0.567706081171584	0.161588143441322	3.51329044991309	0.000442593372493859	0.00112014372050915	402	394	308	737	896	581	648.999910091354	671.372129350366	564.195595377476	445.957824439406	454.706473640522	370.76199074972
RLTA1_RS03940	189.093566964831	1.79168043863977	0.197571664599007	9.06850910162743	1.20656592413143e-19	1.69210553142779e-18	192	185	139	125	158	155	309.970106312288	315.238182562989	254.620739472303	75.6373514992208	80.1826147714313	98.9124071707514
RLTA1_RS03945	1583.73723913261	-0.579026934070935	0.172363345084328	-3.35933915524586	0.000781291174632811	0.00187391585932233	818	771	642	3267	4289	2411	1320.60180710131	1313.77642570846	1176.01809166344	1976.85781878363	2176.60275161183	1538.56653992698
RLTA1_RS03955	1449.47240301686	1.03161088242881	0.13225620248765	7.80009453639912	6.18608157125478e-15	5.98847063217302e-14	1122	1200	1083	1677	1770	1479	1811.38780876244	2044.78821121939	1983.84360322665	1014.75070771355	898.248279401477	943.815807777686
RLTA1_RS03960	450.812258826733	0.333822599421644	0.171347539824172	1.94821938945955	0.0513887177325815	0.0830079635216902	283	271	322	661	718	677	456.883021283217	461.781337700379	589.840849712816	399.97031472788	364.374160796758	432.023868739346
RLTA1_RS03970	243.925656126997	0.122691699909867	0.167782844866099	0.731252947867121	0.464624664524656	0.548143857775364	171	132	143	379	481	356	276.067125934382	224.926703234133	261.947954996685	229.332449745637	244.100238639611	227.179464211532
RLTA1_RS03975	76.0747463707958	-0.849339744921359	0.286554043162334	-2.96397752950289	0.00303690461896259	0.00652503859253061	29	39	27	194	145	161	46.8184014742519	66.4556168646301	49.458704789584	117.389169526791	73.5853110244148	102.741274545103
RLTA1_RS03980	74.0795820949391	0.311886997352525	0.258852627429965	1.20488248641366	0.228248670526535	0.300963532646604	50	50	44	113	156	79	80.7213818521585	85.1995088008079	80.5993707682109	68.3761657552956	79.167644964198	50.4134204289636
RLTA1_RS03985	79.9902568895276	-1.02064332018716	0.281866899585224	-3.62101162530636	0.000293453326753361	0.000765769257757742	39	29	25	220	207	131	62.9626778446836	49.4157151044686	45.7950970273926	133.121738638629	105.049375048647	83.5969376733447
RLTA1_RS03990	180.710293018814	0.60725397022705	0.206576586406125	2.93960695542332	0.00328628827310832	0.00701329738627219	150	127	107	267	302	180	242.164145556475	216.406752354052	196.00301527724	161.561382802336	153.260440892229	114.86602123055
RLTA1_RS03995	62.6341478773625	-0.433863729408601	0.289234487544363	-1.5000414822318	0.133603657514168	0.190433025127556	35	40	19	138	136	100	56.5049672965109	68.1596070406463	34.8042737408184	83.5036360551398	69.0179468918649	63.8144562391945
RLTA1_RS04000	209.771098358874	-0.530667387074243	0.215646710160983	-2.46081837593577	0.0138620520278187	0.0260567698581165	114	77	109	371	456	451	184.044750622921	131.207243553244	199.666623039432	224.491659249687	231.413116049194	287.803197638767
RLTA1_RS04005	48.0393952611145	0.244983836591197	0.303682223751015	0.80671115208922	0.419832917507597	0.503481664664134	35	23	33	71	70	84	56.5049672965109	39.1917740483716	60.4495280761582	42.9620156515574	35.5239432531658	53.6041432409233
RLTA1_RS04010	37.3696053468472	0.251608567909843	0.363789751308483	0.691631820316141	0.489168573378435	0.572160590107013	23	26	22	37	61	77	37.1318356519929	44.3037445764201	40.2996853841055	22.3886560437694	30.9565791206159	49.1371313041797
RLTA1_RS04015	55.9003498611006	-0.0439361009801477	0.275950974962423	-0.159217052906338	0.873497868964677	0.903707903619385	36	37	24	92	129	77	58.1193949335541	63.0476365125978	43.9632931462969	55.6690907034265	65.4655525665484	49.1371313041797
RLTA1_RS04020	92.9192295011708	0.252097280319387	0.314228863909204	0.80227283128335	0.422395154708551	0.505777518580094	60	76	42	126	235	92	96.8656582225902	129.503253377228	76.9357630060195	76.2424503112146	119.258952349914	58.7092997400589
RLTA1_RS04025	106.299041071448	0.196935864388551	0.278050054664751	0.708274863049385	0.478774583991438	0.561889013372676	51	81	66	153	251	120	82.3358094892016	138.023204257309	120.899056152316	92.5801182350463	127.37871080778	76.5773474870334
RLTA1_RS04030	21.0391350205588	-1.20851467849111	0.534789547622386	-2.25979487419684	0.0238339846884223	0.0422167403502677	5	8	9	36	35	76	8.07213818521585	13.6319214081293	16.4862349298613	21.7835572317756	17.7619716265829	48.4989867417878
RLTA1_RS04035	193.288193798251	-0.465859616583079	0.172129191000798	-2.70645329751721	0.00680061471295525	0.0136521556881619	107	94	84	366	447	352	172.743757163619	160.175076545519	153.871526012039	221.466165189718	226.845751916644	224.626885961964
RLTA1_RS04040	124.576860328189	0.813011355198425	0.229309200047873	3.54548075275083	0.000391897606970633	0.0010020272636043	93	85	99	122	170	174	150.141770245015	144.839164961373	181.348584228475	73.8220550632395	86.2724336148312	111.037153856198
RLTA1_RS04045	338.812400195191	1.92586243744524	0.203655787208123	9.45645819275017	3.18550533595447e-21	5.1515016685853e-20	297	276	360	215	254	258	479.485008201821	470.301288580459	659.449397194453	130.09624457866	128.90116551863	164.641297097122
RLTA1_RS04050	419.912054475759	-0.154615415200537	0.282243395277051	-0.547808798320211	0.583823196668437	0.657757806196096	179	177	329	763	978	577	288.982547030727	301.60626115486	602.663476880486	461.690393551244	496.320235737088	368.209412500152
RLTA1_RS04055	118.091344008239	-0.0419917712528149	0.210672253422472	-0.19932274217719	0.842010290402562	0.878301664786869	67	78	59	218	237	168	108.166651681892	132.91123372926	108.076428984646	131.911541014641	120.273922157147	107.208286481847
RLTA1_RS04060	361.56211404069	0.160006689436653	0.20415673914432	0.783744343230047	0.433190137513952	0.516920948206171	222	250	197	566	815	420	358.402935423584	425.997544004039	360.865364575853	342.485927588472	413.600196447573	268.020716204617
RLTA1_RS04065	93.1772285840471	-0.599563883644848	0.220225775848093	-2.72249640777024	0.00647907378226785	0.013045126364139	49	43	38	193	209	179	79.1069542151153	73.2715775686948	69.6085474816367	116.784070714797	106.064344855881	114.227876668158
RLTA1_RS04070	851.254266020715	0.891956129257323	0.146951689988047	6.06972352158641	1.28130642810193e-09	6.96307063690565e-09	672	667	599	1115	1075	891	1084.89537209301	1136.56144740278	1097.25052477633	674.685175373049	545.546271387903	568.586805091223
RLTA1_RS04075	144.897694156417	-0.215170881657011	0.224520995233926	-0.958355281798153	0.337883636454193	0.419421005536193	92	77	67	246	374	201	148.527342607972	131.207243553244	122.730860033412	148.854307750467	189.799353952629	128.267057040781
RLTA1_RS04080	353.522348937017	0.794044836471634	0.157259818131633	5.04925444977295	4.43537640840115e-07	1.78593723665835e-06	252	282	250	459	481	398	406.835764534879	480.525229636556	457.950970273926	277.740354705139	244.100238639611	253.981535831994
RLTA1_RS04085	327.241655195467	0.575869569789305	0.161654498652809	3.56234793704145	0.000367552809270136	0.000943936286150644	218	250	217	461	524	381	351.945224875411	425.997544004039	397.501442197767	278.950552329126	265.922089495127	243.133078271331
RLTA1_RS04095	207.125481514652	1.04580117283331	0.241324880859422	4.33358205382278	1.46702565819564e-05	4.73606708551348e-05	158	133	194	230	207	253	255.079566652821	226.630693410149	355.369952932566	139.172726758566	105.049375048647	161.450574285162
RLTA1_RS04100	61.6335496424843	1.52643560150567	0.274946144730964	5.55176215691	2.82804202459563e-08	1.32558526640427e-07	63	39	58	51	58	55	101.70894113372	66.4556168646301	106.244625103551	30.8600394116821	29.4341244097659	35.097950931557
RLTA1_RS04105	592.621840981871	-1.79802834468409	0.237845641433897	-7.55964386752828	4.04174430659565e-14	3.61629753748032e-13	191	144	131	1987	1743	1058	308.355678675245	245.374585346327	239.966308423537	1202.33133943161	884.546187003828	675.156947010677
RLTA1_RS04110	117.885249830371	-0.140704033591971	0.209150246509369	-0.672741418861622	0.501111812325778	0.582750966840248	75	63	59	186	275	186	121.082072778238	107.351381089018	108.076428984646	112.548379030841	139.55834849458	118.694888604902
RLTA1_RS04115	787.978633121725	0.348312014177815	0.130514347141726	2.66876417655126	0.00761308823365835	0.0150962233253481	548	506	492	1194	1388	1023	884.706345099657	862.219029064176	901.247509499086	722.487981520557	704.389046219916	652.821887326959
RLTA1_RS04125	390.749446789117	0.0793146541113003	0.151073248580743	0.52500793394212	0.599577675537877	0.673064325736673	236	235	231	596	727	643	381.004922342188	400.437691363797	423.146696533107	360.638891948285	368.941524929307	410.32695361802
RLTA1_RS04130	142.560452393838	-1.18353027273828	0.230656623717089	-5.13113499046934	2.8800026652441e-07	1.18919541331465e-06	69	51	34	306	401	323	111.395506955979	86.903498976824	62.2813319572539	185.160236470093	203.501446350278	206.120693652598
RLTA1_RS04135	314.063244216393	-0.116077588044444	0.185346786917866	-0.626272459181511	0.531136247448859	0.610088932880446	193	192	145	536	740	439	311.584533949332	327.166113795102	265.611562758877	324.332963228659	375.538828676324	280.145462890064
RLTA1_RS04140	84.8634204121935	0.451975416185948	0.223465461261277	2.02257392992601	0.0431170942798011	0.0712484938668121	52	59	60	123	137	111	83.9502371262448	100.535420384953	109.908232865742	74.4271538752333	69.5254317954816	70.8340464255058
RLTA1_RS04145	18.4031828846777	1.02247761009322	0.43493193993616	2.35089106181373	0.0187285161113878	0.0340385286300841	11	18	14	14	26	23	17.7587040074749	30.6718231682908	25.6452543353398	8.47138336791273	13.194607494033	14.6773249350147
RLTA1_RS04150	42.1414714117951	0.978072399996814	0.299149711791583	3.2695080805501	0.00107734660145405	0.00251308762119637	33	37	28	38	56	53	53.2761120224246	63.0476365125978	51.2905086706797	22.9937548557631	28.4191546025326	33.8216618067731
RLTA1_RS04155	25.0716384732348	0.68619610025364	0.465033374927975	1.47558462951163	0.140055433879115	0.198210431296941	13	11	29	32	25	40	20.9875592815612	18.7438919361777	53.1223125517754	19.3631619838005	12.6871225904163	25.5257824956778
RLTA1_RS04160	27.5266066000049	0.697006028089286	0.390357438027561	1.78555846562369	0.074170776969159	0.114525989250119	15	20	24	24	40	44	24.2164145556475	34.0798035203231	43.9632931462969	14.5223714878504	20.2993961446662	28.0783607452456
RLTA1_RS04165	751.992863065734	1.47038513830556	0.282277528367602	5.20900528925815	1.89855701965857e-07	8.01025570642872e-07	642	516	764	475	645	912	1036.46254298171	879.258930824337	1399.49816515712	287.421935697039	327.327762832742	581.987840901453
RLTA1_RS04170	1251.20184335944	0.786989120235387	0.155060530628053	5.07536712951897	3.8674853471921e-07	1.56632032945549e-06	980	857	934	1631	1925	1238	1582.13908430231	1460.31958084585	1710.90482494339	986.916162361833	976.908439462059	790.022968241227
RLTA1_RS04175	84.3359615449227	-0.498955113669364	0.242738122738816	-2.05552843549934	0.0398279920471425	0.0665710082898281	38	42	42	143	188	179	61.3482502076404	71.5675873926786	76.9357630060195	86.5291301151086	95.4071618799309	114.227876668158
RLTA1_RS04180	19.6533572898815	0.504704914576404	0.545430658356509	0.925332866504389	0.354792787670083	0.437450155680254	11	14	15	11	24	47	17.7587040074749	23.8558624642262	27.4770582164355	6.65608693193143	12.1796376867997	29.9927944324214
RLTA1_RS04190	1516.1434472424	0.331794865624394	0.147788686644308	2.24506268482475	0.0247641086899169	0.0436976803971444	1072	1069	828	2383	2719	1890	1730.66642691028	1821.56549816127	1516.73361354724	1441.95046898115	1379.85145293368	1206.09322292078
RLTA1_RS04195	249.192614195678	-0.795872477928708	0.173797132939735	-4.5793187981109	4.66492722377583e-06	1.61122610256281e-05	110	111	98	563	561	507	177.587040074749	189.142909537793	179.516780347379	340.67063115249	284.699030928943	323.539293132716
RLTA1_RS04200	75.4131152231689	0.248953828246366	0.236991047522573	1.05047777478874	0.293498504067185	0.372010287933857	60	41	43	120	134	104	96.8656582225902	69.8635972166624	78.7675668871152	72.611857439252	68.0029770846316	66.3670344887622
RLTA1_RS04205	243.049170737193	0.556851201868806	0.174911605309395	3.18361495158547	0.00145448349027678	0.00332712501714118	191	178	140	300	428	300	308.355678675245	303.310251330876	256.452543353398	181.52964359813	217.203538747928	191.443368717583
RLTA1_RS04210	618.253637875082	0.241732318350825	0.158487773942659	1.52524268804661	0.127198576806876	0.182987426283576	411	401	362	795	1204	952	663.529758824743	683.300060582479	663.113004956644	481.053555535044	611.011823954451	607.513623397131
RLTA1_RS04215	2282.8388231908	1.0225492597155	0.154588888019811	6.61463623170936	3.72466510629128e-11	2.39271113279725e-10	1657	1982	1707	2221	3182	2443	2675.10659458053	3377.30852886402	3126.88922503036	1343.92446143816	1614.81696330819	1558.98716592352
RLTA1_RS04220	418.200267941125	-0.914776103033047	0.191496853466024	-4.77697720080475	1.77949940796213e-06	6.52451913387481e-06	193	146	169	964	1198	702	311.584533949332	248.782565698359	309.574855905174	583.315254761991	607.966914532751	447.977482799145
RLTA1_RS04225	320.643029887504	-0.213388424121706	0.160063599844896	-1.333147725832	0.182483329985878	0.249540672945177	203	171	148	563	650	569	327.728810319763	291.382320098763	271.106974402164	340.67063115249	329.865187350825	363.104256001016
RLTA1_RS04230	213.686574615626	-0.541264958780753	0.203962622311903	-2.65374583168989	0.00796037624239195	0.0157222506119218	93	129	83	418	465	425	150.141770245015	219.814732706084	152.039722130943	252.931303413394	235.980480181744	271.211439016576
RLTA1_RS04235	126.317303173944	-0.571671612490072	0.255560933341719	-2.23692880212513	0.0252909937587292	0.0444646412037636	47	70	60	206	277	294	75.878098941029	119.279312321131	109.908232865742	124.650355270716	140.573318301813	187.614501343232
RLTA1_RS04240	390.250757948165	-0.922231397141832	0.153583599313496	-6.00475181766879	1.91624791259624e-09	1.02740368852275e-08	176	152	145	839	1068	757	284.139264119598	259.006506754456	265.611562758877	507.67790326277	541.993877062586	483.075433730702
RLTA1_RS04245	381.743326585544	-0.42128256222931	0.166235023415715	-2.53425874748295	0.0112685490682338	0.0215714877796181	170	215	185	744	852	671	274.452698297339	366.357887843474	338.883718002705	450.193516123362	432.377137881389	428.195001364995
RLTA1_RS04250	316.05566281748	-0.350587896389846	0.211292864640836	-1.65925099735757	0.0970652251425577	0.144839353295574	173	193	123	570	830	465	279.295981208468	328.870103971118	225.311877374771	344.906322836447	421.212470001823	296.737221512254
RLTA1_RS04255	541.945491224891	0.59742337420713	0.13865003291919	4.30885850965019	1.64099303665237e-05	5.26841154558591e-05	407	401	337	737	865	641	657.07204827657	683.300060582479	617.317907929252	445.957824439406	438.974441628406	409.050664493236
RLTA1_RS04260	23.5658643745921	-1.74817893741472	0.481271709883275	-3.63241574668645	0.00028078026630514	0.000736005436685531	5	10	4	71	81	39	8.07213818521585	17.0399017601616	7.32721552438281	42.9620156515574	41.106277192949	24.8876379332858
RLTA1_RS04265	268.424698453988	0.712387106716635	0.217378275695461	3.2771770980218	0.00104850582062616	0.00245484903250398	164	176	238	317	385	349	264.76613247508	299.902270978844	435.969323700777	191.816323402024	195.381687892412	222.712452274789
RLTA1_RS04270	54.4463974638056	-0.0758397608118048	0.280453494027217	-0.270418313292417	0.786838452777844	0.831579077461952	28	40	25	95	120	77	45.2039738372087	68.1596070406463	45.7950970273926	57.4843871394078	60.8981884339985	49.1371313041797
RLTA1_RS04275	22.4485504848798	0.13077857558934	0.400191385335667	0.326790081899557	0.74382666145403	0.797177191553357	12	15	14	25	50	37	19.373131644518	25.5598526402424	25.6452543353398	15.1274702998442	25.3742451808327	23.6113488085019
RLTA1_RS04280	32.6604526592942	-0.642265525504055	0.343824777614366	-1.8680024457819	0.0617617300200417	0.0974596464205775	21	13	11	61	79	67	33.9029803779066	22.15187228821	20.1498426920527	36.9110275316198	40.0913073857157	42.7556856802603
RLTA1_RS04285	135.068016236604	-0.142153877431924	0.214331324443725	-0.663243591672239	0.50717455708337	0.587846581456806	73	89	63	233	245	251	117.853217504151	151.655125665438	115.403644509029	140.988023194548	124.33380138608	160.174285160378
RLTA1_RS04290	280.363329424604	-0.640466938143502	0.183110289509542	-3.49771135122435	0.000469268724356213	0.00118122174386522	136	114	133	547	605	606	219.562158637871	194.254880065842	243.629916185728	330.98905016059	307.028366688076	386.715604809518
RLTA1_RS04300	499.068884173813	0.0415354632010072	0.163658351606948	0.253793728173197	0.799654919038054	0.842569128600943	327	318	245	866	1023	678	527.917837313116	541.868875973138	448.791950868447	524.015571186602	519.157056399837	432.662013301738
RLTA1_RS04305	24.9824058872489	0.894603077501351	0.381202106040924	2.34679468797402	0.0189356857177378	0.0343881525410715	16	27	14	25	37	29	25.8308421926907	46.0077347524362	25.6452543353398	15.1274702998442	18.7769414338162	18.5061923093664
RLTA1_RS04310	25.6476734899173	0.693377150214746	0.367194706840737	1.88830921932511	0.0589844503591672	0.0936922559260245	16	16	23	29	37	35	25.8308421926907	27.2638428162585	42.1314892652012	17.5478655478192	18.7769414338162	22.3350596837181
RLTA1_RS04315	253.523179230363	0.549639481288464	0.23277512401217	2.36124664790094	0.0182136122894453	0.0332588099705093	169	132	222	322	444	308	272.838270660296	224.926703234133	406.660461603246	194.841817461993	225.323297205794	196.548525216719
RLTA1_RS04320	319.209393047782	0.20164603990569	0.161176128930526	1.2510912207887	0.210901198195816	0.28182157811059	219	195	185	452	650	450	353.559652512454	332.278084323151	338.883718002705	273.504663021182	329.865187350825	287.165053076375
RLTA1_RS04325	319.616256915252	-0.226062029147705	0.176822553751959	-1.27846829689394	0.201084356228055	0.271094383541498	197	160	160	649	670	472	318.042244497504	272.638428162585	293.088620975312	392.709128983954	340.014885423158	301.204233448998
RLTA1_RS04330	477.796766819495	0.0468387016815715	0.161160271579589	0.290634293566826	0.771331029199236	0.818825558563294	298	289	264	778	1044	641	481.099435838864	492.453160868669	483.596224609266	470.76687573115	529.814239375787	409.050664493236
RLTA1_RS04335	341.053894198265	-0.656659101370848	0.19186691181344	-3.42247183302426	0.000620545268531517	0.00152403119156613	168	164	133	730	934	527	271.223843023252	279.45438886665	243.629916185728	441.722132755449	473.990899977955	336.302184380555
RLTA1_RS04340	193.870949477552	-0.0639664216750017	0.191222693179532	-0.334512711914093	0.73799270012764	0.79245249112458	112	121	99	320	343	356	180.815895348835	206.182811297955	181.348584228475	193.631619838005	174.067321940512	227.179464211532
RLTA1_RS04345	218.837629574365	0.814352789246233	0.180680432502054	4.50714434302107	6.57059372207413e-06	2.22531769887545e-05	164	169	155	287	267	262	264.76613247508	287.974339746731	283.929601569834	173.663359042211	135.498469265647	167.193875346689
RLTA1_RS04350	291.064026289945	-0.350032144188573	0.262018188395451	-1.3359078098055	0.181579407964495	0.248402055645246	146	210	95	452	746	512	235.706435008303	357.837936963393	174.021368704092	273.504663021182	378.583738098024	326.730015944676
RLTA1_RS04355	1318.04486966989	0.316397617222693	0.237987829155163	1.32946973946474	0.183693042852947	0.250850413143621	976	796	794	1915	3092	1244	1575.68137375413	1356.37618010886	1454.45228158999	1158.76422496806	1569.14332198269	793.851835615579
RLTA1_RS04360	606.461637382943	0.871058928281339	0.209036723344551	4.1670138832285	3.08615709099336e-05	9.52635736236657e-05	454	378	533	641	1009	604	732.950147217599	644.108286534107	976.351468624009	387.868338488004	512.052267749204	385.439315684734
RLTA1_RS04370	68.9049339844121	0.0212577274347098	0.253297945402351	0.0839238052284354	0.933117012489925	0.950434835168023	39	35	47	102	146	108	62.9626778446836	59.6396561605655	86.094782411498	61.7200788233642	74.0927959280315	68.91961273833
RLTA1_RS04375	149.367424741114	-0.0186156435013701	0.189288532543943	-0.0983453316013662	0.921658083207281	0.94137702812936	100	91	70	242	293	245	161.442763704317	155.06310601747	128.226271676699	146.433912502491	148.69307675968	156.345417786026
RLTA1_RS04380	146.54466834602	0.0432319367688151	0.245986185679981	0.175749449707141	0.860490784639437	0.892635923342294	92	112	58	265	238	239	148.527342607972	190.84689971381	106.244625103551	160.351185178348	120.781407060764	152.516550411675
RLTA1_RS04385	198.181883538452	-0.153847389114011	0.25129790710913	-0.612211183466801	0.540398043310192	0.618809802393857	125	129	77	406	451	238	201.803454630396	219.814732706084	141.048898844369	245.670117669469	228.875691531111	151.878405849283
RLTA1_RS04390	85.840705536262	-0.73316781711001	0.231514059467572	-3.16683927877263	0.00154105463793552	0.00350732609614559	43	34	36	187	196	171	69.4203883928563	57.9356659845493	65.9449397194453	113.153477842834	99.4670411088642	109.122720169023
RLTA1_RS04395	239.411221998131	-0.610392907037383	0.175703320667897	-3.47399755859542	0.000512765699303814	0.00127824639633319	109	124	99	512	574	418	175.972612437705	211.294781826003	181.348584228475	309.810591740808	291.296334675959	266.744427079833
RLTA1_RS04400	130.270878838001	-0.67462298172307	0.235530219335801	-2.86427356806068	0.00417966862971038	0.00872224261948544	57	68	51	278	366	198	92.0223753114606	115.871331969099	93.4219979358808	168.217469734267	185.739474723695	126.352623353605
RLTA1_RS04405	429.450688508722	-0.638010761313707	0.172307141239945	-3.70275286748126	0.000213272612646008	0.000570856417105483	183	193	210	783	1132	814	295.4402575789	328.870103971118	384.678815030098	473.792369791119	574.472910894052	519.449673787043
RLTA1_RS04410	481.751951526541	1.21607140746296	0.190423709185162	6.38613444022608	1.70131444888242e-10	1.02490593852294e-09	346	450	380	452	668	402	558.591962416937	766.795579207271	696.085474816367	273.504663021182	338.999915615925	256.534114081562
RLTA1_RS04420	756.654333166859	0.166647124201528	0.141117164080224	1.18091321695489	0.237637200242926	0.31098972694202	441	498	459	1170	1383	1142	711.962587936038	848.587107656046	840.797981422928	707.965610032707	701.851621701832	728.761090251601
RLTA1_RS04425	90.2227096524774	-0.812507453493485	0.23514996028733	-3.45527361561397	0.000549734630409179	0.00136309155957025	45	36	34	208	232	159	72.6492436669426	61.3436463365817	62.2813319572539	125.860552894703	117.736497639064	101.464985420319
RLTA1_RS04430	652.54597821688	-0.655168443494253	0.154841734115264	-4.23121355000163	2.32433865285561e-05	7.30634991644252e-05	352	263	275	1242	1570	1327	568.278528239196	448.149416292249	503.746067301318	751.532724496258	796.751298678147	846.81783429411
RLTA1_RS04435	28.9269674809072	0.0442383375240612	0.499126984390143	0.0886314282889627	0.929374830205259	0.947315379720775	20	25	7	37	32	74	32.2885527408634	42.5997544004039	12.8226271676699	22.3886560437694	16.2395169157329	47.2226976170039
RLTA1_RS04440	17.4794651765963	0.0474636672544906	0.431206074857934	0.110071889108075	0.912352361907003	0.933822339590607	10	11	10	29	27	32	16.1442763704317	18.7438919361777	18.318038810957	17.5478655478192	13.7020923976497	20.4206259965422
RLTA1_RS04445	42.3972168891721	0.204974254152203	0.317988712466527	0.644596006450324	0.519189023534305	0.598932057933483	30	33	17	59	69	75	48.4328291112951	56.2316758085332	31.1406659786269	35.7008299076322	35.0164583495491	47.8608421793958
RLTA1_RS04450	90.6026088034013	-0.481447978830164	0.296308876737878	-1.62481794042257	0.10420135719328	0.153873614329907	39	52	41	171	144	220	62.9626778446836	88.6074891528402	75.1039591249238	103.471896850934	73.0778261207982	140.391803726228
RLTA1_RS04455	588.15661873439	2.30745384079605	0.169775942615904	13.5911708410676	4.51794633751261e-42	2.28189028785963e-40	627	595	497	331	447	259	1012.24612842607	1013.87415472961	910.406528904564	200.287706769937	226.845751916644	165.279441659514
RLTA1_RS04460	30.0668055614553	-0.493673996222817	0.365338312773583	-1.35127901717981	0.176606070918399	0.242741927489892	15	19	10	60	81	44	24.2164145556475	32.375813344307	18.318038810957	36.305928719626	41.106277192949	28.0783607452456
RLTA1_RS04465	242.693051580015	0.288144283664394	0.194444635394316	1.48188343216599	0.138371314164851	0.196225444502343	199	135	136	347	481	316	321.271099771591	230.038673762181	249.125327829016	209.969287761837	244.100238639611	201.653681715854
RLTA1_RS04470	281.097600253376	0.359835526710561	0.205336386986036	1.75241968553305	0.0797016689275198	0.121985206944403	179	216	159	338	584	372	288.982547030727	368.06187801949	291.256817094217	204.523398453893	296.371183712126	237.389777209803
RLTA1_RS04475	175.712906878468	-0.673343024950545	0.198955852539252	-3.3843841051004	0.000713381283872677	0.00173129092917568	73	90	74	337	478	315	117.853217504151	153.359115841454	135.553487201082	203.918299641899	242.577783928761	201.015537153463
RLTA1_RS04480	50.9245720264738	-1.44857119400287	0.300533229624957	-4.82000341796008	1.43555761860597e-06	5.33360160004457e-06	20	15	13	125	145	117	32.2885527408634	25.5598526402424	23.8134504542441	75.6373514992208	73.5853110244148	74.6629137998575
RLTA1_RS04485	221.115180720418	1.1777134460676	0.185822999559181	6.33782389080702	2.33032966959523e-10	1.38468864425224e-09	194	156	186	235	235	228	313.198961586375	265.822467458521	340.715521883801	142.198220818535	119.258952349914	145.496960225363
RLTA1_RS04490	202.429932364977	0.182066505236572	0.242926252274024	0.749472333814293	0.453572567712312	0.537379023789702	127	148	103	317	471	216	205.032309904483	252.190546050391	188.675799752857	191.816323402024	239.025389603444	137.83922547666
RLTA1_RS04495	617.376114774529	-0.0251544010421371	0.217076666671793	-0.115877958823502	0.907749264312545	0.930468687777652	332	401	337	1086	1490	712	535.989975498332	683.300060582479	617.317907929252	657.13730982523	756.152506388814	454.358928423065
RLTA1_RS04500	248.165128232099	0.985410732043904	0.24666687456918	3.99490500605316	6.47201973167647e-05	0.000188744675856841	186	254	140	284	389	204	300.283540490029	432.813504708104	256.452543353398	171.84806260623	197.411627506878	130.181490727957
RLTA1_RS04515	97.3398776269557	-0.989527945256604	0.225330535762914	-4.39145072773339	1.12596853656154e-05	3.69491558372595e-05	36	39	39	206	270	198	58.1193949335541	66.4556168646301	71.4403513627324	124.650355270716	137.020923976497	126.352623353605
RLTA1_RS04520	63.6449241441131	-0.890586847850069	0.35401830913995	-2.51565194470776	0.0118812451172973	0.0226386764536802	23	33	22	97	132	192	37.1318356519929	56.2316758085332	40.2996853841055	58.6945847633953	66.9880072773983	122.523755979253
RLTA1_RS04530	74.1863737327262	0.203001694053705	0.315212641571441	0.644015078334657	0.51956565638691	0.599217569464004	71	42	28	106	113	135	114.624362230065	71.5675873926786	51.2905086706797	64.1404740713392	57.3457941086819	86.1495159229125
RLTA1_RS04535	25.4538359892251	-0.611868668213024	0.415246214226052	-1.47350811940198	0.140614076128338	0.198758894872138	10	11	14	36	57	65	16.1442763704317	18.7438919361777	25.6452543353398	21.7835572317756	28.9266395061493	41.4793965554764
RLTA1_RS04540	78.608309698018	0.497402173761367	0.321248594476707	1.54834038907346	0.121540365097977	0.175754428367821	34	58	67	79	132	126	54.8905396594678	98.8314302089371	122.730860033412	47.8028061475075	66.9880072773983	80.406214861385
RLTA1_RS04545	49.5943899913792	-0.973614822601095	0.330821189136855	-2.94302437259642	0.00325022828870977	0.00694271871661266	10	24	24	107	134	100	16.1442763704317	40.8957642243878	43.9632931462969	64.745572883333	68.0029770846316	63.8144562391945
RLTA1_RS04550	26.5396677317765	-0.269461246466954	0.402317402388594	-0.66977278354637	0.503002645859636	0.584275915121525	15	13	14	45	39	63	24.2164145556475	22.15187228821	25.6452543353398	27.2294465397195	19.7919112410495	40.2031074306925
RLTA1_RS04555	72.8543999081586	-0.69616763557101	0.331670722770833	-2.09897222689753	0.0358193490610723	0.0606267272840393	47	23	28	120	144	196	75.878098941029	39.1917740483716	51.2905086706797	72.611857439252	73.0778261207982	125.076334228821
RLTA1_RS04565	75.7419326596951	-0.792664892517095	0.253570954256594	-3.12600824034042	0.0017719658650815	0.00398406518697357	28	41	28	152	184	161	45.2039738372087	69.8635972166624	51.2905086706797	91.9750194230525	93.3772222654643	102.741274545103
RLTA1_RS04590	143.153485490593	-0.699936704920163	0.202588899580848	-3.45496079187121	0.000550372852568527	0.0013641887561887	68	61	62	260	349	309	109.781079318936	103.943400736986	113.571840627934	157.325691118379	177.112231362212	197.186669779111
RLTA1_RS04595	967.534509322995	0.235927353446798	0.133611886481804	1.76576620283651	0.0774350807995436	0.119065191522793	656	640	540	1531	1628	1432	1059.06452990032	1090.55371265034	989.174095791679	926.406281162456	826.185423087913	913.823013345265
RLTA1_RS04600	116.163085385664	1.00710573148515	0.279751743723956	3.59999804855161	0.000318219568513535	0.000824531744438416	104	83	85	91	131	173	167.90047425249	141.431184609341	155.703329893135	55.0639918914327	66.4805223737817	110.399009293806
RLTA1_RS04605	14.3840333875671	1.05550772400252	0.576520205633571	1.83082520558418	0.0671266369029533	0.10499835260628	10	15	9	5	18	25	16.1442763704317	25.5598526402424	16.4862349298613	3.02549405996883	9.13472826509977	15.9536140597986
RLTA1_RS04615	63.9909394071338	0.64839838585997	0.270732830994372	2.39497508846073	0.0166214945271122	0.030640522838924	43	43	50	79	80	96	69.4203883928563	73.2715775686948	91.5901940547851	47.8028061475075	40.5987922893323	61.2618779896267
RLTA1_RS04620	305.534541874769	2.48935155974601	0.187627771336315	13.267500551845	3.57300504886243e-40	1.64926127089875e-38	351	314	248	177	178	125	566.664100602152	535.052915269073	454.287362511734	107.102489722897	90.3323128437644	79.7680702989931
RLTA1_RS04625	20.0198301030172	-1.22783349587226	0.446728476437024	-2.748500623164	0.00598685211082964	0.0121550711367558	9	5	7	53	50	42	14.5298487333885	8.51995088008079	12.8226271676699	32.0702370356696	25.3742451808327	26.8020716204617
RLTA1_RS04640	12.3208570240319	0.191687548915603	0.491734559023544	0.389819152219532	0.696670280505506	0.758836045495137	8	7	8	18	25	17	12.9154210963454	11.9279312321131	14.6544310487656	10.8917786158878	12.6871225904163	10.8484575606631
RLTA1_RS04645	93.5326040306965	0.124015134658119	0.246515789070815	0.503071771287211	0.61491381268082	0.6878429263979	66	51	54	123	163	175	106.552224044849	86.903498976824	98.917409579168	74.4271538752333	82.7200392895146	111.67529841859
RLTA1_RS04650	69.7372324718601	0.0946365716933281	0.246435491864438	0.384021680389231	0.700962378616251	0.762271690237974	40	44	42	105	152	96	64.5771054817268	74.9755677447109	76.9357630060195	63.5353752593455	77.1377053497314	61.2618779896267
RLTA1_RS04655	40.7589309129564	0.286023948219084	0.324447168867691	0.88157325957658	0.378007620933765	0.460895490128705	33	25	21	44	88	61	53.2761120224246	42.5997544004039	38.4678815030098	26.6243477277257	44.6586715182655	38.9268183059086
RLTA1_RS04660	1943.70124358021	1.71069383805472	0.183802527434733	9.30723783796812	1.31199858851137e-20	1.99229415292468e-19	1706	2076	1442	1724	1808	1204	2754.21354879565	3537.48360540954	2641.46119654	1043.19035187725	917.53270573891	768.326053119901
RLTA1_RS04665	536.590724557078	-0.596392340559267	0.327676314953822	-1.82006545283358	0.0687490378994107	0.107149328255278	234	338	179	1562	1242	568	377.776067068102	575.948679493461	327.892894716131	945.164344334263	630.296250291884	362.466111438625
RLTA1_RS04670	389.762479115916	-1.74712716839846	0.321242545895198	-5.43865434614145	5.36844911350419e-08	2.42188286868118e-07	99	116	98	1171	1564	469	159.828336067274	197.662860417874	179.516780347379	708.5707088447	793.706389256447	299.289799761822
RLTA1_RS04675	2078.25241544827	-1.38668115766595	0.587480558809892	-2.36038646193682	0.0182559056447446	0.0333273081047329	664	774	578	6583	7915	1598	1071.97995099666	1318.88839623651	1058.78264327332	3983.36547935496	4016.74301212582	1019.75501070233
RLTA1_RS04680	730.580067112754	-2.33485125301824	0.599919611901686	-3.89194019781582	9.94457601318619e-05	0.000281077432327282	205	113	110	2498	3339	709	330.95766559385	192.550889889826	201.498426920527	1511.53683236043	1694.49209317601	452.444494735889
RLTA1_RS04685	889.547485490965	-2.16170656331625	0.35172210047389	-6.14606406706797	7.94292119126656e-10	4.43607056916089e-09	201	229	142	2947	3840	988	324.499955045677	390.2137503077	260.11615111559	1783.22619894563	1948.74202988795	630.486827643241
RLTA1_RS04690	953.466910962077	-1.34208827905362	0.284843542283105	-4.7116682663626	2.45697104699286e-06	8.84560340782036e-06	336	354	258	2612	3472	1191	542.447686046505	603.21252230972	472.605401322691	1580.51809692772	1761.98758535702	760.030173808806
RLTA1_RS04695	1638.80447157014	-1.98922117309765	0.256344796307207	-7.75994364525245	8.49671322976798e-15	8.10151726559273e-14	394	493	274	4240	6714	2949	636.084488995009	840.067156775965	501.914263420223	2565.61896285357	3407.25364288221	1881.88831449384
RLTA1_RS04700	1488.94911092804	-1.35065176346373	0.213382355477447	-6.32972562535278	2.45597524106456e-10	1.45562478148129e-09	585	341	541	3749	3843	3445	944.440167670254	581.06065002151	991.005899672775	2268.51544616463	1950.2644845988	2198.40801744025
RLTA1_RS04705	279.881781538434	-0.665926038180892	0.207762967114416	-3.20522009975995	0.00134959236647396	0.00310041489595369	143	93	142	560	631	581	230.863152097173	158.471086369503	260.11615111559	338.855334716509	320.222974182109	370.76199074972
RLTA1_RS04710	1561.46550094846	2.07563808991268	0.255621602025527	8.11996354559033	4.66323730400481e-16	4.93962978858868e-15	1232	1460	1690	1360	1049	691	1988.97484883718	2487.82565698359	3095.74855905174	822.934384311522	532.35166389387	440.957892612834
RLTA1_RS04715	622.935856035411	1.32911746466995	0.157705188498108	8.42786136161839	3.52039788819238e-17	4.18723093527319e-16	481	566	509	588	644	598	776.539693417764	964.458439625145	932.388175477713	355.798101452335	326.820277929125	381.610448310383
RLTA1_RS04720	647.873224424982	-0.168917237519916	0.144978143493396	-1.16512208978321	0.243969576469057	0.318317739526498	389	326	353	1211	1332	1016	628.012350809793	555.500797381267	646.626770026783	732.774661324451	675.969891617383	648.354875390216
RLTA1_RS04725	41.1952520523932	-0.283439841784623	0.297681560532997	-0.95215787392785	0.341016921726198	0.422632991541892	23	21	21	78	79	76	37.1318356519929	35.7837936963393	38.4678815030098	47.1977073355138	40.0913073857157	48.4989867417878
RLTA1_RS04730	181.96679864086	-0.576936542818105	0.190447741174668	-3.02936931286033	0.00245064904689018	0.00536801503985686	83	80	92	332	462	341	133.997493874583	136.319214081293	168.525957060805	200.89280558193	234.458025470894	217.607295775653
RLTA1_RS04735	134.188651235379	-0.581040133548309	0.201395790093661	-2.88506593548004	0.0039133169227427	0.00821066193603751	76	60	53	269	298	265	122.696500415281	102.239410560969	97.0856056980722	162.771580426323	151.230501277763	169.108309033865
RLTA1_RS04740	138.478630177754	-0.469860771848417	0.242290410955582	-1.93924625409362	0.0524713598735989	0.0845803372615598	75	69	60	286	378	184	121.082072778238	117.575322145115	109.908232865742	173.058260230217	191.829293567095	117.418599480118
RLTA1_RS04745	696.606436755703	-0.928346477064681	0.223141095727706	-4.16035636123935	3.17751407421227e-05	9.79101374768326e-05	255	292	290	1645	2151	1022	411.679047446008	497.565131396718	531.223125517754	995.387545729746	1091.60002767942	652.183742764567
RLTA1_RS04755	5768.78592396252	0.708527686475361	0.17496950398576	4.04943530349737	5.13413684235812e-05	0.000152796472208523	5347	3404	3843	7589	8652	6515	8632.34457526983	5800.382559159	7039.62231505079	4592.09488422069	4390.75938609129	4157.51182398352
RLTA1_RS04760	1873.35366650451	0.249776025322745	0.219148269254787	1.13975814717637	0.254387074670637	0.329323534631193	1668	922	1005	2441	3641	2837	2692.86529858801	1571.0789422869	1840.96290050118	1477.04620007678	1847.75253406824	1810.41612350595
RLTA1_RS04765	1814.88770625192	0.424059521664241	0.295762853256908	1.43378222449014	0.151634419110996	0.212568765326556	1506	954	1191	2122	1989	3694	2431.32802138701	1625.60662791941	2181.67842238498	1284.01967905077	1009.38747329352	2357.30601347584
RLTA1_RS04770	2493.78519454766	-0.151601380864876	0.33798336221916	-0.448546874820935	0.653758564470883	0.721795848940607	1681	1372	1112	5673	6507	1785	2713.85285786957	2337.87452149417	2036.96591577842	3432.72556044064	3302.20426783357	1139.08804386962
RLTA1_RS04775	704.209517780335	0.391418398514651	0.281710694393426	1.38943393454567	0.164700837331057	0.228359824188874	531	504	372	1357	1297	546	857.261075269923	858.811048712143	681.431043767601	821.119087875541	658.2079199908	348.426931066002
RLTA1_RS04780	1136.94129908739	0.598590178636664	0.135703355502709	4.41101973064118	1.02884941569916e-05	3.39700636069312e-05	863	725	808	1531	1785	1380	1393.25105076826	1235.39287761171	1480.09753592533	926.406281162456	905.860552955727	880.639496100883
RLTA1_RS04785	1227.32706544455	0.186806294318924	0.138391023321564	1.34984401325556	0.177066023489435	0.243169826087349	830	696	761	1859	2153	1922	1339.97493874583	1185.97716250725	1394.00275351383	1124.87869149641	1092.61499748666	1226.51384891732
RLTA1_RS04790	158.010457180508	0.982554696184943	0.228891257387845	4.2926702723296	1.76537073164616e-05	5.63915398697237e-05	135	103	129	133	236	185	217.947731000828	175.510988129664	236.302700661346	80.4781419951709	119.76643725353	118.05674404251
RLTA1_RS04795	996.965260101001	1.39678971094613	0.226736735666923	6.16040319552811	7.25599602838867e-10	4.07200421238881e-09	949	636	939	1000	1226	656	1532.09182755397	1083.73775194628	1720.06384434886	605.098811993766	622.176491834018	418.622832929116
RLTA1_RS04800	1589.66214307075	0.800860214415697	0.16850463474507	4.75274888211421	2.00669521369287e-06	7.3075578053497e-06	1121	1196	1208	2030	2533	1510	1809.77338112539	2037.97225051532	2212.81908836361	1228.35058834735	1285.45926086098	963.598289211836
RLTA1_RS04805	298.427827290587	0.233085208929853	0.158058629832705	1.4746756262316	0.140299771984352	0.198475626290021	198	208	160	443	541	440	319.656672134547	354.429956611361	293.088620975312	268.058773713239	274.54933285661	280.783607452456
RLTA1_RS04810	967.616536021416	-0.0543746319782335	0.19713211110046	-0.275828385719076	0.782679880482674	0.828188669646917	562	461	631	1909	1858	1346	907.308332018261	785.539471143449	1155.86824897139	1155.1336320961	942.906950919743	858.942580979557
RLTA1_RS04815	296.239181837919	-0.61466919086911	0.269090696800086	-2.28424541679998	0.0223571117775602	0.0399254596693811	153	138	120	862	562	421	247.007428467605	235.15064429023	219.816465731484	521.595175938627	285.206515832559	268.658860767009
RLTA1_RS04820	298.681475549667	-0.283720693742882	0.203042280478957	-1.39734784830831	0.162308993700042	0.225492064199581	152	169	150	664	531	490	245.393000830562	287.974339746731	274.770582164355	401.785611163861	269.474483820443	312.690835572053
RLTA1_RS04825	263.268302135128	-0.351585248890298	0.167731539668342	-2.09611889085077	0.0360716456274556	0.06102411893771	144	127	134	520	595	421	232.477579734216	216.406752354052	245.461720066824	314.651382236759	301.953517651909	268.658860767009
RLTA1_RS04830	421.618645892266	-0.127877345210332	0.192322471503313	-0.664911095467746	0.506107358575036	0.587135282651189	196	282	225	795	798	681	316.427816860461	480.525229636556	412.155873246533	481.053555535044	404.97295308609	434.576446988914
RLTA1_RS04835	253.407881254789	-0.226293565351448	0.186084190145586	-1.21608163044052	0.22395382743879	0.296028480418806	119	144	144	417	531	466	192.116888808137	245.374585346327	263.779758877781	252.326204601401	269.474483820443	297.375366074646
RLTA1_RS04840	492.065542794402	0.645991337915596	0.161757088096662	3.9935890631857	6.50806169554865e-05	0.000189716394889059	378	346	328	627	658	687	610.253646802318	589.58060090159	600.83167299939	379.396955120091	333.925066579758	438.405314363266
RLTA1_RS04845	149.05675433748	0.339857537956401	0.200513737374903	1.69493393522941	0.0900879540653726	0.135853102517449	104	99	89	252	256	176	167.90047425249	168.6950274256	163.030545417518	152.484900622429	129.916135325863	112.313442980982
RLTA1_RS04850	106.024856687087	-0.144349113743592	0.218884965901677	-0.659474775478337	0.509590938828704	0.590106137836196	63	66	48	162	240	179	101.70894113372	112.463351617066	87.9265862925937	98.0260075429902	121.796376867997	114.227876668158
RLTA1_RS04855	206.130666748838	0.741206454334808	0.211137256864728	3.51054316675945	0.000447192194271552	0.00113055117666765	154	177	122	205	321	276	248.621856104648	301.60626115486	223.480073493676	124.045256458722	162.902654060946	176.127899220177
RLTA1_RS04860	530.410825772688	0.418459911522069	0.161749117872969	2.58709238742625	0.00967896367468437	0.0187969843445389	431	322	314	795	822	728	695.818311565606	548.684836677203	575.186418664051	481.053555535044	417.152590772889	464.569241421336
RLTA1_RS04865	198.56335478724	-0.358665332708372	0.177165024393639	-2.02447031481486	0.042921783333713	0.0709762348365314	122	97	87	365	452	344	196.960171719267	165.287047073567	159.366937655326	220.861066377725	229.383176434728	219.521729462829
RLTA1_RS04870	21.9811004766219	-1.509146553741	0.469748908567176	-3.21266643991614	0.00131508925150073	0.00302813745720518	5	8	7	55	81	36	8.07213818521585	13.6319214081293	12.8226271676699	33.2804346596572	41.106277192949	22.97320424611
RLTA1_RS04875	313.658712589602	0.887958543055626	0.154231228945108	5.75732002609961	8.5459803078307e-09	4.25262271940583e-08	253	226	234	354	463	330	408.450192171922	385.101779779652	428.642108176394	214.204979445793	234.965510374511	210.587705589342
RLTA1_RS04880	288.424116888867	1.43663472232412	0.178732706556844	8.03789496617514	9.13949178125664e-16	9.35422286569145e-15	281	259	201	232	296	277	453.654166009131	441.333455588185	368.192580100236	140.382924382554	150.21553147053	176.766043782569
RLTA1_RS04885	143.768022284719	1.17679909148091	0.316785427314689	3.71481447696739	0.000203352832898846	0.000546402947303375	124	129	97	88	148	214	200.189026993353	219.814732706084	177.684976466283	53.2486954554514	75.1077657352648	136.562936351876
RLTA1_RS04890	436.350628922201	0.740530589342331	0.28226972691296	2.62348569023372	0.0087035101106785	0.0170498778728019	295	374	286	392	498	769	476.256152927735	637.292325830043	523.895909993371	237.198734301556	252.727482001094	490.733168479405
RLTA1_RS04895	311.860999961981	0.133431360649648	0.251959292746937	0.52957507220686	0.596406581458595	0.670152163915267	203	199	170	516	381	607	327.728810319763	339.094045027215	311.406659786269	312.230986988783	193.351748277945	387.35374937191
RLTA1_RS04905	169.05238926081	-0.702947379525713	0.267839644955108	-2.62450833088408	0.0086774169775311	0.0170131072667769	104	44	78	336	384	361	167.90047425249	74.9755677447109	142.880702725465	203.313200829905	194.874202988795	230.370187023492
RLTA1_RS04910	258.331867380823	-0.0950363168326625	0.211311967604202	-0.449744129072096	0.652894947932728	0.721070794975616	189	110	140	448	472	455	305.126823401159	187.438919361777	256.452543353398	271.084267773207	239.532874507061	290.355775888335
RLTA1_RS04915	3980.72477917949	0.0819683249089426	0.214022987156391	0.382988416328601	0.701728352909778	0.76291477457201	2610	2258	2304	7440	8747	4171	4213.65613268267	3847.60981744448	4220.4761420445	4501.93516123362	4438.97045193487	2661.7009697368
RLTA1_RS04920	358.219599240333	-0.763392108096041	0.187814099107398	-4.06461555188947	4.8111698855368e-05	0.000144045765043778	187	142	138	772	998	594	301.897968127073	241.966604994294	252.788935591207	467.136282859188	506.469933809421	379.057870060815
RLTA1_RS04925	426.068581121771	-0.0594493573490636	0.162713457290681	-0.365362265291062	0.714841005039994	0.773451657616875	275	242	216	702	965	611	443.967600186872	412.36562259591	395.669638316672	424.779366019624	489.722931990071	389.906327621478
RLTA1_RS04930	4258.71444813277	-1.40158143379097	0.200200179679384	-7.00089997938849	2.54323465271035e-12	1.90676458071021e-11	1505	1250	1341	13242	10307	8294	2429.71359374997	2129.9877200202	2456.44900454934	8012.71846842145	5230.64690157685	5292.77100047879
RLTA1_RS04935	13681.8529893248	0.145731191553054	0.158246034736983	0.92091528103861	0.357094659823245	0.439821484178833	9681	8475	7122	23348	27362	17176	15629.2739542149	14441.3167417369	13046.1072411636	14127.8470624305	13885.8019327589	10960.771003644
RLTA1_RS04940	1689.66247467588	-0.137768093913763	0.161614250718385	-0.852450160189311	0.393964290118646	0.476972572889866	945	878	986	3240	3600	2386	1525.63411700579	1496.10337454219	1806.15862676036	1960.5201508598	1826.94565301995	1522.61292586718
RLTA1_RS04945	1277.38251892722	0.340463391258192	0.189630182588551	1.795407179441	0.0725888494329898	0.11248205436815	864	739	889	2261	2113	1475	1394.8654784053	1259.24874007594	1628.47365029408	1368.12841391791	1072.31560134199	941.263229528118
RLTA1_RS04950	531.532235763302	-0.487368516552409	0.194254099857994	-2.50892267863943	0.0121099989053769	0.0230430500601903	250	261	262	1229	1227	775	403.606909260792	444.741435940217	479.932616847074	743.666439940339	622.683976737634	494.562035853757
RLTA1_RS04955	1460.94245571475	1.32725152564836	0.24732699039645	5.36638368307827	8.03309642290091e-08	3.53476528204668e-07	882	1538	1214	1334	2006	1053	1423.92517587208	2620.73689071285	2223.80991165018	807.201815199684	1018.01471665501	671.966224198718
RLTA1_RS04960	1512.37745492218	1.6322233539778	0.192448781160486	8.48133900425518	2.22616945776054e-17	2.68915097410589e-16	1703	1314	1022	1038	1476	1311	2749.37026588452	2239.04309128523	1872.10356647981	628.092566849529	749.047717738181	836.607521295839
RLTA1_RS04965	96.1645277310401	-0.201272729660026	0.222295456240188	-0.905428896587757	0.365238212819461	0.448267361040966	55	59	43	159	194	179	88.7935200373743	100.535420384953	78.7675668871152	96.2107111070088	98.4520713016309	114.227876668158
RLTA1_RS04970	287.40404011566	0.230016371380162	0.222829200908373	1.03225416795685	0.301953065453985	0.380925405649642	160	193	188	472	611	309	258.308421926907	328.870103971118	344.379129645992	285.606639261058	310.073276109776	197.186669779111
RLTA1_RS04975	89.7758960715654	-0.0650443331589154	0.231952759864303	-0.280420604596245	0.779154830759587	0.825461190210415	44	54	55	158	191	129	71.0348160298994	92.0154695048725	100.749213460264	95.6056122950151	96.9296165907809	82.3206485485608
RLTA1_RS04980	453.967544838672	0.779474959345429	0.158084678846653	4.93074322592351	8.19173516409464e-07	3.1773174231352e-06	312	346	343	591	649	494	503.701422757469	589.58060090159	628.308731215826	357.613397888316	329.357702447208	315.243413821621
RLTA1_RS04985	450.849001420772	-0.294678946174496	0.208373615397069	-1.4141855033468	0.157307443248545	0.219330441976867	197	292	218	918	827	807	318.042244497504	497.565131396718	399.333246078863	555.480709410278	419.690015290973	514.982661850299
RLTA1_RS04990	228.755417980616	0.414590200586697	0.166822998870294	2.48521009329801	0.0129474997252143	0.024496219621266	162	154	142	298	383	335	261.537277200993	262.414487106488	260.11615111559	180.319445974142	194.366718085178	213.778428401301
RLTA1_RS05000	1789.4545626454	-1.73317191375411	0.151841043562469	-11.4143835756836	3.54407658966472e-30	1.02075263760178e-28	507	509	435	4994	5631	3721	818.514811980887	867.330999592224	796.834688276631	3021.86346709687	2857.64749226538	2374.53591666043
RLTA1_RS05005	4477.09018776133	0.459122045609568	0.132100923476178	3.47554001537592	0.000509825926149718	0.00127319480661538	3209	3065	2810	6789	7548	5286	5180.69828727153	5222.72988948952	5147.36890587893	4108.01583462568	3830.4960524985	3373.23215680382
RLTA1_RS05010	3789.66250868004	1.97781673614756	0.153120971821008	12.9166939879375	3.62380052174499e-38	1.55912898991127e-36	3330	3560	3653	2681	2668	2551	5376.04403135375	6066.20502661752	6691.5795776426	1622.26991495529	1353.96972284923	1627.90677866185
RLTA1_RS05015	688.240763631752	1.33632753303005	0.200347292400857	6.67005536743819	2.55706937047729e-11	1.68457216561689e-10	481	657	580	732	797	507	776.539693417764	1119.52154564262	1062.44625103551	442.932330379437	404.465468182473	323.539293132716
RLTA1_RS05020	128.01609528053	-0.0586192318754265	0.22583860206304	-0.259562498793115	0.795201266659314	0.838890998730955	57	80	81	231	238	205	92.0223753114606	136.319214081293	148.376114368752	139.77782557056	120.781407060764	130.819635290349
RLTA1_RS05025	1399.92960636333	0.0864123888615078	0.124938978619726	0.691636747924115	0.489165478083089	0.572160590107013	898	804	822	2310	2555	2162	1449.75601806477	1370.00810151699	1505.74279026067	1397.7782557056	1296.62392874055	1379.66854389138
RLTA1_RS05030	1333.86474554025	0.0456225140604686	0.160242761107425	0.284708736576772	0.77586729673162	0.822478335850858	758	787	819	2366	2233	2152	1223.73614887872	1341.04026852472	1500.24737861738	1431.66378917725	1133.21378977599	1373.28709826746
RLTA1_RS05035	2959.94368819147	-0.241574689452278	0.126691067757601	-1.90680127437622	0.0565463262705126	0.0902100924938138	1665	1468	1610	5342	6334	4974	2688.02201567688	2501.45757839172	2949.20424856408	3232.4378536707	3214.40937950789	3174.13105333753
RLTA1_RS05040	350.48299524472	0.582831622273204	0.202694184275113	2.87542350737669	0.00403485897564519	0.00844787235213186	246	218	269	369	587	502	397.14919871262	371.469858371522	492.755244014744	223.2814616257	297.893638422976	320.348570320756
RLTA1_RS05045	299.053710489653	-0.231515840389281	0.200351349838657	-1.15554919183585	0.247865600468221	0.322498270536401	140	150	188	509	597	560	226.019869186044	255.598526402424	344.379129645992	307.995295304827	302.968487459142	357.360954939489
RLTA1_RS05050	107.994777491573	-0.422678643090844	0.218402305729201	-1.93532134049412	0.0529508751610838	0.0852350115179571	58	58	46	230	241	172	93.6368029485038	98.8314302089371	84.2629785304023	139.172726758566	122.303861771614	109.760864731414
RLTA1_RS05060	268.224501433538	-0.405236749482084	0.173109646353898	-2.34092529224879	0.0192360158275123	0.0348699688732797	140	131	133	453	671	473	226.019869186044	223.222713058117	243.629916185728	274.109761833176	340.522370326775	301.84237801139
RLTA1_RS05065	655.682865106656	-0.543086714896533	0.177669581714672	-3.05672310169955	0.00223770884931825	0.00494823308367646	310	375	252	1216	1705	1147	500.472567483382	638.996316006059	461.614578036117	735.80015538442	865.261760666395	731.95181306356
RLTA1_RS05070	175.493477490133	1.4999793884399	0.182761068770069	8.20732445117738	2.26171792528007e-16	2.47087365818214e-15	153	156	145	144	202	133	247.007428467605	265.822467458521	265.611562758877	87.1342289271024	102.511950530564	84.8732267981286
RLTA1_RS05075	107.077271806745	0.0875668386773137	0.239773284633095	0.365206819480785	0.714957028154234	0.773451657616875	55	84	54	170	185	180	88.7935200373743	143.135174785357	98.917409579168	102.86679803894	93.884707169081	114.86602123055
RLTA1_RS05080	61.5023262110438	0.199545639135522	0.274371200901931	0.727283470275169	0.467052321966574	0.55035582148893	53	33	30	88	105	103	85.564664763288	56.2316758085332	54.9541164328711	53.2486954554514	53.2859148797487	65.7288899263703
RLTA1_RS05085	65.2612556620361	0.642088747032771	0.286803560187464	2.2387753715926	0.0251705355243474	0.0442859329974053	42	54	43	62	98	103	67.8059607558131	92.0154695048725	78.7675668871152	37.5161263436135	49.7335205544321	65.7288899263703
RLTA1_RS05090	125.43921977868	1.27120303874497	0.230938679419631	5.50450466738449	3.70207654782761e-08	1.70207609092074e-07	95	105	109	108	125	144	153.370625519101	178.918968481697	199.666623039432	65.3506716953268	63.4356129520817	91.89281698444
RLTA1_RS05095	84.7318937631749	0.785195271572077	0.273180433470218	2.87427346679892	0.00404958158909371	0.008476151254049	75	52	61	79	112	129	121.082072778238	88.6074891528402	111.740036746838	47.8028061475075	56.8383092050652	82.3206485485608
RLTA1_RS05100	106.177591427916	-0.051760662983466	0.242289211811269	-0.213631727952399	0.830834255203532	0.868724086223915	67	59	57	141	264	164	108.166651681892	100.535420384953	104.412821222455	85.3189324911211	133.976014554797	104.655708232279
RLTA1_RS05105	138.435826534274	-0.619440377587447	0.203166581524207	-3.04892848489279	0.00229659145149242	0.00505917901924847	75	67	50	280	308	279	121.082072778238	114.167341793083	91.5901940547851	169.427667358255	156.305350313929	178.042332907353
RLTA1_RS05110	60.6735500539919	-0.509845237114306	0.296680211698057	-1.71850098864428	0.0857052742788773	0.130003430190158	24	29	34	98	128	140	38.7462632890361	49.4157151044686	62.2813319572539	59.2996835753891	64.9580676629317	89.3402387348722
RLTA1_RS05120	89.7201580534912	0.445766371608561	0.2441278447169	1.82595464325459	0.0678570942077217	0.105950704889745	68	67	47	104	146	143	109.781079318936	114.167341793083	86.094782411498	62.9302764473517	74.0927959280315	91.2546724220481
RLTA1_RS05125	49.0166559559524	0.153057515541323	0.284014525957673	0.538907349985802	0.589950785416722	0.663539934541641	30	28	32	79	76	83	48.4328291112951	47.7117249284524	58.6177241950625	47.8028061475075	38.5688526748657	52.9659986785314
RLTA1_RS05130	116.270848143903	1.32013400001756	0.236613190251783	5.57929166422542	2.41500003483295e-08	1.14118984696852e-07	106	109	77	85	135	125	171.129329526576	185.734929185761	141.048898844369	51.4333990194701	68.5104619882483	79.7680702989931
RLTA1_RS05135	116.954047930861	0.0944629503550421	0.208884692481275	0.452225336538292	0.651106657404064	0.719323728341469	73	82	57	182	211	192	117.853217504151	139.727194433325	104.412821222455	110.127983782865	107.079314663114	122.523755979253
RLTA1_RS05140	48.0257910943173	-0.667037080169242	0.302064492096972	-2.20826047953727	0.0272261205720884	0.0474771229390683	26	17	22	86	109	109	41.9751185631224	28.9678329922747	40.2996853841055	52.0384978314639	55.3158544942153	69.557757300722
RLTA1_RS05145	69.4494743906231	0.315356674438892	0.289881409354379	1.08788167941246	0.276647344938366	0.353804035636773	49	59	28	109	138	78	79.1069542151153	100.535420384953	51.2905086706797	65.9557705073205	70.0329166990982	49.7752758665717
RLTA1_RS05150	1416.43575668205	0.0806939786531319	0.136021352396785	0.593244937145907	0.553017242968622	0.629684459829557	860	803	880	2181	2717	2243	1388.40776785713	1368.30411134097	1611.98741536422	1319.7205089584	1378.83648312645	1431.35825344513
RLTA1_RS05155	962.194544831875	0.604983185610345	0.149721161511187	4.04073264930649	5.3284475496422e-05	0.000157972264657619	644	655	725	1213	1547	1207	1039.6913982558	1116.11356529058	1328.05781379438	733.984858948439	785.079145894964	770.240486807077
RLTA1_RS05160	29.3762563713574	-0.729175321077483	0.390877656750164	-1.86548222566619	0.062113841332834	0.0979487497940844	17	14	8	47	67	75	27.4452698297339	23.8558624642262	14.6544310487656	28.439644163707	34.0014885423158	47.8608421793958
RLTA1_RS05165	81.5450175742196	0.784550821640453	0.316317604154605	2.48026291087167	0.0131285540513733	0.0248051021247144	55	67	58	82	81	140	88.7935200373743	114.167341793083	106.244625103551	49.6181025834888	41.106277192949	89.3402387348722
RLTA1_RS05170	90.5488334685449	0.171987645397898	0.250779255787	0.685812886947779	0.492831108780704	0.574926801320683	59	59	50	138	131	166	95.251230585547	100.535420384953	91.5901940547851	83.5036360551398	66.4805223737817	105.931997357063
RLTA1_RS05175	300.72961298334	0.20994735688363	0.165987317704808	1.26483974671487	0.205928780057878	0.276129972490075	187	195	182	450	500	487	301.897968127073	332.278084323151	333.388306359418	272.294465397195	253.742451808327	310.776401884877
RLTA1_RS05180	197.200986473433	-0.505435898701142	0.199196218109036	-2.53737698184851	0.0111686613299537	0.0214096725714459	123	81	83	396	479	332	198.57459935631	138.023204257309	152.039722130943	239.619129549531	243.085268832377	211.863994714126
RLTA1_RS05185	2648.86354474991	-0.636997274296194	0.23315446097628	-2.73208272159545	0.00629353371936606	0.0127110779553699	1350	1380	922	6713	6598	3546	2179.47731000828	2351.5064429023	1688.92317837024	4062.02832491415	3348.38539406268	2262.86061824184
RLTA1_RS05190	5404.95040750732	-0.903129185041364	0.280815396538123	-3.21609568483456	0.0012994749729322	0.00299614309008846	2377	2518	1731	15278	15605	6216	3837.49449325161	4290.64726320868	3170.85251817666	9244.69964964076	7919.30192093788	3966.70659982833
RLTA1_RS05195	113.499785889706	0.333842222995247	0.287245813661688	1.16221788836386	0.245146970212722	0.319378389230405	55	72	92	133	178	204	88.7935200373743	122.687292673163	168.525957060805	80.4781419951709	90.3323128437644	130.181490727957
RLTA1_RS05200	1881.49185926427	1.02228453834626	0.146427816552596	6.98149137516545	2.92062840413715e-12	2.15872534218833e-11	1553	1457	1406	2022	2776	1710	2507.20612032804	2482.71368645554	2575.51625682056	1223.5097978514	1408.77809243983	1091.22720169023
RLTA1_RS05205	1761.7312231419	0.0439025740751523	0.118105817686718	0.371722366730539	0.710099570202134	0.769854410376244	1117	1068	951	2951	3299	2735	1803.31567057722	1819.86150798526	1742.04549092201	1785.6465941936	1674.19269703134	1745.32537814197
RLTA1_RS05210	490.588700537192	0.0762655790131856	0.143258613885676	0.532362954970706	0.594474637342686	0.668304551980406	333	270	280	772	955	754	537.604403135375	460.077347524362	512.905086706797	467.136282859188	484.648082953904	481.161000043526
RLTA1_RS05215	243.028458053707	0.935713286197299	0.16340062635064	5.72649754835919	1.02525243164054e-08	5.06449996352558e-08	195	173	190	273	320	271	314.813389223418	294.790300450795	348.042737408184	165.191975674298	162.395169157329	172.937176408217
RLTA1_RS05220	107.44240171676	0.733588282115282	0.223632837003494	3.28032453527306	0.00103687738968419	0.00243007242975749	79	87	69	123	140	152	127.53978332641	148.247145313406	126.394467795603	74.4271538752333	71.0478865063316	96.9979734835756
RLTA1_RS05225	66.2999604904642	0.0987287114767385	0.271598084752578	0.363510337588275	0.716223692047109	0.774446033752459	47	49	25	108	115	108	75.878098941029	83.4955186247917	45.7950970273926	65.3506716953268	58.3607639159152	68.91961273833
RLTA1_RS05230	85.8892769824191	-0.471013737721592	0.243190382422482	-1.93681071196033	0.0527684860190397	0.0850199601370103	41	48	37	157	173	183	66.1915331187699	81.7915284487756	67.776743600541	95.0005134830213	87.7948883256811	116.780454917726
RLTA1_RS05235	2595.93231937283	1.28139819822008	0.16769901069037	7.64105997372864	2.15440673898443e-14	1.96804914426232e-13	2120	2358	1963	2414	3521	2024	3422.58659053152	4018.0088350461	3595.83101859086	1460.70853215295	1786.85434563424	1291.6045942813
RLTA1_RS05240	589.23894418388	0.359322191672052	0.17227168918821	2.08578782367128	0.0369978468719631	0.0624545877204124	361	406	389	721	1077	886	582.808376972584	691.82001146256	712.571709746228	436.276243447506	546.561241195136	565.396082279263
RLTA1_RS05245	177.621476886469	-0.0599024229084296	0.193506371577985	-0.309563051696664	0.75689325737181	0.807801664597572	99	102	103	258	396	292	159.828336067274	173.806997953648	188.675799752857	156.115493494392	200.964021832195	186.338212218448
RLTA1_RS05250	525.441658961214	0.0547976125628312	0.136982505617825	0.400033656237201	0.689131727771826	0.752270656627976	328	316	294	817	1069	798	529.53226495016	538.460895621106	538.550341042137	494.365729398907	542.501361966203	509.239360788772
RLTA1_RS05255	59.0410396201875	0.557672199994826	0.283948976320633	1.96398735864822	0.049531557921992	0.0803245599619089	54	39	31	70	83	93	87.1790924003311	66.4556168646301	56.7859203139668	42.3569168395636	42.1212470001823	59.3474443024508
RLTA1_RS05260	116.8217407816	-0.116779114989655	0.252512687056079	-0.462468307438828	0.643745524582317	0.714493093808233	47	81	67	178	234	216	75.878098941029	138.023204257309	122.730860033412	107.70758853489	118.751467446297	137.83922547666
RLTA1_RS05265	102.943597103985	0.587700243083637	0.214069370976498	2.74537286863033	0.00604421807663208	0.0122643959225984	80	76	61	136	144	144	129.154210963454	129.503253377228	111.740036746838	82.2934384311522	73.0778261207982	91.89281698444
RLTA1_RS05270	273.25252720479	0.062258128145627	0.189446869837923	0.328631073181049	0.742434558421938	0.795995827134427	153	183	152	497	445	432	247.007428467605	311.830202210957	278.434189926547	300.734109560902	225.830782109411	275.67845095332
RLTA1_RS05275	8420.02727002165	0.056410893851777	0.152381286757897	0.37019567856388	0.711236696237515	0.770727576613104	5803	5152	4152	15379	15456	11937	9368.52357776151	8778.95738683524	7605.64971430936	9305.81462965213	7843.686670299	7617.53164127264
RLTA1_RS05280	32.4930732109268	-0.597923264400622	0.414438896935699	-1.4427296009655	0.149096657252372	0.209390227896238	15	13	17	48	56	94	24.2164145556475	22.15187228821	31.1406659786269	29.0447429757008	28.4191546025326	59.9855888648428
RLTA1_RS05285	89.9220398448065	-0.711025256741755	0.277491408631831	-2.56233250696827	0.0103971724025599	0.0200521006214286	30	34	54	183	199	192	48.4328291112951	57.9356659845493	98.917409579168	110.733082594859	100.989495819714	122.523755979253
RLTA1_RS05290	13.7931368957626	-0.879052256012437	0.652675551674017	-1.3468441613261	0.178030428435373	0.244266158699715	9	1	7	18	24	48	14.5298487333885	1.70399017601616	12.8226271676699	10.8917786158878	12.1796376867997	30.6309389948133
RLTA1_RS05295	808.071963209567	1.93165824101581	0.135532631954102	14.2523480372606	4.33458193992996e-46	2.47639640338621e-44	783	701	755	555	657	529	1264.0968398048	1194.49711338733	1383.01193022726	335.82984065654	333.417581676142	337.578473505339
RLTA1_RS05300	351.133849898796	0.85093800088226	0.177624315902218	4.79066166453641	1.6623222532943e-06	6.12388271958842e-06	296	214	280	415	479	403	477.870580564778	364.653897667458	512.905086706797	251.116006977413	243.085268832377	257.172258643954
RLTA1_RS05305	651.221042435746	0.421580332505878	0.194297027818423	2.16977242132524	0.0300240905909635	0.0518503249303805	484	447	379	1035	1228	659	781.382976328894	761.683608679222	694.253670935271	626.277270413548	623.191461641251	420.537266616291
RLTA1_RS05310	1081.423055067	-0.107628017749383	0.186359226013678	-0.577529860214613	0.563581573113235	0.639453616246011	588	540	685	2028	2349	1481	949.283450581383	920.154695048725	1254.78565855056	1227.14039072336	1192.08203859552	945.09209690247
RLTA1_RS05315	50.3968986815924	-3.53492794315409	0.450073785255007	-7.8541076129356	4.02628484396552e-15	3.96933597771424e-14	5	4	5	156	160	161	8.07213818521585	6.81596070406463	9.15901940547851	94.3954146710276	81.1975845786646	102.741274545103
RLTA1_RS05320	833.794240197975	-1.52617102140087	0.2163087563071	-7.05552122556757	1.71954931191492e-12	1.31586517681944e-11	287	265	204	2480	1789	2046	463.34073183139	451.557396644282	373.687991743523	1500.64505374454	907.890492570194	1305.64377465392
RLTA1_RS05325	1157.00727130967	0.213971399421946	0.190258298265689	1.12463635684969	0.260743160776429	0.336447259524794	739	752	684	1796	1629	2039	1193.0620237749	1281.40061236415	1252.95385466946	1086.7574663408	826.692907991529	1301.17676271717
RLTA1_RS05330	2824.6865598786	-0.149813356878109	0.165987539925547	-0.902557848289743	0.366760606368425	0.449581678928582	1690	1438	1559	5851	5304	4202	2728.38270660296	2450.33787311123	2855.7822506282	3540.43314897553	2691.69992878273	2681.48345117095
RLTA1_RS05335	11113.3024078772	-1.89628486948646	0.232766182420083	-8.14673699491343	3.73875620962211e-16	3.98457657202845e-15	2763	2751	2714	35986	38275	17803	4460.66356115028	4687.67697422045	4971.51573329374	21775.0858484077	19423.9846859274	11360.8876442638
RLTA1_RS05340	2372.79329211496	-1.04908725409902	0.244055988045964	-4.29855158440708	1.71917892113972e-05	5.50421547098937e-05	999	978	742	6065	7678	3184	1612.81320940613	1666.5023921438	1359.19847977301	3669.92429474219	3896.46908996867	2031.85228665595
RLTA1_RS05345	460.643000063004	-0.906722114107418	0.166997892237485	-5.42954226522801	5.6498772133345e-08	2.53245300173257e-07	184	220	158	932	1251	946	297.054685215943	374.877838723555	289.425013213121	563.95209277819	634.863614424434	603.68475602278
RLTA1_RS05350	783.774384187461	0.331706136471414	0.145816351389728	2.27482126188203	0.0229166542284858	0.0408096780716776	493	498	533	1170	1295	1123	795.912825062282	848.587107656046	976.351468624009	707.965610032707	657.192950183567	716.636343566154
RLTA1_RS05355	2255.52968886294	0.913187692634363	0.147891362498059	6.17471958611748	6.62810025600613e-10	3.7346692630851e-09	1586	1778	1774	2436	3058	2613	2560.48223235047	3029.69453295673	3249.62008506378	1474.02070601681	1551.88883525973	1667.47174153015
RLTA1_RS05360	8089.84873832151	-0.514105138608363	0.152787012288566	-3.36484843120946	0.000765857175215444	0.0018424882503307	3926	4131	3610	17747	15940	15233	6338.24290303148	7039.18341712275	6612.81201075549	10738.6886164534	8089.30936364946	9720.85611891649
RLTA1_RS05365	630.968527363805	0.843544998259171	0.222102503699766	3.79799860067971	0.000145869146915323	0.000402178779272072	475	571	377	898	662	746	766.853127595505	972.978390505226	690.59006317308	543.378733170402	335.955006194225	476.055843544391
RLTA1_RS05370	1138.88915191686	-0.40349832594717	0.17782547343201	-2.26906931925838	0.0232641107735773	0.0413439194522779	581	568	566	2267	2934	1614	937.982457122081	967.866419977177	1036.80099670017	1371.75900678987	1488.96070721126	1029.9653237006
RLTA1_RS05375	345.648565224708	-0.656990864704373	0.164559412449553	-3.9924234957133	6.54014364192008e-05	0.000190571911305113	166	138	165	709	862	630	267.994987749166	235.15064429023	302.247640380791	429.01505770358	437.451986917556	402.031074306925
RLTA1_RS05380	198.103354411024	0.207440552906934	0.169747183333444	1.22205593538154	0.22168647508959	0.293532433771741	143	121	109	297	370	289	230.863152097173	206.182811297955	199.666623039432	179.714347162149	187.769414338162	184.423778531272
RLTA1_RS05385	1090.846483091	1.07739341356457	0.219957209901232	4.89819549015171	9.67207835906544e-07	3.70612348338022e-06	953	998	656	1362	1509	806	1538.54953810214	1700.58219566412	1201.66334599878	824.14458193551	765.794719557531	514.344517287907
RLTA1_RS05390	1442.41074840833	0.0417943144142407	0.322978427646618	0.129402804759361	0.897038928465164	0.922313221920961	944	850	774	2735	3859	1020	1524.01968936875	1448.39164961373	1417.81620396807	1654.94525080295	1958.38424305667	650.907453639783
RLTA1_RS05395	1344.95003261373	-0.634713444503269	0.255999711293696	-2.47935218870264	0.0131621271113998	0.0248617956548663	719	556	575	3243	3847	1557	1160.77347103404	947.418537864983	1053.28723163003	1962.33544729578	1952.29442421327	993.591083644258
RLTA1_RS05400	473.87319968324	-1.04651611664447	0.160039594669096	-6.53910751778824	6.18870239647266e-11	3.91072127864138e-10	188	191	163	1132	1311	886	303.512395764116	325.462123619086	298.5840326186	684.971855176944	665.312708641433	565.396082279263
RLTA1_RS05405	2158.31716327666	0.272867357790408	0.162881910596949	1.67524654389411	0.0938858689201211	0.14090966976168	1478	1424	1241	3385	4364	2509	2386.1240475498	2426.48201064701	2273.26861643977	2048.2594785989	2214.66411938308	1601.10470704139
RLTA1_RS05410	4873.96792728614	-0.196120861698914	0.220204481882283	-0.890630653938077	0.373127348451759	0.455782968578472	2653	3105	2214	10864	10370	5920	4283.07652107553	5290.88949653017	4055.61379274589	6573.79349350028	5262.6184505047	3777.81580936031
RLTA1_RS05415	673.632268932012	0.544792582237962	0.138845292034907	3.92373824314473	8.71854625879807e-05	0.000248642665400256	529	446	428	927	1124	803	854.032219995836	759.979618503206	784.012061108961	560.926598718221	570.413031665119	512.430083600731
RLTA1_RS05420	993.758350453375	0.0321719763887657	0.132236568538105	0.243291071028473	0.807779920917674	0.849588961641194	635	592	535	1639	1795	1639	1025.16154952241	1008.76218420157	980.015076386201	991.756952857783	910.935401991894	1045.9189377604
RLTA1_RS05425	101.802031862133	-1.76437996811316	0.250083973300578	-7.05515009549427	1.72414512976025e-12	1.31624222940076e-11	30	21	30	235	326	257	48.4328291112951	35.7837936963393	54.9541164328711	142.198220818535	165.440078579029	164.00315253473
RLTA1_RS05430	257.807321244824	-0.179722491138309	0.215689751674624	-0.83324538946768	0.404706348584412	0.488028243881203	159	101	162	475	505	435	256.693994289864	172.103007777632	296.752228737504	287.421935697039	256.27987632641	277.592884640496
RLTA1_RS05435	414.941716990688	-0.748327302946254	0.159889046240616	-4.68029124284162	2.86467673869805e-06	1.02184221436671e-05	196	200	148	864	970	856	316.427816860461	340.798035203231	271.106974402164	522.805373562614	492.260356508154	546.251745407505
RLTA1_RS05440	52.8049659084003	-1.28820990567885	0.323366879866054	-3.98374102571189	6.78387994600794e-05	0.000197097303975304	27	10	17	136	143	110	43.5895462001656	17.0399017601616	31.1406659786269	82.2934384311522	72.5703412171815	70.1959018631139
RLTA1_RS05445	45.1170871926942	-1.71193873324264	0.333053719811867	-5.14012794755652	2.74551449595117e-07	1.13703125589897e-06	16	8	13	114	137	108	25.8308421926907	13.6319214081293	23.8134504542441	68.9812645672894	69.5254317954816	68.91961273833
RLTA1_RS05450	74.9974549053317	-0.866914807643881	0.242051213962437	-3.58153464075753	0.000341581835534656	0.000879506979562819	32	32	29	167	180	154	51.6616843853814	54.527685632517	53.1223125517754	101.051501602959	91.3472826509977	98.2742626083595
RLTA1_RS05455	23253.7135752322	0.758857988789676	0.141857375790685	5.34944330218961	8.82251946014757e-08	3.86262315560481e-07	18617	18984	13807	29362	33058	27083	30055.7993188327	32348.5495014907	25291.7161862884	17766.911317761	16776.4359437593	17282.869183261
RLTA1_RS05460	2430.13752912616	-1.26214293041714	0.305994127976367	-4.12472925138819	3.71171124842316e-05	0.000113120364676473	961	901	657	6844	8722	2700	1551.46495919849	1535.29514859056	1203.49514987988	4141.29626928534	4426.28332934446	1722.99031845825
RLTA1_RS05470	812.62996201278	0.142568184356871	0.13659664476961	1.0437165905307	0.296616531712127	0.375348080253	494	497	499	1291	1440	1262	797.527252699326	846.88311748003	914.070136666756	781.182566283952	730.778261207982	805.338437738634
RLTA1_RS05475	617.028558020997	1.49823604041623	0.228317154573325	6.56208265741622	5.30613867006304e-11	3.37443307758571e-10	558	403	626	448	601	614	900.850621470088	686.708040934511	1146.70922956591	271.084267773207	304.998427073609	391.820761308654
RLTA1_RS05480	348.557474680514	0.711793503604295	0.245160919765629	2.90337262678228	0.00369167104967477	0.00779725673219186	255	179	318	394	607	385	411.679047446008	305.014241506892	582.513634188433	238.408931925544	308.043336495309	245.685656520899
RLTA1_RS05485	297.122549926758	-0.603540978814003	0.184726179265262	-3.26721952034385	0.00108609427655379	0.00252841586759517	147	117	148	564	656	628	237.320862645346	199.36685059389	271.106974402164	341.275729964484	332.910096772525	400.754785182141
RLTA1_RS05490	284.755258516077	0.521633900841112	0.169498086037515	3.07752089144922	0.00208730206956854	0.00464214914642396	235	194	162	401	476	341	379.390494705145	330.574094147134	296.752228737504	242.6446236095	241.562814121527	217.607295775653
RLTA1_RS05495	232.72267222358	0.767690628438304	0.179570731269476	4.27514341012654	1.91014300381534e-05	6.07099714390921e-05	172	164	176	272	308	307	277.681553571425	279.45438886665	322.397483072844	164.586876862304	156.305350313929	195.910380654327
RLTA1_RS05500	56.5013633200181	-0.998898826011097	0.287718679488422	-3.47178997132611	0.00051700064627659	0.0012869623230528	22	22	22	134	163	97	35.5174080149497	37.4877838723555	40.2996853841055	81.0832408071647	82.7200392895146	61.9000225520186
RLTA1_RS05505	720.634038667348	0.647948475892139	0.255107568658787	2.53990298797754	0.0110883220764091	0.0212732190675947	483	365	676	1042	1155	732	779.768548691851	621.956414245897	1238.2994236207	630.512962097505	586.145063677235	467.121819670903
RLTA1_RS05510	773.816009899742	1.30852179381634	0.148572781511594	8.80727802564714	1.2822138473144e-18	1.7088012458473e-17	694	666	574	755	772	764	1120.41278010796	1134.85745722676	1051.45542774893	456.849603055294	391.778345592057	487.542445667446
RLTA1_RS05515	488.343313233115	-0.211847225930382	0.226128112594772	-0.936846036078752	0.348837760950259	0.430793620450621	233	269	286	998	1160	594	376.161639431058	458.373357348346	523.895909993371	603.888614369779	588.682488195319	379.057870060815
RLTA1_RS05520	218.556227799306	-0.995082267521047	0.19101715326581	-5.20938696084712	1.89465596255958e-07	7.99863843672942e-07	74	98	83	459	559	488	119.467645141195	166.991037249583	152.039722130943	277.740354705139	283.68406112171	311.414546447269
RLTA1_RS05525	461.785130775168	0.932081233446087	0.148698511593763	6.26826202532872	3.65100054183902e-10	2.11357755619751e-09	389	319	353	508	650	494	628.012350809793	543.572866149154	646.626770026783	307.390196492833	329.865187350825	315.243413821621
RLTA1_RS05530	2242.8018518434	-0.73998784416965	0.152802300409286	-4.84277947509669	1.28035363592887e-06	4.79788432388398e-06	1046	850	1039	4930	5498	4142	1688.69130834715	1448.39164961373	1903.24423245844	2983.13714312927	2790.15200008436	2643.19477742743
RLTA1_RS05535	399.98005694812	0.712091458910649	0.185815532611225	3.83224937605477	0.000126976929649272	0.000353446165996577	346	254	272	457	542	562	558.591962416937	432.813504708104	498.250655658031	276.530157081151	275.056817760226	358.637244064273
RLTA1_RS05540	474.077274159613	-0.809810771844176	0.256159569649259	-3.16135279643463	0.0015703816988786	0.00356881657684507	176	152	268	844	1164	1111	284.139264119598	259.006506754456	490.923440133648	510.703397322739	590.712427809785	708.97860881745
RLTA1_RS05545	1707.74034026683	1.11805252159398	0.25210558860971	4.43485813924123	9.2132937504701e-06	3.06231079832029e-05	1305	940	1805	1623	2047	1897	2106.82806634134	1601.75076545519	3306.40600537774	982.075371865883	1038.82159770329	1210.56023485752
RLTA1_RS05550	1984.22304572438	0.120639196135436	0.156371101796749	0.771492908531416	0.440414824142076	0.523748733026833	1350	1054	1215	3218	3329	3240	2179.47731000828	1796.00564552103	2225.64171553128	1947.20797699594	1689.41724413984	2067.5883821499
RLTA1_RS05555	302.707655337588	-1.98436287575171	0.259538152765596	-7.64574631747458	2.0773686960425e-14	1.90016532958218e-13	51	60	100	776	962	769	82.3358094892016	102.239410560969	183.18038810957	469.556678107163	488.200477279221	490.733168479405
RLTA1_RS05560	103.469185710989	-0.54724069929224	0.218804488803573	-2.50104877776759	0.0123826122324277	0.0235104351021577	49	49	49	183	240	213	79.1069542151153	83.4955186247917	89.7583901736894	110.733082594859	121.796376867997	135.924791789484
RLTA1_RS05565	431.746948725107	-1.25433383638139	0.187402268843301	-6.69326921239264	2.18239106301565e-11	1.44869197230658e-10	155	142	149	969	1018	1132	250.236283741691	241.966604994294	272.93877828326	586.34074882196	516.619631881754	722.379644627681
RLTA1_RS05570	97.8631352682521	-0.00177409606039725	0.24616380469195	-0.00720697367599332	0.994249716752591	0.995535199793931	57	60	54	141	166	195	92.0223753114606	102.239410560969	98.917409579168	85.3189324911211	84.2424940003645	124.438189666429
RLTA1_RS05575	1434.02552926844	-2.23652422057576	0.153724188208509	-14.5489414947645	5.93137348513281e-48	3.62646256064699e-46	309	321	251	3664	4413	4140	498.858139846339	546.980846501186	459.782774155021	2217.08204714516	2239.53087966029	2641.91848830265
RLTA1_RS05580	1044.60990970276	1.76026582047212	0.176599727561614	9.96754550404377	2.11388192565422e-23	3.91855239941754e-22	956	1042	830	925	942	612	1543.39282101327	1775.55776340884	1520.39722130943	559.716401094234	478.050779206888	390.54447218387
RLTA1_RS05590	125.53185789053	-0.749502318224954	0.204593568955044	-3.66337183545415	0.000248916790016777	0.000659676816128112	61	50	53	261	289	263	98.4800858596333	85.1995088008079	97.0856056980722	157.930789930373	146.663137145213	167.832019909081
RLTA1_RS05595	69.0050491081843	-0.5791936930608	0.252337002142382	-2.29531811879888	0.0217148999941616	0.0389181930983045	34	32	31	143	177	112	54.8905396594678	54.527685632517	56.7859203139668	86.5291301151086	89.8248279401477	71.4721909878978
RLTA1_RS05600	107.810748002059	-0.359204099002239	0.232850628633621	-1.542637445774	0.122918767214852	0.177446555273463	62	55	49	192	287	159	100.094513496676	93.7194596808886	89.7583901736894	116.178971902803	145.64816733798	101.464985420319
RLTA1_RS05605	171.761910078515	-0.642683972427446	0.222719785669391	-2.88561687726055	0.0039064738260201	0.00819877222744959	63	94	77	299	459	335	101.70894113372	160.175076545519	141.048898844369	180.924544786136	232.935570760044	213.778428401301
RLTA1_RS05610	1098.64395018859	-2.47154632351857	0.157991390060313	-15.6435507186503	3.67644082258298e-55	2.9119082424322e-53	235	166	188	3037	3797	2853	379.390494705145	282.862369218682	344.379129645992	1837.68509202507	1926.92017903243	1820.62643650422
RLTA1_RS05615	847.73132844355	-2.19415941470464	0.192539087993795	-11.3959167334134	4.38193290953857e-30	1.25687540656312e-28	212	194	130	2161	2491	2513	342.258659053152	330.574094147134	238.134504542441	1307.61853271853	1264.14489490908	1603.65728529096
RLTA1_RS05620	1296.23608026243	-0.533317297523532	0.146472593474814	-3.64107226390604	0.000271504909364599	0.000714648496326003	668	586	601	2339	2868	2709	1078.43766154484	998.538243145468	1100.91413253852	1415.32612125342	1455.46670357256	1728.73361951978
RLTA1_RS05625	245.536207307422	0.251455874883696	0.26867484232043	0.935911500726972	0.349318755288734	0.431234807715635	162	172	134	446	269	418	261.537277200993	293.086310274779	245.461720066824	269.87407014922	136.51343907288	266.744427079833
RLTA1_RS05630	35.2690756180507	-1.69942994527356	0.45970498653094	-3.69678379627318	0.000218348144138017	0.000583098300629111	11	8	10	101	54	115	17.7587040074749	13.6319214081293	18.318038810957	61.1149800113704	27.4041847952993	73.3866246750736
RLTA1_RS05635	167.990187005719	0.0741736868105829	0.312843706695792	0.237095026120213	0.812583070953811	0.853481616116345	99	104	98	261	183	377	159.828336067274	177.21497830568	179.516780347379	157.930789930373	92.8697373618477	240.580500021763
RLTA1_RS05640	14.2994650851132	-0.348820100773287	0.54593734309362	-0.638937975549823	0.522863282100911	0.602273521111113	9	6	7	18	22	41	14.5298487333885	10.2239410560969	12.8226271676699	10.8917786158878	11.1646678795664	26.1639270580697
RLTA1_RS05645	133.713319090298	-0.366252815058801	0.262404052865415	-1.39575898717787	0.162787084556843	0.226111195568194	71	73	61	281	356	158	114.624362230065	124.391282849179	111.740036746838	170.032766170248	180.664625687529	100.826840857927
RLTA1_RS05650	545.921432197351	-1.00010018793004	0.215494327434855	-4.64095830194126	3.46797107934509e-06	1.2201796276141e-05	173	244	217	1344	1561	905	279.295981208468	415.773602947942	397.501442197767	813.252803319622	792.183934545597	577.52082896471
RLTA1_RS05655	5215.18409732396	-1.91955682023919	0.225667190527181	-8.50614046177879	1.79819094444016e-17	2.18351757539162e-16	1375	1238	1208	16510	18327	8553	2219.83800093436	2109.539837908	2212.81908836361	9990.18138601708	9300.67582858242	5458.0504421383
RLTA1_RS05660	425.784154687479	-0.579603896915169	0.209774809817726	-2.7629813961876	0.0057276030941912	0.0116592855042385	250	162	188	969	1051	644	403.606909260792	276.046408514617	344.379129645992	586.34074882196	533.366633701103	410.965098180412
RLTA1_RS05665	334.069552655896	0.622655332551422	0.185859382728747	3.35014204507587	0.000807701291257121	0.00193260487472095	305	195	213	445	521	401	492.400429298167	332.278084323151	390.174226673385	269.268971337226	264.399634784277	255.89596951917
RLTA1_RS05670	1107.47488769515	0.710525724756531	0.165673872870419	4.28870112375694	1.79721015554782e-05	5.732977017926e-05	933	733	747	1431	1402	1479	1506.26098536128	1249.02479901984	1368.35749917849	865.89639996308	711.493834870549	943.815807777686
RLTA1_RS05675	3108.88509428111	-0.135542019376438	0.265141560507001	-0.511206236839128	0.609206651945171	0.682093972284996	2137	1620	1462	7719	5800	3370	3450.03186036125	2760.46408514617	2678.09727416192	4670.75772977988	2943.41244097659	2150.54717526085
RLTA1_RS05680	999.569475679208	0.428388384633644	0.230112258861409	1.86164955640913	0.062652503188556	0.0986865417455899	864	606	553	1761	1719	970	1394.8654784053	1032.61804666579	1012.98754624592	1065.57900792102	872.366549317028	619.000225520186
RLTA1_RS05685	179.103193410682	-0.174169844371874	0.232886068668254	-0.747875754732151	0.454535103005769	0.538427883744087	112	104	80	404	336	243	180.815895348835	177.21497830568	146.544310487656	244.459920045482	170.514927615196	155.069128661243
RLTA1_RS05690	299.209487538473	0.135133483901248	0.247691204706405	0.545572395521373	0.585359903765619	0.658908031209038	153	242	153	595	505	375	247.007428467605	412.36562259591	280.265993807643	360.033793136291	256.27987632641	239.304210896979
RLTA1_RS05695	270.775413626721	-0.312145345508772	0.209101875288795	-1.49279075129126	0.135491969022473	0.192468669044752	154	112	156	562	603	397	248.621856104648	190.84689971381	285.76140545093	340.065532340497	306.013396880842	253.343391269602
RLTA1_RS05700	393.894841095563	-1.32956860727689	0.223064841999736	-5.96045793392429	2.51532050119604e-09	1.32315350138388e-08	134	123	135	1029	1300	639	216.333303363785	209.590791649987	247.29352394792	622.646677541586	659.73037470165	407.774375368453
RLTA1_RS05705	518.973277936835	0.736806175952412	0.143482722802379	5.1351560770646	2.81909969144607e-07	1.16542852012925e-06	425	349	363	643	734	637	686.131745743347	594.692571429639	664.94480883774	389.078536111992	372.493919254624	406.498086243669
RLTA1_RS05710	210.935084451621	1.69449677248727	0.188882480615823	8.97116962336907	2.93382251543491e-19	4.01743476082147e-18	201	210	155	168	172	173	324.499955045677	357.837936963393	283.929601569834	101.656600414953	87.2874034220645	110.399009293806
RLTA1_RS05715	320.825057078928	1.1359856211152	0.168741427795232	6.7321086229857	1.67221723408492e-11	1.13135417715318e-10	250	261	259	318	361	355	403.606909260792	444.741435940217	474.437205203787	192.421422214018	183.202050205612	226.54131964914
RLTA1_RS05720	2547.94843596782	-1.2180435608256	0.283840238847106	-4.29129980221625	1.77630302962283e-05	5.67147600388049e-05	996	856	835	7160	8782	2981	1607.969926495	1458.61559066983	1529.55624071491	4332.50749387537	4456.73242356145	1902.30894049039
RLTA1_RS05725	2876.97367286181	-0.350189120087292	0.275850007588128	-1.26949106563071	0.204265975071351	0.274416953237668	1493	1433	1494	7139	6981	2837	2410.34046210545	2441.81792223115	2736.71499835698	4319.8004188235	3542.75211214786	1810.41612350595
RLTA1_RS05730	2678.04035557107	-0.700015653842519	0.208461703493873	-3.35800601314329	0.000785069052959558	0.00188168201483085	1344	1078	1155	6922	6491	3860	2169.79074418602	1836.90140974542	2115.73348266554	4188.49397662085	3294.0845093757	2463.23801083291
RLTA1_RS05735	1242.68675732658	0.27348649220225	0.123038384423284	2.2227737586458	0.0262310594076183	0.0459518043765284	833	809	741	1857	2322	1682	1344.81822165696	1378.52805239707	1357.36667589192	1123.66849387242	1178.37994619787	1073.35915394325
RLTA1_RS05740	653.747460397579	-0.663936153942811	0.135577308700697	-4.89710380229284	9.725946778945e-07	3.72062837811452e-06	333	288	267	1315	1622	1232	537.604403135375	490.749170692653	489.091636252553	795.704937771803	823.140513666213	786.194100866876
RLTA1_RS05745	340.112809034656	-0.600138623767408	0.196868991088697	-3.04841621043826	0.00230051057377712	0.00506541741444043	184	119	170	647	781	692	297.054685215943	202.774830945923	311.406659786269	391.498931359967	396.345709724607	441.596037175226
RLTA1_RS05750	1969.88892078558	-0.201562360399676	0.149328859353304	-1.34978838834355	0.177083870533896	0.243169826087349	1158	952	1095	3411	3838	3620	1869.50720369599	1622.19864756738	2005.82524979979	2063.99204771074	1947.72706008072	2310.08331585884
RLTA1_RS05755	337.274740014756	-1.14491905969787	0.178132974350746	-6.42732803328997	1.2986637827478e-10	7.89850485667726e-10	130	124	114	682	878	839	209.875592815612	211.294781826003	208.82564244491	412.677389779749	445.571745375422	535.403287846842
RLTA1_RS05760	36.350263568352	-0.289458153692688	0.360603145003293	-0.802705571772105	0.422144931738521	0.505777518580094	11	29	17	72	76	59	17.7587040074749	49.4157151044686	31.1406659786269	43.5671144635512	38.5688526748657	37.6505291811247
RLTA1_RS05765	16426.2407369515	1.5475721298063	0.232706666899773	6.65031281838111	2.92470738153363e-11	1.90338099433141e-10	14162	12912	15597	18956	14052	10217	22863.5241958054	22001.9211527206	28570.6451334497	11470.2530801538	7131.17786562122	6519.9229939585
RLTA1_RS05770	1316.30579324574	1.20285360326845	0.210905486517815	5.70328265579213	1.17521860602202e-08	5.75229893537466e-08	1219	913	1082	1708	1314	1084	1967.98728955562	1555.74303070275	1982.01179934555	1033.50877088535	666.835163352283	691.748705632868
RLTA1_RS05775	777.926449527857	0.656867701111731	0.161422113449798	4.06925474505088	4.71637572967208e-05	0.000141450683458754	639	507	524	991	1045	1069	1031.61926007059	863.923019240192	959.865233694148	599.652922685822	530.321724279403	682.176537196989
RLTA1_RS05780	1575.2550070274	0.0421780230364591	0.122961762846142	0.34301739061138	0.731585377181781	0.787513525707646	956	915	924	2622	2957	2459	1543.39282101327	1559.15101105478	1692.58678613243	1586.56908504766	1500.63285999445	1569.19747892179
RLTA1_RS05785	512.986249986694	-0.766413003186059	0.184343230577679	-4.15753266764578	3.21703283841437e-05	9.90402777550712e-05	239	189	236	1067	1447	874	385.848205253317	322.054143267054	432.305715938586	645.640432397349	734.330655533298	557.73834753056
RLTA1_RS05790	4497.45768338928	-0.79932035280941	0.181372082747581	-4.40707489653654	1.04775966116453e-05	3.45290063277387e-05	2079	1578	2076	10105	12146	7613	3356.39505741275	2688.8964977535	3802.82485715468	6114.52349519701	6163.91163932788	4858.19455348987
RLTA1_RS05795	1470.71870451927	0.225973665836054	0.176962074556438	1.27696098953668	0.201616020107112	0.271496070352893	986	799	985	2448	2860	1777	1591.82565012456	1361.48815063691	1804.32682287927	1481.28189176074	1451.40682434363	1133.98288737049
RLTA1_RS05800	460.11085191829	0.621462803407803	0.205735069947486	3.02069454452482	0.0025219563691538	0.00551381301537076	398	236	343	618	667	588	642.542199543181	402.141681539813	628.308731215826	373.951065812148	338.492430712308	375.229002686463
RLTA1_RS05805	383.574113192097	-0.613441706480842	0.201710811583624	-3.04119398293395	0.00235641962511493	0.0051795158584204	172	213	147	703	1094	644	277.681553571425	362.949907491441	269.275170521068	425.384464831618	555.188484556619	410.965098180412
RLTA1_RS05810	5591.82340450983	-0.698214752301167	0.189037785066736	-3.6935195366084	0.000221171509639328	0.000589959977874519	2597	2212	2638	12942	14843	8451	4192.66857340111	3769.22626934774	4832.29863833046	7831.18882482332	7532.59842438199	5392.95969677432
RLTA1_RS05815	2010.89829251872	-1.92509748358224	0.305293575180448	-6.30572550517772	2.86847020267118e-10	1.68465165058128e-09	502	508	458	6553	7926	2449	810.442673795671	865.627009416208	838.966177541832	3965.21251499515	4022.3253460656	1562.81603329787
RLTA1_RS05820	5231.04163804453	-0.943304625716917	0.535025868093	-1.7631009675834	0.0778834620797319	0.119614790745408	2439	2417	1464	14356	18050	4390	3937.58900674829	4118.54425543105	2681.76088192411	8686.79854498251	9160.1025102806	2801.45462890064
RLTA1_RS05825	789.97543895611	-1.00421879093869	0.147873477093724	-6.79106767944737	1.11306689626371e-11	7.71947887259507e-11	312	284	322	1802	1959	1689	503.701422757469	483.933209988589	589.840849712816	1090.38805921277	994.162926185025	1077.82616587999
RLTA1_RS05830	428.439229692434	1.79606878940434	0.269779528701676	6.65754291308902	2.78443122323382e-11	1.82572771645717e-10	420	429	320	239	288	446	678.059607558131	731.011785510931	586.177241950625	144.61861606651	146.155652241596	284.612474826807
RLTA1_RS05835	832.237323226426	1.07867271420526	0.201195030622244	5.36132881050391	8.2611988303952e-08	3.63284264024319e-07	653	535	777	1002	963	798	1054.22124698919	911.634744168644	1423.31161561136	606.309009617754	488.707962182838	509.239360788772
RLTA1_RS05840	489.358299681041	1.56194608148379	0.196721735691875	7.93987545906091	2.02384360196964e-15	2.02094411256854e-14	409	372	491	471	464	348	660.300903550656	633.88434547801	899.41570561799	285.001540449064	235.472995278127	222.074307712397
RLTA1_RS05845	195.375196910799	0.925763379758649	0.19942715006851	4.64211306956259	3.44864041394516e-06	1.21460453184425e-05	155	143	150	222	313	173	250.236283741691	243.67059517031	274.770582164355	134.331936262616	158.842774832013	110.399009293806
RLTA1_RS05850	761.371845815892	1.77877862471818	0.19552250088707	9.09756481554814	9.23798271145429e-20	1.30871421745602e-18	659	613	780	503	627	640	1063.90781281145	1044.5459778979	1428.80702725465	304.364702432864	318.193034567642	408.412519930844
RLTA1_RS05855	2699.70045113351	0.862420290057438	0.135935366945339	6.34434076603644	2.23379893859053e-10	1.32846233805256e-09	1921	2165	1998	3251	3578	3079	3101.31549075993	3689.13873107498	3659.94415442921	1967.17623779173	1815.78098514039	1964.8471076048
RLTA1_RS05860	133.136703562258	0.782521475936748	0.228616457878049	3.42285714335653	0.00061966634582473	0.00152240903433146	107	76	111	140	216	155	172.743757163619	129.503253377228	203.330230801623	84.7138336791273	109.616739181197	98.9124071707514
RLTA1_RS05865	267.120960814654	-2.06183727496632	0.274490158166543	-7.51151621879037	5.84464285126614e-14	5.14358089309659e-13	60	68	53	786	1066	433	96.8656582225902	115.871331969099	97.0856056980722	475.6076662271	540.978907255353	276.316595515712
RLTA1_RS05870	173.258676139602	1.12583061103439	0.198025233487009	5.68528864331954	1.30591902613914e-08	6.36521371481803e-08	124	145	145	173	196	192	200.189026993353	247.078575522343	265.611562758877	104.682094474922	99.4670411088642	122.523755979253
RLTA1_RS05875	1836.59175331082	1.86346973825132	0.178599867214982	10.4337688896949	1.73852656305258e-25	3.73997843965324e-24	1797	1774	1485	1562	1577	987	2901.12646376657	3022.87857225266	2720.22876342712	945.164344334263	800.303693003463	629.848683080849
RLTA1_RS05880	620.070072525018	-0.0765033500123793	0.174757011095454	-0.437769847016853	0.661553131104562	0.728239110598079	424	334	304	1200	1255	857	684.517318106304	569.132718789396	556.868379853094	726.11857439252	636.893554038901	546.889889969896
RLTA1_RS05885	255.976358528874	-1.03848751702206	0.223429174959211	-4.64794947755432	3.35250995839282e-06	1.18373831864225e-05	89	109	95	606	795	411	143.684059696842	185.734929185761	174.021368704092	366.689880068222	403.45049837524	262.277415143089
RLTA1_RS05890	2938.12713680893	0.407752114156364	0.21302383321465	1.91411499832274	0.0556054635306414	0.0888514628171873	2117	2010	1752	4909	5645	2729	3417.74330762039	3425.02025379248	3209.32039967967	2970.4300680774	2864.75228091601	1741.49651076762
RLTA1_RS05895	2995.7856215536	-1.78325718547872	0.234517358923693	-7.60394536960035	2.87236544482578e-14	2.59667797022512e-13	823	747	789	9452	10227	4730	1328.67394528653	1272.88066148407	1445.29326218451	5719.39397096508	5190.04810928752	3018.4237801139
RLTA1_RS05900	867.382104953615	-1.0476041988587	0.152223776535473	-6.88200110851	5.90175541122374e-12	4.21899848371584e-11	324	312	351	2074	2230	1755	523.074554401987	531.644934917041	642.963162264592	1254.97493607507	1131.69133506514	1119.94370699786
RLTA1_RS05905	1282.23779091103	0.344222043387552	0.132934378566929	2.58941326614202	0.00961396383987477	0.0186811619637377	926	830	761	2020	2207	1642	1494.95999190197	1414.31184609341	1394.00275351383	1222.29960022741	1120.01918228196	1047.83337144757
RLTA1_RS05910	341.134668492447	-1.40434488894725	0.234692664654416	-5.9837613204279	2.18042761997675e-09	1.16100691453307e-08	119	89	119	863	1173	576	192.116888808137	151.655125665438	217.984661850389	522.20027475062	595.279791942335	367.57126793776
RLTA1_RS05915	252.778793507521	-1.98734247537386	0.246821149104459	-8.05175116712863	8.16177153287123e-16	8.37813661032584e-15	62	52	64	727	943	458	100.094513496676	88.6074891528402	117.235448390125	439.906836319468	478.558264110505	292.270209575511
RLTA1_RS05920	225.363102615037	-0.369429061145787	0.191503970852678	-1.92909347780567	0.0537192585509075	0.0862527602164997	106	115	122	364	521	434	171.129329526576	195.958870241858	223.480073493676	220.255967565731	264.399634784277	276.954740078104
RLTA1_RS05925	206.364571828963	-0.27789379132484	0.252077562020794	-1.10241383285799	0.270281800459488	0.346808569440838	115	81	129	287	456	428	185.659178259964	138.023204257309	236.302700661346	173.663359042211	231.413116049194	273.125872703752
RLTA1_RS05930	525.850736462791	0.243687242670051	0.177692944400704	1.37139515298101	0.1702518076231	0.235027747897209	369	340	292	678	905	902	595.723798068929	579.356659845493	534.886733279945	410.256994531774	459.273837773072	575.606395277534
RLTA1_RS05935	281.284720560712	0.811643877558466	0.197164165617453	4.11658921395106	3.84520527776997e-05	0.000116984202470784	239	186	203	310	348	390	385.848205253317	316.942172739005	371.856187862428	187.580631718068	176.604746458596	248.876379332858
RLTA1_RS05940	309.174016617631	0.833242900413419	0.2216808983361	3.75874920513045	0.000170764900512982	0.000464752579685859	240	232	221	330	342	461	387.462632890361	395.325720835748	404.82865772215	199.682607957943	173.559837036896	294.184643262686
RLTA1_RS05945	125.51561033378	-0.686381113048925	0.223578533144341	-3.06997770937964	0.00214074747597713	0.00475191398329955	59	49	60	250	265	280	95.251230585547	83.4955186247917	109.908232865742	151.274702998442	134.483499458413	178.680477469744
RLTA1_RS05950	80.1838203463177	0.550092370353515	0.256137656209923	2.14764349175849	0.03174208760251	0.0544529536277367	64	45	58	91	156	95	103.323368770763	76.6795579207271	106.244625103551	55.0639918914327	79.167644964198	60.6237334272347
RLTA1_RS05955	89.5528735287863	1.08363297541837	0.223196645077856	4.8550594254693	1.20350646842545e-06	4.52450921517009e-06	78	62	73	86	122	91	125.925355689367	105.647390913002	133.721683319986	52.0384978314639	61.9131582412318	58.071155177667
RLTA1_RS05960	94.0932886090184	0.704563004040326	0.298577386817577	2.35973330582733	0.0182880772283631	0.0333685597596049	50	54	97	111	145	115	80.7213818521585	92.0154695048725	177.684976466283	67.1659681313081	73.5853110244148	73.3866246750736
RLTA1_RS05965	15.9389988450862	-4.75118617791944	1.07595113916721	-4.41580105728303	1.00636608652672e-05	3.32750076996738e-05	1	0	1	47	64	49	1.61442763704317	0	1.8318038810957	28.439644163707	32.4790338314658	31.2690835572053
RLTA1_RS05970	4737.87735058918	-0.259463706750131	0.189278125358766	-1.37080661729047	0.170435247581714	0.235187819371322	2715	2151	2670	10111	10194	6576	4383.1710345722	3665.28286861075	4890.91636252553	6118.15408806897	5173.30110746817	4196.43864228943
RLTA1_RS05975	2029.75426130288	1.14541448974212	0.285002663764376	4.01896064623832	5.84554324883132e-05	0.000171824421696814	1739	1544	1610	2389	3291	1058	2807.48966081807	2630.96083176895	2949.20424856408	1445.58106185311	1670.13281780241	675.156947010677
RLTA1_RS05980	1532.40746362864	2.92175161626586	0.174605052137994	16.7334884099273	7.47302858377944e-63	7.89197109529435e-61	1386	1685	1645	632	615	592	2237.59670494183	2871.22344658722	3013.31738440243	382.42244918006	312.103215724242	377.781580936031
RLTA1_RS05985	214.339454180616	0.834392937169137	0.177363983183521	4.7044102313928	2.5460085804355e-06	9.14254497971943e-06	154	152	173	249	317	235	248.621856104648	259.006506754456	316.902071429557	150.669604186448	160.872714446479	149.963972162107
RLTA1_RS05990	816.006490594746	0.836382392784623	0.192185139306733	4.35196184159552	1.34924748609128e-05	4.3679772308668e-05	712	568	557	879	972	1149	1149.47247757474	967.866419977177	1020.31476177031	531.881855742521	493.275326315388	733.228102188344
RLTA1_RS05995	291.54470690949	0.266683189545031	0.222279623724498	1.19976444568562	0.230230836099366	0.303175690083616	197	222	141	386	453	519	318.042244497504	378.285819075587	258.284347234494	233.568141429594	229.890661338344	331.197027881419
RLTA1_RS06000	40.6590918598362	-0.679163682998912	0.312297336365454	-2.1747341520843	0.0296500440640017	0.051267875744503	21	20	14	72	106	83	33.9029803779066	34.0798035203231	25.6452543353398	43.5671144635512	53.7933997833653	52.9659986785314
RLTA1_RS06005	264.381388486409	0.62321873322991	0.195718597382999	3.18425914329613	0.00145125027328752	0.0033208189116264	203	166	192	384	441	263	327.728810319763	282.862369218682	351.706345170375	232.357943805606	223.800842494944	167.832019909081
RLTA1_RS06010	1415.80108433632	-1.21875341165679	0.213388961540368	-5.71141732383484	1.12039124129766e-08	5.50326071306885e-08	554	496	444	3982	4203	2193	894.392910921916	845.179127304014	813.320923206492	2409.50346935918	2132.9590499008	1399.45102532553
RLTA1_RS06015	250.086482978032	-0.483504234417977	0.181867257598227	-2.6585557004775	0.00784763772614117	0.0155259821036628	124	139	103	507	610	405	200.189026993353	236.854634466246	188.675799752857	306.78509768084	309.565791206159	258.448547768738
RLTA1_RS06020	61.8141451491308	0.938017512833634	0.273535432437759	3.42923585611555	0.00060528328566547	0.00148917207945229	46	53	43	66	67	84	74.2636713039858	90.3114793288563	78.7675668871152	39.9365215915886	34.0014885423158	53.6041432409233
RLTA1_RS06025	153.981626304466	0.499806760077969	0.199002718026097	2.51155745527267	0.0120199717571233	0.0228904926631556	102	122	92	188	251	222	164.671618978403	207.886801473971	168.525957060805	113.758576654828	127.37871080778	141.668092851012
RLTA1_RS06030	36.5372810012589	-0.856090936808963	0.420187697808628	-2.03740124062096	0.0416098496517525	0.0690525362077893	16	22	8	74	131	47	25.8308421926907	37.4877838723555	14.6544310487656	44.7773120875387	66.4805223737817	29.9927944324214
RLTA1_RS06035	618.828309906678	-0.035405841299076	0.197070144852901	-0.179661111659019	0.857418624993938	0.890509285681381	401	317	353	1097	1441	758	647.385482454311	540.164885797122	646.626770026783	663.793396757162	731.285746111598	483.713578293094
RLTA1_RS06040	35.4070083434262	-1.27485525109669	0.383501800061357	-3.3242484152427	0.000886571854969815	0.00210685503891565	7	14	15	67	121	75	11.3009934593022	23.8558624642262	27.4770582164355	40.5416204035823	61.4056733376151	47.8608421793958
RLTA1_RS06045	616.685896005523	1.18872182551039	0.131480988833033	9.04101677406718	1.55221209355998e-19	2.15516300639703e-18	530	487	484	605	757	592	855.64664763288	829.843215719869	886.59307845032	366.084781256229	384.166072037807	377.781580936031
RLTA1_RS06050	1067.62316988657	1.08911156695079	0.132053545798821	8.24749960603111	1.61743031894207e-16	1.79800467671869e-15	898	814	830	1121	1264	1142	1449.75601806477	1387.04800327715	1520.39722130943	678.315768245012	641.460918171451	728.761090251601
RLTA1_RS06055	1713.01746132391	1.23645090885209	0.128112160328403	9.65131573523204	4.85290287562492e-22	8.29037574585924e-21	1442	1371	1393	1582	2029	1685	2328.00465261625	2336.17053131815	2551.70280636631	957.266320574138	1029.68686943819	1075.27358763043
RLTA1_RS06060	1397.57948579612	0.692313881191364	0.147708413973972	4.6870307693735	2.77197304722086e-06	9.91897197565511e-06	1022	973	1022	1584	2085	1863	1649.94504505812	1657.98244126372	1872.10356647981	958.476518198126	1058.10602404072	1188.86331973619
RLTA1_RS06065	269.382794959287	-1.21828529221931	0.185744495595783	-6.5589307952928	5.41949443632813e-11	3.4433797831547e-10	103	76	104	625	732	596	166.286046615446	129.503253377228	190.507603633953	378.186757496104	371.478949447391	380.334159185599
RLTA1_RS06070	403.437890161732	1.01804012621164	0.146250708066933	6.96092442674348	3.38047091177285e-12	2.47239058290207e-11	352	295	300	421	539	426	568.278528239196	502.677101924766	549.541164328711	254.746599849376	273.534363049376	271.849583578968
RLTA1_RS06075	958.275475655245	0.724052172133057	0.168790406668098	4.28965239450369	1.78952984814559e-05	5.71109113625218e-05	702	718	669	1204	1657	937	1133.3282012043	1223.4649463796	1225.47679645303	728.538969640495	840.902485292796	597.941454961252
RLTA1_RS06080	168.982913066096	0.757133951461444	0.24197813656498	3.12893537494502	0.00175440889369041	0.00394968668896064	157	114	103	170	218	257	253.465139015778	194.254880065842	188.675799752857	102.86679803894	110.631708988431	164.00315253473
RLTA1_RS06085	240690.602199722	1.67730114196536	0.130388234782082	12.8638994520375	7.18581098083221e-38	3.05396966685369e-36	226580	219957	196286	198010	200785	191608	365797.014001241	374804.567145986	359557.456604751	119815.615762886	101895.35637267	122273.603310796
RLTA1_RS06090	584.393403395373	1.35459486128988	0.138985936723432	9.74627284762909	1.91365450673673e-22	3.33454297798874e-21	482	495	491	534	656	516	778.154121054808	843.475137127998	899.41570561799	323.122765604671	332.910096772525	329.282594194243
RLTA1_RS06095	1596.66920308005	0.49925386481759	0.223392680958449	2.23487118143522	0.0254258070179193	0.0446730211532385	1153	787	1315	2268	2864	1791	1861.43506551077	1341.04026852472	2408.82210364085	1372.36410560186	1453.4367639581	1142.91691124397
RLTA1_RS06100	1263.84564157207	1.19289999964993	0.118189014454099	10.0931546401312	5.92346671085708e-24	1.14051278935563e-22	1076	1038	966	1260	1497	1231	1737.12413745845	1768.74180270477	1769.52254913845	762.424503112146	759.704900714131	785.555956304484
RLTA1_RS06105	1400.541598421	-0.24200825851404	0.160338191504079	-1.50936128344621	0.131206481470415	0.187789072006722	762	751	732	2588	3380	1992	1230.19385942689	1279.69662218813	1340.88044096205	1565.99572543987	1715.29897422429	1271.18396828475
RLTA1_RS06110	3762.43286494557	-1.15431667160319	0.189329398099957	-6.09686970532575	1.08165611497445e-09	5.92699930925466e-09	1616	1144	1332	9406	11307	6498	2608.91506146176	1949.36476136248	2439.96276961948	5691.55942561337	5738.13180519351	4146.66336642286
RLTA1_RS06115	3617.07693930917	1.59083445388842	0.146659133810318	10.8471556633215	2.05727995811319e-27	4.94456596829275e-26	3692	3205	2659	3194	3199	2905	5960.46683596338	5461.28851413178	4870.76651983347	1932.68560550809	1623.44420666968	1853.8099537486
RLTA1_RS06120	1291.4006379633	-1.08885366153785	0.149394849173718	-7.28842840004293	3.13591472974308e-13	2.56541381059968e-12	515	442	488	2922	3778	2483	831.430233077232	753.163657799141	893.920293974703	1768.09872864579	1917.27796586372	1584.5129484192
RLTA1_RS06125	23128.0761346687	1.26169347914977	0.350757728421167	3.59705111795799	0.00032184525198363	0.000832687975622086	25473	21290	11205	24672	37910	10457	41124.3151984006	36277.950847384	20525.3624876774	14928.9978895102	19238.7526961073	6673.07768893256
RLTA1_RS06130	6608.85769973049	-1.61997573394163	0.547492672302715	-2.95889938969982	0.00308739881572954	0.00661924630748537	1952	2085	1654	18745	29161	5920	3151.36274750827	3552.81951699369	3029.80361933229	11342.5772308231	14798.7672743652	3777.81580936031
RLTA1_RS06135	270.135881200265	-1.01311090146539	0.200745621430267	-5.0467397208826	4.49412918793777e-07	1.80646369319067e-06	108	96	109	620	813	463	174.358184800662	163.583056897551	199.666623039432	375.161263436135	412.58522664034	295.46093238747
RLTA1_RS06140	2603.47662853469	-0.350145924032378	0.161692570226328	-2.16550410165577	0.0303491016298078	0.0523208603412715	1505	1214	1293	5515	4916	4579	2429.71359374997	2068.64407368361	2368.52241825674	3337.11994814562	2494.79578617947	2922.06395119271
RLTA1_RS06145	1337.94671909855	-0.360960417910512	0.153901848050166	-2.34539365500571	0.0190069998961269	0.0344907027534507	760	592	698	2408	2797	2565	1226.96500415281	1008.76218420157	1278.5991090048	1457.07793928099	1419.43527541578	1636.84080253534
RLTA1_RS06150	2455.71267022911	0.453829877742001	0.128653143971822	3.52754595598068	0.000419430945092014	0.00106655734669512	1799	1569	1604	3331	3875	3504	2904.35531904066	2673.56058616935	2938.21342527751	2015.58414275124	1966.50400151453	2236.05854662137
RLTA1_RS06155	726.095407225365	0.207015980897341	0.14198357666953	1.45802765188242	0.144832921309441	0.204183952574191	507	408	448	1069	1347	1084	818.514811980887	695.227991814592	820.648138730875	646.850630021336	683.582165171633	691.748705632868
RLTA1_RS06160	640.728536174183	0.0480471211625641	0.140177503128176	0.342759145300445	0.731779663398069	0.787601027468274	438	349	356	1061	1234	975	707.119305024908	594.692571429639	652.12218167007	642.009839525386	626.236371062951	622.190948332146
RLTA1_RS06165	702.665701824901	0.628192367126794	0.18662219415168	3.36611821537271	0.000762340301112128	0.00183604419445457	523	518	455	897	1325	690	844.345654173577	882.666911176369	833.470765898545	542.773634358408	672.417497292066	440.319748050442
RLTA1_RS06170	4457.52411372687	-0.0386771023365884	0.239382090871404	-0.161570576127041	0.871644029670306	0.902527227121248	2815	2861	2060	9674	9229	4724	4544.61379827652	4875.11589358223	3773.51599505715	5853.7259072277	4683.5781754781	3014.59491273955
RLTA1_RS06175	1311.76780830365	0.235751923999377	0.120377489691884	1.95843861342186	0.050178567570035	0.0812813284378186	869	806	808	2007	2386	1863	1402.93761659051	1373.41608186902	1480.09753592533	1214.43331567149	1210.85898002934	1188.86331973619
RLTA1_RS06180	411.680235927208	1.08284001029542	0.168047439660984	6.44365669884602	1.16628733870977e-10	7.1307217112343e-10	355	302	322	402	480	479	573.121811150325	514.605033156879	589.840849712816	243.249722421494	243.592753735994	305.671245385741
RLTA1_RS06185	132.180493417741	0.00876497500342407	0.231516963298438	0.0378588889494268	0.969800191398529	0.977089814115025	74	71	86	179	252	249	119.467645141195	120.983302497147	157.53513377423	108.312687346884	127.886195711397	158.897996035594
RLTA1_RS06190	1340.30334696959	1.13892241501261	0.155703655691147	7.31467999230391	2.57995476451477e-13	2.12808103061159e-12	1168	1177	895	1397	1820	1163	1885.65148006642	2005.59643717102	1639.46447358065	845.323040355292	923.62252458231	742.162126061831
RLTA1_RS06195	162.669399512644	-0.25810894449104	0.196793722729969	-1.31157102427096	0.189664914991312	0.257642653964031	85	85	89	293	390	244	137.226349148669	144.839164961373	163.030545417518	177.293951914174	197.919112410495	155.707273223634
RLTA1_RS06200	363.22075221605	0.611486219844859	0.230544824087651	2.65235284402818	0.00799329622532646	0.0157756229035149	302	171	294	464	598	435	487.557146387037	291.382320098763	538.550341042137	280.765848765108	303.475972362759	277.592884640496
RLTA1_RS06205	511.318862456963	-1.03633796839249	0.173878927769113	-5.96011248567513	2.52064363575435e-09	1.32495370597344e-08	216	196	176	1323	1172	1046	348.716369601325	333.982074499167	322.397483072844	800.545728267753	594.772307038718	667.499212261974
RLTA1_RS06210	470.654842125679	-2.119612908636	0.192809676035726	-10.9932911678315	4.11636594893184e-28	1.03953154579909e-26	107	97	104	1510	1396	1055	172.743757163619	165.287047073567	190.507603633953	913.699206110587	708.448925448849	673.242513323501
RLTA1_RS06215	2718.06688440236	-0.588446606460685	0.217135476122918	-2.71004359567467	0.00672743649881498	0.0135169306418969	1416	1290	1108	6882	6545	3618	2286.02953405313	2198.14732706084	2029.63870025404	4164.2900241411	3321.488694171	2308.80702673406
RLTA1_RS06220	3513.26004386428	0.208116296201579	0.148488604485757	1.40156409255999	0.161045455861597	0.224004555449078	2226	2125	2230	5443	7148	4480	3593.71592005809	3620.97912403433	4084.92265484342	3293.55283368207	3627.50209105184	2858.88763951591
RLTA1_RS06225	3737.80117268885	1.32145164548694	0.134799747096764	9.80307214180721	1.09212475106847e-22	1.95182295255058e-21	3219	3289	2848	3621	4547	2993	5196.84256364196	5604.42368891714	5216.97745336056	2191.06279822943	2307.53385674493	1909.96667523909
RLTA1_RS06230	621.690628644385	-0.310804114375115	0.143888013319424	-2.16004173805045	0.0307694386160664	0.0529276868593245	311	359	301	1130	1351	1090	502.086995120426	611.7324731898	551.372968209806	683.761657552956	685.612104786099	695.57757300722
RLTA1_RS06235	404.296715477278	-0.103881476266825	0.232794712130477	-0.446236408534062	0.65542648588482	0.723408172069231	238	278	170	664	1039	513	384.233777616274	473.709268932492	311.406659786269	401.785611163861	527.276814857703	327.368160507068
RLTA1_RS06240	108.068727405434	-0.0587800556638455	0.204158802347246	-0.287913403625226	0.773413026546711	0.820395230956243	61	62	62	185	206	179	98.4800858596333	105.647390913002	113.571840627934	111.943280218847	104.541890145031	114.227876668158
RLTA1_RS06245	1314.15524461142	0.32759998256519	0.137808743736296	2.37720752459705	0.017444270815019	0.0320217454781886	966	788	811	2078	2180	1776	1559.5370973837	1342.74425870073	1485.59294756861	1257.39533132305	1106.31708988431	1133.34474280809
RLTA1_RS06250	558.720893274027	-0.346809780280467	0.171742963364935	-2.01935365202435	0.0434504751522561	0.0716126298915169	277	292	290	1208	1124	901	447.196455460958	497.565131396718	531.223125517754	730.95936488847	570.413031665119	574.968250715142
RLTA1_RS06255	559.143961468881	0.674799152206712	0.160822123372044	4.1959348506153	2.71748358813261e-05	8.45951791392778e-05	463	361	382	651	820	756	747.479995950987	615.140453541833	699.749082578558	393.919326607942	416.137620965656	482.43728916831
RLTA1_RS06260	817.972787938072	1.28187367582129	0.154735982549348	8.28426365155552	1.18842071980218e-16	1.34251092658366e-15	687	663	676	795	820	836	1109.11178664866	1129.74548669871	1238.2994236207	481.053555535044	416.137620965656	533.488854159666
RLTA1_RS06265	929.306922053728	-1.02408228130659	0.132114913794106	-7.75145100501342	9.08483982950972e-15	8.65045541143207e-14	384	362	328	2126	2305	2009	619.940212624577	616.844443717849	600.83167299939	1286.44007429875	1169.75270283639	1282.03242584542
RLTA1_RS06270	3174.56266411203	-0.390289731890689	0.123053054286443	-3.1717191755531	0.00151539468413972	0.00345625031035792	1659	1603	1547	6359	7027	5312	2678.33544985462	2731.4962521539	2833.80060405505	3847.82334546836	3566.09641771423	3389.82391542601
RLTA1_RS06275	1250.63681312388	-0.139130596889865	0.134675368999474	-1.03308123767167	0.301565882880864	0.380574724548185	725	677	681	2338	2578	1895	1170.4600368563	1153.60134916294	1247.45844302617	1414.72102244143	1308.29608152373	1209.28394573273
RLTA1_RS06280	1193.6190739697	0.649977033973647	0.158039859275703	4.11274115879687	3.90988689312842e-05	0.000118848284540362	849	917	787	1397	2127	1351	1370.64906384965	1562.55899140682	1441.62965442232	845.323040355292	1079.42038999262	862.133303791517
RLTA1_RS06285	1996.26577733005	0.203375195440886	0.133145453948121	1.52746631154323	0.126645098121974	0.182266432771043	1217	1272	1244	2873	3859	2930	1964.75843428154	2167.47550389255	2278.76402808305	1738.44888685809	1958.38424305667	1869.7635678084
RLTA1_RS06290	1320.76184995703	-0.162361034336431	0.125993905155896	-1.28864197149486	0.19752258480781	0.267067394007844	726	746	708	2224	2841	2189	1172.07446449334	1271.17667130805	1296.91714781576	1345.73975787414	1441.76461117491	1396.89844707597
RLTA1_RS06295	312.101305254464	-0.0279120163573622	0.198881312753759	-0.140345093115515	0.888387337707923	0.915174088993878	147	200	191	463	668	510	237.320862645346	340.798035203231	349.874541289279	280.160749953114	338.999915615925	325.453726819892
RLTA1_RS06300	307.37802959081	-0.467503032080218	0.1766345086136	-2.64672535253523	0.00812753323082366	0.0160206183876812	146	171	135	558	789	520	235.706435008303	291.382320098763	247.29352394792	337.645137092522	400.40558895354	331.835172443811
RLTA1_RS06305	514.133074167489	0.112368320882499	0.168342794605081	0.667497062443962	0.504454685429766	0.585617781053543	312	327	296	744	1141	709	503.701422757469	557.204787557283	542.213948804328	450.193516123362	579.040275026602	452.444494735889
RLTA1_RS06310	1489.99287454584	0.193002488913241	0.163348471574073	1.18153838265772	0.237388915015008	0.310723143221523	979	965	843	2088	3272	1954	1580.52465666526	1644.35051985559	1544.21067176368	1263.44631944298	1660.49060463369	1246.93447491386
RLTA1_RS06315	308.647395049244	-0.553251050808673	0.179581271748658	-3.08078367761536	0.00206456583757151	0.00459451592843978	180	131	129	661	729	520	290.59697466777	223.222713058117	236.302700661346	399.97031472788	369.956494736541	331.835172443811
RLTA1_RS06320	415.07035638847	-0.0744990104943063	0.151731040018141	-0.490993869714458	0.623430783372434	0.695027600784687	273	238	200	678	877	662	440.738744912785	405.549661891845	366.360776219141	410.256994531774	445.064260471805	422.451700303467
RLTA1_RS06325	1828.20478523405	-0.219573705431069	0.211098301193836	-1.0401490878387	0.298270640715034	0.377030534237176	1082	1060	827	4055	3968	2247	1746.81070328071	1806.22958657713	1514.90180966615	2453.67568263472	2013.70009755088	1433.9108316947
RLTA1_RS06330	1152.52266831036	0.212725386802228	0.135767913633125	1.56683108040578	0.117154180502964	0.170224022953025	814	737	623	1734	2000	1786	1314.14409655314	1255.84075972391	1141.21381792262	1049.24133999719	1014.96980723331	1139.72618843201
RLTA1_RS06335	1558.14452517007	-0.241679792761256	0.137780368734702	-1.75409454177477	0.0794143087935839	0.121652248855226	819	832	843	2842	3073	2798	1322.21623473836	1417.71982644544	1544.21067176368	1719.69082368628	1559.50110881398	1785.52848557266
RLTA1_RS06340	703.897093370206	-0.0368753514181657	0.199891528666299	-0.184476809318547	0.853639418415898	0.887302548103518	438	397	383	1251	1678	830	707.119305024908	676.484099878414	701.580886459654	756.978613804202	851.559668268745	529.659986785314
RLTA1_RS06345	861.073821743517	-0.00383284876337374	0.148396208273683	-0.025828481791832	0.979394144238481	0.984067660461688	480	535	488	1487	1786	1222	774.925265780721	911.634744168644	893.920293974703	899.781933434731	906.368037859344	779.812655242956
RLTA1_RS06350	2418.24148681628	-0.16119002528404	0.130021791419274	-1.23971546249705	0.215080655900485	0.286473731433895	1419	1333	1249	4391	5320	3608	2290.87281696426	2271.41890462954	2287.92304748853	2656.98888346463	2699.8196872406	2302.42558111014
RLTA1_RS06355	4445.79272643639	1.25001155105118	0.18747233383541	6.66771211238357	2.59821799332801e-11	1.71006415613751e-10	3528	4623	2842	4062	5607	4062	5695.7007034883	7877.54658372269	5205.98663007399	2457.91137431868	2845.46785457858	2592.14321243608
RLTA1_RS06360	207.685797173858	0.198849938677922	0.2447807923	0.812359241137738	0.416585526722928	0.499931322530786	127	164	99	237	422	349	205.032309904483	279.45438886665	181.348584228475	143.408418442523	214.158629326228	222.712452274789
RLTA1_RS06365	2001.48420498596	1.00265016968454	0.20535574052989	4.8825037327778	1.04747255827294e-06	3.97651619344356e-06	1846	1735	1132	1811	2604	2478	2980.23341798169	2956.42295538803	2073.60199340034	1095.83394852071	1321.49068901777	1581.32222560724
RLTA1_RS06370	5134.27054494073	1.47937088115644	0.210420879150449	7.03053274527337	2.05746429835667e-12	1.5604489836285e-11	5196	4871	3267	3604	5121	5254	8388.56600207631	8300.1361473747	5984.50327953966	2180.77611842553	2598.83019142088	3352.81153080728
RLTA1_RS06375	1905.23739556892	1.24330884380574	0.148629109998741	8.36517721068418	6.00246410221507e-17	6.96218834712253e-16	1683	1697	1325	2010	1973	1846	2717.08171314365	2891.67132869942	2427.14014245181	1216.24861210747	1001.26771483566	1178.01486217553
RLTA1_RS06380	962.042823796551	1.52374311244832	0.172062641726027	8.85574635587983	8.3125709669806e-19	1.12284146588866e-17	959	855	697	766	864	922	1548.2361039244	1456.91160049381	1276.7673051237	463.505689987225	438.466956724789	588.369286525373
RLTA1_RS06385	1045.24974431939	1.07563157912667	0.18003244902927	5.97465393003567	2.30579129119674e-09	1.22215705700694e-08	890	898	702	922	1285	1267	1436.84059696842	1530.18317806251	1285.92632452918	557.901104658253	652.1181011474	808.529160550594
RLTA1_RS06390	8184.34509276247	1.4116628372633	0.26463629289598	5.33435086251825	9.58869585989172e-08	4.17939176162799e-07	7773	5976	7074	5628	6668	10384	12548.9460227366	10183.0452918726	12958.180654871	3405.49611390092	3383.90933731585	6626.49313587795
RLTA1_RS06395	3341.20193263257	0.875766153938218	0.151155406955118	5.79381294774492	6.88060901896662e-09	3.45268861498901e-08	2697	2428	2448	3390	4552	4247	4354.11133710543	4137.28814736723	4484.25590092228	2051.28497265887	2310.07128126301	2710.19995647859
RLTA1_RS06400	1769.66675243342	-0.0207031804711778	0.116685710423401	-0.177426870831528	0.859173102268764	0.891717088324391	1093	1014	971	2859	3605	2801	1764.56940728818	1727.84603848038	1778.68156854393	1729.97750349018	1829.48307753804	1787.44291925984
RLTA1_RS06405	1051.85538213442	0.525751904013763	0.122454263416536	4.29345528154774	1.75913758840848e-05	5.6218198033962e-05	793	699	684	1428	1716	1335	1280.24111617523	1191.08913303529	1252.95385466946	864.081103527098	870.844094606178	851.922990793246
RLTA1_RS06410	829.776394648487	0.268974677148374	0.147188681485294	1.82741413561237	0.0676375255709702	0.105655211391677	568	494	525	1230	1351	1298	916.99489784052	841.771146951982	961.697037575244	744.271538752333	685.612104786099	828.311641984744
RLTA1_RS06415	413.444256503711	-0.592538746803752	0.205036561953091	-2.88991749159018	0.00385342950518265	0.00810208254935839	214	151	211	730	919	914	345.487514327238	257.30251657844	386.510618911193	441.722132755449	466.378626423705	583.264130026237
RLTA1_RS06420	989.481247503004	-0.244729087918171	0.169412651548399	-1.44457385963442	0.148577619660411	0.208829604564038	542	459	579	1628	2062	1861	875.019779277398	782.131490791416	1060.61444715441	985.100865925852	1046.43387125754	1187.58703061141
RLTA1_RS06425	2516.81608438931	0.692875387467126	0.119513343204184	5.79747305941711	6.73215913476694e-09	3.38306771228014e-08	1923	1849	1678	3234	3559	3148	3104.54434603401	3150.67783545387	3073.76691247859	1956.88955798784	1806.13877197167	2008.87908240984
RLTA1_RS06430	3780.31791735459	-0.622084758159985	0.157401787453823	-3.95220898201353	7.74330703786417e-05	0.00022265202167456	1979	1543	1697	6967	8453	8217	3194.95229370843	2629.25684159293	3108.57118621941	4215.72342316057	4289.76989027158	5243.63386917461
RLTA1_RS06435	1507.22228989552	-1.12430831534375	0.175335325518162	-6.41233198171062	1.43310332933621e-10	8.68585235258555e-10	570	497	588	3142	3663	3822	920.223753114606	846.88311748003	1077.10068208427	1901.22046728441	1858.9172019478	2438.98851746201
RLTA1_RS06440	972.0253583394	-1.02445505444058	0.136165884386315	-7.52358095463994	5.32959745913319e-14	4.70814883271969e-13	412	374	338	2097	2439	2200	665.144186461786	637.292325830043	619.149711810348	1268.89220875093	1237.75567992102	1403.91803726228
RLTA1_RS06445	265.350131528489	-0.169652623054118	0.172866108324121	-0.981410553513604	0.32639032392207	0.407120575688831	152	160	126	451	509	489	245.393000830562	272.638428162585	230.807289018059	272.899564209189	258.309815940877	312.052691009661
RLTA1_RS06450	4331.76309033896	1.23554969238317	0.122183316198016	10.112261893275	4.87456530110639e-24	9.49042462254511e-23	3747	3342	3548	4155	5057	4179	6049.26035600075	5694.735168246	6499.24017012755	2514.1855638341	2566.35115758942	2666.80612623594
RLTA1_RS06455	621.55576534625	-0.631911293316533	0.150726804733612	-4.19242811146528	2.75984551696517e-05	8.57606921678432e-05	277	289	286	1176	1624	1144	447.196455460958	492.453160868669	523.895909993371	711.596202904669	824.155483473446	730.037379376385
RLTA1_RS06460	815.413185251417	-0.176198425868847	0.147273592035832	-1.19640203945034	0.231539705855889	0.30449655656897	456	424	458	1296	1781	1421	736.179002491685	722.491834630851	838.966177541832	784.208060343921	903.830613341261	906.803423158953
RLTA1_RS06465	2312.55202040051	0.0300102722408876	0.126942865767571	0.23640771034613	0.813116313752267	0.853913018962378	1523	1285	1289	4019	4381	3464	2458.77329121675	2189.62737618076	2361.19520273236	2431.89212540295	2223.29136274456	2210.5327641257
RLTA1_RS06470	3527.41134312027	-0.883920173175325	0.1351785079035	-6.53891056266378	6.19685669938703e-11	3.9123271009717e-10	1481	1427	1428	8125	8102	7362	2390.96733046093	2431.59398117506	2615.81594220466	4916.42784744935	4111.64268910213	4698.0202683295
RLTA1_RS06475	155.698490611052	0.617074125858332	0.252821915944837	2.44074618116955	0.014656952241499	0.0273517957491963	118	74	136	187	234	214	190.502461171094	126.095273025196	249.125327829016	113.153477842834	118.751467446297	136.562936351876
RLTA1_RS06480	1019.63636868376	0.841219973467694	0.173070530599654	4.86056159042814	1.17053218759123e-06	4.41961503115431e-06	797	792	704	1034	1336	1392	1286.69882672341	1349.5602194048	1289.58993229137	625.672171601554	677.99983123185	888.297230849587
RLTA1_RS06485	119.8872565388	1.08474118813004	0.24603799803943	4.40883602034591	1.03927675613313e-05	3.42818693338755e-05	96	98	91	94	145	157	154.985053156144	166.991037249583	166.694153179709	56.879288327414	73.5853110244148	100.188696295535
RLTA1_RS06490	82.9592544517459	0.803194766050785	0.259742680805583	3.09227102592344	0.00198631406016091	0.00443027487978289	60	70	55	98	149	72	96.8656582225902	119.279312321131	100.749213460264	59.2996835753891	75.6152506388814	45.94640849222
RLTA1_RS06495	1111.94404071985	0.288904553135452	0.255401796172886	1.13117666932886	0.257980739621225	0.333356647230245	722	836	589	1813	2515	986	1165.61675394517	1424.53578714951	1078.93248596537	1097.0441461447	1276.32453259588	629.210538518457
RLTA1_RS06500	1737.26968042156	1.70494884513759	0.171391844542479	9.94766611963861	2.58166652951462e-23	4.73531992387288e-22	1737	1558	1374	1253	1380	1550	2804.26080554399	2654.81669423317	2516.8985326255	758.188811428189	700.329166990982	989.124071707514
RLTA1_RS06505	257.328139972619	-0.0743727908172532	0.221133306436981	-0.336325594798847	0.736625351093375	0.79143878150175	140	150	148	479	607	303	226.019869186044	255.598526402424	271.106974402164	289.842330945014	308.043336495309	193.357802404759
RLTA1_RS06510	101.375233532496	-1.39009312491459	0.237134984912886	-5.86203307548758	4.57233915827517e-09	2.32962017055394e-08	32	33	33	246	317	204	51.6616843853814	56.2316758085332	60.4495280761582	148.854307750467	160.872714446479	130.181490727957
RLTA1_RS06515	115.278788321634	-0.235666908663652	0.206706043825728	-1.14010652181191	0.254241925173666	0.329196771031107	75	54	57	202	255	192	121.082072778238	92.0154695048725	104.412821222455	122.229960022741	129.408650422247	122.523755979253
RLTA1_RS06520	331.400160813872	-0.259186851524788	0.165606576836512	-1.56507583500539	0.117565128908784	0.170714364269631	198	167	164	596	639	625	319.656672134547	284.566359394698	300.415836499695	360.638891948285	324.282853411042	398.840351494965
RLTA1_RS06525	403.327107598558	0.0968659945597339	0.161717611011396	0.598982349256371	0.549184655010083	0.626176516509125	270	221	239	636	699	674	435.895462001656	376.581828899571	437.801127581873	384.842844428035	354.731947628041	430.109435052171
RLTA1_RS06530	1012.66929917044	-0.736646364413324	0.125433939662276	-5.87278344598524	4.28538117335065e-09	2.19142382819178e-08	462	445	423	2168	2450	1946	745.865568313944	758.27562832719	774.853041703482	1311.85422440249	1243.3380138608	1241.82931841472
RLTA1_RS06535	5704.44947283943	-1.18264957892824	0.164957771616504	-7.16940806934321	7.53227281928585e-13	5.94563324466844e-12	2091	1913	2092	15413	14903	10765	3375.76818905727	3259.73320671891	3832.13371925221	9326.38798925992	7563.04751859899	6869.62621414928
RLTA1_RS06540	1692.9860895506	-1.46393431713514	0.297221510221135	-4.92539828643614	8.41886948182412e-07	3.25997334935078e-06	586	575	424	4699	6519	2043	946.054595307297	979.79435120929	776.684845584578	2843.35931755871	3308.29408667697	1303.72934096674
RLTA1_RS06545	54724.1504830646	0.444878362212535	0.190435978120387	2.33610458802747	0.0194857912519992	0.035286039237837	36910	35925	37385	97577	76798	64313	59588.5240832634	61215.8470733804	68481.9880947628	59043.7267779157	38973.8256279518	41040.9912411131
RLTA1_RS06550	620.004702959633	-0.385292523919053	0.206807919402728	-1.86304530808974	0.0624558919723871	0.0984213355296265	337	319	287	1327	1568	796	544.062113683548	543.572866149154	525.727713874467	802.966123515728	795.736328870913	507.963071663988
RLTA1_RS06555	442.556241103143	0.649192511408534	0.170458483293745	3.80850808281454	0.000139807777140638	0.000386844067753174	353	274	319	557	613	605	569.892955876239	466.893308228427	584.345438069529	337.040038280528	311.088245917009	386.077460247126
RLTA1_RS06560	3306.59453379708	-0.712486698827437	0.133797532323805	-5.32511090789879	1.00891461143862e-07	4.38685891561269e-07	1511	1413	1459	6763	8777	5913	2439.40015957223	2407.73811871083	2672.60186251863	4092.28326551384	4454.19499904337	3773.34879742357
RLTA1_RS06565	870.396130552678	-0.799465952234444	0.176822516238338	-4.5212904399395	6.14637881009695e-06	2.09078869235606e-05	391	316	402	1642	2106	1965	631.241206083879	538.460895621106	736.385160200472	993.572249293764	1068.76320701667	1253.95406510017
RLTA1_RS06570	1485.37542656278	0.879666653793632	0.147624908897626	5.95879557428659	2.54103721173494e-09	1.33466687006726e-08	1079	1151	1131	1700	2275	1495	1741.96742036958	1961.2926925946	2071.77018951924	1028.6679803894	1154.52815572789	954.026120775957
RLTA1_RS06575	430.864949442101	0.548296463320935	0.18723016525982	2.92846220885434	0.00340643239817289	0.0072519345801054	277	312	304	470	733	616	447.196455460958	531.644934917041	556.868379853094	284.39644163707	371.986434351007	393.097050433438
RLTA1_RS06580	907.762348261341	1.12956024874464	0.184894553080146	6.10921322411814	1.0012348882328e-09	5.51232793916481e-09	732	798	653	778	1064	1094	1181.7610303156	1359.78416046089	1196.16793435549	470.76687573115	539.96393744812	698.130151256787
RLTA1_RS06585	702.990359813155	0.706682392311551	0.15707667763774	4.49896447352512	6.82852666586285e-06	2.3048344242646e-05	607	497	430	928	949	878	979.957575685204	846.88311748003	787.675668871152	561.531697530215	481.603173532205	560.290925780127
RLTA1_RS06590	341.099187593203	-0.352651762767984	0.161012921452189	-2.19020783914352	0.0285091669798081	0.0494423721943923	176	176	172	572	763	649	284.139264119598	299.902270978844	315.070267548461	346.116520460434	387.210981459507	414.155820992372
RLTA1_RS06595	2196.96791695244	0.0816309822462854	0.142637262896457	0.572297733345757	0.56712028507867	0.642945411027705	1412	1326	1222	3869	4351	2907	2279.57182350495	2259.49097339742	2238.46434269895	2341.12730360388	2208.06681563606	1855.08624287338
RLTA1_RS06600	1374.52817821619	0.59222037646874	0.14616962623873	4.05159670793371	5.08692922013119e-05	0.000151520925915873	1061	939	898	1613	2120	1939	1712.9077229028	1600.04677527917	1644.95988522394	976.024383745945	1075.86799566731	1237.36230647798
RLTA1_RS06605	173.515383407204	-0.618495736536245	0.198662270095358	-3.11330247177467	0.00185006304914336	0.00414095679271973	85	83	72	295	428	368	137.226349148669	141.431184609341	131.889879438891	178.504149538161	217.203538747928	234.837198960236
RLTA1_RS06610	850.587127379891	-0.545260518254946	0.161095362287467	-3.38470649007235	0.000712544021966302	0.00172986131421286	442	379	391	1723	2217	1348	713.577015573081	645.812276710124	716.23531750842	1042.58525306526	1125.09403131812	860.218870104341
RLTA1_RS06615	1164.48898112493	-0.234207628340841	0.124434793088572	-1.88217155771002	0.0598127260834259	0.0947487956366996	672	594	608	2059	2530	1953	1084.89537209301	1012.1701645536	1113.73675970619	1245.89845389516	1283.93680615013	1246.29633035147
RLTA1_RS06620	636.150295513626	0.59364178366561	0.207742307645911	2.85758731763705	0.00426875167722409	0.00889708913329711	490	411	439	1090	877	653	791.069542151153	700.339962342641	804.161903801014	659.557705073205	445.064260471805	416.70839924194
RLTA1_RS06625	1949.60979422993	1.49593539497181	0.180596580637051	8.2832985524694	1.19809560703703e-16	1.35125022347056e-15	1791	1867	1399	1376	2018	1889	2891.43989794432	3181.34965862217	2562.69362965289	832.615965303423	1024.10453549841	1205.45507835838
RLTA1_RS06635	2148.06960367923	1.00660657233794	0.166873608350417	6.03214961484008	1.61792875244385e-09	8.72829984871022e-09	1900	1767	1379	2588	2353	2388	3067.41251038202	3010.95064102055	2526.05755203097	1565.99572543987	1194.11197820999	1523.88921499196
RLTA1_RS06640	2301.29430124752	0.478703714881794	0.185588015033742	2.5793891636524	0.009897521453596	0.019168025710354	1768	1387	1540	2561	3756	3625	2854.30806229232	2363.43437413441	2820.97797688738	1549.65805751604	1906.11329798415	2313.2740386708
RLTA1_RS06645	77.0610553546389	-0.600133063606466	0.295444905824387	-2.03128587352658	0.0422260035468022	0.0699750938471733	39	45	24	182	199	106	62.9626778446836	76.6795579207271	43.9632931462969	110.127983782865	100.989495819714	67.6433236135461
RLTA1_RS06650	156.481511401285	-0.82883335392181	0.224989954558348	-3.68386826669127	0.000229720994296978	0.000611127988645015	84	67	48	332	448	271	135.611921511626	114.167341793083	87.9265862925937	200.89280558193	227.353236820261	172.937176408217
RLTA1_RS06655	317.366689615556	0.946609531811237	0.193861500114214	4.88291657319034	1.04528103693503e-06	3.97035903402569e-06	228	231	269	387	463	283	368.089501245843	393.621730659732	492.755244014744	234.173240241588	234.965510374511	180.59491115692
RLTA1_RS06660	1244.32540614903	-2.03121297582621	0.180023637471608	-11.2830348522791	1.59158743162618e-29	4.41966709100975e-28	295	314	249	3730	4190	2531	476.256152927735	535.052915269073	456.11916639283	2257.01856873675	2126.36174615378	1615.14388741401
RLTA1_RS06665	2613.21512768751	-1.01663316967691	0.27289366921713	-3.72538202367757	0.000195019646999979	0.000525633000614792	1131	966	936	6480	9064	3090	1825.91765749582	1646.05451003161	1714.56843270558	3921.04030171961	4599.84316638135	1971.86669779111
RLTA1_RS06670	3947.13889424683	-1.25024134533832	0.269494180647852	-4.63921462917229	3.49735695907446e-06	1.22865816556194e-05	1500	1674	947	11816	11718	5606	2421.64145556475	2852.47955465105	1734.71827539763	7149.84756251834	5946.70810057995	3577.43841676924
RLTA1_RS06675	605.787558985875	1.02278773014001	0.146760461811937	6.96909588258613	3.18984254581875e-12	2.34280321858342e-11	519	515	393	678	759	633	837.887943625405	877.554940648321	719.898925270611	410.256994531774	385.18104184504	403.945507994101
RLTA1_RS06680	448.834053398725	0.48164824348851	0.143144453123786	3.36477057250692	0.000766073306952419	0.0018424882503307	346	291	281	604	770	576	558.591962416937	495.861141220702	514.736890587893	365.479682444235	390.763375784823	367.57126793776
RLTA1_RS06685	250.251120509154	0.674595348543564	0.162800489863137	4.14369360381338	3.41756290792732e-05	0.000104567223302254	179	198	162	306	380	314	288.982547030727	337.390054851199	296.752228737504	185.160236470093	192.844263374328	200.377392591071
RLTA1_RS06690	7827.18673817279	-0.324660821484537	0.153867291912325	-2.11000543032584	0.0348578881377692	0.0592006530994764	4122	4348	3705	16822	15879	12341	6654.67071989194	7408.94928531825	6786.83337945958	10178.9722153591	8058.35278452885	7875.34204447899
RLTA1_RS06695	3615.52002285142	1.53107399705511	0.130147175689726	11.7641738204541	5.97079707897665e-32	1.90029477810353e-30	3286	3386	2752	3076	3428	3097	5305.00921532385	5769.71073599071	5041.12428077537	1861.28394569283	1739.65824959789	1976.33370972785
RLTA1_RS06700	425.891280767404	-0.0623237344901042	0.148757607350027	-0.418961662535053	0.675244150817785	0.740008133836471	247	246	236	668	856	731	398.763626349663	419.181583299975	432.305715938586	404.206006411836	434.407077495856	466.483675108511
RLTA1_RS06705	345.491593190738	-0.403554908539737	0.182155106008407	-2.21544659045195	0.0267294264468196	0.0467161741059009	196	152	173	575	748	710	316.427816860461	259.006506754456	316.902071429557	347.931816896416	379.598707905257	453.082639298281
RLTA1_RS06710	2396.26184204065	-0.50087517003064	0.181146070833108	-2.76503469121394	0.0056916742406461	0.0115969192909828	1186	1383	918	5280	5474	3842	1914.7111775332	2356.61841343035	1681.59596284586	3194.92172732709	2777.97236239756	2451.75140870985
RLTA1_RS06715	380.394656440855	-1.21044024416995	0.160802962990586	-7.52747475331545	5.17310065973388e-14	4.57569944141436e-13	135	143	124	810	1054	891	217.947731000828	243.67059517031	227.143681255867	490.130037714951	534.889088411953	568.586805091223
RLTA1_RS06720	298.117263495361	-0.523212990245242	0.184729807705605	-2.83231491844056	0.00462123105604044	0.00956637376317253	162	132	135	493	700	629	261.537277200993	224.926703234133	247.29352394792	298.313714312927	355.239432531658	401.392929744533
RLTA1_RS06725	320.957535353796	-1.30382185578611	0.163257859241646	-7.98627313773761	1.39079350985513e-15	1.4130948635117e-14	115	102	107	715	946	717	185.659178259964	173.806997953648	196.00301527724	432.645650575543	480.080718821355	457.549651235024
RLTA1_RS06730	208.969378131771	-0.0163000845984789	0.229116505746076	-0.0711432139967422	0.943283775485667	0.957153576231635	115	97	149	304	406	376	185.659178259964	165.287047073567	272.93877828326	183.950038846105	206.038870868361	239.942355459371
RLTA1_RS06735	713.533844556328	-0.169078340224946	0.188076128859078	-0.898988836332512	0.368658607003802	0.451194116034504	480	313	386	1095	1644	1205	774.925265780721	533.348925093057	707.076298102941	662.583199133174	834.305181545779	768.964197682293
RLTA1_RS06740	103.408381470656	-0.261806217864791	0.26799578046358	-0.97690425353682	0.328616555798085	0.409416938144895	61	54	50	128	240	218	98.4800858596333	92.0154695048725	91.5901940547851	77.4526479352021	121.796376867997	139.115514601444
RLTA1_RS06745	222.877114659001	0.472677890664269	0.162823816413495	2.90300215948687	0.00369604088506109	0.00780412146891118	157	158	139	292	383	296	253.465139015778	269.230447810553	254.620739472303	176.68885310218	194.366718085178	188.890790468016
RLTA1_RS06750	456.350031342326	1.67035115632314	0.195269420131811	8.55408468563908	1.18807664599813e-17	1.4579039124308e-16	333	429	445	396	406	327	537.604403135375	731.011785510931	815.152727087588	239.619129549531	206.038870868361	208.673271902166
RLTA1_RS06755	2970.8657256313	0.306709882782462	0.263712294158284	1.16304734203393	0.244810295030793	0.319059041952996	2078	1860	1819	6582	3934	3118	3354.78062977571	3169.42172739005	3332.05125971308	3982.76038054297	1996.44561082792	1989.73474553808
RLTA1_RS06760	474.076915447394	0.0246562395885412	0.175893083604666	0.140177425304329	0.888519807779279	0.915174088993878	307	298	235	665	914	853	495.629284572253	507.789072452815	430.47391205749	402.390709975855	463.841201905622	544.337311720329
RLTA1_RS06765	460.539924902033	0.00482779323159879	0.154114348428088	0.0313260464119051	0.97500951856525	0.981061981290572	258	264	283	749	948	696	416.522330357138	449.853406468266	518.400498350084	453.219010183331	481.095688628588	444.148615424793
RLTA1_RS06770	2864.84623526211	0.724983480732716	0.159885439502827	4.53439339433968	5.77692703271633e-06	1.9699208130153e-05	2218	1884	2139	3533	3712	3852	3580.80049896175	3210.31749161444	3918.22850166371	2137.81410277398	1883.78396222502	2458.13285433377
RLTA1_RS06775	901.451813624825	1.17173545159922	0.14204916312823	8.2488022160432	1.59989971584408e-16	1.7813579903248e-15	790	741	659	898	995	964	1275.3978332641	1262.65672042797	1207.15875764207	543.378733170402	504.947479098571	615.171358145835
RLTA1_RS06780	572.679170212229	-0.504396238568959	0.205825726509171	-2.45059860651814	0.0142618893395364	0.0267146919367291	269	289	270	1214	1543	779	434.281034364613	492.453160868669	494.58704789584	734.589957760432	783.049206280497	497.114614103325
RLTA1_RS06785	1399.64919212605	-0.60635064229206	0.202079782982052	-3.00055073963492	0.00269491850486068	0.00585158317099033	692	798	465	3163	3295	2324	1117.18392483387	1359.78416046089	851.788804709502	1913.92754233628	1672.16275741687	1483.04796299888
RLTA1_RS06790	2733.70437550055	0.547596051045546	0.124496435862648	4.39848777397683	1.0900776624586e-05	3.58518575383542e-05	1929	1941	1811	3494	4257	3743	3114.23091185627	3307.44493164736	3317.39682866432	2114.21524910622	2160.3632346961	2388.57509703305
RLTA1_RS06795	1817.21441136436	-0.201660301497284	0.148148435137984	-1.36120439820684	0.17344910465127	0.239015472403984	1029	937	990	2908	3695	3443	1661.24603851742	1596.63879492714	1813.48584228475	1759.62734527787	1875.15671886354	2197.13172831546
RLTA1_RS06800	1247.47338222588	1.35667453781401	0.13013617372984	10.425037857886	1.9058342328065e-25	4.07474374314763e-24	1156	1078	917	1191	1424	1032	1866.2783484219	1836.90140974542	1679.76415896476	720.672685084576	722.658502750115	658.565188388487
RLTA1_RS06805	1166.36488720306	0.246405081755474	0.15791932322533	1.56032255409229	0.118683676127002	0.172266810205166	794	680	741	1692	2410	1494	1281.85554381228	1158.71331969099	1357.36667589192	1023.82718989345	1223.03861771614	953.387976213565
RLTA1_RS06810	592.392002434424	1.14715672153579	0.203151077734006	5.64681582953651	1.63446759857694e-08	7.9003045506805e-08	469	389	562	606	812	511	757.166561773246	662.852178470285	1029.47378117579	366.689880068222	412.077741736723	326.091871382284
RLTA1_RS06815	1307.85573236003	0.247175546634019	0.134194696598766	1.84191739985865	0.0654872330517328	0.102651158235599	885	756	842	1960	2424	1836	1428.7684587832	1288.21657306821	1542.37886788258	1185.99367150778	1230.14340636677	1171.63341655161
RLTA1_RS06820	112.010802227498	-0.221714642688413	0.260874125569432	-0.849891273059212	0.39538553793114	0.478277889514065	65	39	76	211	223	189	104.937796407806	66.4556168646301	139.217094963273	127.675849330685	113.169133506514	120.609322292078
RLTA1_RS06825	837.302361880524	-1.15398638122821	0.164902032828961	-6.99801185850232	2.59620122169605e-12	1.94366514664033e-11	327	251	329	1944	2294	1763	527.917837313116	427.701534180055	602.663476880486	1176.31209051588	1164.1703688966	1125.048863497
RLTA1_RS06830	1200.73926191559	-0.86279674598177	0.157724641572527	-5.47027235173668	4.49344534703255e-08	2.04167627567255e-07	566	420	506	2667	3141	2257	913.766042566434	715.675873926786	926.892763834426	1613.79853158738	1594.01008225991	1440.29227731862
RLTA1_RS06835	1056.11971305248	-1.31014037274185	0.15682356106909	-8.35423174815335	6.58599334046112e-17	7.60006185149239e-16	414	297	353	2548	3003	2272	668.373041735872	506.085082276799	646.626770026783	1541.79177296012	1523.97716556081	1449.8644457545
RLTA1_RS06840	466.054551846425	-1.99002429478287	0.182384416025473	-10.9111531464669	1.01954765700922e-27	2.49342005942254e-26	122	92	114	1138	1400	1308	196.960171719267	156.767096193486	208.82564244491	688.602448048906	710.478865063315	834.693087608664
RLTA1_RS06845	1228.97881663778	-0.111810630934319	0.223394830472016	-0.500506796410965	0.616718271788057	0.68941882187053	823	466	776	2095	2331	2161	1328.67394528653	794.059422023529	1421.47981173027	1267.68201112694	1182.94731033042	1379.03039932899
RLTA1_RS06850	275.201506404456	1.11456629412744	0.168971399911005	6.59618310977162	4.21877826611296e-11	2.6952231452619e-10	250	216	195	302	302	292	403.606909260792	368.06187801949	357.201756813662	182.739841222117	153.260440892229	186.338212218448
RLTA1_RS06855	20.3943121027394	-1.79048878734617	0.48136652612637	-3.7195955476059	0.000199542052157894	0.000537406531507157	6	4	6	43	64	57	9.68656582225901	6.81596070406463	10.9908232865742	26.019248915732	32.4790338314658	36.3742400563408
RLTA1_RS06860	732.466150360026	-0.988192139967105	0.182458023537465	-5.41599717462792	6.09480633005899e-08	2.71964149299047e-07	339	224	297	1740	1887	1428	547.290968957634	381.693799427619	544.045752685424	1052.87193286915	957.624013124626	911.270435095697
RLTA1_RS06865	35.2210379162915	-0.365855193076871	0.337063653687348	-1.08541870081379	0.277736253424	0.354918611405341	18	19	17	55	98	56	29.059697466777	32.375813344307	31.1406659786269	33.2804346596572	49.7335205544321	35.7360954939489
RLTA1_RS06870	140.938850829806	0.394763448706391	0.206867244415815	1.90829364900755	0.0563532734031509	0.0899437962280934	89	84	106	196	261	178	143.684059696842	143.135174785357	194.171211396144	118.599367150778	132.453559843947	113.589732105766
RLTA1_RS06875	720.535190747611	1.17271700276304	0.143781761143499	8.15622922849465	3.45646157958018e-16	3.72357607568374e-15	626	599	526	800	879	624	1010.63170078902	1020.69011543368	963.52884145634	484.079049595013	446.079230279039	398.202206932573
RLTA1_RS06880	174.354234213216	0.177864741225228	0.180365481734246	0.98613514911516	0.324066797418473	0.40472058376756	117	102	105	279	293	272	188.888033534051	173.806997953648	192.339407515049	168.822568546261	148.69307675968	173.575320970609
RLTA1_RS06890	4067.39173265222	0.599795989652248	0.191522354357894	3.13172836488539	0.00173780577312415	0.0039135722903636	3197	3033	2387	6595	5043	4940	5161.32515562701	5168.202203857	4372.51586417544	3990.62666509889	2559.24636893879	3152.43413821621
RLTA1_RS06895	95.4203955289893	-0.0900004725043907	0.244654993121403	-0.367866894340188	0.712972486419393	0.772248365243693	44	62	55	158	168	179	71.0348160298994	105.647390913002	100.749213460264	95.6056122950151	85.2574638075979	114.227876668158
RLTA1_RS06900	29.2792600263731	-0.488125961723684	0.367034515317209	-1.32991841735054	0.183545152563783	0.250746709794114	17	18	8	51	64	62	27.4452698297339	30.6718231682908	14.6544310487656	30.8600394116821	32.4790338314658	39.5649628683006
RLTA1_RS06905	372.587791756979	-0.675930608958959	0.159106873872595	-4.24828036971056	2.15417694758062e-05	6.8062617065444e-05	181	150	171	730	954	703	292.211402304814	255.598526402424	313.238463667365	441.722132755449	484.140598050288	448.615627361537
RLTA1_RS06910	111.555441424297	-1.72016940370344	0.256738711304941	-6.70007804806773	2.08308251583386e-11	1.38540888696202e-10	29	33	29	273	404	224	46.8184014742519	56.2316758085332	53.1223125517754	165.191975674298	205.023901061128	142.944381975796
RLTA1_RS06915	463.859990310716	-0.163127560241278	0.163591270854555	-0.997165431805412	0.318684217080572	0.398927620878517	290	255	224	738	1099	730	468.184014742519	434.51749488412	410.324069365437	446.5629232514	557.725909074703	465.84553054612
RLTA1_RS06920	349.613035282182	-0.577318845065692	0.281935204561812	-2.04770044933895	0.0405893598005175	0.0675520147587409	144	235	114	510	1028	667	232.477579734216	400.437691363797	208.82564244491	308.600394116821	521.69448091792	425.642423115427
RLTA1_RS06925	787.843295039358	0.409087500690577	0.149096786712635	2.7437714099033	0.0060737816043206	0.0123172120401846	588	477	510	1019	1338	1152	949.283450581383	812.803313959707	934.219979358808	616.595689421648	679.014801039083	735.14253587552
RLTA1_RS06930	3544.15875866205	1.88769384739366	0.124997667462256	15.1018325839053	1.57494593058643e-51	1.08686862734529e-49	3310	3317	3136	2585	2740	2460	5343.75547861289	5652.13541384559	5744.53697111612	1564.18042900389	1390.50863590963	1569.83562348418
RLTA1_RS06935	337.554073159901	-0.706653099514967	0.191904167231265	-3.68232284744173	0.000231118465008364	0.000614611103055437	184	132	135	760	876	551	297.054685215943	224.926703234133	247.29352394792	459.875097115262	444.556775568189	351.617653877961
RLTA1_RS06940	193.096286200422	-1.02623002851149	0.204134798067143	-5.02721749661687	4.97647824753383e-07	1.98319344684453e-06	64	83	75	463	529	357	103.323368770763	141.431184609341	137.385291082178	280.160749953114	268.45951401321	227.817608773924
RLTA1_RS06945	147.586953110124	-0.362033987511015	0.255091027074162	-1.41923450488818	0.155830659458472	0.217750540582508	103	48	76	249	329	283	166.286046615446	81.7915284487756	139.217094963273	150.669604186448	166.962533289879	180.59491115692
RLTA1_RS06950	313.398313860681	0.608396671819805	0.154652844167119	3.93395074688937	8.35609132796017e-05	0.000239284948873798	239	212	212	385	482	419	385.848205253317	361.245917315425	388.342422792289	232.9630426176	244.607723543227	267.382571642225
RLTA1_RS06955	199.06163408373	0.000728186478757484	0.200174536782457	0.00363775778109506	0.997097495632135	0.997526847216303	131	89	128	328	395	310	211.490020452655	151.655125665438	234.47089678025	198.472410333955	200.456536928578	197.824814341503
RLTA1_RS06960	109.776426600721	0.347634323936325	0.271107745096852	1.28227367245497	0.199746660146144	0.269447304280748	77	47	90	137	212	155	124.310928052324	80.0875382727594	164.862349298613	82.898537243146	107.586799566731	98.9124071707514
RLTA1_RS06965	924.919613881413	1.06517306469983	0.241039278984041	4.41908501049888	9.91196555201949e-06	3.2804558355924e-05	759	512	905	1038	1319	778	1225.35057651577	872.442970120272	1657.78251239161	628.092566849529	669.372587870366	496.476469540933
RLTA1_RS06970	363.580255372232	1.23537983633	0.195693614998897	6.31282648816605	2.73984631689287e-10	1.61289939431954e-09	293	324	276	313	376	424	473.027297653649	552.092817029235	505.577871182414	189.395928154049	190.814323759862	270.573294454184
RLTA1_RS06975	89.7062126942225	-1.56164517460777	0.283360770525475	-5.51115516700423	3.56486275542235e-08	1.64659333368415e-07	35	27	18	213	219	255	56.5049672965109	46.0077347524362	32.9724698597227	128.886046954672	111.139193892047	162.726863409946
RLTA1_RS06980	1066.43144290671	0.807345380999789	0.166129414327408	4.85973771874422	1.17541368504461e-06	4.43324317357195e-06	848	783	747	1541	1376	1091	1369.03463621261	1334.22430782065	1368.35749917849	932.457269282394	698.299227376516	696.215717569611
RLTA1_RS06985	277.115015790964	0.283014304820818	0.178174710247837	1.58840895224216	0.112193894452453	0.163836464348124	204	153	176	380	477	436	329.343237956807	260.710496930472	322.397483072844	229.937548557631	242.070299025144	278.231029202888
RLTA1_RS06990	1491.2911429565	0.620414149598578	0.120524804520664	5.1476055245724	2.63832589339762e-07	1.09459115934413e-06	1105	1080	981	2040	2272	1785	1783.9425389327	1840.30939009745	1796.99960735488	1234.40157646728	1153.00570101704	1139.08804386962
RLTA1_RS06995	736.828743190293	1.18150610204332	0.153731001594047	7.68554221199496	1.52350362109297e-14	1.41584269853574e-13	632	651	512	794	786	743	1020.31826661128	1109.29760458652	937.883587121	480.44845672305	398.88313424269	474.141409857215
RLTA1_RS07000	83.8120907992785	0.18931997956835	0.294507134072581	0.642836650339658	0.520330098889715	0.599652908277333	46	46	63	100	136	165	74.2636713039858	78.3835480967432	115.403644509029	60.5098811993766	69.0179468918649	105.293852794671
RLTA1_RS07005	6360.95240450422	1.20950827560222	0.154371950439498	7.83502619587779	4.68744971266457e-15	4.58869726085282e-14	5888	5707	4047	6039	7545	6329	9505.74992691018	9724.67193452421	7413.31030679431	3654.19172563035	3828.97359778765	4038.81693537862
RLTA1_RS07010	8107.13047765034	1.94576795713632	0.149548679102668	13.0109337562287	1.0603839857881e-38	4.70756457384909e-37	7934	8307	6362	5034	6363	5876	12808.8688723005	14155.0463921662	11653.9362915309	3046.06741957662	3229.12644171277	3749.73744861507
RLTA1_RS07015	179.629390095838	0.192708018226621	0.177316965286215	1.08679966361686	0.277125356464812	0.354285351166496	111	113	111	256	337	277	179.201467711792	192.550889889826	203.330230801623	154.905295870404	171.022412518812	176.766043782569
RLTA1_RS07020	109.610536968809	-0.19384617489518	0.270208855130085	-0.717393864837842	0.473131104124218	0.556202360557564	57	85	38	173	233	201	92.0223753114606	144.839164961373	69.6085474816367	104.682094474922	118.24398254268	128.267057040781
RLTA1_RS07025	645.784932820888	0.421171147457779	0.137372798189604	3.06589916641629	0.00217016487889897	0.00480955459647881	470	452	376	871	1086	907	758.78098941029	770.203559559303	688.758259291984	527.04106524657	551.128605327686	578.797118089494
RLTA1_RS07030	266.26088186337	-0.758036970973315	0.179557001821435	-4.22170655158948	2.42459631948126e-05	7.60484301497834e-05	123	104	119	510	633	586	198.57459935631	177.21497830568	217.984661850389	308.600394116821	321.237943989342	373.95271356168
RLTA1_RS07035	38.6044460543638	-0.255822173191771	0.334120551533571	-0.765658299130598	0.443879645794516	0.52750914427754	20	30	12	69	86	64	32.2885527408634	51.1197052804847	21.9816465731484	41.7518180275699	43.6437017110322	40.8412519930844
RLTA1_RS07040	1859.02678958737	-0.412959507491782	0.255792083895587	-1.61443427491036	0.106433262286785	0.156638479336759	1007	998	796	4251	4973	1996	1625.72863050247	1700.58219566412	1458.11588935218	2572.2750497855	2523.72242568562	1273.73654653432
RLTA1_RS07045	1219.30337986859	0.875598047438683	0.16233458365222	5.3937862637732	6.89882752446764e-08	3.06077834790194e-07	1123	831	822	1581	1663	1223	1813.00223639948	1416.01583626943	1505.74279026067	956.661221762145	843.947394714495	780.450799805348
RLTA1_RS07050	112.604295018376	1.27065719994953	0.244381249148346	5.19948729445363	1.99838986281674e-07	8.42126804342966e-07	101	100	79	100	168	81	163.05719134136	170.399017601616	144.712506606561	60.5098811993766	85.2574638075979	51.6897095537475
RLTA1_RS07055	131.053185493192	1.64382394838422	0.28445347159277	5.77888516944366	7.51972256597872e-09	3.75986128298936e-08	140	113	97	99	176	64	226.019869186044	192.550889889826	177.684976466283	59.9047823873829	89.3173430365311	40.8412519930844
RLTA1_RS07060	211.641307952366	0.501471070990688	0.252298125300126	1.98761314771623	0.0468544910857054	0.0764814526621467	152	149	134	285	461	186	245.393000830562	253.894536226407	245.461720066824	172.453161418223	233.950540567277	118.694888604902
RLTA1_RS07065	434.400431198205	-0.454115450980168	0.171214742647266	-2.65231512169329	0.00799418939673093	0.0157756229035149	194	235	211	762	963	872	313.198961586375	400.437691363797	386.510618911193	461.08529473925	488.707962182838	556.462058405776
RLTA1_RS07075	1076.16419931844	0.722479665624211	0.141682057173245	5.09930248077061	3.40907399529215e-07	1.39362145144788e-06	794	745	802	1418	1472	1303	1281.85554381228	1269.47268113204	1469.10671263875	858.030115407161	747.017778123714	831.502364796704
RLTA1_RS07080	415.998915573006	1.54364333765188	0.212764895869472	7.25515988595642	4.01187650104784e-13	3.24394190397951e-12	382	363	340	273	382	437	616.711357350491	618.548433893865	622.813319572539	165.191975674298	193.859233181562	278.86917376528
RLTA1_RS07085	11312.015483087	-0.815298959139363	0.217281150783586	-3.7522765145487	0.000175236026420912	0.000475991856646047	5103	5291	4007	29062	30793	15773	8238.42423183129	9015.81202130149	7340.03815155048	17585.3816741628	15626.9826370676	10065.4541826081
RLTA1_RS07090	26557.4512392821	-0.404658833001416	0.177481952631318	-2.27999989295819	0.022607694825667	0.0403006733848847	13632	14553	11882	59390	60489	37827	22007.8775481725	24798.1690315631	21765.4937151791	35936.8184443098	30697.2543348678	24139.0943616001
RLTA1_RS07095	112551.120002425	0.0630546330605765	0.184716162221028	0.341359588150854	0.732832893926912	0.788491088402374	68848	73266	59524	222626	213413	136742	111150.113955148	124844.544236	109036.294218341	134710.728118924	108303.875735541	87261.1637505993
RLTA1_RS07100	23418.7629441156	1.72941497945291	0.163997998082818	10.5453420143553	5.3378288136791e-26	1.20403452528619e-24	24227	22658	16505	15708	22635	18123	39112.7383626449	38609.0094081741	30233.9230574846	9504.89213879808	11486.920793363	11565.0939042292
RLTA1_RS07105	219.782292122853	0.15944211472315	0.204028125354138	0.781471252781455	0.43452537800383	0.518159432794986	156	129	122	317	349	399	251.850711378734	219.814732706084	223.480073493676	191.816323402024	177.112231362212	254.619680394386
RLTA1_RS07110	485.570203928051	1.62871815748838	0.183730243186457	8.86472542158174	7.66928356663273e-19	1.0379593487268e-17	441	387	453	354	423	444	711.962587936038	659.444198118253	829.807158136353	214.204979445793	214.666114229845	283.336185702023
RLTA1_RS07115	503.485606158471	0.0235333726328998	0.148454547439785	0.158522409981717	0.874045163311007	0.903841099465212	283	299	304	838	946	800	456.883021283217	509.493062628831	556.868379853094	507.072804450776	480.080718821355	510.515649913556
RLTA1_RS07120	1423.95223061699	-0.0460629707491706	0.159168404773676	-0.289397703109912	0.772277052490231	0.819544923242526	976	786	703	2672	2526	2260	1575.68137375413	1339.3362783487	1287.75812841028	1616.82402564734	1281.90686653567	1442.20671100579
RLTA1_RS07125	305.987554057919	0.563297839440793	0.151956745207513	3.70696173224525	0.000209760623896517	0.000562536186440448	237	202	201	413	501	371	382.619349979231	344.206015555264	368.192580100236	249.905809353425	254.249936711944	236.751632647411
RLTA1_RS07130	1864.47616593048	1.59984491916698	0.154554836169755	10.351309339876	4.12801237375799e-25	8.56316852532536e-24	1741	1679	1496	1711	1901	1214	2810.71851609216	2860.99950553113	2740.37860611917	1035.32406732133	964.728801775259	774.707498743821
RLTA1_RS07135	295.670208867399	-1.19510654102612	0.176867080287793	-6.75708865144084	1.40792052902869e-11	9.66818333727093e-11	97	110	107	691	867	589	156.599480793187	187.438919361777	196.00301527724	418.123279087693	439.989411435639	375.867147248855
RLTA1_RS07140	38.7259444021937	-1.07362266892036	0.354603945286772	-3.02766701609061	0.00246449484992856	0.00539664753503049	19	13	12	75	133	70	30.6741251038202	22.15187228821	21.9816465731484	45.3824108995325	67.495492181015	44.6701193674361
RLTA1_RS07145	1444.01708157212	1.15704561351967	0.275931100576853	4.19324103408709	2.74996974638253e-05	8.55300719869978e-05	1503	896	1107	1289	1225	2008	2426.48473847588	1526.77519771048	2027.80689637294	779.972368659965	621.669006930401	1281.39428128302
RLTA1_RS07150	253.787791321932	0.287447063161457	0.249842099621425	1.15051491961128	0.249931852817158	0.324641262418112	159	147	180	299	380	489	256.693994289864	250.486555874375	329.724698597227	180.924544786136	192.844263374328	312.052691009661
RLTA1_RS07155	1060.00179363529	0.248481313568687	0.17963789626225	1.38323437726043	0.166593012048498	0.230616344384912	762	738	527	1635	2164	1284	1230.19385942689	1257.54474989992	965.360645337435	989.336557609808	1098.19733142644	819.377618111257
RLTA1_RS07160	5543.56038574643	1.43517914896505	0.164794206698135	8.70891749000596	3.06790483347116e-18	3.95986975727667e-17	4792	5250	4149	5281	6521	3877	7736.33723671087	8945.94842408483	7600.15430266607	3195.52682613908	3309.3090564842	2474.08646839357
RLTA1_RS07165	3774.4467197498	0.285996702735134	0.15899912430017	1.7987313074455	0.0720611940402497	0.111813562435561	2835	2282	2171	5460	7724	4671	4576.90235101738	3888.50558166887	3976.84622585877	3303.83951348596	3919.81339553503	2980.77325093277
RLTA1_RS07170	6796.40092069023	0.641351161034556	0.13346733518953	4.80530431003068	1.54516304764696e-06	5.71341455814287e-06	5320	4883	4334	8207	11658	7910	8588.75502906966	8320.5840294869	7939.03802066878	4966.04595003284	5916.25900636295	5047.72348852028
RLTA1_RS07175	962.568560446547	-0.635749987746398	0.145772492220046	-4.3612479835134	1.29322692956978e-05	4.20223389235495e-05	484	428	410	1763	2572	1789	781.382976328894	729.307795334915	751.039591249238	1066.78920554501	1305.25117210203	1141.64062211919
RLTA1_RS07180	9332.68436809222	-0.077606427664648	0.112300948970276	-0.691057630200335	0.489529325265756	0.57227931445488	5785	5290	4854	15436	19681	14766	9339.46388029473	9014.10803112547	8891.57603883854	9340.30526193578	9987.81038807937	9422.84260827945
RLTA1_RS07185	10477.7421754956	0.108793627072716	0.122607403349626	0.88733326129158	0.374899503134148	0.457707047967247	6596	6241	6188	15708	21401	15486	10648.7646939367	10634.6026885168	11335.2024162202	9504.89213879808	10860.6844223	9882.30669320165
RLTA1_RS07190	6879.38983671702	-0.175501307451953	0.150703058706883	-1.16455040101941	0.244201030581845	0.318503215410826	4159	3343	3807	10847	14334	12621	6714.40454246254	5696.43915842201	6973.67737533134	6563.50681369638	7274.28860844112	8054.02252194873
RLTA1_RS07195	17067.3443811095	0.397865575579418	0.113256478800106	3.51296084598955	0.000443142774140297	0.00112112709101919	12382	10947	10686	24330	30099	22235	19989.8430018685	18653.5804568489	19574.6562733887	14722.0540958083	15274.7881139577	14189.1443447849
RLTA1_RS07200	6453.69438142502	0.26159932659268	0.114043785434753	2.293849906818	0.0217991216206073	0.039059094523299	4483	4117	3744	10037	11057	9287	7237.47909686453	7015.32755465852	6858.27373082231	6073.37677598143	5611.26057928934	5926.44855093399
RLTA1_RS07205	2942.1478891396	0.184712798172116	0.130414678137403	1.41634976070335	0.156673125400012	0.218620957765382	2003	1660	1817	4512	5256	4489	3233.69855699747	2828.62369218682	3328.38765195089	2730.20583971587	2667.34065340913	2864.63094057744
RLTA1_RS07210	2330.58422549102	0.24834414754298	0.122951988289117	2.01984653521021	0.0433993084686262	0.071596018941142	1609	1542	1292	3517	4356	3217	2597.61406800246	2627.55285141691	2366.69061437565	2128.13252178208	2210.60424015414	2052.91105721489
RLTA1_RS07215	1090.99229544369	0.362781274133574	0.143811484453802	2.52261685157776	0.0116485242106629	0.0222477554513323	818	685	652	1722	1886	1355	1320.60180710131	1167.23327057107	1194.3361304744	1041.98015425327	957.116528221009	864.685882041085
RLTA1_RS07220	7355.488957396	-0.555132029240233	0.107517643472125	-5.16317146947287	2.42800535442447e-07	1.01397227803107e-06	3718	3497	3227	14632	17246	13562	6002.4419545265	5958.8536455285	5911.23112429583	8853.80581709279	8752.08464777281	8654.51655515955
RLTA1_RS07225	7114.5639953851	-0.0729041596335567	0.119416779016039	-0.610501809161714	0.541529445329165	0.619576532164196	4591	3840	3739	12127	14663	11132	7411.83728166519	6543.32227590204	6849.11471141683	7338.0332930484	7441.251141731	7103.82526854713
RLTA1_RS07230	5253.32737374415	-0.57873695412446	0.134121410317977	-4.3150228792881	1.5958637424909e-05	5.13298121142666e-05	2686	2227	2462	10899	12574	9250	4336.35263309795	3794.78612198798	4509.90115525762	6594.97195192006	6381.11517807581	5902.83720212549
RLTA1_RS07235	554.552366315595	-1.35987741303073	0.186105533783415	-7.3070229852129	2.73125851704325e-13	2.2422699486209e-12	176	164	202	1183	1498	1438	284.139264119598	279.45438886665	370.024383981332	715.831894588626	760.212385617747	917.651880719616
RLTA1_RS07240	2688.98100222188	0.28935755485257	0.16623092773339	1.7406962639146	0.0817368335239866	0.124653666951315	1842	1481	1843	3652	4588	4266	2973.77570743352	2523.60945067993	3376.01455285938	2209.82086140123	2328.34073779321	2722.32470316404
RLTA1_RS07245	201.951821808452	-1.75189868484234	0.186511467899746	-9.39298105671454	5.83256335890662e-21	9.21835977586829e-20	56	56	50	522	610	484	90.4079476744175	95.4234498569048	91.5901940547851	315.861579860746	309.565791206159	308.861968197701
RLTA1_RS07250	166.601689888536	0.796705066948712	0.181962828045839	4.37839461776232	1.19556726995063e-05	3.90126585746997e-05	141	117	113	197	224	208	227.634296823087	199.36685059389	206.993838563814	119.204465962772	113.67661841013	132.734068977524
RLTA1_RS07255	16.9965226248344	0.0984925414388948	0.438743038095458	0.224487987015	0.822377613378132	0.861303075168382	12	13	6	26	30	29	19.373131644518	22.15187228821	10.9908232865742	15.7325691118379	15.2245471084996	18.5061923093664
RLTA1_RS07265	2244.49868041264	0.153866036068573	0.159090883554018	0.967158096248361	0.333465006493308	0.414421733998116	1493	1441	1215	3420	3605	3881	2410.34046210545	2455.44984363928	2225.64171553128	2069.43793701868	1829.48307753804	2476.63904664314
RLTA1_RS07270	2378.73367013716	-0.468228822969144	0.128852050377029	-3.63384844555501	0.000279224916396445	0.000732383896913001	1266	1069	1159	4740	5369	4217	2043.86538849665	1821.56549816127	2123.06069818992	2868.16836885045	2724.68644751781	2691.05561960683
RLTA1_RS07275	841.02381615198	-0.275656755471084	0.136644218998535	-2.01733199905105	0.0436608784279178	0.0719423930597132	486	435	413	1452	1743	1568	784.61183160298	741.235726567028	756.535002892525	878.603475014949	884.546187003828	1000.61067383057
RLTA1_RS07280	328.192917261875	0.649216237208396	0.157772386909097	4.11489139466751	3.87361756082847e-05	0.000117797183241599	250	258	196	433	512	384	403.606909260792	439.629465412169	359.033560694758	262.007785593301	259.832270651727	245.047511958507
RLTA1_RS07285	10915.9965566626	0.906308331928103	0.120706530637833	7.50836203425796	5.98717392915119e-14	5.26237103230565e-13	9163	7901	7890	12559	15774	11255	14793.0004382266	13463.2263807037	14452.9326218451	7599.43597982971	8005.0668696491	7182.31704972134
RLTA1_RS07290	364.392816344484	0.422340054739544	0.20584698850505	2.05171840407655	0.0401970371009985	0.0670431559210241	279	192	259	441	596	572	450.425310735044	327.166113795102	474.437205203787	266.848576089251	302.461002555526	365.018689688192
RLTA1_RS07295	537.894898604632	-0.843573315228914	0.142613636049634	-5.91509576921048	3.31682535648086e-09	1.72010957847259e-08	224	224	225	1103	1378	1105	361.63179069767	381.693799427619	412.155873246533	667.423989629124	699.314197183749	705.149741443099
RLTA1_RS07300	457.315093634511	0.123115438563208	0.221762718909633	0.555167429261983	0.578780144894178	0.653584952031614	288	208	334	725	974	595	464.955159468433	354.429956611361	611.822496285965	438.696638695481	494.290296122621	379.696014623207
RLTA1_RS07305	1102.88810150637	-0.475463389751914	0.277080202754666	-1.71597748603101	0.0861661631745346	0.130617259096674	568	591	461	2559	3122	1122	916.99489784052	1007.05819402555	844.461589185119	1548.44785989205	1584.36786909119	715.998199003762
RLTA1_RS07310	631.709893067916	-0.659817293303812	0.220885912621805	-2.98714067127284	0.00281600115035523	0.00609159962913703	282	304	271	1294	1932	873	455.268593646174	518.013013508912	496.418851776935	782.997862719934	980.460833787375	557.100202968168
RLTA1_RS07315	205.262958904589	1.25359229830879	0.240478470164749	5.21290865435884	1.85902449870637e-07	7.85773241721251e-07	192	122	191	164	241	223	309.970106312288	207.886801473971	349.874541289279	99.2362051669777	122.303861771614	142.306237413404
RLTA1_RS07320	591.858598402114	1.08267793941693	0.189819790152304	5.70371476308254	1.1722417744376e-08	5.74176048336616e-08	504	373	526	584	820	578	813.671529069757	635.588335654027	963.52884145634	353.37770620436	416.137620965656	368.847557062544
RLTA1_RS07325	271.241048565152	-1.00828476166234	0.194051463250002	-5.19596577513736	2.03659728124363e-07	8.57191005450972e-07	129	102	86	547	669	654	208.261165178569	173.806997953648	157.53513377423	330.98905016059	339.507400519541	417.346543804332
RLTA1_RS07330	707.456737364736	-0.797013015183544	0.205325861284994	-3.88169814652468	0.000103729583273739	0.000292001290556527	357	323	231	1833	1627	1191	576.350666424411	550.388826853219	423.146696533107	1109.14612238457	825.677938184296	760.030173808806
RLTA1_RS07335	191.495411157165	-1.21884795167909	0.209644211449049	-5.81388793544301	6.10382843410503e-09	3.07396562035492e-08	74	68	60	500	555	344	119.467645141195	115.871331969099	109.908232865742	302.549405996883	281.654121507243	219.521729462829
RLTA1_RS07340	5463.05388023607	-0.625073730929921	0.150572157202902	-4.15132347534616	3.30558172176328e-05	0.000101542109302292	2807	2152	2563	11495	13375	9624	4531.69837718018	3666.98685878677	4694.91334724829	6955.61084386834	6787.61058587275	6141.50326846007
RLTA1_RS07345	7416.39757230476	-0.430486099187423	0.143279674359913	-3.00451617516982	0.00266003614370748	0.0057884645400066	3843	3388	3809	15459	16344	12372	6204.2454091569	5773.11871634274	6977.34098309353	9354.22253461163	8294.33326471059	7895.12452591314
RLTA1_RS07350	1441.99573985191	-0.0679082336310705	0.156638171375384	-0.433535663975088	0.664625662509235	0.730899474233097	876	787	802	2818	2832	2014	1414.23861004982	1341.04026852472	1469.10671263875	1705.16845219843	1437.19724704236	1285.22314865738
RLTA1_RS07355	607.599916588997	1.62009617219216	0.172065971805462	9.41555239070651	4.70601306084969e-21	7.47173372075679e-20	586	562	462	453	523	558	946.054595307297	957.64247892108	846.293393066215	274.109761833176	265.41460459151	356.084665814705
RLTA1_RS07360	814.091903470867	1.20005609057316	0.165038235075851	7.27138223467805	3.55827508081634e-13	2.89365508123905e-12	674	703	610	673	1046	851	1088.1242273671	1197.90509373936	1117.40036746838	407.231500471805	530.82920918302	543.061022595545
RLTA1_RS07365	622.881667922806	1.70668967779712	0.210908433477978	8.09208835157994	5.86503405461279e-16	6.11965379650467e-15	600	593	481	390	505	603	968.656582225902	1010.46617437758	881.097666807033	235.988536677569	256.27987632641	384.801171122343
RLTA1_RS07370	1894.03057676307	0.349135868847129	0.146397145313884	2.38485435012112	0.0170858844136198	0.0313886701009305	1289	1140	1279	2592	3131	2884	2080.99722414865	1942.54880065842	2342.8771639214	1568.41612068784	1588.93523322374	1840.40891793837
RLTA1_RS07375	18801.7294478741	0.17938401249974	0.140650279563167	1.27539037289419	0.202171104473916	0.272138392851138	11731	10699	12413	28137	34465	28812	18938.8506101534	18230.9908931969	22738.181576041	17025.6652730686	17490.467203148	18386.2211316367
RLTA1_RS07380	2805.02518976143	-0.250312095576487	0.137248607988521	-1.82378604231398	0.0681844248278191	0.106342680924122	1599	1434	1453	5298	5330	5066	2581.46979163203	2443.52191240717	2661.61103923206	3205.81350594297	2704.89453627677	3232.84035307759
RLTA1_RS07385	9247.5195465319	-0.474416696847762	0.148485446298412	-3.1950383601523	0.00139812256133294	0.00320450978378513	4725	4289	4523	20046	18525	16818	7628.17058502897	7308.4138649333	8285.24895419586	12129.810785227	9401.15783949851	10732.3152503077
RLTA1_RS07390	3726.20049153263	0.415511767071993	0.134381138414356	3.09203934402452	0.00198786500160211	0.00443231575853062	2606	2475	2376	5712	5585	5155	4207.1984221345	4217.37568563999	4352.36602148339	3456.32441410839	2834.30318669901	3289.63521913047
RLTA1_RS07395	138.885081212238	1.19972214521049	0.245952654750278	4.87785808381943	1.07244038206302e-06	4.06465984936337e-06	109	104	124	118	139	174	175.972612437705	177.21497830568	227.143681255867	71.4016598152644	70.5404016027149	111.037153856198
RLTA1_RS07400	134.866015495329	0.912379872285633	0.222137681925972	4.10727196023269	4.003597281406e-05	0.000121537774614111	113	107	89	153	147	179	182.430322985878	182.326948833729	163.030545417518	92.5801182350463	74.6002808316481	114.227876668158
RLTA1_RS07405	173.014845875755	0.968162857105889	0.194374684910521	4.98091023299447	6.32858929049424e-07	2.48788873969232e-06	140	122	138	189	203	210	226.019869186044	207.886801473971	252.788935591207	114.363675466822	103.019435434181	134.010358102308
RLTA1_RS07410	221.412662748148	0.344841470456063	0.170029428824654	2.02812814722613	0.0425471708534732	0.0704068805433779	149	149	136	338	405	274	240.549717919432	253.894536226407	249.125327829016	204.523398453893	205.531385964745	174.851610095393
RLTA1_RS07415	561.31202338393	0.848208713689418	0.15519415613285	5.46546812602488	4.61686749720397e-08	2.0922995094611e-07	421	462	381	730	713	626	679.674035195174	787.243461319465	697.917278697463	441.722132755449	361.836736278674	399.478496057357
RLTA1_RS07420	480.926965609841	1.06242769551064	0.137557692406611	7.72350623889629	1.13172607831779e-14	1.07030268193691e-13	387	400	352	516	601	497	624.783495535706	681.596070406463	644.794966145687	312.230986988783	304.998427073609	317.157847508796
RLTA1_RS07425	1190.65564582876	0.653236086849842	0.132966061642758	4.91280315276917	8.97834076654044e-07	3.46314527630254e-06	845	896	806	1420	1878	1511	1364.19135330148	1526.77519771048	1476.43392816314	859.240313031148	953.056648992076	964.236433774228
RLTA1_RS07430	402.256261782486	-0.309225639523798	0.150526602523927	-2.0542922934479	0.0399474101863752	0.06670662410135	211	222	196	695	865	746	340.644231416109	378.285819075587	359.033560694758	420.543674335668	438.974441628406	476.055843544391
RLTA1_RS07440	723.99812806398	0.547607046003585	0.167129625483699	3.27654085515196	0.00105087107789232	0.00245873494894578	556	414	533	957	1115	971	897.621766196002	705.451932870689	976.351468624009	579.079563078034	565.845667532569	619.638370082578
RLTA1_RS07445	853.69350775346	1.13025291769056	0.146586863936093	7.71046523093172	1.25359904606623e-14	1.17916131593544e-13	682	655	709	890	976	897	1101.03964846344	1116.11356529058	1298.74895169685	538.537942674452	495.305265929854	572.415672465574
RLTA1_RS07455	2119.62585802319	1.38040140459363	0.301687169887578	4.57560527054573	4.74845118767441e-06	1.63521268666456e-05	1021	2057	2203	2257	2497	1404	1648.33061742108	3505.10779206524	4035.46395005383	1365.70801866993	1267.18980433078	895.95496559829
RLTA1_RS07460	2050.781165924	-1.16619496975126	0.188903305312522	-6.17350219373824	6.67936229030925e-10	3.75747822142498e-09	784	797	638	5898	4882	3864	1265.71126744184	1358.08017028488	1168.69087613906	3568.87279313923	2477.5412994565	2465.79058908247
RLTA1_RS07465	51.2811782724061	-2.44487238233306	0.367260563556136	-6.65705121905733	2.79375851173356e-11	1.82840345791389e-10	12	11	5	163	144	139	19.373131644518	18.7438919361777	9.15901940547851	98.6311063549839	73.0778261207982	88.7020941724803
RLTA1_RS07470	135.027023779149	-1.6586433467208	0.216781320888499	-7.65122815897003	1.99068771360135e-14	1.83048725116114e-13	44	35	35	349	423	297	71.0348160298994	59.6396561605655	64.1131358383496	211.179485385824	214.666114229845	189.528935030408
RLTA1_RS07475	82.8012713256557	0.588416048713609	0.220003566013033	2.67457505065509	0.00748240265080793	0.0148666894173692	61	55	58	103	131	109	98.4800858596333	93.7194596808886	106.244625103551	62.3251776353579	66.4805223737817	69.557757300722
RLTA1_RS07480	420.799651357812	-0.922686603923474	0.197406016822511	-4.67405512139516	2.95310016786673e-06	1.05176842974099e-05	200	134	175	870	970	994	322.885527408634	228.334683586165	320.565679191748	526.435966434577	492.260356508154	634.315695017593
RLTA1_RS07485	229.631891234215	-0.0981889487575651	0.186312025124793	-0.527013480164781	0.59818422740279	0.671716459641928	140	118	130	395	405	420	226.019869186044	201.070840769907	238.134504542441	239.014030737538	205.531385964745	268.020716204617
RLTA1_RS07490	325.706873579736	0.298283801590127	0.182760169483538	1.6321050830334	0.10265735115284	0.151915443213439	210	191	226	520	614	391	339.029803779066	325.462123619086	413.987677127629	314.651382236759	311.595730820625	249.51452389525
RLTA1_RS07495	144.958534429638	-0.177467080170897	0.221207907887859	-0.802263724951744	0.422400421184322	0.505777518580094	86	67	85	252	354	202	138.840776785713	114.167341793083	155.703329893135	152.484900622429	179.649655880295	128.905201603173
RLTA1_RS07500	52.6725454848122	-0.179166399375803	0.289784498990313	-0.618274614411976	0.536394332692968	0.615216142647686	26	28	32	83	97	107	41.9751185631224	47.7117249284524	58.6177241950625	50.2232013954826	49.2260356508154	68.2814681759381
RLTA1_RS07505	188.249803243792	-0.396803124873932	0.18258237033584	-2.17328279912271	0.0297590392837489	0.0514435773332663	98	88	98	371	386	347	158.213908430231	149.951135489422	179.516780347379	224.491659249687	195.889172796028	221.436163150005
RLTA1_RS07515	407.50400155449	1.17519899740267	0.246157433850273	4.77417634324825	1.80444220839413e-06	6.60554737001422e-06	400	254	336	375	380	519	645.771054817268	432.813504708104	615.486104048156	226.912054497662	192.844263374328	331.197027881419
RLTA1_RS07520	56.2695422784481	-0.107303486853264	0.257065452784334	-0.417416987351023	0.676373431720581	0.741012703409691	36	29	30	93	116	94	58.1193949335541	49.4157151044686	54.9541164328711	56.2741895154203	58.8682488195318	59.9855888648428
RLTA1_RS07525	36.1541080265579	-0.196312198988577	0.327007688511732	-0.60032900107648	0.548286994637836	0.625664759761905	20	19	20	50	89	63	32.2885527408634	32.375813344307	36.6360776219141	30.2549405996883	45.1661564218822	40.2031074306925
RLTA1_RS07530	18.503596267481	0.795606452643138	0.41835441199126	1.90175226993843	0.0572035488786376	0.0911795418709865	16	9	16	22	26	22	25.8308421926907	15.3359115841454	29.3088620975312	13.3121738638629	13.194607494033	14.0391803726228
RLTA1_RS07535	31.4088185505583	-0.677220148535286	0.38543012220057	-1.75705039520205	0.078909219741104	0.121011498700879	8	20	14	58	66	74	12.9154210963454	34.0798035203231	25.6452543353398	35.0957310956384	33.4940036386992	47.2226976170039
RLTA1_RS07540	50.1898875500849	0.513029130643794	0.29979915248179	1.71124276502068	0.0870363071683898	0.131735735279843	37	42	25	77	91	49	59.7338225705973	71.5675873926786	45.7950970273926	46.59260852352	46.1811262291155	31.2690835572053
RLTA1_RS07545	20.6771321679576	-0.585525625153395	0.43201529574341	-1.35533540345099	0.175310720164503	0.241151710982156	8	14	7	32	52	45	12.9154210963454	23.8558624642262	12.8226271676699	19.3631619838005	26.389214988066	28.7165053076375
RLTA1_RS07550	417.077006284803	-0.710606804495704	0.259763534635672	-2.73559106551409	0.00622683543210934	0.0125800124526963	193	213	150	909	1319	523	311.584533949332	362.949907491441	274.770582164355	550.034820102334	669.372587870366	333.749606130987
RLTA1_RS07555	1170.00542208162	0.485149781830414	0.143271778462956	3.38622014073661	0.000708625132216922	0.00172094674966967	855	836	704	1797	1863	1399	1380.33562967191	1424.53578714951	1289.58993229137	1087.3625651528	945.444375437826	892.76424278633
RLTA1_RS07560	473.322254172418	-0.90649884024919	0.15574960214544	-5.82023214032157	5.87659505502831e-09	2.96810634301068e-08	207	188	182	1134	1158	906	334.186520867936	320.350153091038	333.388306359418	686.182052800931	587.667518388085	578.158973527102
RLTA1_RS07565	64.5266623468268	-0.19357284521844	0.291950374478127	-0.663033385603491	0.50730917232511	0.587846581456806	48	26	32	139	131	88	77.4925265780721	44.3037445764201	58.6177241950625	84.1087348671335	66.4805223737817	56.1567214904911
RLTA1_RS07570	135.489049965153	-1.4135326150865	0.258589766531675	-5.46631304883195	4.594925548184e-08	2.08371054462215e-07	42	38	49	408	368	246	67.8059607558131	64.751626688614	89.7583901736894	246.880315293457	186.754444530929	156.983562348418
RLTA1_RS07575	47.6785006290289	-1.23038098808559	0.372626264947349	-3.30191697104186	0.000960264904459639	0.0022672921355297	22	9	19	115	166	73	35.5174080149497	15.3359115841454	34.8042737408184	69.5863633792831	84.2424940003645	46.584553054612
RLTA1_RS07580	888.494870988339	0.717417523491197	0.20328761723245	3.52907635623897	0.000417012790837583	0.00106118260392039	698	769	479	1295	1330	874	1126.87049065613	1310.36844535642	877.434059044842	783.602961531927	674.95492181015	557.73834753056
RLTA1_RS07585	8943.04073745728	-0.98435332348482	0.339444457700015	-2.8998951114257	0.00373287549597666	0.00787712449499161	4207	3108	3236	29504	24599	8315	6791.89706904061	5296.00146705822	5927.71735922569	17852.8353490641	12483.6211440661	5306.17203628902
RLTA1_RS07590	451.557573750203	-0.645180511030083	0.310159650019021	-2.08015617437832	0.0375112105461597	0.0631681897817669	248	212	161	1294	1133	462	400.378053986706	361.245917315425	294.920424856408	782.997862719934	574.980395797669	294.822787825078
RLTA1_RS07595	423.688138841155	0.176655931111868	0.332420844404175	0.531422544902388	0.595126002039326	0.668928920208692	306	292	195	919	881	298	494.01485693521	497.565131396718	357.201756813662	556.085808222271	447.094200086272	190.167079592799
RLTA1_RS07600	903.184104723435	0.519004969192871	0.146521449284784	3.54217741993607	0.000396838463920464	0.00101280267064285	719	563	585	1300	1491	1072	1160.77347103404	959.346469097096	1071.60527044099	786.628455591896	756.659991292431	684.090970884165
RLTA1_RS07605	1121.59479448896	-0.21867143553106	0.157872134160549	-1.38511737168689	0.166016580886584	0.229909709672062	668	544	603	2045	2076	2082	1078.43766154484	926.97065575279	1104.57774030071	1237.42707052725	1053.53865990817	1328.61697890003
RLTA1_RS07610	179.990645616595	-0.765765159969167	0.251268767233264	-3.0475938908009	0.00230681448745569	0.00507528313685801	73	87	73	310	372	476	117.853217504151	148.247145313406	133.721683319986	187.580631718068	188.784384145395	303.756811698566
RLTA1_RS07615	206.24557313898	2.09703960891541	0.33502062008502	6.25943444431339	3.86376110023588e-10	2.23303605875988e-09	115	298	169	98	154	152	185.659178259964	507.789072452815	309.574855905174	59.2996835753891	78.1526751569647	96.9979734835756
RLTA1_RS07620	25598.7654332803	1.54865783127739	0.132109405870951	11.7225402768836	9.76977701838857e-32	3.08123736733794e-30	22933	24522	19465	20157	25800	21684	37023.669000311	41785.2470962682	35656.0625455279	12196.9767533583	13093.1105133097	13837.5266909069
RLTA1_RS07625	1160.48291144011	0.965893657586311	0.219293125417743	4.40457791709763	1.05990041050688e-05	3.49125985880573e-05	923	928	837	1085	1247	1675	1490.11670899085	1581.30288334299	1533.2198484771	656.532211013237	632.833674809967	1068.89214200651
RLTA1_RS07630	1420.56953959451	2.07268278852808	0.180822810104749	11.4625073425603	2.03535722496615e-30	6.08860079743094e-29	1656	1110	1267	865	972	973	2673.49216694349	1891.42909537793	2320.89551734826	523.410472374608	493.275326315388	620.914659207362
RLTA1_RS07635	1498.51406796126	-0.554975195400074	0.156103254536558	-3.55518017255753	0.000377720162430949	0.000968263895602689	847	642	644	2630	3810	2860	1367.42020857556	1093.96169300237	1179.68169942563	1591.40987554361	1933.51748277945	1825.09344844096
RLTA1_RS07640	5051.77158207881	0.454979517827333	0.132769251536091	3.42684403627638	0.000610639685452849	0.00150134979949367	3604	3449	3183	6893	9334	6075	5818.39720390358	5877.06211707973	5830.63175352762	4170.94611107303	4736.86409035785	3876.72821653106
RLTA1_RS07645	7366.89692882323	0.47816675748207	0.13652823915951	3.50232860561112	0.00046121041131169	0.00116177685827339	5358	5547	4164	10339	12463	9231	8650.1032792773	9452.03350636162	7627.63136088251	6256.11661720355	6324.78435377436	5890.71245544004
RLTA1_RS07650	15556.8320193018	1.29823881404101	0.117005358337873	11.0955500883312	1.3184636986707e-28	3.44183220214785e-27	13249	13802	11710	14389	18291	14093	21389.551763185	23518.472409375	21450.4234476307	8706.7668057783	9282.40637205222	8993.37131778968
RLTA1_RS07655	44404.4796819656	0.388755317316796	0.17108488764797	2.27229489793811	0.0230687047670871	0.0410594668607245	30174	34566	23714	56887	73386	68494	48713.7395201406	58900.1244241745	43439.3972363035	34422.2561178894	37242.2871368118	43709.0736564738
RLTA1_RS07660	16579.5187861422	1.87550912477849	0.187750468265971	9.98937122288082	1.69654460905905e-23	3.18713857616632e-22	18058	17012	10935	10338	14663	11922	29153.3342697256	28988.2808743869	20030.7754397815	6255.51151839156	7441.251141731	7607.95947283676
RLTA1_RS07665	38025.9614177233	0.0765945074644651	0.124885884279039	0.613315971669992	0.539667434671165	0.618258057143001	24060	23916	20477	63164	76795	53056	38843.1289472587	40752.6290496024	37509.8480731967	38220.4613607743	38972.3031732409	33857.397902267
RLTA1_RS07670	45523.2811234612	0.282326349637664	0.135689328688974	2.08068204305741	0.0374630187706558	0.0631175346462342	30544	30292	26729	72491	85517	56392	49311.0777458466	51617.2704118814	48962.285937807	43864.2179802401	43398.5865025854	35986.2481624065
RLTA1_RS07675	523.966076169853	-0.171125342664669	0.142143266705232	-1.20389341423774	0.228630777576905	0.301410349860228	289	307	267	967	1049	858	466.569587105476	523.12498403696	489.091636252553	585.130551197972	532.35166389387	547.528034532288
RLTA1_RS07680	3857.6130018253	1.8820073314068	0.155539730525008	12.0998495050382	1.05804964720905e-33	3.68730302052355e-32	3703	3783	3156	2444	3014	3027	5978.22553997086	6446.19483586912	5781.17304873804	1478.86149651276	1529.55949950059	1931.66359036042
RLTA1_RS07685	3325.82888562291	1.92209279672488	0.156187175264823	12.3063420121779	8.37329853652434e-35	3.08793073013622e-33	3373	3394	2489	2128	2619	2429	5445.46441974661	5783.34265739884	4559.3598600472	1287.65027192273	1329.10296257202	1550.05314205003
RLTA1_RS07690	20822.126823725	1.32982455945376	0.177211663990678	7.50415931720902	6.18240761809039e-14	5.42029950919372e-13	18640	19174	14528	17551	28468	16435	30092.9311544847	32672.3076349338	26612.4467845584	10620.0892493026	14447.0802361589	10487.9058829116
RLTA1_RS07695	24477.8075462758	1.47960522782112	0.137113833049629	10.7910718773763	3.79339096466648e-27	8.99317517813788e-26	22389	23231	17672	19910	26132	21085	36145.4203657595	39585.3957790314	32371.6381867233	12047.5173467959	13261.5955013104	13455.2780980342
RLTA1_RS07700	3186.77222594512	0.765401267078275	0.175011731256502	4.37342835010576	1.22310399826474e-05	3.98552354740777e-05	2291	2824	1926	3589	5258	3513	3698.6537164659	4812.06825706963	3528.05427499032	2171.69963624563	2668.35562321637	2241.8018476829
RLTA1_RS07705	17386.032586755	2.24033161364919	0.165041723654768	13.5743348047884	5.68575366289229e-42	2.85105777196829e-40	16797	20028	13566	9181	12687	9758	27117.5410194141	34127.5152452516	24850.2514509443	5555.41219291477	6438.46097218449	6227.0146398206
RLTA1_RS07710	15244.3698978443	2.21588667356304	0.150453586682734	14.7280415337372	4.25869636708809e-49	2.74843645172259e-47	14767	17164	12107	8793	11023	8284	23840.2529162165	29247.2873811413	22177.6495884257	5320.63385386119	5594.00609256638	5286.38955485487
RLTA1_RS07715	782.26253796592	-1.00709916660395	0.158211705749794	-6.36551614073762	1.94634104172626e-10	1.16147235109863e-09	323	320	269	1602	2358	1517	521.460126764944	545.27685632517	492.755244014744	969.368296814014	1196.64940272807	968.06530114858
RLTA1_RS07720	17167.1971149925	1.09954245538617	0.135772593304462	8.09841241612375	5.56810287068563e-16	5.82727883013195e-15	13764	15430	11855	17218	22265	17325	22220.9819962622	26292.5684159293	21716.0350103896	10418.5913449087	11299.1513790248	11055.8545434404
RLTA1_RS07725	3994.44768986838	1.67915393045565	0.21872910741778	7.67686546285038	1.6302849006224e-14	1.50504447117061e-13	3941	4487	2323	2926	4129	2879	6362.45931758713	7645.8039197845	4255.28041578532	1770.51912389376	2095.40516703316	1837.21819512641
RLTA1_RS07730	7111.14964382584	0.739213619542361	0.151794912717698	4.86981814019761	1.1170100523753e-06	4.2221041567548e-06	5396	6016	4214	8553	10207	8822	8711.45152948494	10251.2048989132	7719.22155493729	5175.41013898268	5179.89841121519	5629.71132942174
RLTA1_RS07735	16275.604771411	1.08157716964458	0.140104031620138	7.71981474863655	1.16498899242731e-14	1.1002673817369e-13	13899	14279	10671	16160	21040	17050	22438.929727263	24331.2757233347	19547.1792151722	9778.39680181926	10677.4823720944	10880.3647887827
RLTA1_RS07740	13325.7371027467	1.45664754842608	0.177131845799587	8.22352153476781	1.97613267480307e-16	2.17249917087972e-15	13597	12524	8358	11226	13407	12153	21951.372580876	21340.7729644264	15310.2168381979	6792.83926344202	6803.85010278848	7755.3708667493
RLTA1_RS07745	4195.36520470968	1.46896955183419	0.174201127241708	8.43260646526107	3.38050006521606e-17	4.04846829116082e-16	3704	4394	2743	3595	4378	3578	5979.8399676079	7487.33283341499	5024.63804584551	2175.33022911759	2221.76890803371	2283.28124423838
RLTA1_RS07750	3914.00523954811	0.61466001588953	0.155622997081443	3.94967342498781	7.82578929260443e-05	0.000224838216691891	2947	3096	2278	4526	6641	4966	4757.71824636622	5275.55358494602	4172.84924113601	2738.67722308379	3370.2072449182	3169.0258968384
RLTA1_RS07755	5360.20003528909	1.52979625644836	0.14413998410629	10.6132678308073	2.58545194636647e-26	5.90839346431944e-25	5143	5147	3720	4555	5447	4314	8303.00133731302	8770.43743595516	6814.31043767601	2756.22508863161	2764.27026999991	2752.95564215885
RLTA1_RS07760	3345.49325506323	1.89508596812129	0.156230254804645	12.130083065479	7.31751750501239e-34	2.58898969593586e-32	3388	3450	2441	2300	3019	2083	5469.68083430226	5878.76610725574	4471.43327375461	1391.72726758566	1532.09692401868	1329.25512346242
RLTA1_RS07765	8405.02572541269	1.36333302404635	0.148621965932697	9.17315967051417	4.59353335037332e-20	6.61506765539298e-19	7366	7910	5975	7239	10319	7048	11891.87397446	13478.5622922878	10945.0281895468	4380.31030002287	5236.73672042025	4497.64287573843
RLTA1_RS07770	5147.62904394622	1.34191119956015	0.162812917670813	8.24204380559854	1.69293557739029e-16	1.87894283032011e-15	4731	4706	3544	4489	6663	4136	7637.85715085123	8018.97776833204	6491.91295460317	2716.28856704002	3381.37191279776	2639.36591005308
RLTA1_RS07775	8310.67991983657	1.85416988168514	0.173896359103608	10.6624997282457	1.52444061671824e-26	3.51832817831991e-25	8310	8761	5850	5513	8044	5305	13415.8936638287	14928.6579320776	10716.0527044099	3335.90975052163	4082.20856469236	3385.35690348927
RLTA1_RS07780	14190.9808901144	1.23787614747241	0.174890632293155	7.07800144148065	1.46248204831545e-12	1.12866662370514e-11	12316	13650	9090	13485	18901	11910	19883.2907778237	23259.4659026205	16651.0972791599	8159.75747973594	9591.97216325838	7600.30173808806
RLTA1_RS07785	9822.40978094669	1.10829762514494	0.123212275389581	8.99502603649393	2.36176227711315e-19	3.24684084250072e-18	8694	8067	6812	9937	12972	9525	14035.8338764533	13746.0887499223	12478.2480380239	6012.86689478206	6583.09416971523	6078.32695678327
RLTA1_RS07790	11718.1955259868	0.902011884805349	0.150834238806874	5.98015339183215	2.22927595314587e-09	1.18430285010874e-08	9576	10195	7079	13380	15722	13218	15459.7590523254	17372.1798444847	12967.3396742765	8096.22210447659	7978.67765466103	8434.99482569672
RLTA1_RS07795	2751.75402857187	0.763232987078129	0.159669784861318	4.78007149405906	1.75232868652684e-06	6.43505318498003e-06	2116	2354	1617	3288	4335	3027	3416.12887998335	4011.19287434203	2962.02687573175	1989.5648938355	2199.94705717819	1931.66359036042
RLTA1_RS07800	6852.81081939137	-0.00602461658460451	0.13478732771351	-0.0446972032668369	0.964348662941806	0.972722167974586	4535	4208	3288	11507	13767	10425	7321.42933399077	7170.39066067599	6022.97116104267	6962.87202961227	6986.54466809047	6652.65706293602
RLTA1_RS07805	5501.06216238399	-0.214645563604783	0.143245696774321	-1.49844336296504	0.134018097268177	0.190789652360947	3262	3182	2505	10827	10841	8895	5266.26295203482	5422.09674008341	4588.66872214474	6551.40483745651	5501.64384010815	5676.29588247635
RLTA1_RS07810	4098.4552027782	0.323324249000804	0.131606870811614	2.45674292692226	0.0140202974606628	0.0263116514003284	2564	2787	2609	5944	6814	6062	4139.39246137869	4749.02062055703	4779.17632577869	3596.70733849095	3458.00213324388	3868.43233721997
RLTA1_RS07815	3804.03380802546	0.00764125857783935	0.148878013318111	0.0513256350453316	0.959066041209057	0.968655311871777	2320	2558	1822	5976	7467	6232	3745.47211794015	4358.80687024933	3337.54667135637	3616.07050047475	3789.38977530555	3976.9169128266
RLTA1_RS07820	4633.81364417291	0.75581943360181	0.135158817783485	5.59208378703473	2.24360497488393e-08	1.06235914911284e-07	3842	3609	2789	5761	6793	5341	6202.63098151986	6149.70054524231	5108.90102437591	3485.97425589609	3447.34495026793	3408.33010773538
RLTA1_RS07825	9356.49429580854	0.737688359909177	0.149244353161747	4.94282258779795	7.69995489138842e-07	3.00328402870606e-06	7706	7305	5571	11001	15292	10387	12440.7793710547	12447.648235798	10204.9794215842	6656.69203074342	7760.45914610587	6628.40756956513
RLTA1_RS07830	4554.52374712353	0.792506384298984	0.138438600539898	5.72460557393875	1.03674320897307e-08	5.11039615738494e-08	3370	3451	3278	5194	7372	4885	5440.62113683548	5880.47009743176	6004.65312223171	3142.88322949562	3741.17870946197	3117.33618728465
RLTA1_RS07835	50.221410797721	-0.485789737493316	0.286782926824373	-1.69392837597621	0.0902788940939445	0.136082156538666	24	21	28	85	120	99	38.7462632890361	35.7837936963393	51.2905086706797	51.4333990194701	60.8981884339985	63.1763116768025
RLTA1_RS07840	715.21336716263	0.838230780342884	0.148182733184407	5.65673720769979	1.542777057177e-08	7.47265885234448e-08	609	495	505	778	1002	878	983.18643095929	843.475137127998	925.06095995333	470.76687573115	508.499873423887	560.290925780127
RLTA1_RS07845	201.388954749334	-0.496298295059463	0.240617408377169	-2.06260344339473	0.0391503203343164	0.0655640876333939	114	83	96	488	468	273	184.044750622921	141.431184609341	175.853172585187	295.288220252958	237.502934892594	174.213465533001
RLTA1_RS07850	568.958468821211	0.480740865163103	0.223428154138674	2.15165750715877	0.0314243392232518	0.0539742839788233	405	358	396	887	1103	514	653.843193002484	610.028483013784	725.394336913898	536.722646238471	559.755848689169	328.006305069459
RLTA1_RS07855	3942.32254278648	0.860906568028532	0.168336907079025	5.11418786864358	3.1509364065763e-07	1.29188392669628e-06	3090	3188	2639	5130	6002	3524	4988.58139846339	5432.32068113951	4834.13044221156	3104.15690552802	3045.92439150716	2248.82143786921
RLTA1_RS07860	93.4102756822773	0.37645513865489	0.22171256050991	1.69794231679563	0.0895186494031528	0.135082265932015	59	59	66	145	144	130	95.251230585547	100.535420384953	120.899056152316	87.7393277390961	73.0778261207982	82.9587931109528
RLTA1_RS07865	130.700671657598	0.454482248720307	0.26582862122963	1.70968139780446	0.0873248044646102	0.13214370106781	67	75	119	191	208	171	108.166651681892	127.799263201212	217.984661850389	115.573873090809	105.556859952264	109.122720169023
RLTA1_RS07870	4009.21454891622	0.787182561614237	0.129791140095711	6.06499458309517	1.31958099690776e-09	7.16314606576878e-09	3143	3027	2728	5190	5204	4771	5074.14606322668	5157.97826280091	4997.16098762908	3140.46283424765	2640.95143842107	3044.58770717197
RLTA1_RS07875	1895.4219604365	0.816070752741851	0.129251425555979	6.31382400024988	2.72223516463152e-10	1.60388665236531e-09	1453	1452	1328	2193	2551	2348	2345.76335662373	2474.19373557546	2432.63555409509	1326.98169470233	1294.59398912608	1498.36343249629
RLTA1_RS07880	83.0451932366069	0.12334023585889	0.225423562241597	0.54714881901609	0.584276495050552	0.658007298513871	57	50	45	118	161	134	92.0223753114606	85.1995088008079	82.4311746493066	71.4016598152644	81.7050694822813	85.5113713605206
RLTA1_RS07890	997.621044880464	0.584142626194482	0.15674346006981	3.726743214258	0.000193969895631399	0.000523410829481553	757	702	640	1510	1571	1072	1222.12172124168	1196.20110356334	1172.35448390125	913.699206110587	797.258783581763	684.090970884165
RLTA1_RS07895	171.054645636225	0.181124250399996	0.175284086434927	1.03331827825248	0.301454976200408	0.380503655218552	107	108	103	254	314	263	172.743757163619	184.030939009745	188.675799752857	153.695098246417	159.350259735629	167.832019909081
RLTA1_RS07900	93.7566974829744	-0.470011867567597	0.23161713314541	-2.0292620894868	0.0424316024677268	0.0702656852459149	38	51	48	178	202	182	61.3482502076404	86.903498976824	87.9265862925937	107.70758853489	102.511950530564	116.142310355334
RLTA1_RS07905	1050.85031665174	0.654917150933568	0.147621683845747	4.43645631097058	9.14518852175244e-06	3.0411242364797e-05	857	649	746	1329	1579	1322	1383.564484946	1105.88962423449	1366.52569529739	804.176321139715	801.318662810697	843.627111482151
RLTA1_RS07910	668.130744351831	0.797120481022702	0.181695015700214	4.38713455044855	1.1485374506733e-05	3.7636605694372e-05	489	423	565	832	1018	695	789.45511451411	720.787844454834	1034.96919281907	503.442211578814	516.619631881754	443.510470862401
RLTA1_RS07915	1459.38321153445	-0.319392179182776	0.169634065972197	-1.88283041706448	0.059723353514602	0.0946502442011769	720	680	860	2506	3251	2654	1162.38789867108	1158.71331969099	1575.3513377423	1516.37762285638	1649.83342165774	1693.63566858822
RLTA1_RS07920	5423.71489373589	-0.0885076255526715	0.130570434772753	-0.677853494986916	0.497864588785844	0.579705343106804	3267	3050	2894	9025	12181	8034	5274.33509022003	5197.17003684928	5301.24043189096	5461.01677824374	6181.67361095446	5126.85341425688
RLTA1_RS07925	223.34772633229	0.0425103330274463	0.20837046198483	0.204013239796633	0.838343152635874	0.875262398722595	156	133	110	374	509	275	251.850711378734	226.630693410149	201.498426920527	226.306955685669	258.309815940877	175.489754657785
RLTA1_RS07930	457.031249820252	-0.151029944978341	0.145070561477169	-1.04107920614969	0.297838789316993	0.376552940602111	280	252	228	850	926	719	452.039738372087	429.405524356072	417.65128488982	514.333990194701	469.931020749022	458.825940359808
RLTA1_RS07935	80.7555375018443	0.0710569442774577	0.24500442599029	0.29002310464495	0.771798561934777	0.819161866405573	57	39	49	111	161	137	92.0223753114606	66.4556168646301	89.7583901736894	67.1659681313081	81.7050694822813	87.4258050476964
RLTA1_RS07940	441.157926013221	0.733983449593357	0.18341014003245	4.00186952293638	6.28439529563111e-05	0.00018381131015757	337	313	314	505	560	634	544.062113683548	533.348925093057	575.186418664051	305.574900056852	284.191546025326	404.583652556493
RLTA1_RS07945	205.68079931307	-0.0764019164208942	0.168004763629642	-0.454760417325537	0.649281609847281	0.718104224156704	124	121	106	369	401	324	200.189026993353	206.182811297955	194.171211396144	223.2814616257	203.501446350278	206.75883821499
RLTA1_RS07950	150.132168738877	0.124193132490595	0.207061571818403	0.599788417522083	0.548647253424348	0.625840435169714	104	73	97	214	297	236	167.90047425249	124.391282849179	177.684976466283	129.491145766666	150.723016374146	150.602116724499
RLTA1_RS07955	392.660472448438	0.236072916677804	0.152458570195063	1.54843979171365	0.121516447096233	0.175754428367821	252	251	240	554	694	618	406.835764534879	427.701534180055	439.632931462969	335.224741844547	352.194523109958	394.373339558222
RLTA1_RS07960	305.997096088027	0.400634700004356	0.173076202696846	2.31478790129278	0.0206245423785695	0.0371263069159684	201	181	225	437	503	425	324.499955045677	308.422221858924	412.155873246533	264.428180841276	255.264906519177	271.211439016576
RLTA1_RS07965	101.006946731258	0.323540080379781	0.215900782649298	1.49855909001187	0.133988052454421	0.19078584792795	74	65	58	139	163	161	119.467645141195	110.75936144105	106.244625103551	84.1087348671335	82.7200392895146	102.741274545103
RLTA1_RS07970	88.5510289864864	0.490810674203096	0.243938450406546	2.01202669519756	0.0442171230276564	0.072755747757971	80	62	41	119	146	118	129.154210963454	105.647390913002	75.1039591249238	72.0067586272582	74.0927959280315	75.3010583622495
RLTA1_RS07975	175.055266899137	0.126853711213077	0.231025354895448	0.549089996076342	0.582943690220742	0.657079476887586	96	104	118	335	259	263	154.985053156144	177.21497830568	216.152857969293	202.708102017912	131.438590036713	167.832019909081
RLTA1_RS07980	153.817141603139	-0.294595850079714	0.240287031009217	-1.22601643893304	0.220192488880328	0.291860042276386	87	96	60	240	298	333	140.455204422756	163.583056897551	109.908232865742	145.223714878504	151.230501277763	212.502139276518
RLTA1_RS07985	172.382513052818	-0.0202888703360451	0.189622710748821	-0.106995993549107	0.914792158194576	0.935698569186958	100	98	101	301	299	293	161.442763704317	166.991037249583	185.012191990666	182.134742410124	151.73798618138	186.97635678084
RLTA1_RS07990	230.652178950263	0.189430452879491	0.17069594325163	1.10975368992949	0.267105180025204	0.343491347744589	148	144	138	351	387	373	238.935290282389	245.374585346327	252.788935591207	212.389683009812	196.396657699645	238.027921772195
RLTA1_RS07995	286.452394780677	-0.292563548287708	0.166441979262786	-1.75775095672105	0.078789893375694	0.120855096133052	160	148	143	472	614	547	258.308421926907	252.190546050391	261.947954996685	285.606639261058	311.595730820625	349.065075628394
RLTA1_RS08000	17.5888595287338	0.284718831476896	0.459048498337723	0.620236930319785	0.535101811073696	0.613935413033782	17	6	11	21	30	31	27.4452698297339	10.2239410560969	20.1498426920527	12.7070750518691	15.2245471084996	19.7824814341503
RLTA1_RS08005	89.7351982216257	0.310878724481245	0.233906950156643	1.32907006086418	0.18382485662969	0.250981244017422	58	61	55	107	177	134	93.6368029485038	103.943400736986	100.749213460264	64.745572883333	89.8248279401477	85.5113713605206
RLTA1_RS08010	98.3667935805157	0.474108725871273	0.206707380264418	2.29362263342894	0.0218121841694382	0.0390724553227922	69	63	68	138	161	128	111.395506955979	107.351381089018	124.562663914508	83.5036360551398	81.7050694822813	81.6825039861689
RLTA1_RS08015	464.073850825891	1.17268061412831	0.218331538476516	5.371100402219	7.82576199503976e-08	3.45225070287514e-07	336	313	466	419	598	467	542.447686046505	533.348925093057	853.620608590597	253.536402225388	303.475972362759	298.013510637038
RLTA1_RS08020	690.397282991876	-0.154990158454428	0.188821658372101	-0.820828287340839	0.411744083527119	0.495229726002419	397	327	416	1123	1266	1348	640.927771906138	557.204787557283	762.030414535812	679.525965869	642.475887978684	860.218870104341
RLTA1_RS08025	1317.44720316155	-0.478873184896255	0.150878318251997	-3.17390325160201	0.00150403815187708	0.00343147165911071	624	610	686	2549	3217	2235	1007.40284551494	1039.43400736986	1256.61746243165	1542.39687177211	1632.57893493478	1426.253096946
RLTA1_RS08030	75.5463195212455	0.601624381900096	0.304166859727753	1.97794191792816	0.0479352593847026	0.077989906141778	64	33	62	85	104	119	103.323368770763	56.2316758085332	113.571840627934	51.4333990194701	52.778429976132	75.9392029246414
RLTA1_RS08035	28.7145769975854	0.868207626784497	0.382668230913314	2.26882598723272	0.0232789099835995	0.0413491341961489	13	22	29	29	41	35	20.9875592815612	37.4877838723555	53.1223125517754	17.5478655478192	20.8068810482828	22.3350596837181
RLTA1_RS08040	306.683409958921	2.3655201979407	0.332277650639814	7.11910714845188	1.08628440128142e-12	8.44080521397047e-12	245	210	430	114	183	215	395.534771075576	357.837936963393	787.675668871152	68.9812645672894	92.8697373618477	137.201080914268
RLTA1_RS08045	264.635453926704	-0.0288368145138239	0.261090742855851	-0.11044747967087	0.912054500094093	0.933757324567542	143	110	201	372	513	495	230.863152097173	187.438919361777	368.192580100236	225.096758061681	260.339755555343	315.881558384013
RLTA1_RS08055	48.8548074917999	0.505007328178894	0.269863967936634	1.87134033505901	0.0612979231741826	0.0968373808984707	31	34	35	65	78	66	50.0472567483382	57.9356659845493	64.1131358383496	39.3314227795948	39.583822482099	42.1175411178683
RLTA1_RS08060	269.95284200065	1.25861780381942	0.190573011743455	6.60438638349139	3.99167202008881e-11	2.55481671074555e-10	212	245	209	214	343	272	342.258659053152	417.477593123959	382.847011149002	129.491145766666	174.067321940512	173.575320970609
RLTA1_RS08065	183.438019030602	-0.525824474344084	0.262528763490289	-2.00292138413067	0.0451857274155556	0.0741220334399676	99	83	82	284	596	274	159.828336067274	141.431184609341	150.207918249848	171.84806260623	302.461002555526	174.851610095393
RLTA1_RS08070	143.380056285104	0.406216120199612	0.192950080721509	2.10529126850129	0.0352659617024444	0.0597506724295258	110	92	85	183	246	211	177.587040074749	156.767096193486	155.703329893135	110.733082594859	124.841286289697	134.6485026647
RLTA1_RS08075	1488.50587542485	-1.87546409697159	0.180855559621874	-10.3699554544673	3.39683069137111e-25	7.08859578408882e-24	381	379	356	4568	4703	2926	615.096929713447	645.812276710124	652.12218167007	2764.09137318752	2386.70150170912	1867.21098955883
RLTA1_RS08080	4597.89768605648	-2.91965121836472	0.188227152335902	-15.5113180119436	2.90846819925406e-54	2.20348079878269e-52	615	656	606	15790	16883	9785	992.872996781549	1117.8175554666	1110.073151944	9554.51024138157	8567.86762775997	6244.24454300518
RLTA1_RS08085	166.740409033205	0.4378805739822	0.184860368176943	2.36870984462756	0.0178502510928726	0.0326809167631526	123	118	96	210	299	229	198.57459935631	201.070840769907	175.853172585187	127.070750518691	151.73798618138	146.135104787755
RLTA1_RS08090	191.789117371565	1.4673563375522	0.238489177713924	6.15271666252439	7.61668109299312e-10	4.26069560338379e-09	195	178	124	194	226	115	314.813389223418	303.310251330876	227.143681255867	117.389169526791	114.691588217364	73.3866246750736
RLTA1_RS08095	895.287828300671	0.829781381307327	0.267776012875001	3.09878906776715	0.00194313308608497	0.00434090949038854	625	833	551	1444	1268	653	1009.01727315198	1419.42381662146	1009.32393848373	873.762684518999	643.490857785917	416.70839924194
RLTA1_RS08100	466.079691663505	0.647081949041407	0.205079708016973	3.15527048140644	0.00160349373816919	0.0036381352067185	310	410	277	720	653	506	500.472567483382	698.635972166624	507.40967506351	435.671144635512	331.387642061675	322.901148570324
RLTA1_RS08105	99.4713964792925	0.0554052041999348	0.278448501285963	0.198978281240718	0.842279733943152	0.87845125625973	61	72	45	171	135	190	98.4800858596333	122.687292673163	82.4311746493066	103.471896850934	68.5104619882483	121.247466854469
RLTA1_RS08110	61.8438430037948	0.367413933874417	0.256841113612532	1.43051059352084	0.152570527579208	0.213709119217661	43	41	38	77	102	100	69.4203883928563	69.8635972166624	69.6085474816367	46.59260852352	51.7634601688987	63.8144562391945
RLTA1_RS08115	260.552326486838	1.1969558240314	0.18982905394548	6.30544060117989	2.87375200760563e-10	1.68603127045549e-09	214	208	212	228	287	300	345.487514327238	354.429956611361	388.342422792289	137.962529134579	145.64816733798	191.443368717583
RLTA1_RS08120	413.12704366577	-0.203449424785978	0.191380015384105	-1.06306515012892	0.287752407244973	0.365858131794503	214	264	195	697	1024	603	345.487514327238	449.853406468266	357.201756813662	421.753871959655	519.664541303454	384.801171122343
RLTA1_RS08130	514.943014029342	-0.449564842841259	0.180216263523947	-2.49458530573474	0.0126104410845926	0.0238909416579533	303	267	197	998	1029	1032	489.17157402408	454.965376996314	360.865364575853	603.888614369779	522.201965821537	658.565188388487
RLTA1_RS08135	2977.80678272909	0.551947085879497	0.118688543135121	4.65038217927346	3.3132048184817e-06	1.17104653067026e-05	2312	2024	1878	3845	4890	3819	3732.55669684381	3448.8761162567	3440.12768869773	2326.60493211603	2481.60117868544	2437.07408377484
RLTA1_RS08140	1254.27173548364	0.667455205672673	0.174446879197136	3.8261229363605	0.000130177297525589	0.000361488352092971	1088	892	732	1392	1873	1748	1756.49726910297	1519.95923700641	1340.88044096205	842.297546295323	950.519224473993	1115.47669506112
RLTA1_RS08145	58759.1283484011	1.28159741561643	0.127319553292771	10.0659905134084	7.80971922085564e-24	1.47917779808054e-22	55004	44657	46351	58440	63708	54942	88799.9777479225	76095.0892903535	84905.9416926669	35361.9745729157	32330.8482396098	35060.9385469382
RLTA1_RS08150	481.818287502529	0.272973536548222	0.248082932997003	1.10033178522409	0.271187588005084	0.34784274722036	304	218	393	644	795	808	490.786001661123	371.469858371522	719.898925270611	389.683634923986	403.45049837524	515.620806412691
RLTA1_RS08155	508.532687545885	0.214635453441736	0.194471015557657	1.10368865419999	0.269728218972307	0.346289498293789	393	281	287	782	1087	607	634.470061357966	478.82123946054	525.727713874467	473.187270979125	551.636090231303	387.35374937191
RLTA1_RS08160	327.623584598925	0.478770522861665	0.170013055511142	2.81608092638678	0.00486134195473446	0.0100365975783469	248	216	205	510	468	432	400.378053986706	368.06187801949	375.519795624619	308.600394116821	237.502934892594	275.67845095332
RLTA1_RS08165	1594.77887646286	-0.629728828474238	0.167305896455492	-3.76393684750832	0.000167259140549276	0.00045645897009728	780	715	698	3796	3209	2957	1259.25355689367	1218.35297585155	1278.5991090048	2296.95509032834	1628.51905570584	1886.99347099298
RLTA1_RS08170	1121.49458657122	-0.859923507409762	0.221469093378533	-3.88281495305528	0.000103254145847298	0.00029106061307683	473	528	397	2779	3246	1582	763.624272321419	899.706812936531	727.226140794994	1681.56959853068	1647.29599713966	1009.54469770406
RLTA1_RS08175	661.37582847496	1.63594119916357	0.147387400919759	11.09960002656	1.26006519401312e-28	3.30174977529001e-27	640	623	495	540	587	536	1033.23368770763	1061.58587965807	906.742921142373	326.753358476634	297.893638422976	342.045485442082
RLTA1_RS08180	450.97131539083	0.739036963785625	0.165928140158691	4.45395797891077	8.43016064816048e-06	2.81409098264744e-05	317	369	301	627	609	510	511.773560942685	628.772374949962	551.372968209806	379.396955120091	309.058306302542	325.453726819892
RLTA1_RS08185	922.253478248954	-0.795000515957735	0.155361029587476	-5.11711668021683	3.10241714173599e-07	1.27499100695164e-06	426	354	400	2047	2427	1629	687.74617338039	603.21252230972	732.721552438281	1238.63726815124	1231.66586107762	1039.53749213648
RLTA1_RS08190	1298.42393542285	-0.096559105363682	0.269906056279334	-0.35775079186719	0.720529818850398	0.778136479297687	687	612	881	2440	3339	1338	1109.11178664866	1042.84198772189	1613.81921924531	1476.44110126479	1694.49209317601	853.837424480422
RLTA1_RS08195	432.625974471961	0.426573859907593	0.155726860539741	2.73924394564375	0.00615806621839592	0.0124591354258983	280	299	288	620	780	526	452.039738372087	509.493062628831	527.559517755562	375.161263436135	395.83822482099	335.664039818163
RLTA1_RS08200	1388.3184050981	-0.831756132555663	0.149325000573404	-5.57010634094587	2.54583903392206e-08	1.19976322288281e-07	588	529	626	2792	3527	2904	949.283450581383	901.410803112547	1146.70922956591	1689.4358830866	1789.89925505594	1853.17180918621
RLTA1_RS08205	253.159877638009	-0.0803003631688818	0.177700294545225	-0.451886494473115	0.651350754354094	0.719479359405394	158	130	143	376	545	433	255.079566652821	221.5187228821	261.947954996685	227.517153309656	276.579272471076	276.316595515712
RLTA1_RS08210	363.358112488074	0.965451334763209	0.251624047768156	3.83688023194336	0.000124607203827792	0.000347404884271885	298	383	168	416	488	375	481.099435838864	652.628237414188	307.743052024078	251.721105789407	247.652632964927	239.304210896979
RLTA1_RS08215	666.084409469485	0.196307433943581	0.148272796100721	1.32396123298458	0.185515920082142	0.252844341605891	470	376	401	942	1273	1013	758.78098941029	640.700306182075	734.553356319377	570.003080898128	646.028282304	646.44044170304
RLTA1_RS08220	168.005145047784	1.01416292368584	0.252729722828857	4.01283597486713	5.99936019544736e-05	0.000175843316073457	128	105	158	174	274	139	206.646737541526	178.918968481697	289.425013213121	105.287193286915	139.050863590963	88.7020941724803
[truncated: 5,393 more rows]

## Sheet: edgeR
locus_tag	logFC	logCPM	PValue	FDR	M7_1 raw counts	M7_2 raw counts	M7_3 raw counts	C7_1 raw counts	C7_2 raw counts	C7_3raw counts	M7_1 normalized counts	M7_2 normalized counts	M7_3 normalized counts	C7_1 normalized counts	C7_2normalized counts	C7_3 normalized counts
[truncated: 6,975 more rows]

[truncated: 2 more sheets: limma, NOISeq]
