# Supplementary material for: Transcriptomic Response of Rhizobium leguminosarum to Acidic Stress and Nutrient Limitation Is Versatile and Substantially Influenced by Extrachromosomal Gene Pool
Source: Int J Mol Sci. 2024 Oct 31;25(21):11734. doi: 10.3390/ijms252111734 (PMC11547076; doi:10.3390/ijms252111734)
Supplement: Supplementary file 1 [file ijms-25-11734-s001.zip › Supplementary table S3. Summary of differential gene expression analyses for the M5vC5 experimental variant.xlsx]

## Sheet: DESeq2
Geneid	baseMean	log2FoldChange	lfcSE	stat	pvalue	padj	M5_1 raw counts	M5_2 raw counts	M5_3 raw counts	C5_1 raw counts	C5_2 raw counts	C5_3 raw counts	M5_1 normalized counts	M5_2 normalized counts	M5_3 normalized counts	C5_3 normalized counts	C5_3 normalized counts	C5_3 normalized counts
RLTA1_RS00005	3488.91	0.348208	0.0774671	4.49492	6.95977e-06	2.26799e-05	3656	4537	3961	3167	2907	2914	4043.2	3832.41	3848.98	3190.64	2985.35	3032.87
RLTA1_RS00010	359.963	1.03394	0.125854	8.21538	2.115e-16	1.68569e-15	452	613	446	256	215	221	499.871	517.802	433.387	257.911	220.794	230.015
RLTA1_RS00015	991.249	0.31884	0.0958469	3.32655	0.000879276	0.00209541	1023	1325	1081	809	927	845	1131.35	1119.23	1050.43	815.038	951.983	879.471
RLTA1_RS00020	759.009	0.150747	0.0981055	1.53658	0.124396	0.182185	729	940	819	703	758	645	806.208	794.019	795.839	708.247	778.429	671.312
RLTA1_RS00025	331	0.515661	0.123148	4.18733	2.82253e-05	8.45664e-05	368	442	400	254	294	249	406.975	373.358	388.688	255.896	301.924	259.158
RLTA1_RS00030	1313.24	0.155131	0.0881708	1.75944	0.0785036	0.122714	1180	1649	1495	1205	1256	1177	1304.97	1392.91	1452.72	1213.99	1289.85	1225.01
RLTA1_RS00035	712.14	-0.519778	0.0966967	-5.37534	7.64378e-08	3.10674e-07	549	685	587	827	788	840	607.144	578.62	570.4	833.172	809.237	874.267
RLTA1_RS00040	7829.1	-1.45293	0.0981337	-14.8056	1.34694e-49	4.65196e-48	3513	4570	4963	10877	11928	10760	3885.06	3860.28	4822.65	10958.2	12249.5	11198.9
RLTA1_RS00045	3883.05	-0.790296	0.0884546	-8.93448	4.09092e-19	3.88498e-18	2378	3257	3246	4712	4863	4825	2629.85	2751.19	3154.2	4747.17	4994.06	5021.83
RLTA1_RS00050	4786.95	-0.666565	0.0842268	-7.91393	2.49388e-15	1.81855e-14	3117	4528	3939	6135	5345	5719	3447.12	3824.81	3827.61	6180.79	5489.05	5952.3
RLTA1_RS00055	2615.63	-0.77868	0.0971916	-8.0118	1.13043e-15	8.45626e-15	1566	2391	2085	3618	3128	2939	1731.85	2019.68	2026.04	3645	3212.3	3058.89
RLTA1_RS00060	1097.33	0.529896	0.0903211	5.8668	4.44277e-09	2.0264e-08	1165	1480	1391	895	912	822	1288.38	1250.16	1351.66	901.68	936.579	855.532
RLTA1_RS00065	11233.5	0.600412	0.0745931	8.04916	8.33647e-16	6.31788e-15	11991	16217	14051	8386	8895	8844	13261	13698.5	13653.6	8448.59	9134.73	9204.78
RLTA1_RS00070	3083	0.0636697	0.111843	0.569275	0.569169	0.65425	2628	4008	3252	3137	2408	3279	2906.33	3385.56	3160.04	3160.41	2472.9	3412.76
RLTA1_RS00075	460.943	-0.408262	0.113206	-3.60637	0.000310515	0.000794251	325	471	443	524	538	478	359.421	397.854	430.472	527.911	552.5	497.499
RLTA1_RS00080	4364.1	-1.14485	0.0860321	-13.3073	2.10068e-40	5.04598e-39	2311	3123	3046	6156	5985	5460	2555.76	2638	2959.86	6201.94	6146.3	5682.73
RLTA1_RS00085	517.088	-0.593482	0.103498	-5.73423	9.7954e-09	4.35895e-08	359	493	435	622	591	608	397.021	416.438	422.698	626.642	606.928	632.803
RLTA1_RS00090	2323.87	-0.624668	0.084901	-7.3576	1.87242e-13	1.17632e-12	1682	2035	1963	2851	2595	2805	1860.14	1718.97	1907.49	2872.28	2664.94	2919.43
RLTA1_RS00095	1201.35	0.370052	0.090329	4.09671	4.19064e-05	0.000122594	1296	1522	1385	1020	991	1055	1433.26	1285.64	1345.83	1027.61	1017.71	1098.04
RLTA1_RS00100	692.727	-0.301717	0.105975	-2.84706	0.00441255	0.00918498	557	669	701	709	761	767	615.992	565.105	681.176	714.292	781.51	798.289
RLTA1_RS00105	482.455	-0.382373	0.117594	-3.25163	0.00114745	0.00268203	401	478	422	549	464	584	443.47	403.767	410.066	553.097	476.505	607.823
RLTA1_RS00110	1030.38	-1.71143	0.100481	-17.0324	4.7199e-65	2.87417e-63	416	545	541	1483	1503	1632	460.058	460.362	525.701	1494.07	1543.51	1698.58
RLTA1_RS00115	1501.93	-0.826756	0.0949662	-8.70579	3.1538e-18	2.84703e-17	876	1318	1199	1852	1824	1946	968.777	1113.32	1165.09	1865.82	1873.16	2025.38
RLTA1_RS00120	6234.74	-0.464593	0.0904912	-5.13412	2.83463e-07	1.0824e-06	4148	6653	5669	7323	6925	6921	4587.31	5619.8	5508.68	7377.65	7111.63	7203.33
RLTA1_RS00125	855.394	-0.0228954	0.0961188	-0.238199	0.811727	0.856124	809	929	893	883	815	825	894.681	784.727	867.746	889.59	836.965	858.655
RLTA1_RS00130	1467.34	0.649593	0.0934677	6.94991	3.65507e-12	2.11446e-11	1664	2116	1800	1105	1023	1214	1840.23	1787.39	1749.1	1113.25	1050.57	1263.52
RLTA1_RS00135	55.6449	-0.0984402	0.253147	-0.388865	0.697376	0.764023	44	82	44	60	51	58	48.66	69.2655	42.7557	60.4478	52.3745	60.366
RLTA1_RS00140	159.299	-0.796262	0.159959	-4.97791	6.42744e-07	2.35582e-06	96	149	120	217	202	174	106.167	125.86	116.606	218.62	207.444	181.098
RLTA1_RS00145	1112.59	-0.691909	0.104011	-6.6523	2.88554e-11	1.56618e-10	662	1070	941	1330	1421	1274	732.112	903.83	914.389	1339.93	1459.3	1325.97
RLTA1_RS00150	1810.35	-0.106136	0.0797738	-1.33046	0.183367	0.255603	1569	2050	1816	1907	1803	1785	1735.17	1731.64	1764.64	1921.23	1851.59	1857.82
RLTA1_RS00155	54.115	0.139185	0.255786	0.544145	0.586342	0.670685	54	71	52	65	38	48	59.7191	59.9738	50.5295	65.4851	39.0241	49.9581
RLTA1_RS00160	1047.88	-0.259403	0.0894209	-2.90092	0.00372068	0.00787468	853	1164	962	1163	1136	1045	943.341	983.232	934.795	1171.68	1166.62	1087.63
RLTA1_RS00165	2290.43	0.404397	0.089737	4.50647	6.59159e-06	2.15234e-05	2358	2854	2892	1869	2037	1863	2607.73	2410.78	2810.22	1882.95	2091.9	1939
RLTA1_RS00170	153.858	1.14618	0.162097	7.07095	1.53875e-12	9.12995e-12	209	238	210	98	90	92	231.135	201.039	204.061	98.7314	92.4256	95.753
RLTA1_RS00175	1417.48	-0.204952	0.087025	-2.35509	0.0185181	0.0338208	1191	1631	1292	1480	1546	1418	1317.14	1377.71	1255.46	1491.05	1587.67	1475.85
RLTA1_RS00180	1074.54	1.53168	0.102063	15.0071	6.59479e-51	2.42228e-49	1497	1893	1581	597	559	462	1655.55	1599.02	1536.29	601.456	574.065	480.847
RLTA1_RS00185	169.552	0.42597	0.153082	2.78263	0.00539201	0.0110751	189	218	196	133	154	136	209.017	184.145	190.457	133.993	158.15	141.548
RLTA1_RS00190	707.713	0.219896	0.0962481	2.28468	0.0223319	0.0400899	679	918	780	625	669	620	750.912	775.436	757.942	629.665	687.03	645.292
RLTA1_RS00195	957.879	-0.0530431	0.100936	-0.525514	0.599226	0.681553	807	1085	1041	907	1047	901	892.469	916.501	1011.56	913.769	1075.22	937.755
RLTA1_RS00205	81.2179	0.571031	0.205765	2.77516	0.0055175	0.0113087	90	103	108	62	65	64	99.5318	87.0042	104.946	62.4627	66.7518	66.6108
RLTA1_RS00210	284.551	0.288026	0.127899	2.25198	0.0243234	0.0432623	261	397	323	256	264	231	288.642	335.346	313.866	257.911	271.115	240.423
RLTA1_RS00215	824.254	0.436163	0.0989801	4.40657	1.05019e-05	3.34575e-05	865	1155	938	716	725	611	956.612	975.63	911.474	721.344	744.539	635.925
RLTA1_RS00220	1621.27	0.272593	0.104086	2.61893	0.00882063	0.0172924	1653	2192	1690	1551	1223	1525	1828.07	1851.59	1642.21	1562.58	1255.96	1587.21
RLTA1_RS00225	1076.51	0.357411	0.09367	3.81564	0.000135828	0.000368041	1109	1326	1319	909	905	947	1226.45	1120.07	1281.7	915.784	929.39	985.632
RLTA1_RS00230	971.8	0.393459	0.0903012	4.35719	1.31744e-05	4.11042e-05	1023	1245	1161	819	819	820	1131.35	1051.65	1128.17	825.112	841.073	853.451
RLTA1_RS00235	1212.3	0.483717	0.0995419	4.85943	1.17722e-06	4.20168e-06	1288	1750	1377	1070	867	1023	1424.41	1478.23	1338.06	1077.99	890.366	1064.73
RLTA1_RS00240	2563.34	-0.609143	0.0806218	-7.55556	4.17055e-14	2.76157e-13	1837	2290	2187	3154	2942	2969	2031.56	1934.37	2125.15	3177.54	3021.29	3090.12
RLTA1_RS00245	2400.45	0.0194989	0.0810937	0.240449	0.809982	0.854674	2148	2757	2620	2313	2390	2275	2375.49	2328.84	2545.91	2330.26	2454.41	2367.81
RLTA1_RS00250	120.548	0.595963	0.172236	3.46016	0.000539862	0.00133087	127	174	152	91	92	98	140.45	146.978	147.702	91.6792	94.4795	101.998
RLTA1_RS00255	6138.17	0.116708	0.0815419	1.43126	0.152355	0.217132	5825	7588	6491	5949	5261	6028	6441.92	6409.59	6307.44	5993.4	5402.79	6273.9
RLTA1_RS00260	1541.48	-0.0685984	0.0910325	-0.753559	0.451114	0.545201	1448	1664	1553	1641	1437	1541	1601.36	1405.58	1509.08	1653.25	1475.73	1603.86
RLTA1_RS00265	530.966	0.39156	0.109876	3.56365	0.000365738	0.000925274	557	640	671	464	447	433	615.992	540.609	652.024	467.463	459.047	450.664
RLTA1_RS00270	642.001	-0.406181	0.0994319	-4.08502	4.40734e-05	0.000128716	471	665	590	725	735	683	520.883	561.726	573.315	730.411	754.809	710.862
RLTA1_RS00275	847.185	0.254015	0.0973329	2.60975	0.00906073	0.0176784	782	1171	936	743	790	730	864.821	989.145	909.53	748.545	811.291	759.779
RLTA1_RS00280	638.51	0.258115	0.105912	2.43708	0.0148063	0.0276601	633	819	715	583	622	498	700.041	691.81	694.78	587.351	638.763	518.315
RLTA1_RS00285	547.818	0.400628	0.10955	3.65702	0.000255161	0.000660942	544	698	699	506	440	437	601.615	589.601	679.233	509.776	451.858	454.827
RLTA1_RS00290	223.736	0.00852505	0.161784	0.0526941	0.957976	0.967875	242	242	208	239	172	241	267.63	204.418	202.118	240.784	176.636	250.831
RLTA1_RS00295	620.298	-0.595081	0.108434	-5.48796	4.06601e-08	1.69527e-07	488	546	497	695	790	698	539.684	461.207	482.945	700.187	811.291	726.474
RLTA1_RS00300	1219.08	-1.22996	0.10752	-11.4394	2.65781e-30	4.37217e-29	634	865	776	1584	1931	1489	701.147	730.667	754.055	1595.82	1983.04	1549.74
RLTA1_RS00305	685.704	-0.819347	0.111815	-7.32769	2.34154e-13	1.46309e-12	407	603	543	814	961	788	450.105	509.355	527.644	820.075	986.9	820.145
RLTA1_RS00310	220.845	0.000488887	0.137727	0.00354968	0.997168	0.998174	191	265	234	230	225	192	211.229	223.846	227.383	231.717	231.064	199.832
RLTA1_RS00315	1162.46	0.0199062	0.087073	0.228616	0.819168	0.861615	1072	1404	1173	1099	1137	1142	1185.53	1185.96	1139.83	1107.2	1167.64	1188.59
RLTA1_RS00320	1983.77	0.0252512	0.0796156	0.317164	0.751119	0.809543	1838	2320	2070	1898	1925	1931	2032.66	1959.71	2011.46	1912.17	1976.88	2009.77
RLTA1_RS00325	399.48	-0.630716	0.114353	-5.5155	3.47796e-08	1.45885e-07	282	394	304	495	485	442	311.866	332.812	295.403	498.694	498.071	460.031
RLTA1_RS00330	1683.83	-1.4572	0.107008	-13.6176	3.14718e-42	8.24442e-41	816	987	990	2811	2134	2288	902.422	833.72	962.003	2831.98	2191.51	2381.34
RLTA1_RS00335	366.052	0.855901	0.123446	6.93338	4.10894e-12	2.36912e-11	429	513	522	257	232	273	474.435	433.332	507.238	258.918	238.253	284.137
RLTA1_RS00340	541.815	-0.400292	0.11174	-3.58234	0.000340529	0.000865282	409	565	485	603	539	662	452.317	477.256	471.284	607.5	553.526	689.005
RLTA1_RS00345	209.099	0.223375	0.140355	1.5915	0.111497	0.16592	212	248	239	178	192	194	234.453	209.486	232.241	179.328	197.175	201.914
RLTA1_RS00350	411.286	-0.21635	0.120206	-1.79982	0.0718883	0.113549	316	455	419	434	477	384	349.467	384.339	407.151	437.239	489.856	399.665
RLTA1_RS00355	700.815	0.562102	0.10023	5.60813	2.04522e-08	8.80281e-08	730	998	881	528	540	588	807.314	843.012	856.086	531.941	554.553	611.987
RLTA1_RS00360	847.035	0.853241	0.0956271	8.92258	4.55531e-19	4.32008e-18	956	1242	1199	610	578	579	1057.25	1049.12	1165.09	614.553	593.578	602.62
RLTA1_RS00365	65.2607	0.427093	0.247968	1.72238	0.0850014	0.131509	65	110	61	42	55	66	71.8841	92.9171	59.275	42.3135	56.4823	68.6924
RLTA1_RS00370	925.213	-0.153218	0.0952991	-1.60776	0.107887	0.161377	798	1083	855	1034	927	893	882.516	914.811	830.821	1041.72	951.983	929.429
RLTA1_RS00375	69.6718	0.30288	0.229435	1.32012	0.186797	0.259193	56	96	90	67	49	67	61.9309	81.0913	87.4548	67.5	50.3206	69.7332
RLTA1_RS00380	718.193	-0.125321	0.104025	-1.20473	0.228309	0.307394	616	887	648	750	687	757	681.24	749.25	629.675	755.598	705.515	787.881
RLTA1_RS00385	43.3105	1.98901	0.312369	6.3675	1.9213e-10	9.7072e-10	73	87	55	19	18	14	80.7314	73.489	53.4446	19.1418	18.4851	14.5711
RLTA1_RS00390	65.7692	2.38539	0.282141	8.4546	2.80044e-17	2.36505e-16	91	160	98	23	12	27	100.638	135.152	95.2286	23.1717	12.3234	28.1014
RLTA1_RS00395	858.718	2.72031	0.121837	22.3275	1.99789e-110	2.95092e-108	1337	1900	1430	217	185	260	1478.6	1604.93	1389.56	218.62	189.986	270.606
RLTA1_RS00400	380.541	0.364779	0.117285	3.1102	0.0018696	0.00418669	402	460	466	324	333	316	444.576	388.563	452.822	326.418	341.975	328.891
RLTA1_RS00405	4851.93	-0.149268	0.0766011	-1.94864	0.0513379	0.0839152	4112	5408	4824	4904	4857	5169	4547.5	4568.14	4687.58	4940.6	4987.9	5379.86
RLTA1_RS00410	255.657	0.0933155	0.1305	0.715059	0.474573	0.566063	220	322	284	256	243	226	243.3	271.994	275.969	257.911	249.549	235.219
RLTA1_RS00415	8019.24	0.555688	0.110365	5.03499	4.77862e-07	1.77682e-06	8323	12726	8932	7004	5293	6716	9204.48	10749.7	8679.41	7056.27	5435.65	6989.97
RLTA1_RS00420	1481.99	0.185479	0.0898443	2.06445	0.0389755	0.0657836	1418	1824	1670	1392	1444	1225	1568.18	1540.74	1622.77	1402.39	1482.92	1274.97
RLTA1_RS00425	1140.46	0.0230879	0.0985078	0.234376	0.814693	0.858307	937	1485	1190	1086	1168	1059	1036.24	1254.38	1156.35	1094.11	1199.48	1102.2
RLTA1_RS00430	17.875	0.929506	0.428243	2.17051	0.0299684	0.0521404	20	26	27	9	17	10	22.1182	21.9622	26.2365	9.06717	17.4582	10.4079
RLTA1_RS00435	44.223	0.0827382	0.268369	0.3083	0.757854	0.813653	34	58	51	42	40	44	37.6009	48.9927	49.5577	42.3135	41.078	45.7949
RLTA1_RS00445	10.6209	-0.61436	0.552666	-1.11163	0.266298	0.350386	3	14	10	16	11	11	3.31773	11.8258	9.71721	16.1194	11.2965	11.4487
RLTA1_RS00450	82.7039	0.123274	0.218653	0.563787	0.572899	0.657692	82	91	94	65	67	99	90.6846	76.8678	91.3417	65.4851	68.8057	103.039
RLTA1_RS00455	53.8067	0.465462	0.253376	1.83704	0.066204	0.105265	64	68	61	47	34	51	70.7782	57.4397	59.275	47.3508	34.9163	53.0805
RLTA1_RS00460	32.1122	0.240972	0.323176	0.745637	0.455887	0.549245	36	42	30	30	20	36	39.8127	35.4775	29.1516	30.2239	20.539	37.4686
RLTA1_RS00465	83.9561	0.433944	0.21351	2.03243	0.0421106	0.0703736	92	103	104	73	84	52	101.744	87.0042	101.059	73.5448	86.2639	54.1213
RLTA1_RS00470	184.406	0.522873	0.152928	3.41907	0.000628361	0.00153324	216	228	228	135	153	154	238.876	192.592	221.552	136.008	157.123	160.282
RLTA1_RS00475	189.682	0.527258	0.160834	3.27828	0.00104442	0.00245526	236	214	238	164	144	146	260.995	180.766	231.269	165.224	147.881	151.956
RLTA1_RS00480	1220.94	0.252382	0.0989667	2.55017	0.0107671	0.0207394	1314	1587	1224	1067	1151	1043	1453.16	1340.54	1189.39	1074.96	1182.02	1085.55
RLTA1_RS00485	54.2053	0.0127622	0.245938	0.051892	0.958615	0.968242	43	61	66	50	55	53	47.5541	51.5268	64.1336	50.3732	56.4823	55.1621
RLTA1_RS00490	30.2966	0.420243	0.319974	1.31337	0.189059	0.261808	29	47	33	24	26	26	32.0714	39.701	32.0668	24.1791	26.7007	27.0606
RLTA1_RS00495	63.8064	-1.1746	0.243425	-4.82532	1.3978e-06	4.92814e-06	27	59	38	96	86	78	29.8596	49.8374	36.9254	96.7165	88.3178	81.1819
RLTA1_RS00500	2296.37	-2.39351	0.120562	-19.853	1.03908e-87	1.07661e-85	565	1027	728	4404	3482	3426	624.839	867.508	707.413	4436.87	3575.84	3565.76
RLTA1_RS00505	1711.62	-0.747246	0.0989126	-7.55461	4.20123e-14	2.77761e-13	1038	1564	1403	1957	2279	2042	1147.93	1321.11	1363.32	1971.61	2340.42	2125.3
RLTA1_RS00510	377.083	-0.105656	0.116281	-0.908621	0.36355	0.457121	298	439	400	389	384	372	329.561	370.824	388.688	391.903	394.349	387.175
RLTA1_RS00515	3295.22	-0.675131	0.0901942	-7.4853	7.13837e-14	4.62695e-13	2147	2848	2916	3945	3873	4041	2374.39	2405.71	2833.54	3974.44	3977.38	4205.85
RLTA1_RS00520	37.7256	-0.468692	0.290828	-1.61158	0.107053	0.160199	31	33	34	47	36	45	34.2832	27.8751	33.0385	47.3508	36.9702	46.8357
RLTA1_RS00525	354.356	0.211371	0.120709	1.75108	0.0799318	0.124694	333	454	400	291	348	322	368.268	383.494	388.688	293.172	357.379	335.136
RLTA1_RS00530	375.591	0.315029	0.121916	2.58398	0.0097668	0.0189389	376	510	414	297	318	364	415.822	430.798	402.292	299.217	326.57	378.849
RLTA1_RS00535	473.533	0.248649	0.10628	2.33956	0.0193064	0.035122	455	590	557	433	424	410	503.189	498.374	541.248	436.232	435.427	426.725
RLTA1_RS00540	746.4	-0.0470776	0.0946931	-0.49716	0.619076	0.698654	654	862	773	723	766	731	723.265	728.132	751.14	728.396	786.644	760.82
RLTA1_RS00545	112.974	0.380826	0.183703	2.07306	0.0381671	0.0645919	120	144	133	101	78	108	132.709	121.637	129.239	101.754	80.1022	112.406
RLTA1_RS00550	216.324	-0.200112	0.135428	-1.47763	0.139506	0.201383	184	244	200	225	225	227	203.487	206.107	194.344	226.679	231.064	236.26
RLTA1_RS00555	2249.11	-0.998288	0.120691	-8.27142	1.32378e-16	1.06981e-15	1160	1812	1736	2603	3448	2720	1282.85	1530.6	1686.91	2622.43	3540.93	2830.96
RLTA1_RS00560	3443.76	-2.85761	0.280066	-10.2033	1.91609e-24	2.37104e-23	490	1223	956	5198	6663	5841	541.896	1033.07	928.965	5236.79	6842.57	6079.28
RLTA1_RS00565	576.116	-2.49096	0.145875	-17.076	2.23937e-65	1.37573e-63	116	232	201	832	1079	952	128.285	195.971	195.316	838.21	1108.08	990.836
RLTA1_RS00570	182.724	-1.94443	0.163284	-11.9083	1.07188e-32	1.92772e-31	68	90	77	268	318	263	75.2018	76.0231	74.8225	270	326.57	273.729
RLTA1_RS00575	385.46	-1.33822	0.134189	-9.97263	2.00843e-23	2.37926e-22	184	274	226	458	610	548	203.487	231.448	219.609	461.418	626.44	570.355
RLTA1_RS00585	152.972	0.151975	0.17186	0.884293	0.376538	0.469895	142	231	134	150	136	139	157.039	195.126	130.211	151.12	139.665	144.67
RLTA1_RS00590	128.418	-0.560977	0.169116	-3.31712	0.000909518	0.00216229	95	130	99	145	145	158	105.061	109.811	96.2003	146.082	148.908	164.445
RLTA1_RS00595	82.2599	-0.608327	0.209509	-2.90358	0.00368918	0.00781697	60	87	57	101	85	105	66.3546	73.489	55.3881	101.754	87.2908	109.283
RLTA1_RS00600	353.203	-0.908648	0.122236	-7.43354	1.05727e-13	6.74595e-13	201	314	255	474	463	414	222.288	265.236	247.789	477.538	475.478	430.889
RLTA1_RS00605	347.821	-0.307521	0.131423	-2.33994	0.0192871	0.0350959	252	433	295	380	399	349	278.689	365.756	286.658	382.836	409.753	363.237
RLTA1_RS00610	85.19	-0.455028	0.200157	-2.27336	0.0230047	0.0411383	67	77	79	98	90	100	74.0959	65.042	76.7659	98.7314	92.4256	104.079
RLTA1_RS00615	102.436	1.04993	0.210317	4.99212	5.97216e-07	2.19591e-06	156	140	128	78	65	52	172.522	118.258	124.38	78.5821	66.7518	54.1213
RLTA1_RS00620	244.884	0.259882	0.138295	1.87918	0.0602194	0.0967245	210	319	307	216	228	209	232.241	269.46	298.318	217.612	234.145	217.526
RLTA1_RS00625	494.08	-0.225247	0.108994	-2.0666	0.0387716	0.0654713	401	519	499	490	542	526	443.47	438.4	484.889	493.657	556.607	547.457
RLTA1_RS00630	529.897	0.0377385	0.110993	0.340008	0.733851	0.795377	477	650	549	460	560	510	527.519	549.056	533.475	463.433	575.092	530.805
RLTA1_RS00635	7935.82	0.128425	0.0749943	1.71246	0.0868117	0.133892	7567	9984	8299	7561	7053	7579	8368.42	8433.5	8064.31	7617.43	7243.08	7888.17
RLTA1_RS00640	2074.92	0.628863	0.081693	7.69788	1.38341e-14	9.52743e-14	2337	2883	2615	1560	1577	1631	2584.51	2435.27	2541.05	1571.64	1619.5	1697.53
RLTA1_RS00645	1653.7	0.555802	0.0859037	6.47006	9.7965e-11	5.06761e-10	1818	2223	2076	1262	1309	1346	2010.54	1877.77	2017.29	1271.42	1344.28	1400.91
RLTA1_RS00650	1230	0.317921	0.0939503	3.38393	0.000714556	0.00172597	1280	1487	1466	1155	1045	1006	1415.56	1256.07	1424.54	1163.62	1073.16	1047.04
RLTA1_RS00655	674.571	0.311571	0.0984949	3.16332	0.00155979	0.00355135	705	833	781	583	592	586	779.666	703.636	758.914	587.351	607.955	609.905
RLTA1_RS00660	366.008	0.576361	0.139553	4.13003	3.62711e-05	0.000107238	385	588	403	330	302	230	425.775	496.684	391.603	332.463	310.139	239.383
RLTA1_RS00665	407.965	0.38968	0.112715	3.45722	0.000545781	0.00134307	402	553	490	334	368	332	444.576	467.12	476.143	336.493	377.918	345.543
RLTA1_RS00670	83.4907	0.458562	0.202952	2.25946	0.023855	0.0425601	88	112	101	76	72	58	97.32	94.6065	98.1438	76.5672	73.9405	60.366
RLTA1_RS00675	56.1382	0.560384	0.249524	2.24582	0.0247158	0.0438367	52	74	83	48	48	37	57.5073	62.5079	80.6528	48.3582	49.2936	38.5094
RLTA1_RS00680	59.7184	0.662862	0.247618	2.67695	0.00742947	0.0148077	71	82	74	33	57	45	78.5196	69.2655	71.9073	33.2463	58.5362	46.8357
RLTA1_RS00685	113.486	-0.223622	0.180188	-1.24105	0.214588	0.291122	87	132	109	114	110	134	96.2141	111.501	105.918	114.851	112.965	139.466
RLTA1_RS00690	763.805	0.126133	0.0951639	1.32543	0.185029	0.257409	683	980	831	719	730	690	755.336	827.807	807.5	724.366	749.674	718.148
RLTA1_RS00695	1752.2	0.339662	0.0863116	3.9353	8.30934e-05	0.000232587	1729	2482	1917	1515	1480	1533	1912.12	2096.55	1862.79	1526.31	1519.89	1595.54
RLTA1_RS00700	207.451	-0.293721	0.13802	-2.1281	0.0333289	0.0573122	163	224	195	220	232	217	180.263	189.213	189.485	221.642	238.253	225.852
RLTA1_RS00705	67.4357	-0.714218	0.226173	-3.15784	0.00158944	0.0036141	38	71	52	84	83	79	42.0246	59.9738	50.5295	84.6269	85.2369	82.2227
RLTA1_RS00710	59.4674	-0.46068	0.244353	-1.88531	0.0593885	0.0955225	46	59	51	87	58	57	50.8718	49.8374	49.5577	87.6493	59.5631	59.3252
RLTA1_RS00715	327.085	-0.778961	0.119456	-6.52089	6.98904e-11	3.66173e-10	223	273	253	401	398	410	246.618	230.603	245.845	403.993	408.726	426.725
RLTA1_RS00725	3496.39	0.354776	0.0832625	4.26094	2.03571e-05	6.20909e-05	3379	4584	4284	2901	2963	3114	3736.87	3872.11	4162.85	2922.65	3042.86	3241.03
RLTA1_RS00730	330.332	0.60639	0.123242	4.92033	8.63971e-07	3.1173e-06	357	453	431	245	243	278	394.81	382.65	418.812	246.829	249.549	289.341
RLTA1_RS00735	316.516	-1.43943	0.139505	-10.3181	5.83687e-25	7.38062e-24	142	214	178	502	377	476	157.039	180.766	172.966	505.747	387.16	495.418
RLTA1_RS00740	496.425	0.00575177	0.108337	0.0530916	0.957659	0.967696	449	549	548	494	501	455	496.553	463.741	532.503	497.687	514.502	473.561
RLTA1_RS00745	140.978	0.178488	0.167304	1.06685	0.286041	0.372761	141	187	139	129	114	144	155.933	157.959	135.069	129.963	117.072	149.874
RLTA1_RS00750	115.835	-0.0599239	0.19359	-0.30954	0.756911	0.81326	98	143	114	91	146	109	108.379	120.792	110.776	91.6792	149.935	113.447
RLTA1_RS00755	226.774	0.0824858	0.140869	0.585548	0.55818	0.643668	223	280	223	191	223	230	246.618	236.516	216.694	192.426	229.01	239.383
RLTA1_RS00760	348.48	0.0857817	0.137314	0.62471	0.532161	0.618914	284	429	411	299	388	303	314.078	362.377	399.377	301.232	398.457	315.36
RLTA1_RS00765	1344.28	0.434989	0.10005	4.34773	1.37551e-05	4.27431e-05	1462	1809	1535	995	1230	1118	1616.84	1528.06	1491.59	1002.43	1263.15	1163.61
RLTA1_RS00775	116.525	-0.00864012	0.18643	-0.0463452	0.963035	0.971714	121	117	120	108	102	131	133.815	98.83	116.606	108.806	104.749	136.344
RLTA1_RS00780	221.661	-0.210773	0.141154	-1.49321	0.135382	0.196123	166	254	224	233	253	211	183.581	214.554	217.665	234.739	259.819	219.607
RLTA1_RS00785	8.58666	0.12846	0.596011	0.215534	0.829351	0.870385	10	13	5	7	9	8	11.0591	10.9811	4.8586	7.05224	9.24256	8.32635
RLTA1_RS00790	382.716	-0.99276	0.114701	-8.65519	4.92072e-18	4.3907e-17	228	309	262	519	507	466	252.147	261.013	254.591	522.873	520.664	485.01
RLTA1_RS00795	897.006	-1.10157	0.0974755	-11.301	1.29733e-29	2.09931e-28	552	680	542	1157	1226	1197	610.462	574.397	526.673	1165.64	1259.04	1245.83
RLTA1_RS00800	717.686	-1.1816	0.101005	-11.6985	1.29683e-31	2.23945e-30	408	549	414	1003	989	925	451.211	463.741	402.292	1010.49	1015.65	962.734
RLTA1_RS00805	1484.2	-1.57481	0.0915853	-17.195	2.89473e-66	1.82684e-64	678	935	718	2318	2048	2142	749.807	789.796	697.695	2335.3	2103.2	2229.38
RLTA1_RS00810	446.458	-2.04932	0.125664	-16.308	8.65856e-60	4.20334e-58	180	210	150	734	713	658	199.064	177.387	145.758	739.478	732.216	684.842
RLTA1_RS00815	1281.94	-1.91621	0.0953424	-20.0982	7.65591e-90	8.30427e-88	483	689	508	2004	2055	1876	534.154	581.999	493.634	2018.96	2110.38	1952.53
RLTA1_RS00820	4438.08	-2.1237	0.0917805	-23.1389	1.87866e-118	3.10516e-116	1595	2079	1492	7107	7271	6756	1763.93	1756.13	1449.81	7160.04	7466.96	7031.6
RLTA1_RS00825	415.293	-0.925274	0.120921	-7.65186	1.98086e-14	1.34551e-13	252	387	260	550	518	526	278.689	326.899	252.647	554.105	531.96	547.457
RLTA1_RS00830	340.541	-0.285286	0.118384	-2.40984	0.0159597	0.0295604	267	380	313	379	379	338	295.278	320.986	304.149	381.829	389.214	351.788
RLTA1_RS00835	116.861	-1.36837	0.197482	-6.92908	4.23584e-12	2.44027e-11	73	75	54	182	176	135	80.7314	63.3526	52.4729	183.358	180.743	140.507
RLTA1_RS00840	762.792	0.0688611	0.0973836	0.707113	0.479497	0.570523	741	897	789	786	711	683	819.479	757.697	766.687	791.866	730.162	710.862
RLTA1_RS00845	60.2026	0.944397	0.252886	3.73448	0.000188105	0.000498217	78	76	90	32	38	50	86.2609	64.1973	87.4548	32.2388	39.0241	52.0397
RLTA1_RS00850	70.4706	0.278741	0.222835	1.25089	0.210976	0.287064	58	108	78	65	58	64	64.1427	91.2277	75.7942	65.4851	59.5631	66.6108
RLTA1_RS00855	94.9884	-0.315	0.192196	-1.63895	0.101224	0.152813	85	100	78	108	94	106	94.0023	84.4701	75.7942	108.806	96.5334	110.324
RLTA1_RS00860	243.462	-0.354495	0.131313	-2.69961	0.00694206	0.0139323	192	250	224	287	251	262	212.335	211.175	217.665	289.142	257.765	272.688
RLTA1_RS00865	107.326	-0.447115	0.181672	-2.46111	0.0138508	0.0260717	72	116	97	121	122	120	79.6255	97.9853	94.2569	121.903	125.288	124.895
RLTA1_RS00870	185.894	-0.309072	0.149366	-2.06923	0.0385242	0.0651644	151	211	157	188	196	218	166.992	178.232	152.56	189.403	201.282	226.893
RLTA1_RS00875	87.2575	-0.118647	0.195934	-0.605543	0.544818	0.630355	77	102	82	95	82	89	85.155	86.1595	79.6811	95.709	84.21	92.6306
RLTA1_RS00880	179.263	-0.031349	0.146597	-0.213845	0.830668	0.871169	148	218	189	185	173	173	163.675	184.145	183.655	186.381	177.662	180.057
RLTA1_RS00885	205.286	-0.556585	0.139617	-3.98652	6.70498e-05	0.00019084	141	207	172	242	242	232	155.933	174.853	167.136	243.806	248.522	241.464
RLTA1_RS00890	319.789	0.370693	0.122335	3.03016	0.00244426	0.00535284	349	432	341	268	278	270	385.962	364.911	331.357	270	285.492	281.014
RLTA1_RS00895	76.6398	0.697724	0.21961	3.17711	0.00148749	0.0034046	98	120	77	57	58	56	108.379	101.364	74.8225	57.4254	59.5631	58.2844
RLTA1_RS00900	69.6653	0.779614	0.227969	3.41983	0.000626607	0.0015295	83	95	95	49	61	40	91.7905	80.2466	92.3134	49.3657	62.644	41.6317
RLTA1_RS00905	527.398	0.890813	0.104529	8.52212	1.56659e-17	1.34762e-16	624	815	697	371	375	336	690.087	688.432	677.289	373.769	385.107	349.707
RLTA1_RS00910	33.5994	-0.889378	0.310276	-2.86641	0.00415158	0.00870439	17	30	27	41	46	41	18.8005	25.341	26.2365	41.306	47.2397	42.6725
RLTA1_RS00915	80.4576	0.450515	0.205231	2.19516	0.0281519	0.0492641	87	107	95	74	59	66	96.2141	90.383	92.3134	74.5523	60.5901	68.6924
RLTA1_RS00920	19.9502	-0.21379	0.410758	-0.520477	0.602731	0.684357	9	28	22	16	23	24	9.95318	23.6516	21.3779	16.1194	23.6199	24.979
RLTA1_RS00925	122.448	-0.0197289	0.176939	-0.111501	0.911219	0.932716	127	124	124	124	112	124	140.45	104.743	120.493	124.925	115.018	129.058
RLTA1_RS00930	32.1891	-0.455784	0.328457	-1.38765	0.165244	0.23325	24	25	35	42	42	25	26.5418	21.1175	34.0102	42.3135	43.1319	26.0198
RLTA1_RS00940	40.1408	0.501796	0.314133	1.5974	0.110177	0.164201	52	51	42	25	49	23	57.5073	43.0798	40.8123	25.1866	50.3206	23.9383
RLTA1_RS00945	10.1103	-0.0170911	0.561373	-0.0304451	0.975712	0.981225	5	14	13	14	6	10	5.52955	11.8258	12.6324	14.1045	6.1617	10.4079
RLTA1_RS00950	34.3478	0.724004	0.309797	2.33703	0.0194378	0.0353212	40	57	37	31	23	22	44.2364	48.148	35.9537	31.2314	23.6199	22.8975
RLTA1_RS00955	154.676	0.638561	0.157295	4.05965	4.91464e-05	0.000142393	182	216	187	125	120	109	201.276	182.455	181.712	125.933	123.234	113.447
RLTA1_RS00960	9.77317	0.485143	0.567868	0.854323	0.392926	0.486306	7	14	15	12	6	6	7.74137	11.8258	14.5758	12.0896	6.1617	6.24476
RLTA1_RS00965	293.92	-0.0737674	0.146731	-0.502739	0.615148	0.695549	198	380	327	298	312	274	218.97	320.986	317.753	300.224	320.409	285.177
RLTA1_RS00970	857.219	-0.326639	0.105145	-3.10656	0.0018928	0.00423591	696	902	772	861	1058	872	769.713	761.921	750.168	867.426	1086.51	907.572
RLTA1_RS00975	333.233	0.0342132	0.121027	0.28269	0.777415	0.829131	283	437	338	333	319	313	312.972	369.134	328.442	335.485	327.597	325.768
RLTA1_RS00980	300.702	-0.527953	0.125619	-4.20281	2.6362e-05	7.93956e-05	226	279	261	335	378	326	249.936	235.672	253.619	337.5	388.187	339.299
RLTA1_RS00985	1748.83	0.346089	0.107346	3.22406	0.00126388	0.00292892	1635	2552	1963	1454	1350	1701	1808.16	2155.68	1907.49	1464.85	1386.38	1770.39
RLTA1_RS00990	521.445	0.282728	0.122533	2.30737	0.021034	0.0380553	427	738	638	440	466	472	472.223	623.39	619.958	443.284	478.559	491.255
RLTA1_RS00995	668.411	-0.0406907	0.101622	-0.400413	0.688852	0.756647	565	747	742	668	654	662	624.839	630.992	721.017	672.986	671.626	689.005
RLTA1_RS01000	632.103	0.362763	0.100302	3.6167	0.000298387	0.000765769	642	859	718	563	502	554	709.994	725.598	697.695	567.202	515.529	576.6
RLTA1_RS01005	604.952	0.319074	0.105513	3.02401	0.00249445	0.00545057	604	764	722	534	480	561	667.969	645.352	701.582	537.985	492.936	583.885
RLTA1_RS01010	442.392	-0.25566	0.115258	-2.21816	0.0265439	0.0467566	328	500	436	449	503	458	362.738	422.351	423.67	452.351	516.556	476.683
RLTA1_RS01015	1587.16	-0.875502	0.102056	-8.57862	9.60152e-18	8.41588e-17	936	1453	1127	1954	2236	1826	1035.13	1227.35	1095.13	1968.58	2296.26	1900.49
RLTA1_RS01020	1886.19	0.133747	0.0816635	1.63778	0.101468	0.153077	1790	2246	2104	1814	1771	1681	1979.58	1897.2	2044.5	1827.54	1818.73	1749.57
RLTA1_RS01025	2517.04	-0.204973	0.0867759	-2.3621	0.0181717	0.0332405	2033	2750	2515	2706	2421	2762	2248.31	2322.93	2443.88	2726.2	2486.25	2874.67
RLTA1_RS01030	5381.88	-0.570619	0.0841172	-6.78361	1.17209e-11	6.55652e-11	3621	5051	4859	6255	6426	6147	4004.5	4266.59	4721.59	6301.68	6599.19	6397.76
RLTA1_RS01035	773.51	0.460299	0.0939537	4.89921	9.62226e-07	3.46102e-06	809	1096	892	632	641	633	894.681	925.793	866.775	636.717	658.275	658.822
RLTA1_RS01040	1427.61	1.19382	0.0881534	13.5425	8.77036e-42	2.24664e-40	1899	2247	2020	891	824	827	2100.12	1898.04	1962.88	897.65	846.207	860.736
RLTA1_RS01045	579.616	-0.160444	0.104481	-1.53563	0.124629	0.182411	507	673	528	648	582	562	560.696	568.484	513.068	652.836	597.685	584.926
RLTA1_RS01050	23.3425	1.21975	0.391757	3.11352	0.00184868	0.00414409	24	35	43	9	15	17	26.5418	29.5645	41.784	9.06717	15.4043	17.6935
RLTA1_RS01055	57.4176	0.327824	0.256773	1.2767	0.201707	0.276238	66	82	51	45	64	40	72.99	69.2655	49.5577	45.3359	65.7248	41.6317
RLTA1_RS01060	47.0319	-0.11147	0.267792	-0.416257	0.677222	0.746234	44	47	49	59	47	37	48.66	39.701	47.6143	59.4403	48.2667	38.5094
RLTA1_RS01065	43.1604	-0.136335	0.274111	-0.49737	0.618928	0.698634	43	43	41	43	51	38	47.5541	36.3222	39.8405	43.3209	52.3745	39.5502
RLTA1_RS01070	55.8395	0.555635	0.255799	2.17215	0.0298442	0.0519375	74	74	57	40	54	38	81.8373	62.5079	55.3881	40.2985	55.4553	39.5502
RLTA1_RS01075	26.7211	0.232249	0.349053	0.665367	0.505816	0.594254	24	32	34	30	16	26	26.5418	27.0304	33.0385	30.2239	16.4312	27.0606
RLTA1_RS01080	428.701	0.283736	0.109753	2.58523	0.00973148	0.0188809	443	539	481	366	386	379	489.918	455.294	467.398	368.732	396.403	394.461
RLTA1_RS01085	87.0165	-0.184977	0.200218	-0.923876	0.355551	0.448362	80	104	70	92	89	90	88.4728	87.8489	68.0204	92.6866	91.3986	93.6714
RLTA1_RS01090	100.267	0.499583	0.193756	2.57842	0.00992542	0.019225	116	130	118	83	94	66	128.285	109.811	114.663	83.6195	96.5334	68.6924
RLTA1_RS01095	664.745	0.642216	0.11158	5.75563	8.63195e-09	3.85605e-08	726	872	918	525	545	450	802.89	736.58	892.039	528.918	559.688	468.357
RLTA1_RS01100	185.574	0.66353	0.150364	4.41282	1.02034e-05	3.25216e-05	226	272	209	136	140	144	249.936	229.759	203.09	137.015	143.773	149.874
RLTA1_RS01105	31.2031	-0.182152	0.320957	-0.567527	0.570356	0.655315	31	38	22	30	36	31	34.2832	32.0986	21.3779	30.2239	36.9702	32.2646
RLTA1_RS01110	265.951	-0.130159	0.128952	-1.00935	0.312805	0.401756	218	310	266	266	293	255	241.088	261.857	258.478	267.985	300.897	265.402
RLTA1_RS01115	397.924	-0.352456	0.118855	-2.96544	0.00302253	0.00650215	299	434	361	464	463	381	330.667	366.6	350.791	467.463	475.478	396.542
RLTA1_RS01120	980.717	-0.998291	0.0888491	-11.2358	2.7199e-29	4.35059e-28	586	772	682	1297	1259	1270	648.063	652.109	662.713	1306.68	1292.93	1321.81
RLTA1_RS01125	204.276	-0.0551249	0.152535	-0.361392	0.717806	0.781526	176	218	229	186	238	185	194.64	184.145	222.524	187.388	244.414	192.547
RLTA1_RS01130	972.32	-0.0355032	0.111657	-0.317965	0.750511	0.80914	829	1132	1037	861	1123	896	916.799	956.202	1007.67	867.426	1153.27	932.551
RLTA1_RS01135	200.73	0.293755	0.147041	1.99778	0.0457408	0.075874	201	252	235	177	200	151	222.288	212.865	228.354	178.321	205.39	157.16
RLTA1_RS01140	227.075	0.0341609	0.143023	0.238849	0.811223	0.855852	181	295	246	225	238	195	200.17	249.187	239.043	226.679	244.414	202.955
RLTA1_RS01145	66.5039	0.559322	0.226624	2.46806	0.0135847	0.0255915	79	84	82	52	47	58	87.3668	70.9549	79.6811	52.3881	48.2667	60.366
RLTA1_RS01150	398.578	0.448904	0.11385	3.94295	8.04851e-05	0.000226022	437	540	454	316	347	323	483.282	456.139	441.161	318.358	356.352	336.176
RLTA1_RS01155	556.558	-0.17836	0.102021	-1.74827	0.0804166	0.125365	464	629	537	573	607	550	513.142	531.317	521.814	577.277	623.359	572.436
RLTA1_RS01160	846.752	-0.611228	0.116912	-5.22811	1.71254e-07	6.68642e-07	520	766	810	991	1078	928	575.073	647.041	787.094	998.396	1107.05	965.856
RLTA1_RS01165	438.423	-0.0773038	0.123745	-0.624703	0.532166	0.618914	401	504	423	460	368	489	443.47	425.729	411.038	463.433	377.918	508.948
RLTA1_RS01170	190.195	-0.501648	0.151338	-3.31475	0.000917267	0.00217698	140	167	182	206	239	207	154.827	141.065	176.853	207.537	245.441	215.444
RLTA1_RS01175	1861.71	-2.63325	0.122931	-21.4206	8.59027e-102	1.08425e-99	436	754	441	2923	3150	3308	482.177	636.905	428.529	2944.82	3234.89	3442.95
RLTA1_RS01180	901.771	-0.743636	0.0966868	-7.69119	1.45773e-14	1.00293e-13	611	823	671	1199	1104	1005	675.711	695.189	652.024	1207.95	1133.75	1046
RLTA1_RS01185	69.1712	-0.662953	0.23575	-2.8121	0.00492194	0.0101782	34	80	56	76	86	87	37.6009	67.5761	54.4163	76.5672	88.3178	90.549
RLTA1_RS01190	91.923	1.03793	0.203402	5.10285	3.34579e-07	1.26575e-06	128	134	120	67	55	54	141.556	113.19	116.606	67.5	56.4823	56.2029
RLTA1_RS01195	480.408	-0.520224	0.114031	-4.56213	5.06373e-06	1.67792e-05	312	488	438	585	549	525	345.044	412.214	425.614	589.366	563.796	546.417
RLTA1_RS01200	644.912	0.0544905	0.0972087	0.560552	0.575103	0.659786	589	779	681	611	640	601	651.381	658.022	661.742	615.56	657.248	625.517
RLTA1_RS01205	210.684	-0.193443	0.146828	-1.31748	0.187679	0.260146	176	250	189	240	235	184	194.64	211.175	183.655	241.791	241.333	191.506
RLTA1_RS01210	85.2464	-0.355349	0.218367	-1.6273	0.103673	0.155914	59	98	78	69	106	105	65.2487	82.7807	75.7942	69.515	108.857	109.283
RLTA1_RS01215	230.22	-0.260807	0.164486	-1.58559	0.112832	0.167619	157	250	250	216	303	216	173.628	211.175	242.93	217.612	311.166	224.811
RLTA1_RS01220	207.415	0.0822503	0.144432	0.569476	0.569033	0.65425	174	277	219	210	205	176	192.428	233.982	212.807	211.567	210.525	183.18
RLTA1_RS01225	1945.45	0.210544	0.100403	2.09699	0.0359949	0.0613646	1806	2534	2185	1739	2007	1536	1997.27	2140.47	2123.21	1751.98	2061.09	1598.66
RLTA1_RS01230	336.942	-1.43009	0.123205	-11.6074	3.77825e-31	6.41287e-30	156	222	192	514	475	451	172.522	187.524	186.57	517.836	487.802	469.398
RLTA1_RS01235	1722.32	-2.07236	0.109486	-18.928	6.70054e-80	5.96348e-78	533	754	780	2744	2991	2415	589.45	636.905	757.942	2764.48	3071.61	2513.52
RLTA1_RS01240	1125.96	0.299166	0.133805	2.23584	0.0253621	0.0448456	828	1722	1394	994	982	981	915.693	1454.58	1354.58	1001.42	1008.47	1021.02
RLTA1_RS01245	1228.19	-0.349079	0.102395	-3.40914	0.000651676	0.00158568	841	1312	1236	1339	1367	1323	930.07	1108.25	1201.05	1348.99	1403.84	1376.97
RLTA1_RS01250	170.108	-0.460956	0.157094	-2.93426	0.00334342	0.00713268	114	161	172	189	202	186	126.074	135.997	167.136	190.411	207.444	193.588
RLTA1_RS01255	1862.47	-0.717671	0.104986	-6.83587	8.15116e-12	4.61168e-11	1057	1765	1609	2306	2264	2213	1168.95	1490.9	1563.5	2323.21	2325.02	2303.28
RLTA1_RS01260	7748.47	1.08269	0.126624	8.55045	1.22606e-17	1.06792e-16	8739	14048	10341	5296	3723	5527	9664.54	11866.4	10048.6	5335.53	3823.34	5752.47
RLTA1_RS01265	324.671	-0.240653	0.126611	-1.90073	0.0573376	0.092653	255	349	325	310	378	341	282.007	294.801	315.809	312.314	388.187	354.911
RLTA1_RS01270	128.376	0.615558	0.175156	3.51435	0.000440838	0.00110241	159	167	154	90	99	107	175.84	141.065	149.645	90.6717	101.668	111.365
RLTA1_RS01275	124.917	-0.072454	0.173693	-0.417139	0.676577	0.745879	126	127	123	128	118	128	139.345	107.277	119.522	128.955	121.18	133.222
RLTA1_RS01280	186.116	-0.784479	0.154059	-5.09208	3.54159e-07	1.33836e-06	148	145	129	233	225	230	163.675	122.482	125.352	234.739	231.064	239.383
RLTA1_RS01285	204.582	-0.428864	0.14088	-3.04418	0.00233317	0.00513045	159	192	191	237	235	215	175.84	162.183	185.599	238.769	241.333	223.771
RLTA1_RS01290	300.227	0.202897	0.123214	1.64671	0.0996181	0.150566	293	387	322	262	293	262	324.031	326.899	312.894	263.955	300.897	272.688
RLTA1_RS01295	437.774	0.411675	0.127499	3.22884	0.00124293	0.00288383	498	599	456	380	314	405	550.743	505.976	443.105	382.836	322.463	421.521
RLTA1_RS01300	491.675	0.625816	0.118267	5.29153	1.21297e-07	4.83101e-07	551	628	670	410	386	336	609.356	530.472	651.053	413.06	396.403	349.707
RLTA1_RS01305	320.503	1.66295	0.130295	12.763	2.63748e-37	5.65104e-36	472	557	483	147	164	139	521.989	470.499	469.341	148.097	168.42	144.67
RLTA1_RS01310	200.337	1.67708	0.158844	10.558	4.66384e-26	6.27807e-25	302	337	306	85	110	84	333.985	284.664	297.346	85.6344	112.965	87.4267
RLTA1_RS01315	731.89	-0.39694	0.104823	-3.78676	0.000152626	0.000410708	579	752	638	748	904	782	640.322	635.215	619.958	753.583	928.363	813.901
RLTA1_RS01320	849.938	-0.132721	0.09693	-1.36924	0.170924	0.240096	708	938	882	820	904	877	782.984	792.33	857.057	826.12	928.363	912.776
RLTA1_RS01325	91.2757	-1.04028	0.198694	-5.23561	1.64438e-07	6.42752e-07	47	73	67	126	114	120	51.9777	61.6632	65.1053	126.94	117.072	124.895
RLTA1_RS01330	18.6046	1.2696	0.432777	2.93361	0.00335049	0.00714345	18	34	31	7	14	11	19.9064	28.7198	30.1233	7.05224	14.3773	11.4487
RLTA1_RS01335	98.1141	0.015759	0.200314	0.0786712	0.937294	0.953222	95	117	95	122	81	83	105.061	98.83	92.3134	122.911	83.183	86.3859
RLTA1_RS01340	161.232	-0.0618567	0.161321	-0.383438	0.701395	0.767631	131	203	161	186	138	159	144.874	171.474	156.447	187.388	141.719	165.486
RLTA1_RS01345	22.2709	1.49834	0.430567	3.47991	0.000501574	0.00124221	38	26	36	19	7	8	42.0246	21.9622	34.9819	19.1418	7.18866	8.32635
RLTA1_RS01355	94.8945	0.453051	0.196501	2.30559	0.0211336	0.0381857	93	151	101	78	84	73	102.85	127.55	98.1438	78.5821	86.2639	75.9779
RLTA1_RS01360	3965.14	-0.146406	0.0874092	-1.67495	0.0939435	0.143079	3088	4607	4100	3904	4190	4097	3415.05	3891.54	3984.05	3933.14	4302.92	4264.13
RLTA1_RS01365	1098.2	-0.726677	0.0926284	-7.84507	4.327e-15	3.11188e-14	718	1000	867	1346	1425	1238	794.043	844.701	842.482	1356.05	1463.4	1288.5
RLTA1_RS01370	3163.87	-0.761348	0.0782284	-9.73236	2.19434e-22	2.4689e-21	2092	2676	2542	3984	3852	3814	2313.56	2260.42	2470.11	4013.73	3955.81	3969.59
RLTA1_RS01375	494.888	-0.637806	0.110933	-5.74947	8.95228e-09	3.994e-08	325	450	434	608	551	605	359.421	380.116	421.727	612.538	565.85	629.68
RLTA1_RS01380	173.601	-0.501566	0.165687	-3.02719	0.00246835	0.00539561	117	166	166	190	238	168	129.391	140.22	161.306	191.418	244.414	174.853
RLTA1_RS01385	229.407	0.238452	0.155092	1.53749	0.124173	0.181936	228	287	258	261	167	189	252.147	242.429	250.704	262.948	171.501	196.71
RLTA1_RS01390	407.21	-0.0606151	0.118997	-0.509384	0.610483	0.691237	349	428	462	425	408	384	385.962	361.532	448.935	428.172	418.996	399.665
RLTA1_RS01395	39.8219	0.666919	0.284156	2.34702	0.0189244	0.0344721	44	55	53	30	26	34	48.66	46.4586	51.5012	30.2239	26.7007	35.387
RLTA1_RS01400	13.4076	0.928542	0.491051	1.89093	0.0586338	0.0945392	15	22	18	5	11	11	16.5886	18.5834	17.491	5.03732	11.2965	11.4487
RLTA1_RS01405	96.7851	-0.286169	0.221831	-1.29003	0.197039	0.271451	78	104	90	108	68	135	86.2609	87.8489	87.4548	108.806	69.8327	140.507
RLTA1_RS01410	275.02	-0.614849	0.141227	-4.35362	1.33907e-05	4.17227e-05	220	251	203	340	276	357	243.3	212.02	197.259	342.538	283.438	371.563
RLTA1_RS01415	27.2767	0.607957	0.361294	1.68272	0.0924288	0.141144	37	41	24	16	18	29	40.9186	34.6328	23.3213	16.1194	18.4851	30.183
RLTA1_RS01420	84.2794	0.320649	0.204665	1.5667	0.117185	0.173121	93	94	102	78	74	67	102.85	79.4019	99.1155	78.5821	75.9944	69.7332
RLTA1_RS01425	94.8591	0.417377	0.193678	2.155	0.0311616	0.0540134	97	125	116	90	82	66	107.273	105.588	112.72	90.6717	84.21	68.6924
RLTA1_RS01430	12.8242	0.912258	0.495357	1.84162	0.0655312	0.104363	17	20	15	7	11	8	18.8005	16.894	14.5758	7.05224	11.2965	8.32635
RLTA1_RS01435	78.8881	0.0326654	0.21158	0.154388	0.877304	0.907907	66	109	76	85	79	65	72.99	92.0724	73.8508	85.6344	81.1291	67.6516
RLTA1_RS01440	71.0023	0.445856	0.224471	1.98625	0.0470055	0.0776379	67	106	84	47	62	67	74.0959	89.5383	81.6245	47.3508	63.6709	69.7332
RLTA1_RS01445	74.2635	-0.0480325	0.216096	-0.222274	0.824101	0.865624	64	88	76	77	60	84	70.7782	74.3337	73.8508	77.5747	61.617	87.4267
RLTA1_RS01450	191.449	-0.0345778	0.161426	-0.214202	0.830389	0.871043	195	216	175	224	154	189	215.652	182.455	170.051	225.672	158.15	196.71
RLTA1_RS01455	81.7512	0.437824	0.214175	2.04424	0.0409298	0.068615	103	110	78	74	67	62	113.909	92.9171	75.7942	74.5523	68.8057	64.5292
RLTA1_RS01460	150.59	0.492694	0.166352	2.96175	0.00305891	0.0065743	171	214	163	127	103	136	189.111	180.766	158.39	127.948	105.776	141.548
RLTA1_RS01465	27.5854	0.904874	0.355397	2.5461	0.0108935	0.020954	32	33	46	15	17	24	35.3891	27.8751	44.6991	15.112	17.4582	24.979
RLTA1_RS01470	154.434	0.0775277	0.155535	0.498457	0.618162	0.69793	148	189	157	153	154	133	163.675	159.649	152.56	154.142	158.15	138.426
RLTA1_RS01475	124.219	0.387988	0.188382	2.05958	0.0394384	0.0664538	143	132	158	102	92	120	158.145	111.501	153.532	102.761	94.4795	124.895
RLTA1_RS01480	13.841	1.06996	0.499416	2.14243	0.0321586	0.0554922	20	22	16	5	7	14	22.1182	18.5834	15.5475	5.03732	7.18866	14.5711
RLTA1_RS01485	33.5049	1.24783	0.320531	3.89302	9.90031e-05	0.000273164	44	49	53	20	16	22	48.66	41.3904	51.5012	20.1493	16.4312	22.8975
RLTA1_RS01490	31.7596	1.18109	0.332595	3.55113	0.000383585	0.000968307	32	49	57	21	17	19	35.3891	41.3904	55.3881	21.1567	17.4582	19.7751
RLTA1_RS01495	335.691	0.968931	0.129539	7.47983	7.44211e-14	4.81932e-13	441	467	465	244	205	215	487.706	394.475	451.85	245.821	210.525	223.771
RLTA1_RS01500	56.4148	0.897034	0.256364	3.49907	0.000466888	0.0011617	80	68	77	44	34	37	88.4728	57.4397	74.8225	44.3284	34.9163	38.5094
RLTA1_RS01505	175.839	0.255078	0.15204	1.6777	0.0934052	0.142416	175	216	204	146	177	146	193.534	182.455	198.231	147.09	181.77	151.956
RLTA1_RS01510	158.699	0.12619	0.16715	0.754955	0.450276	0.544551	145	216	158	121	161	162	160.357	182.455	153.532	121.903	165.339	168.609
RLTA1_RS01515	170.026	-0.107199	0.153346	-0.699063	0.484513	0.57466	139	182	189	165	181	170	153.721	153.736	183.655	166.231	185.878	176.935
RLTA1_RS01520	299.995	0.207695	0.122004	1.70236	0.0886884	0.136362	292	370	339	288	257	270	322.926	312.539	329.413	290.149	263.926	281.014
RLTA1_RS01525	345.217	0.0510971	0.121268	0.421358	0.673494	0.743306	286	417	396	327	335	331	316.29	352.24	384.801	329.441	344.029	344.503
RLTA1_RS01530	1087.91	1.98091	0.118244	16.7527	5.40873e-63	3.10309e-61	1814	1735	1788	449	446	392	2006.12	1465.56	1737.44	452.351	458.02	407.991
RLTA1_RS01535	651.987	1.52654	0.127372	11.9849	4.26281e-33	7.82868e-32	884	941	1165	333	334	316	977.624	794.864	1132.05	335.485	343.002	328.891
RLTA1_RS01540	252.556	1.28362	0.144829	8.863	7.7893e-19	7.29735e-18	315	391	407	124	159	147	348.361	330.278	395.49	124.925	163.285	152.997
RLTA1_RS01545	160.533	1.08147	0.175114	6.17579	6.58317e-10	3.2093e-09	161	256	267	99	113	90	178.051	216.244	259.449	99.7389	116.045	93.6714
RLTA1_RS01550	104.82	0.793868	0.201403	3.9417	8.09075e-05	0.000227025	97	163	158	76	88	61	107.273	137.686	153.532	76.5672	90.3717	63.4884
RLTA1_RS01555	281.246	0.223718	0.128987	1.73442	0.0828442	0.128544	272	353	319	229	276	254	300.807	298.18	309.979	230.709	283.438	264.362
RLTA1_RS01560	377.686	0.0827052	0.118021	0.700765	0.48345	0.57389	327	468	420	379	374	322	361.632	395.32	408.123	381.829	384.08	335.136
RLTA1_RS01565	38.6081	-0.153964	0.297888	-0.516853	0.605258	0.686553	31	42	41	43	27	49	34.2832	35.4775	39.8405	43.3209	27.7277	50.9989
RLTA1_RS01570	77.9151	-0.181084	0.218364	-0.829277	0.406948	0.500271	52	104	75	79	74	90	57.5073	87.8489	72.879	79.5896	75.9944	93.6714
RLTA1_RS01580	20.22	0.980938	0.439434	2.23227	0.0255968	0.045226	13	40	33	8	20	12	14.3768	33.7881	32.0668	8.05971	20.539	12.4895
RLTA1_RS01585	61.0338	0.103832	0.284763	0.364626	0.71539	0.779752	31	108	65	48	67	58	34.2832	91.2277	63.1618	48.3582	68.8057	60.366
RLTA1_RS01590	18.9362	1.58319	0.535112	2.95862	0.00309023	0.0066375	5	56	33	9	9	10	5.52955	47.3033	32.0668	9.06717	9.24256	10.4079
RLTA1_RS01595	86.3166	0.0478995	0.258305	0.185438	0.852886	0.888732	43	138	101	105	77	68	47.5541	116.569	98.1438	105.784	79.0752	70.774
RLTA1_RS01600	52.4443	1.42316	0.304665	4.67122	2.99412e-06	1.01738e-05	54	121	69	43	22	19	59.7191	102.209	67.0487	43.3209	22.5929	19.7751
RLTA1_RS01605	44.4827	1.51538	0.356053	4.25607	2.08051e-05	6.33739e-05	26	111	77	29	18	21	28.7536	93.7618	74.8225	29.2164	18.4851	21.8567
RLTA1_RS01610	126.912	-0.300002	0.448059	-0.669559	0.503139	0.591999	63	206	100	143	172	96	69.6723	174.008	97.1721	144.067	176.636	99.9162
RLTA1_RS01615	133.964	0.231543	0.168951	1.37047	0.170539	0.239652	151	156	140	121	121	118	166.992	131.773	136.041	121.903	124.261	122.814
RLTA1_RS01620	559.637	-0.0744129	0.111421	-0.667856	0.504225	0.592774	511	659	529	622	494	565	565.12	556.658	514.04	626.642	507.314	588.048
RLTA1_RS01625	1120.27	0.0383669	0.0932422	0.411476	0.680724	0.74926	1079	1239	1201	1139	1030	1066	1193.28	1046.58	1167.04	1147.5	1057.76	1109.49
RLTA1_RS01630	1373.74	0.208607	0.0957271	2.17918	0.029318	0.0510473	1444	1707	1421	1308	1138	1284	1596.93	1441.91	1380.81	1317.76	1168.67	1336.38
RLTA1_RS01635	807.362	-0.370903	0.09443	-3.92781	8.57244e-05	0.00023938	665	820	705	929	847	889	735.43	692.655	685.063	935.933	869.827	925.266
RLTA1_RS01640	52.1878	0.0713894	0.256083	0.278775	0.780418	0.831822	56	64	46	61	44	44	61.9309	54.0609	44.6991	61.4553	45.1858	45.7949
RLTA1_RS01645	41.689	-1.04101	0.295699	-3.5205	0.000430732	0.00107947	33	29	22	67	50	47	36.495	24.4963	21.3779	67.5	51.3475	48.9173
RLTA1_RS01650	13.9022	-0.453408	0.485228	-0.934422	0.350086	0.443	13	10	13	23	14	10	14.3768	8.44701	12.6324	23.1717	14.3773	10.4079
RLTA1_RS01655	7.82849	-1.19178	0.636374	-1.87277	0.0611004	0.0979129	4	7	4	13	9	10	4.42364	5.91291	3.88688	13.097	9.24256	10.4079
RLTA1_RS01660	1682.81	-0.662818	0.0863919	-7.67222	1.69044e-14	1.15389e-13	1101	1550	1421	2067	2050	1923	1217.61	1309.29	1380.81	2082.43	2105.25	2001.45
RLTA1_RS01665	1350.5	-0.364458	0.104903	-3.47425	0.000512284	0.00126693	963	1508	1237	1418	1670	1363	1064.99	1273.81	1202.02	1428.58	1715.01	1418.6
RLTA1_RS01670	202.646	0.762232	0.144627	5.27032	1.36186e-07	5.3869e-07	219	292	284	141	158	141	242.194	246.653	275.969	142.052	162.258	146.752
RLTA1_RS01675	542.383	-0.191374	0.102986	-1.85825	0.063133	0.100798	456	582	539	581	583	529	504.295	491.616	523.757	585.336	598.712	550.58
RLTA1_RS01680	433.318	-0.273542	0.111828	-2.44609	0.0144416	0.0270517	376	424	416	463	466	458	415.822	358.153	404.236	466.456	478.559	476.683
RLTA1_RS01685	219.37	0.104213	0.147413	0.706944	0.479601	0.570523	217	269	221	173	230	215	239.982	227.225	214.75	174.291	236.199	223.771
RLTA1_RS01690	461.828	0.217639	0.115396	1.88601	0.059293	0.0953909	469	610	469	380	433	436	518.672	515.268	455.737	382.836	444.67	453.786
RLTA1_RS01695	506.746	1.35023	0.128347	10.5202	6.97562e-26	9.24137e-25	709	881	675	320	227	289	784.09	744.182	655.911	322.388	233.118	300.789
RLTA1_RS01700	272.313	0.288273	0.128525	2.24292	0.0249017	0.0441101	281	361	291	263	225	230	310.761	304.937	282.771	264.963	231.064	239.383
RLTA1_RS01705	104.42	0.154461	0.185019	0.834841	0.403807	0.496934	110	133	99	95	94	100	121.65	112.345	96.2003	95.709	96.5334	104.079
RLTA1_RS01710	179.309	0.227174	0.147333	1.54191	0.123096	0.180586	171	244	190	169	152	163	189.111	206.107	184.627	170.261	156.097	169.649
RLTA1_RS01715	5296.91	-0.291286	0.0762183	-3.82173	0.000132518	0.000360056	4451	5468	4890	5555	5870	5634	4922.4	4618.83	4751.71	5596.46	6028.2	5863.83
RLTA1_RS01720	519.313	-0.44948	0.117716	-3.81836	0.000134343	0.000364728	350	577	454	633	604	521	387.068	487.393	441.161	637.724	620.278	542.253
RLTA1_RS01725	592.355	-0.484972	0.105183	-4.61076	4.01208e-06	1.34941e-05	479	556	497	684	714	624	529.731	469.654	482.945	689.105	733.243	649.455
RLTA1_RS01730	14.5966	0.061582	0.458902	0.134194	0.893249	0.920156	13	22	12	16	16	10	14.3768	18.5834	11.6606	16.1194	16.4312	10.4079
RLTA1_RS01735	438.429	0.473616	0.112451	4.21176	2.53384e-05	7.65683e-05	458	576	552	341	384	349	506.507	486.548	536.39	343.545	394.349	363.237
RLTA1_RS01740	470.453	0.60654	0.121428	4.99508	5.88112e-07	2.16358e-06	492	639	638	357	416	319	544.107	539.764	619.958	359.664	427.212	332.013
RLTA1_RS01745	129.518	1.21655	0.181563	6.70045	2.07782e-11	1.14478e-10	166	204	193	70	94	64	183.581	172.319	187.542	70.5224	96.5334	66.6108
RLTA1_RS01750	265.5	1.22075	0.142997	8.53691	1.37854e-17	1.19176e-16	364	411	376	159	130	177	402.551	347.172	365.367	160.187	133.504	184.22
RLTA1_RS01755	2431.16	0.644984	0.0991284	6.50655	7.68986e-11	4.01981e-10	2731	3214	3255	1865	2055	1633	3020.24	2714.87	3162.95	1878.92	2110.38	1699.62
RLTA1_RS01760	294.978	0.783934	0.153501	5.10702	3.27285e-07	1.2395e-06	367	405	383	192	270	172	405.869	342.104	372.169	193.433	277.277	179.017
RLTA1_RS01765	323.122	1.00291	0.135618	7.39509	1.41308e-13	8.95034e-13	447	457	426	212	230	187	494.342	386.028	413.953	213.582	236.199	194.628
RLTA1_RS01770	365.303	0.549947	0.140926	3.90238	9.52506e-05	0.000263333	356	491	508	265	350	253	393.704	414.748	493.634	266.978	359.433	263.321
RLTA1_RS01775	681.316	0.540426	0.111965	4.82675	1.38782e-06	4.89544e-06	759	890	856	502	620	502	839.385	751.784	831.793	505.747	636.709	522.478
RLTA1_RS01780	569.8	0.275718	0.105595	2.61109	0.0090254	0.0176243	539	725	683	535	516	459	596.085	612.408	663.685	538.993	529.907	477.724
RLTA1_RS01785	221.839	0.632885	0.136348	4.64168	3.45585e-06	1.1697e-05	254	323	263	172	166	171	280.901	272.839	255.562	173.284	170.474	177.976
RLTA1_RS01790	579.623	0.606428	0.111653	5.43135	5.59284e-08	2.29601e-07	595	904	696	410	463	472	658.016	763.61	676.317	413.06	475.478	491.255
RLTA1_RS01795	1889.3	0.522793	0.0871471	5.99897	1.98568e-09	9.3202e-09	1897	2793	2290	1464	1513	1561	2097.91	2359.25	2225.24	1474.93	1553.78	1624.68
RLTA1_RS01800	897.593	0.31008	0.0914629	3.39022	0.00069836	0.00169156	858	1212	1037	808	764	775	948.87	1023.78	1007.67	814.03	784.59	806.615
RLTA1_RS01805	713.872	0.453487	0.0997686	4.54539	5.48331e-06	1.80746e-05	789	995	785	618	576	570	872.563	840.478	762.801	622.612	591.524	593.252
RLTA1_RS01810	337.543	0.577891	0.126997	4.55042	5.3539e-06	1.76816e-05	401	490	366	251	268	273	443.47	413.904	355.65	252.873	275.223	284.137
RLTA1_RS01815	1264.04	-0.0340754	0.0908343	-0.375138	0.707558	0.7734	1049	1577	1290	1227	1251	1266	1160.1	1332.09	1253.52	1236.16	1284.72	1317.64
RLTA1_RS01820	348.937	0.0609616	0.115433	0.528112	0.597422	0.679997	309	429	375	331	335	334	341.726	362.377	364.395	333.47	344.029	347.625
RLTA1_RS01825	417.794	-0.00848863	0.114973	-0.0738317	0.941144	0.955878	358	469	471	438	394	395	395.916	396.165	457.68	441.269	404.619	411.113
RLTA1_RS01830	457.025	0.010287	0.11289	0.0911243	0.927394	0.945786	427	542	459	438	409	485	472.223	457.828	446.02	441.269	420.023	504.785
RLTA1_RS01835	137.816	0.403683	0.170849	2.36281	0.0181372	0.0331862	143	185	161	113	98	136	158.145	156.27	156.447	113.843	100.641	141.548
RLTA1_RS01840	240.365	0.243725	0.145582	1.67414	0.0941026	0.143259	214	327	276	180	228	236	236.665	276.217	268.195	181.343	234.145	245.627
RLTA1_RS01845	113.73	0.107708	0.191642	0.562027	0.574097	0.65885	88	168	117	93	111	117	97.32	141.91	113.691	93.6941	113.992	121.773
RLTA1_RS01850	110.946	0.468474	0.195055	2.40175	0.0163168	0.0301333	125	158	118	82	76	114	138.239	133.463	114.663	82.612	78.0483	118.65
RLTA1_RS01855	135.158	0.610224	0.173259	3.52203	0.000428256	0.00107404	143	206	162	89	103	121	158.145	174.008	157.419	89.6642	105.776	125.936
RLTA1_RS01860	110.489	0.853753	0.185561	4.60092	4.20623e-06	1.40925e-05	148	159	133	79	75	76	163.675	134.308	129.239	79.5896	77.0213	79.1003
RLTA1_RS01865	434.936	0.315291	0.122001	2.58433	0.0097568	0.0189248	432	566	505	325	386	422	477.753	478.101	490.719	327.426	396.403	439.215
RLTA1_RS01870	237.997	0.233762	0.132548	1.76361	0.0777985	0.121776	231	305	266	203	212	225	255.465	257.634	258.478	204.515	217.714	234.179
RLTA1_RS01875	335.794	0.394875	0.133378	2.96056	0.00307079	0.00659778	351	459	379	233	306	309	388.174	387.718	368.282	234.739	314.247	321.605
RLTA1_RS01880	92.9946	0.631191	0.204372	3.08844	0.00201207	0.00448404	111	124	115	55	82	76	122.756	104.743	111.748	55.4105	84.21	79.1003
RLTA1_RS01885	214.345	0.590807	0.143496	4.11723	3.83453e-05	0.000112698	206	311	290	160	170	171	227.817	262.702	281.799	161.194	174.582	177.976
RLTA1_RS01890	81.6782	0.426062	0.203096	2.09784	0.0359193	0.0612657	88	115	89	66	72	66	97.32	97.1406	86.4831	66.4926	73.9405	68.6924
RLTA1_RS01895	439.557	-0.5177	0.112213	-4.61355	3.95853e-06	1.33205e-05	309	438	383	502	477	536	341.726	369.979	372.169	505.747	489.856	557.865
RLTA1_RS01900	586.666	0.443087	0.115601	3.8329	0.000126643	0.000344768	669	777	651	437	544	473	739.853	656.333	632.59	440.261	558.661	492.295
RLTA1_RS01905	6492.63	2.05396	0.0944826	21.739	8.77525e-105	1.14939e-102	10013	10959	11387	2318	2470	2583	11073.5	9257.08	11065	2335.3	2536.57	2688.37
RLTA1_RS01910	2361.02	1.23244	0.0891399	13.8259	1.7797e-43	4.86405e-42	2854	3710	3753	1390	1359	1377	3156.27	3133.84	3646.87	1400.37	1395.63	1433.17
RLTA1_RS01915	385.36	1.0314	0.124788	8.26523	1.39429e-16	1.12418e-15	431	669	525	270	218	254	476.647	565.105	510.153	272.015	223.875	264.362
RLTA1_RS01920	244.617	0.734281	0.14153	5.18818	2.12362e-07	8.21292e-07	295	370	286	168	166	203	326.243	312.539	277.912	169.254	170.474	211.281
RLTA1_RS01925	76.3398	0.450848	0.208344	2.16396	0.0304671	0.0529201	75	110	91	63	62	64	82.9432	92.9171	88.4266	63.4702	63.6709	66.6108
RLTA1_RS01930	227.24	0.602061	0.138911	4.33416	1.4632e-05	4.53261e-05	249	335	271	160	177	191	275.371	282.975	263.336	161.194	181.77	198.792
RLTA1_RS01935	204.934	0.285822	0.150667	1.89705	0.0578213	0.0933478	192	257	253	154	185	201	212.335	217.088	245.845	155.149	189.986	209.2
RLTA1_RS01940	261.296	0.581907	0.134287	4.33331	1.46882e-05	4.54796e-05	255	388	339	191	219	203	282.007	327.744	329.413	192.426	224.902	211.281
RLTA1_RS01945	61.326	1.04207	0.243659	4.27676	1.89634e-05	5.80442e-05	88	92	75	34	43	40	97.32	77.7125	72.879	34.2538	44.1589	41.6317
RLTA1_RS01950	1344.07	-1.07309	0.0983561	-10.9103	1.02964e-27	1.55386e-26	755	1060	892	1665	1705	1959	834.962	895.383	866.775	1677.43	1750.95	2038.91
RLTA1_RS01955	2556.41	-0.535439	0.0913932	-5.85863	4.66698e-09	2.12169e-08	1804	2507	2211	2682	3057	3109	1995.06	2117.67	2148.47	2702.02	3139.39	3235.83
RLTA1_RS01960	1440.6	-0.543655	0.0881578	-6.16684	6.96683e-10	3.38914e-09	1007	1455	1207	1622	1654	1725	1113.65	1229.04	1172.87	1634.11	1698.58	1795.37
RLTA1_RS01965	1093.02	-0.464959	0.10152	-4.58	4.64975e-06	1.54888e-05	816	1125	928	1144	1187	1376	902.422	950.289	901.757	1152.54	1218.99	1432.13
RLTA1_RS01970	239.903	0.0950147	0.153933	0.617246	0.537073	0.623471	235	285	250	218	183	277	259.889	240.74	242.93	219.627	187.932	288.3
RLTA1_RS01975	556.606	-0.223908	0.144349	-1.55116	0.120864	0.177611	466	638	500	561	456	736	515.354	538.919	485.86	565.187	468.29	766.024
RLTA1_RS01980	672.895	-0.423391	0.11033	-3.83751	0.000124287	0.000339019	534	654	599	767	658	830	590.556	552.435	582.061	772.724	675.734	863.859
RLTA1_RS01985	834.469	-0.219084	0.0975685	-2.24544	0.02474	0.0438686	651	949	814	843	928	857	719.947	801.622	790.98	849.292	953.01	891.96
RLTA1_RS01990	366.228	0.556679	0.123404	4.51101	6.45186e-06	2.11069e-05	384	531	447	257	289	321	424.669	448.536	434.359	258.918	296.789	334.095
RLTA1_RS01995	334.806	0.0975886	0.124009	0.786948	0.431312	0.524465	286	409	387	298	339	310	316.29	345.483	376.056	300.224	348.136	322.646
RLTA1_RS02000	99.9686	-0.282781	0.190918	-1.48116	0.138563	0.200063	70	122	92	115	98	109	77.4137	103.054	89.3983	115.858	100.641	113.447
RLTA1_RS02005	182.868	0.407953	0.152415	2.6766	0.00743742	0.0148193	203	261	186	159	142	159	224.5	220.467	180.74	160.187	145.827	165.486
RLTA1_RS02010	133.563	0.467508	0.174058	2.68594	0.00723271	0.0144571	147	198	139	106	98	124	162.569	167.251	135.069	106.791	100.641	129.058
RLTA1_RS02015	146.123	0.28031	0.159099	1.76186	0.0780929	0.122154	145	185	169	120	134	132	160.357	156.27	164.221	120.896	137.611	137.385
RLTA1_RS02020	700.119	2.04831	0.107164	19.1139	1.9357e-81	1.8159e-79	1071	1294	1138	276	284	238	1184.43	1093.04	1105.82	278.06	291.654	247.709
RLTA1_RS02025	333.602	0.0452185	0.125837	0.359341	0.71934	0.782828	286	395	377	333	348	281	316.29	333.657	366.339	335.485	357.379	292.463
RLTA1_RS02030	1088.56	-0.0923626	0.0870894	-1.06055	0.288895	0.375704	927	1249	1112	1090	1099	1099	1025.18	1055.03	1080.55	1098.14	1128.62	1143.83
RLTA1_RS02035	475.64	0.558559	0.110888	5.03713	4.72571e-07	1.75903e-06	550	618	587	370	390	365	608.25	522.025	570.4	372.761	400.511	379.89
RLTA1_RS02040	3011.04	1.13343	0.094128	12.0414	2.15294e-33	3.99619e-32	4031	4273	4470	1871	1836	1811	4457.92	3609.41	4343.59	1884.96	1885.48	1884.88
RLTA1_RS02045	305.89	1.47444	0.140992	10.4576	1.3519e-25	1.77073e-24	460	450	475	153	163	157	508.718	380.116	461.567	154.142	167.393	163.405
RLTA1_RS02050	378.783	1.69492	0.128352	13.2052	8.18514e-40	1.94593e-38	563	613	614	193	164	166	622.627	517.802	596.636	194.44	168.42	172.772
RLTA1_RS02055	781.305	0.624748	0.099675	6.26785	3.66074e-10	1.8165e-09	854	1058	1035	573	599	626	944.447	893.694	1005.73	577.277	615.144	651.537
RLTA1_RS02060	921.656	0.253437	0.0935227	2.7099	0.00673042	0.0135546	932	1166	1021	888	770	804	1030.71	984.922	992.127	894.627	790.752	836.798
RLTA1_RS02065	605.895	1.25736	0.125134	10.0481	9.36726e-24	1.13091e-22	822	1077	766	372	292	382	909.058	909.743	744.338	374.776	299.87	397.583
RLTA1_RS02070	4522.85	0.630253	0.0762314	8.26763	1.36646e-16	1.10302e-15	4974	6231	5889	3502	3518	3372	5500.79	5263.33	5722.46	3528.14	3612.81	3509.56
RLTA1_RS02075	2861.37	0.549441	0.0846524	6.49055	8.55209e-11	4.44709e-10	3098	3749	3712	2206	2343	2248	3426.11	3166.79	3607.03	2222.46	2406.15	2339.7
RLTA1_RS02080	6166.97	0.520617	0.0777957	6.69211	2.19979e-11	1.20719e-10	6742	8041	7776	4960	4992	4875	7456.04	6792.24	7556.1	4997.02	5126.54	5073.87
RLTA1_RS02085	707.053	-0.806152	0.0976234	-8.25777	1.48416e-16	1.19386e-15	454	626	527	925	889	821	502.083	528.783	512.097	931.904	912.959	854.492
RLTA1_RS02090	1431.52	-0.734262	0.0860235	-8.5356	1.39428e-17	1.20387e-16	977	1273	1100	1732	1680	1820	1080.47	1075.3	1068.89	1744.93	1725.28	1894.24
RLTA1_RS02095	142.992	0.918041	0.167778	5.47177	4.45568e-08	1.85107e-07	163	232	190	96	111	83	180.263	195.971	184.627	96.7165	113.992	86.3859
RLTA1_RS02100	1099.77	-1.0647	0.138264	-7.70051	1.35525e-14	9.36131e-14	544	1058	655	1702	1260	1401	601.615	893.694	636.477	1714.7	1293.96	1458.15
RLTA1_RS02105	1979.77	0.551963	0.0930466	5.93211	2.99061e-09	1.37854e-08	2099	2585	2632	1608	1659	1434	2321.3	2183.55	2557.57	1620	1703.71	1492.5
RLTA1_RS02110	507.042	-0.378317	0.117867	-3.2097	0.00132872	0.00306648	377	556	448	518	639	521	416.928	469.654	435.331	521.866	656.222	542.253
RLTA1_RS02115	42.4232	-1.89011	0.335659	-5.63105	1.79111e-08	7.74697e-08	6	34	18	70	73	54	6.63546	28.7198	17.491	70.5224	74.9674	56.2029
RLTA1_RS02120	231.691	-0.608768	0.149747	-4.06529	4.79719e-05	0.000139281	165	197	208	265	320	234	182.475	166.406	202.118	266.978	328.624	243.546
RLTA1_RS02125	25.184	-0.418639	0.36451	-1.1485	0.250764	0.333104	22	16	28	28	32	24	24.33	13.5152	27.2082	28.209	32.8624	24.979
RLTA1_RS02130	105.659	0.119158	0.188476	0.632221	0.527243	0.614882	97	120	125	86	98	112	107.273	101.364	121.465	86.6418	100.641	116.569
RLTA1_RS02135	432.049	0.358215	0.115137	3.1112	0.0018633	0.00417393	409	593	517	358	406	345	452.317	500.908	502.38	360.672	416.942	359.074
RLTA1_RS02140	8304.03	-0.584254	0.0813664	-7.18053	6.94435e-13	4.17744e-12	5895	8150	6721	9983	8966	10208	6519.34	6884.32	6530.93	10057.5	9207.64	10624.4
RLTA1_RS02145	151.456	0.6034	0.161367	3.7393	0.000184534	0.000489318	162	200	206	130	113	109	179.157	168.94	200.174	130.97	116.045	113.447
RLTA1_RS02150	112.329	0.268213	0.176746	1.51751	0.129138	0.187941	114	134	133	99	100	99	126.074	113.19	129.239	99.7389	102.695	103.039
RLTA1_RS02155	107.642	0.476433	0.183992	2.58942	0.00961384	0.0186683	104	161	128	89	97	78	115.015	135.997	124.38	89.6642	99.6142	81.1819
RLTA1_RS02160	737.214	0.346334	0.0960649	3.60521	0.000311903	0.000797214	735	961	876	625	666	609	812.843	811.758	851.227	629.665	683.949	633.843
RLTA1_RS02165	684.555	0.480955	0.0983519	4.89015	1.00761e-06	3.62051e-06	716	936	834	558	593	522	791.831	790.64	810.415	562.165	608.982	543.294
RLTA1_RS02170	7969.2	0.795077	0.079724	9.97287	2.00352e-23	2.37751e-22	9797	11485	10084	5942	5449	5667	10834.6	9701.39	9798.83	5986.35	5595.85	5898.18
RLTA1_RS02175	7604.79	0.313694	0.105834	2.96402	0.00303652	0.00653022	6224	10838	9514	6802	6382	6667	6883.18	9154.87	9244.95	6852.77	6554	6938.97
RLTA1_RS02180	31.9359	0.322367	0.31241	1.03187	0.302133	0.390195	34	38	38	29	31	23	37.6009	32.0986	36.9254	29.2164	31.8355	23.9383
RLTA1_RS02185	12271.8	0.466203	0.0767247	6.07631	1.2298e-09	5.87966e-09	13779	16193	14199	10177	10154	9835	15238.3	13678.2	13797.5	10253	10427.7	10236.2
RLTA1_RS02190	342.696	0.708314	0.123851	5.71907	1.07108e-08	4.74123e-08	416	450	449	267	249	245	460.058	380.116	436.303	268.993	255.711	254.994
RLTA1_RS02195	15.1724	0.286406	0.441771	0.648313	0.516782	0.604612	15	20	17	13	12	15	16.5886	16.894	16.5192	13.097	12.3234	15.6119
RLTA1_RS02200	136.938	0.600797	0.172327	3.48637	0.000489625	0.00121479	156	164	190	105	110	103	172.522	138.531	184.627	105.784	112.965	107.202
RLTA1_RS02205	26.58	1.20387	0.364571	3.30216	0.000959418	0.00226849	32	38	45	15	11	21	35.3891	32.0986	43.7274	15.112	11.2965	21.8567
RLTA1_RS02210	837.965	0.135989	0.0978123	1.39031	0.164436	0.232251	759	986	988	778	790	769	839.385	832.875	960.06	783.806	811.291	800.37
RLTA1_RS02215	2552.55	-0.92419	0.100518	-9.19423	3.77679e-20	3.77788e-19	1357	2239	1946	3409	3361	3023	1500.72	1891.29	1890.97	3434.44	3451.58	3146.32
RLTA1_RS02220	51314	-1.27439	0.0836825	-15.2289	2.2752e-52	8.92341e-51	26758	34682	32071	74281	63853	74388	29591.9	29295.9	31164	74835.4	65573.9	77422.6
RLTA1_RS02225	1363.31	-1.10825	0.091024	-12.1754	4.20249e-34	8.03683e-33	720	1044	939	1896	1734	1824	796.255	881.868	912.446	1910.15	1780.73	1898.41
RLTA1_RS02230	739.482	-1.42502	0.0995764	-14.3108	1.87318e-46	5.62929e-45	344	466	442	1037	1067	1050	380.433	393.631	429.5	1044.74	1095.76	1092.83
RLTA1_RS02235	1191.78	-1.56606	0.106595	-14.6917	7.28697e-49	2.43203e-47	474	686	721	1800	1690	1727	524.201	579.465	700.61	1813.43	1735.55	1797.45
RLTA1_RS02240	877.568	-1.6017	0.0973243	-16.4574	7.42381e-61	3.70763e-59	368	529	463	1270	1348	1247	406.975	446.847	449.907	1279.48	1384.33	1297.87
RLTA1_RS02245	274.325	-0.990562	0.13884	-7.13454	9.71119e-13	5.81666e-12	161	207	204	376	305	387	178.051	174.853	198.231	378.806	313.22	402.787
RLTA1_RS02250	785.955	-0.572102	0.103201	-5.54358	2.96348e-08	1.25213e-07	534	739	701	966	964	823	590.556	624.234	681.176	973.21	989.981	856.573
RLTA1_RS02255	61.5722	-0.341462	0.247009	-1.38239	0.166853	0.235091	34	65	72	73	61	68	37.6009	54.9056	69.9639	73.5448	62.644	70.774
RLTA1_RS02260	218.572	-0.739256	0.14931	-4.95113	7.37821e-07	2.68165e-06	122	211	182	247	290	264	134.921	178.232	176.853	248.843	297.816	274.77
RLTA1_RS02265	121.246	-1.38538	0.178615	-7.75622	8.74984e-15	6.1981e-14	62	78	69	171	163	179	68.5664	65.8867	67.0487	172.276	167.393	186.302
RLTA1_RS02270	155.014	-0.387323	0.158307	-2.44666	0.0144186	0.0270305	112	161	147	192	161	162	123.862	135.997	142.843	193.433	165.339	168.609
RLTA1_RS02275	173.326	0.0684346	0.154688	0.442405	0.658196	0.731056	153	193	206	155	179	161	169.204	163.027	200.174	156.157	183.824	167.568
RLTA1_RS02280	355.656	0.238419	0.122811	1.94135	0.0522158	0.0851897	386	434	373	350	310	295	426.881	366.6	362.452	352.612	318.355	307.034
RLTA1_RS02285	432.597	0.551438	0.114722	4.80672	1.5343e-06	5.37662e-06	504	581	510	375	328	324	557.378	490.771	495.577	377.799	336.84	337.217
RLTA1_RS02290	334.339	-0.411863	0.13048	-3.15653	0.00159659	0.00362918	279	347	267	396	321	400	308.549	293.111	259.449	398.955	329.651	416.317
RLTA1_RS02295	1164.25	-0.209377	0.099097	-2.11285	0.0346137	0.0592427	1057	1164	1121	1307	1119	1228	1168.95	983.232	1089.3	1316.75	1149.16	1278.09
RLTA1_RS02300	363.953	0.0842606	0.125146	0.673301	0.500756	0.589995	367	450	348	372	304	358	405.869	380.116	338.159	374.776	312.193	372.604
RLTA1_RS02305	820.663	-0.0774294	0.115082	-0.672818	0.501063	0.590256	824	950	703	840	754	871	911.269	802.466	683.12	846.269	774.321	906.531
RLTA1_RS02310	667.144	-0.171353	0.105262	-1.62788	0.10355	0.155789	630	730	587	682	685	700	696.723	616.632	570.4	687.09	703.461	728.556
RLTA1_RS02315	504.038	-0.125587	0.1093	-1.14901	0.250551	0.33291	416	560	528	513	553	474	460.058	473.033	513.068	516.829	567.904	493.336
RLTA1_RS02320	553.489	-0.0104247	0.110694	-0.094176	0.924969	0.943591	537	616	557	573	485	567	593.873	520.336	541.248	577.277	498.071	590.13
RLTA1_RS02325	2047.87	0.383883	0.115294	3.32961	0.000869679	0.00207539	2359	2640	2180	1900	1430	1871	2608.84	2230.01	2118.35	1914.18	1468.54	1947.32
RLTA1_RS02330	1718.68	0.230374	0.0934474	2.46528	0.0136908	0.0257844	1783	2154	1828	1624	1389	1616	1971.84	1819.49	1776.31	1636.12	1426.43	1681.92
RLTA1_RS02335	385.218	0.583632	0.128412	4.54498	5.49407e-06	1.81015e-05	471	533	428	326	262	314	520.883	450.226	415.896	328.433	269.061	326.809
RLTA1_RS02340	454.804	0.196877	0.109495	1.79804	0.07217	0.113942	453	586	475	447	393	401	500.977	494.995	461.567	450.336	403.592	417.358
RLTA1_RS02345	219.666	0.120713	0.13802	0.874608	0.381787	0.475317	220	281	212	208	207	201	243.3	237.361	206.005	209.552	212.579	209.2
RLTA1_RS02350	659.603	0.453303	0.113485	3.99439	6.48621e-05	0.000185145	772	904	690	564	498	567	853.762	763.61	670.487	568.209	511.421	590.13
RLTA1_RS02355	433.487	0.863858	0.126126	6.84915	7.42906e-12	4.21344e-11	572	650	512	306	268	325	632.58	549.056	497.521	308.284	275.223	338.258
RLTA1_RS02360	316.641	0.365105	0.131807	2.76999	0.00560573	0.0114726	362	401	341	289	288	233	400.339	338.725	331.357	291.157	295.762	242.505
RLTA1_RS02365	268.666	0.325891	0.133107	2.44835	0.0143512	0.0269187	292	337	298	230	212	255	322.926	284.664	289.573	231.717	217.714	265.402
RLTA1_RS02370	1021.8	0.121338	0.0994326	1.22031	0.222348	0.300358	1061	1265	981	999	934	932	1173.37	1068.55	953.258	1006.46	959.172	970.02
RLTA1_RS02375	788.766	0.516701	0.102639	5.03418	4.79894e-07	1.78342e-06	923	1071	886	620	617	661	1020.75	904.675	860.944	624.627	633.629	687.965
RLTA1_RS02380	458.181	0.154789	0.108	1.43324	0.15179	0.216416	457	560	484	446	402	421	505.401	473.033	470.313	449.329	412.834	438.174
RLTA1_RS02385	650.119	0.177776	0.111648	1.59229	0.111321	0.165799	666	818	662	621	519	645	736.536	690.966	643.279	625.635	532.987	671.312
RLTA1_RS02390	237.433	0.841965	0.139975	6.01511	1.79768e-09	8.44923e-09	302	346	297	162	154	181	333.985	292.267	288.601	163.209	158.15	188.384
RLTA1_RS02395	1454.53	0.752031	0.0963464	7.80549	5.92694e-15	4.23736e-14	1748	2141	1785	1045	972	1153	1933.13	1808.51	1734.52	1052.8	998.196	1200.04
RLTA1_RS02400	758.922	0.84346	0.107307	7.86023	3.83441e-15	2.77276e-14	965	1071	981	591	489	510	1067.2	904.675	953.258	595.411	502.179	530.805
RLTA1_RS02405	327.897	0.619149	0.127851	4.84272	1.28075e-06	4.54083e-06	392	471	371	230	265	261	433.516	397.854	360.508	231.717	272.142	271.647
RLTA1_RS02410	242.054	1.09931	0.138692	7.92631	2.25762e-15	1.65321e-14	303	371	352	171	137	143	335.091	313.384	342.046	172.276	140.692	148.833
RLTA1_RS02415	51.6364	0.530552	0.270549	1.96102	0.0498763	0.081846	37	78	78	39	39	46	40.9186	65.8867	75.7942	39.2911	40.0511	47.8765
RLTA1_RS02420	2890.57	-0.0319065	0.100099	-0.31875	0.749916	0.808864	2319	3623	3035	2630	3172	2750	2564.6	3060.35	2949.17	2649.63	3257.49	2862.18
RLTA1_RS02425	696.556	-0.352802	0.113118	-3.11887	0.00181543	0.00408383	481	775	666	700	822	765	531.942	654.643	647.166	705.224	844.154	796.207
RLTA1_RS02430	353.366	-0.379254	0.127146	-2.98283	0.00285594	0.00617246	254	360	346	422	413	336	280.901	304.092	336.215	425.15	424.131	349.707
RLTA1_RS02435	347.591	0.0185127	0.127084	0.145672	0.88418	0.914206	279	449	371	327	373	312	308.549	379.271	360.508	329.441	383.053	324.728
RLTA1_RS02440	476.841	-1.73079	0.12409	-13.9479	3.24115e-44	9.18371e-43	194	262	233	836	649	663	214.546	221.312	226.411	842.239	666.491	690.046
RLTA1_RS02445	2225.81	0.0457032	0.085644	0.533642	0.593589	0.676855	1941	2608	2504	2095	2136	2179	2146.57	2202.98	2433.19	2110.64	2193.57	2267.89
RLTA1_RS02450	234.627	-0.0822196	0.145709	-0.564274	0.572568	0.657421	185	280	249	201	246	259	204.593	236.516	241.958	202.5	252.63	269.566
RLTA1_RS02455	52.6578	0.633884	0.248809	2.54767	0.0108445	0.0208655	52	82	67	39	41	41	57.5073	69.2655	65.1053	39.2911	42.105	42.6725
RLTA1_RS02460	79.8365	-1.23531	0.217674	-5.67503	1.38664e-08	6.05032e-08	38	59	52	94	117	117	42.0246	49.8374	50.5295	94.7016	120.153	121.773
RLTA1_RS02465	67.1577	0.649272	0.227203	2.85767	0.00426768	0.00891014	73	90	92	56	42	55	80.7314	76.0231	89.3983	56.4179	43.1319	57.2436
RLTA1_RS02470	370.362	1.29673	0.12565	10.3202	5.71138e-25	7.23511e-24	450	692	511	213	223	192	497.659	584.533	496.549	214.59	229.01	199.832
RLTA1_RS02475	3140.04	-0.323096	0.0946788	-3.41255	0.00064358	0.00156747	2299	3504	2949	3196	3742	3276	2542.49	2959.83	2865.6	3219.85	3842.85	3409.64
RLTA1_RS02480	2028.69	-0.0662238	0.10865	-0.609517	0.542182	0.627827	1876	2248	2031	2245	1661	2169	2074.69	1898.89	1973.56	2261.76	1705.77	2257.48
RLTA1_RS02485	1394.95	0.471225	0.0848412	5.55421	2.78876e-08	1.18263e-07	1525	1923	1597	1168	1134	1120	1686.51	1624.36	1551.84	1176.72	1164.56	1165.69
RLTA1_RS02490	157.713	0.176638	0.169214	1.04388	0.296543	0.384426	174	164	177	130	142	160	192.428	138.531	171.995	130.97	145.827	166.527
RLTA1_RS02495	1389.13	-0.00400907	0.0869338	-0.0461164	0.963217	0.971756	1185	1634	1513	1358	1374	1340	1310.5	1380.24	1470.21	1368.14	1411.03	1394.66
RLTA1_RS02500	135.262	-0.436301	0.17405	-2.50675	0.0121846	0.0231741	101	140	118	126	174	155	111.697	118.258	114.663	126.94	178.689	161.323
RLTA1_RS02505	868.501	-0.000271315	0.0942545	-0.00287854	0.997703	0.998268	803	988	909	845	898	799	888.045	834.565	883.294	851.307	922.202	831.594
RLTA1_RS02510	1401.77	-0.189797	0.0914601	-2.07518	0.0379694	0.0643201	1241	1573	1264	1476	1365	1530	1372.43	1328.72	1228.25	1487.02	1401.79	1592.41
RLTA1_RS02515	163.88	-0.468561	0.160096	-2.92675	0.00342521	0.00729196	129	181	120	175	200	182	142.662	152.891	116.606	176.306	205.39	189.424
RLTA1_RS02520	245.624	-0.411325	0.137169	-2.99867	0.00271158	0.00589902	208	255	193	297	276	248	230.029	215.399	187.542	299.217	283.438	258.117
RLTA1_RS02525	141.996	-0.415212	0.165104	-2.51485	0.0119084	0.0226985	123	125	128	155	158	161	136.027	105.588	124.38	156.157	162.258	167.568
RLTA1_RS02530	100.599	-0.052241	0.185223	-0.282044	0.77791	0.829531	86	114	108	107	103	90	95.1082	96.2959	104.946	107.799	105.776	93.6714
RLTA1_RS02535	145.296	0.361386	0.163091	2.21585	0.0267016	0.0470004	136	204	172	135	130	108	150.404	172.319	167.136	136.008	133.504	112.406
RLTA1_RS02540	812.471	0.842693	0.112446	7.49422	6.66955e-14	4.33521e-13	1040	1052	1124	549	596	556	1150.15	888.626	1092.21	553.097	612.063	578.681
RLTA1_RS02545	495.058	0.262344	0.128169	2.04686	0.0406718	0.0682634	477	578	622	402	516	399	527.519	488.237	604.41	405	529.907	415.277
RLTA1_RS02550	329.974	0.219239	0.138221	1.58615	0.112706	0.16751	290	459	366	263	354	276	320.714	387.718	355.65	264.963	363.541	287.259
RLTA1_RS02555	239.663	0.723355	0.144088	5.02023	5.16087e-07	1.90974e-06	288	334	304	199	145	185	318.502	282.13	295.403	200.485	148.908	192.547
RLTA1_RS02560	1504.69	0.66277	0.0850889	7.78915	6.74619e-15	4.80329e-14	1661	2136	1947	1138	1094	1177	1836.92	1804.28	1891.94	1146.49	1123.48	1225.01
RLTA1_RS02565	358.928	0.816721	0.117078	6.97588	3.03962e-12	1.76874e-11	398	531	499	257	252	252	440.152	448.536	484.889	258.918	258.792	262.28
RLTA1_RS02570	855.002	-0.524386	0.110956	-4.72606	2.28924e-06	7.87897e-06	557	882	763	1027	1068	861	615.992	745.027	741.423	1034.66	1096.78	896.123
RLTA1_RS02575	162.653	-0.140799	0.155826	-0.903566	0.366225	0.459652	132	173	177	157	167	175	145.98	146.133	171.995	158.172	171.501	182.139
RLTA1_RS02580	148.237	-0.419996	0.157413	-2.66812	0.00762768	0.0151723	112	154	130	173	170	154	123.862	130.084	126.324	174.291	174.582	160.282
RLTA1_RS02585	288.847	-0.0875811	0.136648	-0.640926	0.521571	0.608836	265	352	257	304	249	318	293.066	297.335	249.732	306.269	255.711	330.972
RLTA1_RS02590	2021.59	-0.429769	0.0855532	-5.02341	5.07617e-07	1.8804e-06	1492	1963	1914	2365	2227	2202	1650.02	1658.15	1859.87	2382.65	2287.02	2291.83
RLTA1_RS02595	1100.43	1.95477	0.130786	14.9463	1.64535e-50	5.94898e-49	1632	1998	1807	416	350	553	1804.84	1687.71	1755.9	419.105	359.433	575.559
RLTA1_RS02600	282.943	0.293851	0.130782	2.24688	0.024648	0.0437388	270	386	319	280	219	246	298.596	326.055	309.979	282.09	224.902	256.035
RLTA1_RS02605	103.95	-0.0960623	0.196321	-0.489311	0.624622	0.703231	87	104	121	91	124	99	96.2141	87.8489	117.578	91.6792	127.342	103.039
RLTA1_RS02610	1314.97	0.393804	0.0848737	4.63988	3.48617e-06	1.17881e-05	1332	1748	1575	1159	1112	1057	1473.07	1476.54	1530.46	1167.65	1141.97	1100.12
RLTA1_RS02615	667.33	0.464056	0.102429	4.53052	5.88394e-06	1.93309e-05	755	901	747	538	574	529	834.962	761.076	725.875	542.015	589.47	550.58
RLTA1_RS02620	520.453	0.166238	0.109944	1.51203	0.130527	0.189694	488	634	593	534	474	429	539.684	535.541	576.23	537.985	486.775	446.5
RLTA1_RS02625	136.29	-0.477652	0.175024	-2.72906	0.00635152	0.0128399	116	109	126	143	157	163	128.285	92.0724	122.437	144.067	161.231	169.649
RLTA1_RS02630	478.037	-0.640831	0.106897	-5.99483	2.03696e-09	9.54801e-09	340	421	401	596	560	549	376.009	355.619	389.66	600.448	575.092	571.396
RLTA1_RS02635	25.2099	1.22724	0.382736	3.2065	0.00134359	0.00309873	37	29	42	15	19	10	40.9186	24.4963	40.8123	15.112	19.5121	10.4079
RLTA1_RS02640	112536	0.523928	0.0914943	5.72634	1.0262e-08	4.55201e-08	121595	146083	144461	81986	90444	97512	134473	123396	140376	82597.9	92881.5	101490
RLTA1_RS02645	12529.3	0.431337	0.0905199	4.76511	1.88754e-06	6.55821e-06	13163	15809	15699	9625	10332	11244	14557.1	13353.9	15255	9696.83	10610.5	11702.7
RLTA1_RS02655	830.012	0.0715766	0.0957782	0.747316	0.454873	0.548407	788	982	876	752	841	775	871.457	829.497	851.227	757.612	863.666	806.615
RLTA1_RS02660	1014.36	-0.403909	0.09799	-4.12194	3.7569e-05	0.000110604	789	1007	923	1067	1247	1067	872.563	850.614	896.898	1074.96	1280.61	1110.53
RLTA1_RS02665	3860.61	0.399981	0.0777744	5.14284	2.70613e-07	1.03618e-06	4174	4985	4478	3247	3232	3262	4616.07	4210.84	4351.36	3271.23	3319.1	3395.07
RLTA1_RS02670	2285.57	0.038927	0.0807276	0.482201	0.629663	0.706432	2080	2731	2410	2113	2259	2225	2300.29	2306.88	2341.85	2128.77	2319.88	2315.77
RLTA1_RS02675	237.349	0.358889	0.148325	2.41961	0.0155374	0.0288706	206	317	313	234	197	179	227.817	267.77	304.149	235.746	202.309	186.302
RLTA1_RS02680	5824.94	0.130329	0.0848916	1.53525	0.124723	0.182511	5229	6901	6845	5445	5676	5161	5782.8	5829.28	6651.43	5485.64	5828.97	5371.54
RLTA1_RS02685	659.048	0.0837393	0.107463	0.77924	0.435838	0.528857	608	731	767	634	662	577	672.393	617.477	745.31	638.732	679.841	600.538
RLTA1_RS02690	918.791	-1.11282	0.104654	-10.6333	2.08545e-26	2.8839e-25	466	740	618	1149	1297	1232	515.354	625.079	600.523	1157.58	1331.96	1282.26
RLTA1_RS02700	166.204	-0.573033	0.152019	-3.76949	0.000163579	0.000438613	124	166	127	195	201	186	137.133	140.22	123.409	196.455	206.417	193.588
RLTA1_RS02705	968.817	-0.512335	0.095622	-5.35792	8.41838e-08	3.40363e-07	660	1006	838	1113	1085	1137	729.9	849.769	814.302	1121.31	1114.24	1183.38
RLTA1_RS02710	10411.7	-1.46097	0.0836134	-17.4729	2.30453e-68	1.55321e-66	4797	6307	6188	15239	15611	13874	5305.05	5327.53	6013.01	15352.7	16031.7	14440
RLTA1_RS02715	2238.23	-1.3452	0.0803862	-16.7342	7.38975e-63	4.20489e-61	1105	1559	1289	3147	3161	3095	1222.03	1316.89	1252.55	3170.49	3246.19	3221.26
RLTA1_RS02720	1097.58	-0.30836	0.115785	-2.66322	0.00773961	0.0153553	917	1240	906	1286	984	1285	1014.12	1047.43	880.379	1295.6	1010.52	1337.42
RLTA1_RS02725	2666.22	-0.60714	0.0800743	-7.58221	3.39721e-14	2.26329e-13	1842	2522	2235	3088	3273	3061	2037.09	2130.34	2171.8	3111.05	3361.21	3185.87
RLTA1_RS02730	903.153	-0.69396	0.0925811	-7.4957	6.59458e-14	4.2905e-13	605	841	710	1116	1129	1024	669.075	710.394	689.922	1124.33	1159.43	1065.77
RLTA1_RS02735	440.031	-0.255036	0.122636	-2.07962	0.0375603	0.0636737	328	476	451	442	530	430	362.738	402.078	438.246	445.299	544.284	447.541
RLTA1_RS02740	52.1833	-0.0457965	0.250186	-0.18305	0.854759	0.89011	46	60	54	43	59	53	50.8718	50.6821	52.4729	43.3209	60.5901	55.1621
RLTA1_RS02745	50.4735	0.711824	0.253165	2.8117	0.00492805	0.0101878	58	72	65	41	35	36	64.1427	60.8185	63.1618	41.306	35.9433	37.4686
RLTA1_RS02750	30.8704	-0.446863	0.320639	-1.39366	0.163419	0.231144	24	27	30	29	40	35	26.5418	22.8069	29.1516	29.2164	41.078	36.4278
RLTA1_RS02755	57.7781	0.588995	0.244793	2.40609	0.0161241	0.029841	71	78	66	51	49	35	78.5196	65.8867	64.1336	51.3806	50.3206	36.4278
RLTA1_RS02760	845.927	0.52507	0.102598	5.11776	3.09184e-07	1.17415e-06	924	1191	995	745	594	692	1021.86	1006.04	966.862	750.56	610.009	720.229
RLTA1_RS02765	864.257	-0.593382	0.098971	-5.99551	2.02845e-09	9.51451e-09	582	853	722	997	1095	952	643.639	720.53	701.582	1004.44	1124.51	990.836
RLTA1_RS02770	609.853	0.219824	0.108681	2.02266	0.0431087	0.0719203	593	746	703	568	602	480	655.804	630.147	683.12	572.239	618.224	499.581
RLTA1_RS02775	465.483	0.308132	0.113876	2.70585	0.00681305	0.0137011	459	640	511	461	378	380	507.612	540.609	496.549	464.441	388.187	395.502
RLTA1_RS02780	762.372	-1.89114	0.113282	-16.6941	1.4462e-62	8.09639e-61	266	411	338	1327	1153	1041	294.172	347.172	328.442	1336.9	1184.07	1083.47
RLTA1_RS02785	1898.64	-0.928412	0.0961872	-9.65214	4.8142e-22	5.32168e-21	1063	1717	1333	2348	2558	2381	1175.58	1450.35	1295.3	2365.52	2626.94	2478.13
RLTA1_RS02790	826.33	-1.04868	0.129214	-8.1159	4.82202e-16	3.72767e-15	408	768	528	961	1155	1144	451.211	648.731	513.068	968.172	1186.13	1190.67
RLTA1_RS02795	1258.48	-1.00255	0.12565	-7.97891	1.47629e-15	1.09844e-14	625	1105	913	1440	1899	1574	691.193	933.395	887.181	1450.75	1950.18	1638.21
RLTA1_RS02800	907.848	-0.755924	0.112805	-6.70118	2.06748e-11	1.13999e-10	554	925	648	1051	1213	1075	612.674	781.349	629.675	1058.84	1245.69	1118.85
RLTA1_RS02805	618.665	-0.808642	0.144668	-5.58963	2.27555e-08	9.74513e-08	317	625	482	671	910	725	350.573	527.938	468.369	676.008	934.525	754.575
RLTA1_RS02810	429.031	0.199309	0.111869	1.78162	0.0748106	0.117603	426	567	438	378	403	388	471.117	478.946	425.614	380.821	413.861	403.828
RLTA1_RS02815	18.0031	0.715647	0.417825	1.71279	0.0867515	0.133851	18	26	26	17	13	10	19.9064	21.9622	25.2647	17.1269	13.3504	10.4079
RLTA1_RS02820	4272.67	-0.70744	0.0874816	-8.08674	6.12841e-16	4.70613e-15	2822	3715	3579	5210	5568	4739	3120.88	3138.07	3477.79	5248.88	5718.06	4932.32
RLTA1_RS02825	70.1245	0.629967	0.228844	2.75282	0.00590839	0.0120106	89	90	84	64	55	42	98.4259	76.0231	81.6245	64.4777	56.4823	43.7133
RLTA1_RS02830	369.754	0.207411	0.11576	1.79173	0.0731755	0.115477	370	469	395	358	341	306	409.186	396.165	383.83	360.672	350.19	318.483
RLTA1_RS02835	1230.49	0.222072	0.0911126	2.43734	0.0147957	0.0276479	1259	1548	1313	1158	1153	1015	1392.34	1307.6	1275.87	1166.64	1184.07	1056.41
RLTA1_RS02840	368.275	-0.176227	0.128718	-1.36909	0.17097	0.240112	324	420	334	420	412	313	358.315	354.775	324.555	423.135	423.104	325.768
RLTA1_RS02845	1612.44	0.0194536	0.0892575	0.217949	0.827469	0.86903	1374	1871	1821	1565	1583	1540	1519.52	1580.44	1769.5	1576.68	1625.66	1602.82
RLTA1_RS02850	1829.11	1.14935	0.0904142	12.712	5.07052e-37	1.0699e-35	2413	3003	2428	1055	1111	1159	2668.56	2536.64	2359.34	1062.87	1140.94	1206.28
RLTA1_RS02855	4748.61	0.893995	0.0862838	10.3611	3.72655e-25	4.74674e-24	5177	7768	6417	3355	3014	3357	5725.29	6561.64	6235.53	3380.04	3095.23	3493.94
RLTA1_RS02860	4505.44	0.456871	0.0795635	5.74222	9.3441e-09	4.16613e-08	4726	5838	5641	3637	3820	3657	5226.53	4931.37	5481.48	3664.14	3922.95	3806.18
RLTA1_RS02865	2126.45	0.638568	0.0848093	7.52945	5.09539e-14	3.33386e-13	2433	3036	2587	1679	1512	1677	2690.68	2564.51	2513.84	1691.53	1552.75	1745.41
RLTA1_RS02870	419.664	-0.333729	0.111663	-2.98872	0.00280153	0.00607188	337	437	383	429	474	466	372.691	369.134	372.169	432.202	486.775	485.01
RLTA1_RS02875	384.757	0.879684	0.117434	7.49085	6.84283e-14	4.43953e-13	451	590	513	252	292	249	498.765	498.374	498.493	253.881	299.87	259.158
RLTA1_RS02880	415.703	0.0782783	0.155359	0.503853	0.614364	0.694838	352	551	438	370	514	301	389.28	465.43	425.614	372.761	527.853	313.279
RLTA1_RS02885	290.486	1.15945	0.139546	8.30876	9.6704e-17	7.87933e-16	358	503	394	187	142	197	395.916	424.885	382.858	188.396	145.827	205.036
RLTA1_RS02890	179.45	-0.198603	0.149139	-1.33167	0.182969	0.25526	134	209	181	191	179	192	148.192	176.543	175.881	192.426	183.824	199.832
RLTA1_RS02895	435.11	-0.438594	0.111866	-3.92071	8.82875e-05	0.000245747	318	468	371	519	462	486	351.679	395.32	360.508	522.873	474.451	505.826
RLTA1_RS02900	5832.58	-0.484961	0.0871955	-5.56177	2.67048e-08	1.13455e-07	3960	6233	5081	7000	6404	6519	4379.4	5265.02	4937.31	7052.24	6576.59	6784.93
RLTA1_RS02905	4038.89	-0.531109	0.0812982	-6.53286	6.45269e-11	3.39868e-10	2890	4137	3313	4977	4632	4374	3196.08	3494.53	3219.31	5014.15	4756.84	4552.43
RLTA1_RS02910	87.1497	0.347242	0.204824	1.69532	0.0900149	0.138035	76	128	103	80	63	82	84.0491	108.122	100.087	80.5971	64.6979	85.3451
RLTA1_RS02915	587.146	-1.70809	0.108689	-15.7153	1.18748e-55	5.21742e-54	226	326	308	862	893	877	249.936	275.373	299.29	868.433	917.067	912.776
RLTA1_RS02920	20948.2	-3.64728	0.115677	-31.5299	3.38257e-218	1.67727e-215	2536	3124	3959	38043	38226	37294	2804.59	2638.85	3847.04	38326.9	39256.2	38815.4
RLTA1_RS02925	7590.95	-1.6536	0.0964304	-17.1481	6.49399e-66	4.02512e-64	2969	4109	4353	11622	11275	10832	3283.45	3470.88	4229.9	11708.7	11578.9	11273.9
RLTA1_RS02930	705.426	-1.29326	0.123067	-10.5086	7.88642e-26	1.04281e-24	302	534	452	975	1083	878	333.985	451.07	439.218	982.277	1112.19	913.817
RLTA1_RS02935	936.957	0.368077	0.0900396	4.08794	4.35216e-05	0.000127211	980	1209	1094	802	815	777	1083.79	1021.24	1063.06	807.986	836.965	808.697
RLTA1_RS02940	429.332	0.686007	0.111551	6.14973	7.7615e-10	3.75735e-09	466	624	562	350	305	309	515.354	527.094	546.107	352.612	313.22	321.605
RLTA1_RS02945	819.305	0.52267	0.104799	4.98735	6.12141e-07	2.24603e-06	788	1187	1053	628	715	626	871.457	1002.66	1023.22	632.687	734.27	651.537
RLTA1_RS02950	350.338	0.796821	0.122436	6.50805	7.6133e-11	3.98278e-10	385	533	471	225	268	256	425.775	450.226	457.68	226.679	275.223	266.443
RLTA1_RS02955	661.811	0.602893	0.105952	5.69027	1.26838e-08	5.55877e-08	774	871	827	495	553	489	855.974	735.735	803.613	498.694	567.904	508.948
RLTA1_RS02960	454.194	1.73457	0.135091	12.84	9.78481e-38	2.12935e-36	688	850	635	234	219	162	760.866	717.996	617.043	235.746	224.902	168.609
RLTA1_RS02965	261.793	0.464769	0.138327	3.35994	0.000779595	0.00187329	319	326	292	219	222	202	352.785	275.373	283.742	220.634	227.983	210.24
RLTA1_RS02970	625.833	1.32257	0.106167	12.4575	1.27371e-35	2.55551e-34	819	1066	902	367	373	307	905.74	900.452	876.492	369.739	383.053	319.524
RLTA1_RS02975	223.812	0.160584	0.14649	1.09621	0.272987	0.357832	177	307	260	214	217	189	195.746	259.323	252.647	215.597	222.848	196.71
RLTA1_RS02980	2187.95	0.242125	0.0835823	2.89684	0.00376937	0.00797288	2120	2750	2517	1857	2018	1990	2344.53	2322.93	2445.82	1870.86	2072.39	2071.18
RLTA1_RS02985	1519.74	-0.481703	0.0869692	-5.53878	3.04593e-08	1.2854e-07	1100	1514	1347	1659	1807	1717	1216.5	1278.88	1308.91	1671.38	1855.7	1787.04
RLTA1_RS02990	4813.08	-1.0693	0.0984658	-10.8596	1.79582e-27	2.63009e-26	2833	3219	3571	6975	6075	6044	3133.04	2719.09	3470.01	7027.06	6238.73	6290.56
RLTA1_RS02995	2714.18	-1.49481	0.108551	-13.7705	3.83549e-43	1.02408e-41	1131	1678	1642	3882	4402	3449	1250.78	1417.41	1595.57	3910.97	4520.64	3589.7
RLTA1_RS03000	254.06	-0.887194	0.13795	-6.43126	1.26547e-10	6.47852e-10	144	215	199	311	355	300	159.251	181.611	193.372	313.321	364.568	312.238
RLTA1_RS03005	202.69	0.364878	0.16245	2.2461	0.0246976	0.0438157	175	276	265	202	182	136	193.534	233.138	257.506	203.508	186.905	141.548
RLTA1_RS03010	585.119	-0.361557	0.112632	-3.21006	0.00132705	0.00306365	426	598	576	600	709	617	471.117	505.131	559.711	604.478	728.108	642.17
RLTA1_RS03015	177.614	-0.0349438	0.146695	-0.238207	0.81172	0.856124	163	213	171	171	175	180	180.263	179.921	166.164	172.276	179.716	187.343
RLTA1_RS03020	113.681	0.227764	0.19485	1.16892	0.242435	0.3239	117	132	131	106	76	124	129.391	111.501	127.295	106.791	78.0483	129.058
RLTA1_RS03025	672.771	0.87004	0.104928	8.29178	1.1157e-16	9.05868e-16	751	1041	925	444	514	435	830.538	879.334	898.841	447.314	527.853	452.745
RLTA1_RS03030	1272.16	0.722434	0.0908658	7.95056	1.85675e-15	1.37269e-14	1519	1893	1517	938	969	903	1679.88	1599.02	1474.1	945.001	995.115	939.837
RLTA1_RS03035	153.381	-0.346138	0.161913	-2.1378	0.0325331	0.0560687	138	147	133	171	182	149	152.615	124.171	129.239	172.276	186.905	155.078
RLTA1_RS03040	335.338	0.548785	0.122374	4.48448	7.30904e-06	2.36989e-05	372	486	384	256	290	251	411.398	410.525	373.141	257.911	297.816	261.239
RLTA1_RS03045	232.7	0.105442	0.141506	0.745142	0.456186	0.549323	205	299	251	220	249	188	226.711	252.566	243.902	221.642	255.711	195.669
RLTA1_RS03050	9.73925	-0.677227	0.569013	-1.19018	0.233977	0.31411	9	7	7	14	14	7	9.95318	5.91291	6.80204	14.1045	14.3773	7.28556
RLTA1_RS03055	2008.95	-0.0290162	0.0791094	-0.366785	0.713779	0.778485	1821	2392	1988	1993	1972	1974	2013.86	2020.53	1931.78	2007.87	2025.15	2054.53
RLTA1_RS03060	1645.87	-1.51113	0.103175	-14.6462	1.42369e-48	4.684e-47	774	1082	817	2132	2398	2595	855.974	913.967	793.896	2147.91	2462.63	2700.86
RLTA1_RS03065	580.386	-0.613382	0.101526	-6.04162	1.52572e-09	7.23465e-09	415	568	450	699	667	689	458.952	479.79	437.274	704.217	684.976	717.107
RLTA1_RS03070	202.949	1.01103	0.173881	5.81448	6.08217e-09	2.74528e-08	184	332	339	151	125	119	203.487	280.441	329.413	152.127	128.369	123.854
RLTA1_RS03075	101.887	0.437711	0.197537	2.21584	0.0267026	0.0470004	108	138	119	66	104	83	119.438	116.569	115.635	66.4926	106.803	86.3859
RLTA1_RS03080	80.4845	0.318117	0.206793	1.53833	0.123968	0.181673	73	112	95	74	61	75	80.7314	94.6065	92.3134	74.5523	62.644	78.0595
RLTA1_RS03085	518.236	0.167515	0.107411	1.55957	0.118862	0.175301	506	650	552	472	519	438	559.59	549.056	536.39	475.523	532.987	455.868
RLTA1_RS03090	286.623	0.618147	0.123154	5.01931	5.18574e-07	1.91792e-06	314	411	357	227	219	216	347.256	347.172	346.904	228.694	224.902	224.811
RLTA1_RS03095	276.042	0.34212	0.127009	2.69367	0.00706709	0.0141546	286	347	326	235	227	250	316.29	293.111	316.781	236.754	233.118	260.198
RLTA1_RS03100	1403.61	1.22021	0.106641	11.4423	2.56938e-30	4.24682e-29	1893	1983	2187	877	830	761	2093.49	1675.04	2125.15	883.545	852.369	792.044
RLTA1_RS03105	4078.99	-0.235645	0.0777213	-3.03193	0.00242998	0.00532479	3385	4284	3991	4290	4488	4134	3743.5	3618.7	3878.14	4322.02	4608.96	4302.64
RLTA1_RS03110	674.903	-0.379155	0.099331	-3.81709	0.000135037	0.000366326	555	712	561	737	755	741	613.78	601.427	545.135	742.501	775.348	771.228
RLTA1_RS03115	652.408	0.0852997	0.103841	0.821443	0.411394	0.504308	579	767	748	638	648	568	640.322	647.886	726.847	642.762	665.464	591.171
RLTA1_RS03120	305.83	0.238097	0.126888	1.87644	0.0605951	0.0972154	314	390	326	311	264	247	347.256	329.433	316.781	313.321	271.115	257.076
RLTA1_RS03125	731.394	-0.211381	0.101419	-2.08423	0.0371392	0.0630213	588	860	675	739	822	737	650.275	726.443	655.911	744.515	844.154	767.065
RLTA1_RS03130	100.53	1.48352	0.197363	7.51667	5.61891e-14	3.67293e-13	136	172	153	57	44	54	150.404	145.289	148.673	57.4254	45.1858	56.2029
RLTA1_RS03135	81.6027	0.65566	0.218218	3.00461	0.00265923	0.00579059	99	118	93	46	67	72	109.485	99.6747	90.37	46.3433	68.8057	74.9371
RLTA1_RS03140	21.1087	-0.199958	0.377411	-0.529815	0.59624	0.679209	18	21	22	24	19	23	19.9064	17.7387	21.3779	24.1791	19.5121	23.9383
RLTA1_RS03145	59.5026	-0.109273	0.238156	-0.45883	0.646356	0.720439	49	80	51	55	62	64	54.1896	67.5761	49.5577	55.4105	63.6709	66.6108
RLTA1_RS03150	18.6365	0.781318	0.413208	1.89086	0.0586431	0.0945392	25	28	20	11	13	16	27.6477	23.6516	19.4344	11.0821	13.3504	16.6527
RLTA1_RS03155	17.9662	-0.0129345	0.422805	-0.0305921	0.975595	0.981225	18	25	13	24	16	13	19.9064	21.1175	12.6324	24.1791	16.4312	13.5303
RLTA1_RS03160	57.0623	0.753214	0.258116	2.91812	0.00352153	0.00748743	54	96	76	55	40	30	59.7191	81.0913	73.8508	55.4105	41.078	31.2238
RLTA1_RS03165	12.0104	1.04785	0.532988	1.96599	0.0493003	0.081081	16	25	10	8	10	5	17.6946	21.1175	9.71721	8.05971	10.2695	5.20397
RLTA1_RS03170	57.7008	1.78936	0.26795	6.67796	2.42287e-11	1.32337e-10	77	126	79	25	30	21	85.155	106.432	76.7659	25.1866	30.8085	21.8567
RLTA1_RS03175	37.403	1.17198	0.318327	3.68168	0.0002317	0.000603777	57	60	43	15	23	29	63.0368	50.6821	41.784	15.112	23.6199	30.183
RLTA1_RS03180	100.081	0.803427	0.198826	4.04086	5.32553e-05	0.000153465	104	158	137	90	61	63	115.015	133.463	133.126	90.6717	62.644	65.57
RLTA1_RS03185	142.648	0.011068	0.163209	0.0678148	0.945933	0.959338	134	180	133	134	151	131	148.192	152.046	129.239	135	155.07	136.344
RLTA1_RS03190	173.029	0.661128	0.174888	3.7803	0.000156641	0.000420822	186	313	170	131	128	134	205.699	264.391	165.192	131.978	131.45	139.466
RLTA1_RS03195	13.8721	1.17851	0.486637	2.42174	0.0154464	0.0287323	15	29	17	8	9	8	16.5886	24.4963	16.5192	8.05971	9.24256	8.32635
RLTA1_RS03200	111.207	0.15252	0.180836	0.843414	0.398997	0.492415	117	132	114	112	91	105	129.391	111.501	110.776	112.836	93.4525	109.283
RLTA1_RS03205	120.316	1.30674	0.183813	7.10907	1.16827e-12	6.97947e-12	159	213	163	77	70	56	175.84	179.921	158.39	77.5747	71.8866	58.2844
RLTA1_RS03215	1553.43	-0.487708	0.0877705	-5.55663	2.75026e-08	1.16701e-07	1082	1576	1390	1750	1822	1737	1196.59	1331.25	1350.69	1763.06	1871.1	1807.86
RLTA1_RS03220	55.1904	0.034023	0.250257	0.135953	0.891859	0.919507	57	54	61	44	58	57	63.0368	45.6139	59.275	44.3284	59.5631	59.3252
RLTA1_RS03225	97.1868	0.26956	0.186657	1.44415	0.148697	0.212748	95	123	113	91	82	85	105.061	103.898	109.804	91.6792	84.21	88.4675
RLTA1_RS03230	670.251	-0.0755763	0.100831	-0.749533	0.453536	0.54708	554	782	704	641	691	681	612.674	660.556	684.091	645.784	709.623	708.78
RLTA1_RS03235	278.785	-0.423466	0.130091	-3.25516	0.00113328	0.00265067	191	309	248	316	301	319	211.229	261.013	240.987	318.358	309.112	332.013
RLTA1_RS03240	1956.85	0.0301991	0.085739	0.352221	0.724673	0.787397	1761	2236	2157	1830	1971	1865	1947.51	1888.75	2096	1843.66	2024.12	1941.08
RLTA1_RS03245	1089.24	0.17844	0.0998853	1.78645	0.0740263	0.116634	1018	1453	1148	929	1106	956	1125.82	1227.35	1115.54	935.933	1135.81	994.999
RLTA1_RS03250	292.259	0.760046	0.123947	6.132	8.67807e-10	4.18937e-09	337	418	388	215	216	204	372.691	353.085	377.028	216.605	221.821	212.322
RLTA1_RS03255	754.245	-0.388025	0.128098	-3.02912	0.00245266	0.00536939	556	893	607	967	691	848	614.886	754.318	589.834	974.217	709.623	882.593
RLTA1_RS03260	1004.45	-0.103928	0.0883735	-1.17601	0.23959	0.320531	850	1150	1022	1053	1013	981	940.023	971.406	993.098	1060.86	1040.3	1021.02
RLTA1_RS03265	1430.16	0.290519	0.0874341	3.32272	0.000891441	0.00212295	1527	1816	1543	1272	1251	1242	1688.72	1533.98	1499.36	1281.49	1284.72	1292.67
RLTA1_RS03270	708.055	0.471425	0.1039	4.5373	5.69782e-06	1.87449e-05	705	978	887	552	638	547	779.666	826.118	861.916	556.12	655.195	569.314
RLTA1_RS03275	304.587	-0.42345	0.124822	-3.39244	0.000692734	0.00167852	224	295	292	366	334	322	247.724	249.187	283.742	368.732	343.002	335.136
RLTA1_RS03280	267.459	0.530969	0.130041	4.0831	4.44397e-05	0.000129676	311	371	300	219	209	212	343.938	313.384	291.516	220.634	214.633	220.648
RLTA1_RS03285	278.672	0.423005	0.128383	3.29487	0.000984673	0.00232424	273	396	330	217	235	245	301.913	334.502	320.668	218.62	241.333	254.994
RLTA1_RS03290	2207.05	0.241494	0.0820229	2.94422	0.00323767	0.0069306	2112	2823	2525	2033	2054	1836	2335.68	2384.59	2453.59	2048.17	2109.36	1910.9
RLTA1_RS03295	481.629	0.384763	0.113925	3.37734	0.000731918	0.00176484	481	679	546	456	362	406	531.942	573.552	530.559	459.403	371.756	422.562
RLTA1_RS03300	1779.11	-1.36793	0.0921446	-14.8454	7.44732e-50	2.58496e-48	854	1153	1093	2448	2705	2354	944.447	973.941	1062.09	2466.27	2777.9	2450.03
RLTA1_RS03305	10802.8	-1.31225	0.0796543	-16.4743	5.61001e-61	2.84268e-59	5442	6997	6874	15426	15376	14294	6018.36	5910.37	6679.61	15541.1	15790.4	14877.1
RLTA1_RS03315	2426.46	-0.89161	0.0957351	-9.3133	1.23919e-20	1.28204e-19	1368	2053	1904	2908	3245	3074	1512.88	1734.17	1850.16	2929.7	3332.46	3199.4
RLTA1_RS03320	6373.65	0.14243	0.0727886	1.95676	0.0503753	0.0824971	6133	7909	6793	5854	5884	5993	6782.54	6680.74	6600.9	5897.69	6042.58	6237.48
RLTA1_RS03325	10821.9	0.103364	0.0727613	1.42059	0.155437	0.221161	10209	12893	11781	9998	10292	10243	11290.2	10890.7	11447.8	10072.6	10569.4	10660.8
RLTA1_RS03330	2216.93	-0.186759	0.0842762	-2.21604	0.0266891	0.0470004	1948	2411	2090	2353	2430	2127	2154.31	2036.57	2030.9	2370.56	2495.49	2213.77
RLTA1_RS03335	86.0953	0.558838	0.198844	2.81044	0.00494743	0.0102248	89	129	103	67	72	65	98.4259	108.966	100.087	67.5	73.9405	67.6516
RLTA1_RS03340	481.315	0.272184	0.120627	2.25641	0.0240448	0.0428657	537	609	486	430	386	459	593.873	514.423	472.256	433.209	396.403	477.724
RLTA1_RS03345	3035.88	0.145189	0.0782554	1.85532	0.0635509	0.101395	2854	3744	3341	2723	2848	2865	3156.27	3162.56	3246.52	2743.32	2924.76	2981.87
RLTA1_RS03350	596.158	-0.565742	0.108844	-5.19771	2.01758e-07	7.83337e-07	395	550	556	701	676	706	436.834	464.586	540.277	706.232	694.219	734.8
RLTA1_RS03355	268.9	-0.433306	0.130934	-3.30935	0.00093512	0.00221708	212	274	227	281	332	291	234.453	231.448	220.581	283.097	340.948	302.871
RLTA1_RS03360	242.953	0.0374608	0.133519	0.280566	0.779043	0.830613	236	285	244	255	235	212	260.995	240.74	237.1	256.903	241.333	220.648
RLTA1_RS03365	1120.87	0.354069	0.093718	3.77803	0.000158076	0.000424348	1206	1461	1241	904	998	976	1333.73	1234.11	1205.91	910.747	1024.9	1015.81
RLTA1_RS03370	707.097	-0.150646	0.0999586	-1.50708	0.13179	0.191359	585	753	749	747	737	694	646.957	636.06	727.819	752.575	756.863	722.311
RLTA1_RS03375	227.038	0.172631	0.138153	1.24956	0.21146	0.28744	232	274	241	202	195	227	256.571	231.448	234.185	203.508	200.255	236.26
RLTA1_RS03380	68.2027	1.4858	0.236935	6.27089	3.58984e-10	1.78387e-09	98	115	99	42	28	35	108.379	97.1406	96.2003	42.3135	28.7546	36.4278
RLTA1_RS03385	112.738	-0.060437	0.176101	-0.343196	0.731451	0.793024	103	133	108	122	105	110	113.909	112.345	104.946	122.911	107.83	114.487
RLTA1_RS03390	111.192	-0.610709	0.190729	-3.20197	0.00136489	0.00314369	67	118	92	137	110	147	74.0959	99.6747	89.3983	138.022	112.965	152.997
RLTA1_RS03395	1813.95	-0.316583	0.0811562	-3.90091	9.58334e-05	0.000264839	1482	1906	1645	2040	1881	1969	1638.96	1610	1598.48	2055.23	1931.69	2049.32
RLTA1_RS03400	174.767	-0.191248	0.155741	-1.22799	0.219451	0.296907	128	194	189	180	199	167	141.556	163.872	183.655	181.343	204.363	173.813
RLTA1_RS03405	1214.18	-0.268271	0.0974974	-2.75157	0.00593098	0.012053	922	1374	1156	1404	1173	1309	1019.65	1160.62	1123.31	1414.48	1204.61	1362.4
RLTA1_RS03410	22.5361	0.315382	0.377829	0.834721	0.403875	0.496934	15	32	32	18	22	19	16.5886	27.0304	31.0951	18.1343	22.5929	19.7751
RLTA1_RS03415	16.0635	0.269308	0.45582	0.590821	0.55464	0.640027	9	25	22	18	16	9	9.95318	21.1175	21.3779	18.1343	16.4312	9.36714
RLTA1_RS03420	35.3793	-0.479224	0.299302	-1.60114	0.109346	0.163173	22	39	32	43	43	35	24.33	32.9433	31.0951	43.3209	44.1589	36.4278
RLTA1_RS03425	176.927	-0.754835	0.148358	-5.08791	3.62025e-07	1.36734e-06	125	147	137	225	216	209	138.239	124.171	133.126	226.679	221.821	217.526
RLTA1_RS03430	438.617	-1.55463	0.125413	-12.3961	2.7421e-35	5.45435e-34	179	256	261	715	616	587	197.958	216.244	253.619	720.336	632.602	610.946
RLTA1_RS03435	561.181	-1.92659	0.136943	-14.0686	5.92385e-45	1.71347e-43	171	268	293	906	950	748	189.111	226.38	284.714	912.762	975.603	778.514
RLTA1_RS03440	114.042	-0.990971	0.191022	-5.18772	2.1288e-07	8.22835e-07	84	85	67	131	163	149	92.8964	71.7996	65.1053	131.978	167.393	155.078
RLTA1_RS03445	142.868	-0.692607	0.171161	-4.04652	5.19838e-05	0.00015005	85	131	126	158	196	163	94.0023	110.656	122.437	159.179	201.282	169.649
RLTA1_RS03450	91.1096	-0.570636	0.211612	-2.69662	0.00700476	0.0140459	66	82	80	79	121	118	72.99	69.2655	77.7376	79.5896	124.261	122.814
RLTA1_RS03455	255.089	-0.0862892	0.151605	-0.56917	0.569241	0.65425	203	287	283	205	281	282	224.5	242.429	274.997	206.53	288.573	293.504
RLTA1_RS03460	99.7464	-0.483609	0.200442	-2.41271	0.0158343	0.0293497	73	84	101	101	134	105	80.7314	70.9549	98.1438	101.754	137.611	109.283
RLTA1_RS03465	111.001	-0.739151	0.18046	-4.09592	4.20491e-05	0.000122959	78	88	92	142	131	133	86.2609	74.3337	89.3983	143.06	134.531	138.426
RLTA1_RS03470	33.4185	-0.475645	0.345921	-1.37501	0.169128	0.237898	13	29	46	36	37	41	14.3768	24.4963	44.6991	36.2687	37.9972	42.6725
RLTA1_RS03475	15.7333	0.135311	0.439469	0.307896	0.758162	0.813653	12	23	17	13	13	18	13.2709	19.4281	16.5192	13.097	13.3504	18.7343
RLTA1_RS03480	69.8919	-0.525862	0.225719	-2.32972	0.0198208	0.0359822	55	55	67	87	70	84	60.825	46.4586	65.1053	87.6493	71.8866	87.4267
RLTA1_RS03485	54.8034	0.985888	0.261641	3.7681	0.000164496	0.00044039	55	100	75	42	26	40	60.825	84.4701	72.879	42.3135	26.7007	41.6317
RLTA1_RS03490	470.135	-0.0732136	0.109524	-0.668473	0.503832	0.592412	414	582	437	490	474	448	457.846	491.616	424.642	493.657	486.775	466.276
RLTA1_RS03495	3229.29	-0.480451	0.0862734	-5.56894	2.56301e-08	1.09357e-07	2304	3159	2956	3628	3932	3453	2548.02	2668.41	2872.41	3655.08	4037.97	3593.86
RLTA1_RS03500	324.153	-0.332768	0.121019	-2.74973	0.00596452	0.0121088	257	325	311	341	346	370	284.219	274.528	302.205	343.545	355.325	385.094
RLTA1_RS03505	2648.8	-0.410035	0.0755836	-5.42492	5.79817e-08	2.37609e-07	2064	2690	2336	3010	2934	2904	2282.6	2272.25	2269.94	3032.46	3013.07	3022.46
RLTA1_RS03510	1500.71	-0.213983	0.0931827	-2.29638	0.0216542	0.0390147	1242	1528	1549	1591	1484	1641	1373.54	1290.7	1505.2	1602.87	1523.99	1707.94
RLTA1_RS03515	950.072	-0.125302	0.090287	-1.38782	0.165191	0.233223	799	1052	982	995	958	949	883.622	888.626	954.23	1002.43	983.819	987.713
RLTA1_RS03520	226.463	1.1523	0.150696	7.64654	2.06454e-14	1.39961e-13	305	313	346	153	130	128	337.302	264.391	336.215	154.142	133.504	133.222
RLTA1_RS03525	2818.01	0.706186	0.0803914	8.78434	1.57284e-18	1.43667e-17	3272	3972	3612	2148	1994	2126	3618.54	3355.15	3509.85	2164.03	2047.74	2212.73
RLTA1_RS03530	541.547	0.39533	0.106246	3.72089	0.000198524	0.000523217	529	708	682	487	445	438	585.026	598.048	662.713	490.635	456.993	455.868
RLTA1_RS03535	8.85218	0.785468	0.590772	1.32956	0.183663	0.255868	10	14	11	5	5	9	11.0591	11.8258	10.6889	5.03732	5.13475	9.36714
RLTA1_RS03540	318.259	-1.06903	0.125545	-8.51512	1.66419e-17	1.42804e-16	188	221	229	434	400	427	207.911	186.679	222.524	437.239	410.78	444.419
RLTA1_RS03545	504.875	0.201517	0.121244	1.66208	0.0964975	0.146455	457	619	609	437	529	409	505.401	522.87	591.778	440.261	543.257	425.685
RLTA1_RS03550	13.3432	-0.822944	0.485946	-1.69349	0.0903626	0.138476	8	10	12	21	17	12	8.84728	8.44701	11.6606	21.1567	17.4582	12.4895
RLTA1_RS03555	29.002	-0.451972	0.326652	-1.38365	0.166466	0.234688	25	28	23	37	29	32	27.6477	23.6516	22.3496	37.2761	29.7816	33.3054
RLTA1_RS03560	1322.88	-0.765595	0.102371	-7.47859	7.51229e-14	4.86024e-13	819	1234	1019	1699	1769	1413	905.74	1042.36	990.183	1711.68	1816.68	1470.64
RLTA1_RS03565	269.743	-1.10879	0.132771	-8.35117	6.7588e-17	5.58567e-16	150	211	173	367	329	383	165.886	178.232	168.108	369.739	337.867	398.624
RLTA1_RS03570	310.774	-1.07232	0.123292	-8.69741	3.39551e-18	3.04937e-17	186	227	210	435	409	389	205.699	191.747	204.061	438.247	420.023	404.869
RLTA1_RS03575	413.177	-1.10967	0.115973	-9.56829	1.08689e-21	1.18078e-20	250	297	266	539	592	521	276.477	250.876	258.478	543.023	607.955	542.253
RLTA1_RS03580	337.565	-0.115609	0.127023	-0.910143	0.362747	0.456359	253	411	354	344	367	318	279.795	347.172	343.989	346.567	376.891	330.972
RLTA1_RS03590	24.5418	1.5894	0.390473	4.07045	4.69227e-05	0.000136577	29	57	31	11	14	11	32.0714	48.148	30.1233	11.0821	14.3773	11.4487
RLTA1_RS03595	1817.93	-0.339502	0.084555	-4.01516	5.94062e-05	0.000170342	1405	1980	1634	2125	1903	1920	1553.8	1672.51	1587.79	2140.86	1954.29	1998.32
RLTA1_RS03600	1436.16	-0.444489	0.0847306	-5.24591	1.55513e-07	6.10964e-07	1072	1456	1270	1657	1668	1523	1185.53	1229.89	1234.09	1669.37	1712.95	1585.13
RLTA1_RS03605	1545.75	0.351636	0.0824982	4.26235	2.02288e-05	6.17768e-05	1540	2058	1809	1323	1368	1285	1703.1	1738.4	1757.84	1332.87	1404.87	1337.42
RLTA1_RS03610	274.615	-0.560193	0.128878	-4.34668	1.38216e-05	4.29305e-05	215	260	215	302	332	323	237.771	219.622	208.92	304.254	340.948	336.176
RLTA1_RS03615	42.4645	-1.84123	0.309189	-5.95503	2.60032e-09	1.20745e-08	15	23	20	82	64	49	16.5886	19.4281	19.4344	82.612	65.7248	50.9989
RLTA1_RS03620	76.4211	-0.186955	0.21682	-0.862258	0.388545	0.482433	54	104	68	82	82	75	59.7191	87.8489	66.077	82.612	84.21	78.0595
RLTA1_RS03625	384.42	-0.272221	0.115984	-2.34705	0.0189229	0.0344721	286	431	374	422	394	416	316.29	364.066	363.423	425.15	404.619	432.97
RLTA1_RS03630	308.242	-0.716983	0.136733	-5.24369	1.57399e-07	6.17402e-07	176	297	260	353	416	354	194.64	250.876	252.647	355.635	427.212	368.441
RLTA1_RS03635	30.0044	0.669101	0.340981	1.96228	0.0497296	0.0816515	28	39	48	29	24	15	30.9655	32.9433	46.6426	29.2164	24.6468	15.6119
RLTA1_RS03640	93.963	-0.822106	0.202592	-4.05795	4.95061e-05	0.000143256	48	81	84	119	126	107	53.0837	68.4208	81.6245	119.888	129.396	111.365
RLTA1_RS03645	28.7668	-0.159068	0.324969	-0.489487	0.624497	0.703231	23	33	29	34	28	27	25.4359	27.8751	28.1799	34.2538	28.7546	28.1014
RLTA1_RS03650	149.377	-0.299154	0.158739	-1.88457	0.0594883	0.0956609	129	152	135	157	174	151	142.662	128.395	131.182	158.172	178.689	157.16
RLTA1_RS03655	30.3275	-0.0654185	0.319074	-0.205026	0.837552	0.876701	23	37	33	31	34	26	25.4359	31.2539	32.0668	31.2314	34.9163	27.0606
RLTA1_RS03660	296.48	0.0860523	0.144547	0.595326	0.551626	0.637275	299	353	296	327	220	295	330.667	298.18	287.629	329.441	225.929	307.034
RLTA1_RS03665	472.391	-0.0689212	0.108791	-0.633517	0.526396	0.614055	419	537	480	470	442	503	463.376	453.605	466.426	473.508	453.912	523.519
RLTA1_RS03670	960.435	0.101177	0.0981072	1.03129	0.302406	0.39035	953	1137	997	956	818	938	1053.93	960.425	968.805	963.135	840.046	976.264
RLTA1_RS03675	315.603	0.0787196	0.126219	0.623673	0.532842	0.619596	270	416	331	293	283	323	298.596	351.396	321.639	295.187	290.627	336.176
RLTA1_RS03680	797.42	0.562521	0.113504	4.95597	7.19707e-07	2.61993e-06	915	1165	882	690	536	659	1011.91	984.077	857.057	695.15	550.446	685.883
RLTA1_RS03685	397.778	-0.998235	0.114522	-8.71657	2.86763e-18	2.60223e-17	252	313	261	542	526	484	278.689	264.391	253.619	546.045	540.176	503.744
RLTA1_RS03690	458.937	-0.912939	0.116114	-7.86245	3.76693e-15	2.7325e-14	269	354	369	562	598	594	297.49	299.024	358.565	566.194	614.117	618.231
RLTA1_RS03695	757.167	-0.762548	0.108698	-7.01528	2.29485e-12	1.34324e-11	519	621	604	860	895	1030	573.967	524.559	586.919	866.418	919.121	1072.02
RLTA1_RS03700	470.339	-0.996447	0.140422	-7.09609	1.28336e-12	7.65383e-12	305	324	342	600	504	727	337.302	273.683	332.328	604.478	517.583	756.657
RLTA1_RS03705	2291.59	-1.37459	0.100018	-13.7435	5.57533e-43	1.48291e-41	1186	1346	1420	3014	3173	3484	1311.61	1136.97	1379.84	3036.49	3258.51	3626.12
RLTA1_RS03710	765.24	0.0371689	0.100431	0.370095	0.711312	0.77647	667	891	859	699	751	760	737.642	752.629	834.708	704.217	771.24	791.003
RLTA1_RS03720	19.6799	-0.562411	0.398932	-1.40979	0.158601	0.225063	13	22	15	29	22	18	14.3768	18.5834	14.5758	29.2164	22.5929	18.7343
RLTA1_RS03725	49.9377	1.29422	0.271009	4.77557	1.79201e-06	6.23877e-06	54	97	73	33	24	28	59.7191	81.936	70.9356	33.2463	24.6468	29.1422
RLTA1_RS03730	17.3657	0.988384	0.438534	2.25384	0.0242065	0.0430986	20	27	25	9	8	17	22.1182	22.8069	24.293	9.06717	8.21561	17.6935
RLTA1_RS03735	174.662	0.617748	0.16393	3.76837	0.000164318	0.000440083	203	276	182	153	137	114	224.5	233.138	176.853	154.142	140.692	118.65
RLTA1_RS03740	53.6809	1.42892	0.279072	5.12024	3.05143e-07	1.16048e-06	90	87	64	37	26	22	99.5318	73.489	62.1901	37.2761	26.7007	22.8975
RLTA1_RS03745	68.2365	-0.517698	0.237101	-2.18345	0.0290026	0.0505997	63	59	51	93	82	60	69.6723	49.8374	49.5577	93.6941	84.21	62.4476
RLTA1_RS03750	37.9009	-0.0171761	0.299445	-0.0573598	0.954259	0.965524	33	58	28	40	38	34	36.495	48.9927	27.2082	40.2985	39.0241	35.387
RLTA1_RS03760	470.623	-0.0373951	0.106902	-0.349808	0.726483	0.788746	403	567	482	464	487	445	445.681	478.946	468.369	467.463	500.125	463.153
RLTA1_RS03765	560.639	-1.26426	0.114661	-11.026	2.86216e-28	4.42519e-27	332	373	317	846	780	692	367.162	315.074	308.035	852.314	801.022	720.229
RLTA1_RS03775	592.641	-0.42271	0.109292	-3.86773	0.000109854	0.000301306	501	543	523	708	615	663	554.061	458.673	508.21	713.284	631.575	690.046
RLTA1_RS03780	171.848	-0.35952	0.14967	-2.40209	0.0163018	0.0301136	141	181	147	182	185	198	155.933	152.891	142.843	183.358	189.986	206.077
RLTA1_RS03785	159.798	0.647656	0.157865	4.10259	4.08547e-05	0.000119671	198	218	188	126	120	118	218.97	184.145	182.683	126.94	123.234	122.814
RLTA1_RS03790	156.641	-0.352302	0.170421	-2.06724	0.0387114	0.0654002	106	172	154	165	204	146	117.226	145.289	149.645	166.231	209.498	151.956
RLTA1_RS03820	169.229	-0.162882	0.158831	-1.0255	0.305125	0.393275	122	205	175	164	193	167	134.921	173.164	170.051	165.224	198.201	173.813
RLTA1_RS03860	27.2139	-0.225306	0.338628	-0.66535	0.505826	0.594254	20	35	24	24	31	31	22.1182	29.5645	23.3213	24.1791	31.8355	32.2646
RLTA1_RS03865	386.074	0.209741	0.126348	1.66003	0.0969077	0.146949	390	484	414	346	301	400	431.305	408.835	402.292	348.582	309.112	416.317
RLTA1_RS03870	600.02	0.330755	0.130542	2.53371	0.0112864	0.0216496	712	744	608	569	435	551	787.408	628.458	590.806	573.247	446.724	573.477
RLTA1_RS03875	510.651	-0.131792	0.112975	-1.16656	0.243389	0.32505	456	558	501	538	459	565	504.295	471.343	486.832	542.015	471.37	588.048
RLTA1_RS03880	481.988	-0.58924	0.11962	-4.92595	8.39535e-07	3.04019e-06	342	477	384	558	646	492	378.221	402.923	373.141	562.165	663.41	512.07
RLTA1_RS03885	14.1054	0.582783	0.481327	1.21079	0.225978	0.304787	15	13	24	14	10	9	16.5886	10.9811	23.3213	14.1045	10.2695	9.36714
RLTA1_RS03890	107.437	0.393751	0.180634	2.17982	0.0292705	0.0510025	112	152	117	97	86	89	123.862	128.395	113.691	97.7239	88.3178	92.6306
RLTA1_RS03895	40.6393	0.33459	0.292673	1.14322	0.252947	0.335555	45	46	49	31	47	27	49.7659	38.8563	47.6143	31.2314	48.2667	28.1014
RLTA1_RS03900	261.501	0.480863	0.130498	3.68484	0.000228846	0.000597012	289	368	292	214	226	199	319.608	310.85	283.742	215.597	232.091	207.118
RLTA1_RS03905	28.0158	-0.584204	0.33712	-1.73293	0.0831088	0.128925	25	22	22	30	37	31	27.6477	18.5834	21.3779	30.2239	37.9972	32.2646
RLTA1_RS03910	21.2668	-1.65905	0.44201	-3.75343	0.000174433	0.000464665	7	11	14	42	37	16	7.74137	9.29171	13.6041	42.3135	37.9972	16.6527
RLTA1_RS03915	57.5321	-1.09921	0.254038	-4.32695	1.51188e-05	4.67714e-05	34	42	38	98	67	65	37.6009	35.4775	36.9254	98.7314	68.8057	67.6516
RLTA1_RS03920	195.64	-2.05193	0.182332	-11.2538	2.21709e-29	3.57101e-28	53	120	68	358	293	275	58.6132	101.364	66.077	360.672	300.897	286.218
RLTA1_RS03930	225.4	0.717427	0.147853	4.85231	1.22029e-06	4.34648e-06	297	287	279	168	167	163	328.455	242.429	271.11	169.254	171.501	169.649
RLTA1_RS03940	125.644	0.508871	0.185546	2.74257	0.00609609	0.0123523	145	179	135	91	87	125	160.357	151.202	131.182	91.6792	89.3447	130.099
RLTA1_RS03945	957.632	0.155691	0.0913699	1.70396	0.0883885	0.135961	906	1253	995	924	857	872	1001.95	1058.41	966.862	930.896	880.097	907.572
RLTA1_RS03955	595.385	-0.0857165	0.105143	-0.815237	0.414937	0.507611	494	657	650	581	608	605	546.319	554.969	631.618	585.336	624.386	629.68
RLTA1_RS03960	264.624	-0.382904	0.150796	-2.53922	0.01111	0.0213349	188	269	261	265	358	254	207.911	227.225	253.619	266.978	367.648	264.362
RLTA1_RS03970	161.983	0.0973059	0.15648	0.621843	0.534045	0.620683	157	186	177	170	134	154	173.628	157.114	171.995	171.269	137.611	160.282
RLTA1_RS03975	73.7921	-0.972185	0.247453	-3.92877	8.53813e-05	0.000238518	35	76	47	84	125	78	38.7068	64.1973	45.6709	84.6269	128.369	81.1819
RLTA1_RS03980	48.1715	-0.929264	0.291343	-3.18959	0.00142474	0.00326743	17	53	36	63	73	50	18.8005	44.7692	34.9819	63.4702	74.9674	52.0397
RLTA1_RS03985	75.2716	-1.0874	0.246849	-4.40511	1.0573e-05	3.36668e-05	24	77	53	103	94	104	26.5418	65.042	51.5012	103.769	96.5334	108.243
RLTA1_RS03990	111.033	-0.915741	0.187689	-4.87904	1.06606e-06	3.81867e-06	63	107	72	157	142	127	69.6723	90.383	69.9639	158.172	145.827	132.181
RLTA1_RS03995	54.3195	-1.46305	0.293257	-4.98897	6.07023e-07	2.22961e-06	18	25	47	69	71	93	19.9064	21.1175	45.6709	69.515	72.9135	96.7938
RLTA1_RS04000	161.587	0.353041	0.159591	2.21216	0.0269557	0.0473858	153	238	178	135	156	125	169.204	201.039	172.966	136.008	160.204	130.099
RLTA1_RS04005	34.6474	0.679508	0.30165	2.25264	0.0242819	0.0432107	40	52	41	29	24	25	44.2364	43.9245	39.8405	29.2164	24.6468	26.0198
RLTA1_RS04010	23.5538	0.465181	0.4031	1.15401	0.248498	0.330959	26	32	27	29	7	22	28.7536	27.0304	26.2365	29.2164	7.18866	22.8975
RLTA1_RS04015	28.7869	-0.169058	0.331018	-0.51072	0.609547	0.690515	30	33	21	29	29	31	33.1773	27.8751	20.4061	29.2164	29.7816	32.2646
RLTA1_RS04020	62.0857	0.309252	0.25042	1.23493	0.216855	0.293739	74	74	64	49	72	41	81.8373	62.5079	62.1901	49.3657	73.9405	42.6725
RLTA1_RS04025	101.869	0.888938	0.192392	4.62046	3.82885e-06	1.28903e-05	123	166	124	60	76	73	136.027	140.22	120.493	60.4478	78.0483	75.9779
RLTA1_RS04030	9.5257	0.62268	0.569454	1.09347	0.274188	0.359338	12	15	9	10	7	5	13.2709	12.6705	8.74548	10.0746	7.18866	5.20397
RLTA1_RS04035	96.2918	0.319793	0.201633	1.58602	0.112735	0.16751	109	120	102	73	75	102	120.544	101.364	99.1155	73.5448	77.0213	106.161
RLTA1_RS04040	142.208	-1.55877	0.180853	-8.61899	6.75454e-18	5.98851e-17	53	77	95	216	209	197	58.6132	65.042	92.3134	217.612	214.633	205.036
RLTA1_RS04045	480.487	-1.80131	0.120675	-14.927	2.20009e-50	7.83232e-49	167	270	235	796	719	674	184.687	228.069	228.354	801.941	738.378	701.495
RLTA1_RS04050	167.152	-0.348899	0.155467	-2.2442	0.0248197	0.0439823	132	170	156	172	208	168	145.98	143.599	151.588	173.284	213.606	174.853
RLTA1_RS04055	53.7545	0.153636	0.24407	0.629475	0.529038	0.616309	50	71	56	48	46	55	55.2955	59.9738	54.4163	48.3582	47.2397	57.2436
RLTA1_RS04060	235.839	-0.18753	0.134747	-1.39172	0.164008	0.231929	214	253	218	268	233	234	236.665	213.709	211.835	270	239.28	243.546
RLTA1_RS04065	83.5301	0.0450725	0.217276	0.207444	0.835663	0.875253	100	93	68	81	82	77	110.591	78.5572	66.077	81.6045	84.21	80.1411
RLTA1_RS04070	459.294	-0.222541	0.110888	-2.0069	0.0447604	0.0744791	382	506	434	465	460	522	422.457	427.419	421.727	468.47	472.397	543.294
RLTA1_RS04075	85.2464	0.129494	0.211662	0.611794	0.540674	0.62629	77	113	89	103	67	69	85.155	95.4512	86.4831	103.769	68.8057	71.8148
RLTA1_RS04080	215.099	0.379151	0.136615	2.77532	0.00551471	0.0113063	231	281	244	185	179	183	255.465	237.361	237.1	186.381	183.824	190.465
RLTA1_RS04085	173.631	-0.245573	0.15174	-1.61838	0.10558	0.15837	145	168	180	193	176	182	160.357	141.91	174.91	194.44	180.743	189.424
RLTA1_RS04095	210.733	-1.09463	0.141533	-7.73409	1.04142e-14	7.33965e-14	118	156	145	279	270	291	130.497	131.773	140.899	281.082	277.277	302.871
RLTA1_RS04100	53.0461	-0.519332	0.251161	-2.06772	0.0386662	0.0653569	40	53	43	69	49	65	44.2364	44.7692	41.784	69.515	50.3206	67.6516
RLTA1_RS04105	802.353	-1.49097	0.112809	-13.2168	7.02325e-40	1.67544e-38	358	560	404	1250	1024	1193	395.916	473.033	392.575	1259.33	1051.6	1241.67
RLTA1_RS04110	77.9177	-0.522863	0.206975	-2.52622	0.0115297	0.0220494	59	73	67	98	88	83	65.2487	61.6632	65.1053	98.7314	90.3717	86.3859
RLTA1_RS04115	396.919	0.0511484	0.11301	0.452599	0.650837	0.724342	351	480	430	371	371	399	388.174	405.457	417.84	373.769	380.999	415.277
RLTA1_RS04125	159.102	-0.162557	0.159644	-1.01825	0.30856	0.397112	149	181	137	185	151	156	164.781	152.891	133.126	186.381	155.07	162.364
RLTA1_RS04130	87.5585	0.057412	0.196405	0.292315	0.770046	0.822536	87	99	91	91	81	79	96.2141	83.6254	88.4266	91.6792	83.183	82.2227
RLTA1_RS04135	204.607	-0.125927	0.141097	-0.892486	0.372132	0.465551	179	234	197	219	188	218	197.958	197.66	191.429	220.634	193.067	226.893
RLTA1_RS04140	53.0838	0.322331	0.257154	1.25345	0.210041	0.286042	60	78	46	45	41	52	66.3546	65.8867	44.6991	45.3359	42.105	54.1213
RLTA1_RS04150	20.5481	-1.45186	0.411644	-3.52699	0.00042032	0.00105605	13	12	9	36	26	26	14.3768	10.1364	8.74548	36.2687	26.7007	27.0606
RLTA1_RS04155	11.9088	-0.586181	0.503096	-1.16515	0.243959	0.325622	8	14	8	15	15	12	8.84728	11.8258	7.77376	15.112	15.4043	12.4895
RLTA1_RS04160	12.1237	0.770414	0.526547	1.46314	0.143428	0.206272	21	11	14	9	10	7	23.2241	9.29171	13.6041	9.06717	10.2695	7.28556
RLTA1_RS04165	276.484	-1.36737	0.143026	-9.56026	1.17456e-21	1.27403e-20	147	175	158	423	324	419	162.569	147.823	153.532	426.157	332.732	436.093
RLTA1_RS04170	500.738	-0.0946849	0.107092	-0.884141	0.37662	0.469895	438	601	474	544	498	473	484.388	507.665	460.596	548.06	511.421	492.295
RLTA1_RS04175	45.9489	-0.288906	0.262701	-1.09975	0.27144	0.356073	40	52	37	53	50	45	44.2364	43.9245	35.9537	53.3956	51.3475	46.8357
RLTA1_RS04190	850.289	-1.34483	0.107182	-12.5472	4.11879e-36	8.33604e-35	392	575	536	1206	1295	1073	433.516	485.703	520.842	1215	1329.9	1116.77
RLTA1_RS04195	171.713	-0.558891	0.150483	-3.71398	0.000204027	0.000536904	132	153	146	192	203	203	145.98	129.239	141.871	193.433	208.471	211.281
RLTA1_RS04200	47.2318	-0.178506	0.258435	-0.690717	0.489743	0.579873	35	56	48	47	50	50	38.7068	47.3033	46.6426	47.3508	51.3475	52.0397
RLTA1_RS04205	202.085	0.0518097	0.140431	0.368935	0.712177	0.777103	183	238	220	207	180	194	202.381	201.039	213.779	208.545	184.851	201.914
RLTA1_RS04210	238.963	0.09924	0.131572	0.754262	0.450692	0.544786	229	276	263	230	220	225	253.253	233.138	255.562	231.717	225.929	234.179
RLTA1_RS04215	1160.76	0.599403	0.0949269	6.31436	2.71276e-10	1.35677e-09	1304	1648	1401	831	973	896	1442.11	1392.07	1361.38	837.202	999.223	932.551
RLTA1_RS04220	294.173	-0.193247	0.122822	-1.57339	0.11563	0.171188	251	321	283	330	302	287	277.583	271.149	274.997	332.463	310.139	298.708
RLTA1_RS04225	159.817	0.0827896	0.153463	0.539475	0.589559	0.673588	157	190	164	154	142	158	173.628	160.493	159.362	155.149	145.827	164.445
RLTA1_RS04230	198.339	-0.670208	0.148795	-4.50424	6.66116e-06	2.17404e-05	155	176	144	263	238	212	171.416	148.667	139.928	264.963	244.414	220.648
RLTA1_RS04235	85.3905	-0.88867	0.213223	-4.16779	3.0757e-05	9.16767e-05	55	54	76	108	113	103	60.825	45.6139	73.8508	108.806	116.045	107.202
RLTA1_RS04240	266.805	-0.115752	0.127795	-0.905768	0.365058	0.458602	214	309	278	284	266	263	236.665	261.013	270.138	286.12	273.169	273.729
RLTA1_RS04245	308.09	0.219131	0.129942	1.68638	0.091722	0.140281	283	392	360	244	305	284	312.972	331.123	349.819	245.821	313.22	295.585
RLTA1_RS04250	220.165	0.476588	0.137847	3.45737	0.000545474	0.00134279	233	290	274	197	168	174	257.677	244.963	266.251	198.47	172.528	181.098
RLTA1_RS04255	204.084	-0.189369	0.142714	-1.32691	0.184538	0.256778	176	224	194	240	206	191	194.64	189.213	188.514	241.791	211.552	198.792
RLTA1_RS04260	14.5268	0.239836	0.466267	0.514376	0.606989	0.688291	13	17	19	11	19	9	14.3768	14.3599	18.4627	11.0821	19.5121	9.36714
RLTA1_RS04265	125.868	-0.169754	0.184661	-0.919274	0.357952	0.450899	100	121	147	128	150	112	110.591	102.209	142.843	128.955	154.043	116.569
RLTA1_RS04270	43.0626	-0.986491	0.278087	-3.54741	0.000389036	0.000980999	21	40	30	56	56	56	23.2241	33.7881	29.1516	56.4179	57.5092	58.2844
RLTA1_RS04275	13.2341	-0.539491	0.489853	-1.10133	0.270752	0.355408	7	14	13	16	10	20	7.74137	11.8258	12.6324	16.1194	10.2695	20.8159
RLTA1_RS04280	18.197	0.472129	0.437014	1.08035	0.279985	0.365693	9	33	26	17	13	15	9.95318	27.8751	25.2647	17.1269	13.3504	15.6119
RLTA1_RS04285	115.847	-0.492615	0.186521	-2.64107	0.00826446	0.0163035	101	118	80	124	148	124	111.697	99.6747	77.7376	124.925	151.989	129.058
RLTA1_RS04290	454.139	-1.49646	0.1397	-10.712	8.94002e-27	1.25377e-25	196	329	223	570	766	627	216.758	277.907	216.694	574.254	786.644	652.578
RLTA1_RS04300	337.826	-0.467366	0.120758	-3.87028	0.00010871	0.000298403	241	347	299	411	390	348	266.524	293.111	290.544	414.067	400.511	362.196
RLTA1_RS04305	17.6361	-0.872627	0.425658	-2.05007	0.0403579	0.0677871	11	16	12	29	21	17	12.165	13.5152	11.6606	29.2164	21.566	17.6935
RLTA1_RS04310	20.6481	-1.7608	0.434032	-4.05684	4.97419e-05	0.000143878	13	11	5	33	24	36	14.3768	9.29171	4.8586	33.2463	24.6468	37.4686
RLTA1_RS04315	150.287	-0.576648	0.169198	-3.40812	0.00065411	0.00159048	119	143	113	153	205	168	131.603	120.792	109.804	154.142	210.525	174.853
RLTA1_RS04320	127.662	0.11313	0.168712	0.670552	0.502506	0.591554	119	151	143	119	131	109	131.603	127.55	138.956	119.888	134.531	113.447
RLTA1_RS04325	119.606	-0.272753	0.181319	-1.50427	0.132512	0.192367	108	114	113	114	122	146	119.438	96.2959	109.804	114.851	125.288	151.956
RLTA1_RS04330	227.59	-0.280008	0.144296	-1.9405	0.0523187	0.0853376	163	285	200	245	253	234	180.263	240.74	194.344	246.829	259.819	243.546
RLTA1_RS04335	219.445	-0.427979	0.142816	-2.99671	0.00272911	0.00593158	184	225	173	224	256	256	203.487	190.058	168.108	225.672	262.899	266.443
RLTA1_RS04340	264.439	-0.353668	0.159437	-2.21823	0.0265394	0.0467566	176	260	290	244	340	284	194.64	219.622	281.799	245.821	349.163	295.585
RLTA1_RS04345	428.686	-0.263123	0.11762	-2.23706	0.0252824	0.0447261	346	449	419	413	505	450	382.645	379.271	407.151	416.082	518.61	468.357
RLTA1_RS04350	1166.96	0.130115	0.0987673	1.31739	0.187708	0.260146	1122	1538	1151	1206	1058	1001	1240.83	1299.15	1118.45	1215	1086.51	1041.83
RLTA1_RS04355	622.381	0.334184	0.116605	2.86595	0.00415756	0.00871167	630	931	616	552	566	495	696.723	786.417	598.58	556.12	581.254	515.193
RLTA1_RS04360	106.342	1.47138	0.211346	6.96195	3.35589e-12	1.94788e-11	149	216	125	51	49	65	164.781	182.455	121.465	51.3806	50.3206	67.6516
RLTA1_RS04370	26.341	0.931943	0.356442	2.61457	0.00893396	0.0174802	37	40	30	23	15	15	40.9186	33.7881	29.1516	23.1717	15.4043	15.6119
RLTA1_RS04375	75.6077	0.259387	0.21093	1.22973	0.218797	0.29608	82	89	84	63	68	70	90.6846	75.1784	81.6245	63.4702	69.8327	72.8556
RLTA1_RS04380	240.526	-1.80478	0.144351	-12.5028	7.21037e-36	1.45085e-34	84	142	110	362	377	357	92.8964	119.948	106.889	364.702	387.16	371.563
RLTA1_RS04385	142.407	-0.662598	0.18091	-3.66259	0.000249682	0.000647474	92	145	109	140	208	163	101.744	122.482	105.918	141.045	213.606	169.649
RLTA1_RS04390	58.918	-0.849491	0.240928	-3.52592	0.000422022	0.00105917	33	55	44	67	74	81	36.495	46.4586	42.7557	67.5	75.9944	84.3043
RLTA1_RS04395	116.076	-0.218444	0.175286	-1.24622	0.212685	0.288766	108	124	101	123	120	122	119.438	104.743	98.1438	123.918	123.234	126.977
RLTA1_RS04400	106.215	0.0133364	0.186028	0.0716902	0.942848	0.956769	104	129	99	90	108	111	115.015	108.966	96.2003	90.6717	110.911	115.528
RLTA1_RS04405	412.993	-0.176181	0.137863	-1.27794	0.20127	0.275966	321	480	414	385	527	371	354.997	405.457	402.292	387.873	541.203	386.134
RLTA1_RS04410	295.794	0.670096	0.129019	5.1938	2.06049e-07	7.99101e-07	360	434	335	233	215	220	398.127	366.6	325.526	234.739	220.794	228.975
RLTA1_RS04420	758.133	0.347999	0.0965946	3.60267	0.000314962	0.00080444	805	946	884	658	668	626	890.257	799.087	859.001	662.911	686.003	651.537
RLTA1_RS04425	52.0267	0.605405	0.257877	2.34765	0.0188922	0.0344316	49	87	62	34	41	46	54.1896	73.489	60.2467	34.2538	42.105	47.8765
RLTA1_RS04430	343.591	0.65214	0.122681	5.31575	1.0622e-07	4.25491e-07	402	520	387	256	267	259	444.576	439.245	376.056	257.911	274.196	269.566
RLTA1_RS04435	16.4523	0.30287	0.428392	0.706994	0.47957	0.570523	20	19	17	16	14	13	22.1182	16.0493	16.5192	16.1194	14.3773	13.5303
RLTA1_RS04440	13.5258	-0.119949	0.481116	-0.249314	0.803118	0.849497	13	13	14	9	13	19	14.3768	10.9811	13.6041	9.06717	13.3504	19.7751
RLTA1_RS04445	30.3361	-0.689692	0.331724	-2.07912	0.0376067	0.0637368	27	19	25	34	36	39	29.8596	16.0493	24.293	34.2538	36.9702	40.591
RLTA1_RS04450	70.5488	-0.912507	0.229449	-3.97695	6.98058e-05	0.000197873	35	53	65	93	91	86	38.7068	44.7692	63.1618	93.6941	93.4525	89.5083
RLTA1_RS04455	154.595	0.115577	0.159877	0.722912	0.469734	0.561642	135	214	156	140	156	139	149.298	180.766	151.588	141.045	160.204	144.67
RLTA1_RS04460	15.9961	0.54949	0.454949	1.20781	0.227122	0.306092	14	17	28	15	9	14	15.4827	14.3599	27.2082	15.112	9.24256	14.5711
RLTA1_RS04465	124.154	-0.51823	0.171151	-3.02792	0.00246246	0.00538916	96	122	100	144	154	130	106.167	103.054	97.1721	145.075	158.15	135.303
RLTA1_RS04470	196.575	-0.724036	0.150805	-4.80113	1.57776e-06	5.51777e-06	128	159	174	221	241	254	141.556	134.308	169.079	222.649	247.495	264.362
RLTA1_RS04475	157.724	-0.620243	0.155808	-3.98081	6.86822e-05	0.000194847	123	142	121	196	179	184	136.027	119.948	117.578	197.463	183.824	191.506
RLTA1_RS04480	54.7213	-0.487409	0.27275	-1.78702	0.0739347	0.116516	50	34	55	60	52	74	55.2955	28.7198	53.4446	60.4478	53.4014	77.0187
RLTA1_RS04485	126.587	-1.0869	0.175404	-6.19654	5.77161e-10	2.82756e-09	72	99	82	161	188	155	79.6255	83.6254	79.6811	162.202	193.067	161.323
RLTA1_RS04490	82.5969	0.399741	0.207119	1.93001	0.0536055	0.0872723	97	107	87	66	65	77	107.273	90.383	84.5397	66.4926	66.7518	80.1411
RLTA1_RS04495	239.673	-0.234574	0.1423	-1.64845	0.0992606	0.150091	203	296	191	262	240	257	224.5	250.032	185.599	263.955	246.468	267.484
RLTA1_RS04500	77.0766	0.353514	0.241373	1.46459	0.143032	0.205788	95	106	67	81	45	72	105.061	89.5383	65.1053	81.6045	46.2128	74.9371
RLTA1_RS04515	55.76	0.523579	0.264358	1.98057	0.0476395	0.0786102	58	76	71	41	63	30	64.1427	64.1973	68.9922	41.306	64.6979	31.2238
RLTA1_RS04520	34.2999	-0.083743	0.32313	-0.259162	0.79551	0.843505	30	32	41	24	47	32	33.1773	27.0304	39.8405	24.1791	48.2667	33.3054
RLTA1_RS04530	37.4725	0.0727962	0.287139	0.253522	0.799865	0.846959	34	47	39	39	31	37	37.6009	39.701	37.8971	39.2911	31.8355	38.5094
RLTA1_RS04535	14.6806	-0.0664565	0.453758	-0.146458	0.88356	0.913701	10	17	18	12	16	16	11.0591	14.3599	17.491	12.0896	16.4312	16.6527
RLTA1_RS04540	30.8355	-0.234881	0.332548	-0.706306	0.479998	0.570671	26	40	23	43	32	23	28.7536	33.7881	22.3496	43.3209	32.8624	23.9383
RLTA1_RS04545	20.523	-0.288984	0.392985	-0.735357	0.462122	0.555026	20	19	18	26	25	15	22.1182	16.0493	17.491	26.194	25.6738	15.6119
RLTA1_RS04550	17.0105	-0.467369	0.427783	-1.09254	0.274597	0.359806	9	18	18	19	23	16	9.95318	15.2046	17.491	19.1418	23.6199	16.6527
RLTA1_RS04555	37.6404	-0.408169	0.307215	-1.32861	0.183977	0.25616	25	35	41	51	47	28	27.6477	29.5645	39.8405	51.3806	48.2667	29.1422
RLTA1_RS04565	49.6291	-0.541099	0.263795	-2.05121	0.0402465	0.0676491	29	60	39	66	53	54	32.0714	50.6821	37.8971	66.4926	54.4284	56.2029
RLTA1_RS04590	81.757	0.720277	0.21035	3.42418	0.000616647	0.00150731	95	121	101	74	57	50	105.061	102.209	98.1438	74.5523	58.5362	52.0397
RLTA1_RS04595	546.323	0.262528	0.108207	2.42616	0.0152596	0.0284153	585	708	559	478	477	498	646.957	598.048	543.192	481.567	489.856	518.315
RLTA1_RS04600	68.9709	0.882646	0.224515	3.93134	8.44744e-05	0.000236079	86	113	80	48	48	46	95.1082	95.4512	77.7376	48.3582	49.2936	47.8765
RLTA1_RS04605	7.52052	1.5928	0.709517	2.24491	0.0247737	0.043917	10	11	14	8	1	2	11.0591	9.29171	13.6041	8.05971	1.02695	2.08159
RLTA1_RS04615	35.4115	1.83929	0.350229	5.25167	1.50724e-07	5.93155e-07	68	56	45	13	12	20	75.2018	47.3033	43.7274	13.097	12.3234	20.8159
RLTA1_RS04620	184.119	1.6593	0.167083	9.93098	3.05247e-23	3.58549e-22	282	347	241	81	95	83	311.866	293.111	234.185	81.6045	97.5603	86.3859
RLTA1_RS04645	52.4767	0.294655	0.261422	1.12712	0.25969	0.343123	57	71	52	56	32	50	63.0368	59.9738	50.5295	56.4179	32.8624	52.0397
RLTA1_RS04650	34.4245	0.23398	0.310969	0.752423	0.451796	0.545657	32	51	34	41	28	24	35.3891	43.0798	33.0385	41.306	28.7546	24.979
RLTA1_RS04655	16.8155	1.55105	0.457162	3.39277	0.000691904	0.00167768	25	31	22	6	10	9	27.6477	26.1857	21.3779	6.04478	10.2695	9.36714
RLTA1_RS04660	580.134	1.38012	0.112961	12.2177	2.5016e-34	4.82391e-33	838	990	774	314	309	319	926.752	836.254	752.112	316.343	317.328	332.013
RLTA1_RS04665	204.676	0.818033	0.159098	5.1417	2.72262e-07	1.04135e-06	244	292	275	142	115	176	269.842	246.653	267.223	143.06	118.099	183.18
RLTA1_RS04670	110.797	1.05203	0.184215	5.71087	1.12402e-08	4.95739e-08	135	177	154	73	61	77	149.298	149.512	149.645	73.5448	62.644	80.1411
RLTA1_RS04675	826.463	-0.11179	0.102936	-1.08602	0.277469	0.362884	753	939	780	910	742	861	832.75	793.174	757.942	916.792	761.997	896.123
RLTA1_RS04680	386.918	-0.234495	0.123135	-1.90438	0.0568612	0.091969	337	460	314	434	388	403	372.691	388.563	305.12	437.239	398.457	419.44
RLTA1_RS04685	311.36	0.575121	0.131383	4.37744	1.20081e-05	3.78052e-05	317	440	407	285	215	233	350.573	371.669	395.49	287.127	220.794	242.505
RLTA1_RS04690	438.418	0.806637	0.110525	7.2982	2.91632e-13	1.81245e-12	486	657	598	320	322	292	537.472	554.969	581.089	322.388	330.678	303.912
RLTA1_RS04695	682.673	0.294891	0.106807	2.76096	0.00576316	0.0117428	668	960	727	669	583	545	738.747	810.913	706.441	673.993	598.712	567.233
RLTA1_RS04700	373.397	1.88862	0.129352	14.6006	2.783e-48	9.07022e-47	536	757	547	160	144	161	592.767	639.439	531.531	161.194	147.881	167.568
RLTA1_RS04705	114.454	1.16241	0.220455	5.27276	1.34385e-07	5.32172e-07	111	240	153	89	69	50	122.756	202.728	148.673	89.6642	70.8596	52.0397
RLTA1_RS04710	1807.94	-1.53077	0.129813	-11.7921	4.28574e-32	7.53205e-31	905	940	1025	3257	2461	2160	1000.85	794.019	996.014	3281.31	2527.33	2248.11
RLTA1_RS04715	209.154	0.527642	0.140746	3.7489	0.000177611	0.000472949	234	270	262	166	175	160	258.783	228.069	254.591	167.239	179.716	166.527
RLTA1_RS04720	415.886	0.0862229	0.113736	0.758098	0.448392	0.542667	411	504	417	427	368	386	454.529	425.729	405.207	430.187	377.918	401.746
RLTA1_RS04725	35.0037	-0.254995	0.323439	-0.788386	0.430471	0.523626	32	37	30	22	41	48	35.3891	31.2539	29.1516	22.1642	42.105	49.9581
RLTA1_RS04730	138.208	0.496505	0.166722	2.97805	0.00290092	0.00626186	128	197	182	110	116	110	141.556	166.406	176.853	110.821	119.126	114.487
RLTA1_RS04735	119.967	0.426452	0.176369	2.41795	0.0156084	0.0289715	114	162	154	105	108	87	126.074	136.842	149.645	105.784	110.911	90.549
RLTA1_RS04740	77.6993	-0.492238	0.231048	-2.13046	0.033134	0.0569912	49	74	79	97	64	105	54.1896	62.5079	76.7659	97.7239	65.7248	109.283
RLTA1_RS04745	243.52	0.490445	0.142166	3.4498	0.000561	0.00137808	294	308	277	212	176	204	325.137	260.168	269.167	213.582	180.743	212.322
RLTA1_RS04755	8911.82	-0.747578	0.120691	-6.19415	5.85997e-10	2.86882e-09	6125	7590	6972	8944	13451	10268	6773.7	6411.28	6774.84	9010.75	13813.5	10686.9
RLTA1_RS04760	3575.63	-0.862306	0.127965	-6.73862	1.59903e-11	8.89461e-11	2485	3013	2388	3594	5513	4379	2748.18	2545.08	2320.47	3620.82	5661.58	4557.64
RLTA1_RS04765	4564.14	-2.2653	0.304334	-7.44346	9.80842e-14	6.27558e-13	1450	2341	1167	5661	9205	7219	1603.57	1977.45	1134	5703.25	9453.08	7513.49
RLTA1_RS04770	1616.99	-1.54903	0.111082	-13.9448	3.38211e-44	9.54416e-43	798	1050	722	2498	2068	2489	882.516	886.936	701.582	2516.64	2123.73	2590.54
RLTA1_RS04775	405.112	-1.53819	0.135182	-11.3786	5.34353e-30	8.72818e-29	211	241	192	627	494	642	233.347	203.573	186.57	631.68	507.314	668.19
RLTA1_RS04780	629.578	-0.777363	0.0981441	-7.92063	2.36319e-15	1.72505e-14	423	542	480	769	786	772	467.8	457.828	466.426	774.739	807.183	803.493
RLTA1_RS04785	889.445	-0.710539	0.0996444	-7.13075	9.98233e-13	5.96876e-12	563	808	739	1063	1158	1012	622.627	682.519	718.101	1070.93	1189.21	1053.28
RLTA1_RS04790	105.563	-0.157385	0.190949	-0.824224	0.409812	0.502813	84	120	108	99	132	95	92.8964	101.364	104.946	99.7389	135.558	98.8754
RLTA1_RS04795	342.44	-0.857527	0.133231	-6.43641	1.22333e-10	6.27204e-10	194	287	281	434	482	377	214.546	242.429	273.053	437.239	494.99	392.379
RLTA1_RS04800	534.583	0.696565	0.105866	6.57969	4.71428e-11	2.51356e-10	591	784	687	380	430	384	653.592	662.246	667.572	382.836	441.589	399.665
RLTA1_RS04805	263.982	0.938068	0.146695	6.39467	1.60896e-10	8.18271e-10	352	439	289	188	173	169	389.28	370.824	280.827	189.403	177.662	175.894
RLTA1_RS04810	866.979	-0.836581	0.100639	-8.31271	9.35378e-17	7.63031e-16	512	761	676	1073	1161	1021	566.226	642.818	656.883	1081.01	1192.29	1062.65
RLTA1_RS04815	179.921	-0.1424	0.160637	-0.886469	0.375365	0.468919	166	230	139	190	190	173	183.581	194.281	135.069	191.418	195.121	180.057
RLTA1_RS04820	192.872	-0.611763	0.143718	-4.2567	2.07469e-05	6.32242e-05	144	181	150	222	223	237	159.251	152.891	145.758	223.657	229.01	246.668
RLTA1_RS04825	229.716	-0.421776	0.137959	-3.05726	0.00223373	0.00493055	184	228	199	260	282	228	203.487	192.592	193.372	261.94	289.6	237.301
RLTA1_RS04830	186.42	-0.495815	0.159178	-3.11485	0.0018404	0.00413064	123	173	187	213	240	186	136.027	146.133	181.712	214.59	246.468	193.588
RLTA1_RS04835	144.219	-0.493489	0.160971	-3.0657	0.0021716	0.00481484	101	140	133	170	171	153	111.697	118.258	129.239	171.269	175.609	159.241
RLTA1_RS04840	619.709	0.537223	0.100833	5.32787	9.9373e-08	3.98756e-07	672	825	784	522	477	481	743.171	696.879	761.829	525.896	489.856	500.622
RLTA1_RS04845	70.4987	0.86627	0.226895	3.81794	0.000134572	0.000365207	84	112	88	39	49	58	92.8964	94.6065	85.5114	39.2911	50.3206	60.366
RLTA1_RS04850	62.8991	-0.373807	0.229166	-1.63116	0.102856	0.154969	47	64	60	71	77	60	51.9777	54.0609	58.3032	71.5299	79.0752	62.4476
RLTA1_RS04855	111.939	-0.129398	0.180756	-0.71587	0.474072	0.565659	81	136	119	115	117	111	89.5787	114.879	115.635	115.858	120.153	115.528
RLTA1_RS04860	427.242	0.312168	0.107972	2.89118	0.00383796	0.00810289	430	568	478	383	370	363	475.541	479.79	464.482	385.858	379.972	377.808
RLTA1_RS04865	117.817	0.550159	0.175434	3.136	0.0017127	0.00387282	117	170	151	89	92	99	129.391	143.599	146.73	89.6642	94.4795	103.039
RLTA1_RS04870	33.7689	0.0604898	0.343248	0.176227	0.860115	0.89452	21	35	52	32	43	22	23.2241	29.5645	50.5295	32.2388	44.1589	22.8975
RLTA1_RS04875	184.356	0.11783	0.145962	0.807263	0.419515	0.512544	189	215	191	172	177	168	209.017	181.611	185.599	173.284	181.77	174.853
RLTA1_RS04880	141.302	1.20068	0.185863	6.45998	1.04714e-10	5.40466e-10	215	183	205	85	80	85	237.771	154.58	199.203	85.6344	82.1561	88.4675
RLTA1_RS04885	95.5671	0.633398	0.213567	2.9658	0.00301899	0.00649856	128	142	90	69	86	64	141.556	119.948	87.4548	69.515	88.3178	66.6108
RLTA1_RS04890	561.026	1.53355	0.114535	13.3894	6.97545e-41	1.72326e-39	829	989	772	287	292	264	916.799	835.41	750.168	289.142	299.87	274.77
RLTA1_RS04895	103.642	-0.0408751	0.189685	-0.215489	0.829386	0.870385	96	102	118	100	96	111	106.167	86.1595	114.663	100.746	98.5873	115.528
RLTA1_RS04905	111.059	-0.408246	0.188358	-2.1674	0.0302046	0.0524857	80	101	116	143	110	118	88.4728	85.3148	112.72	144.067	112.965	122.814
RLTA1_RS04910	135.988	-0.906292	0.16652	-5.44254	5.25247e-08	2.16524e-07	87	114	94	176	161	182	96.2141	96.2959	91.3417	177.314	165.339	189.424
RLTA1_RS04915	4157.96	-1.6422	0.0852715	-19.2585	1.19773e-82	1.13899e-80	1711	2517	2092	6629	6149	5672	1892.21	2126.11	2032.84	6678.47	6314.72	5903.38
RLTA1_RS04920	213.367	-1.28539	0.156629	-8.20656	2.27614e-16	1.80996e-15	116	150	121	359	259	269	128.285	126.705	117.578	361.679	265.98	279.973
RLTA1_RS04925	241.356	-0.384732	0.145064	-2.65216	0.00799792	0.0158226	161	277	221	246	298	257	178.051	233.982	214.75	247.836	306.031	267.484
RLTA1_RS04930	1760.39	-0.647642	0.0929478	-6.96781	3.21914e-12	1.87006e-11	1157	1674	1462	2298	2108	1891	1279.54	1414.03	1420.66	2315.15	2164.81	1968.14
RLTA1_RS04935	6471.16	0.389438	0.100459	3.87657	0.000105939	0.000291144	6233	9542	7269	5963	4711	5731	6893.13	8060.14	7063.44	6007.5	4837.97	5964.79
RLTA1_RS04940	1131.38	0.903573	0.0960701	9.40535	5.18551e-21	5.44596e-20	1275	1793	1542	784	699	824	1410.03	1514.55	1498.39	789.851	717.839	857.614
RLTA1_RS04945	637.456	0.387059	0.106489	3.63473	0.00027827	0.000717056	621	935	710	590	515	514	686.77	789.796	689.922	594.403	528.88	534.968
RLTA1_RS04950	425.904	0.0339646	0.123553	0.274899	0.783394	0.834104	357	566	431	434	446	354	394.81	478.101	418.812	437.239	458.02	368.441
RLTA1_RS04955	738.404	0.307171	0.0982344	3.12692	0.00176647	0.00398532	780	953	806	656	675	601	862.609	805	783.207	660.896	693.192	625.517
RLTA1_RS04960	2899.85	-0.468482	0.11907	-3.9345	8.33704e-05	0.000233182	1713	3286	2703	3292	3466	3100	1894.42	2775.69	2626.56	3316.57	3559.41	3226.46
RLTA1_RS04965	241.99	-0.301281	0.153313	-1.96513	0.0493995	0.0811863	162	267	252	250	306	227	179.157	225.535	244.874	251.866	314.247	236.26
RLTA1_RS04970	148.85	-0.58243	0.160576	-3.62713	0.000286593	0.00073741	116	144	111	165	179	178	128.285	121.637	107.861	166.231	183.824	185.261
RLTA1_RS04975	50.9969	0.160504	0.247899	0.647459	0.517335	0.60501	49	66	53	46	49	46	54.1896	55.7503	51.5012	46.3433	50.3206	47.8765
RLTA1_RS04980	241.545	-0.0266185	0.134984	-0.197197	0.843673	0.881647	218	275	252	270	225	219	241.088	232.293	244.874	272.015	231.064	227.934
RLTA1_RS04985	213.088	-0.702075	0.157915	-4.44591	8.75202e-06	2.8128e-05	133	189	185	289	283	202	147.086	159.649	179.768	291.157	290.627	210.24
RLTA1_RS04990	201.521	0.875762	0.143362	6.10876	1.00409e-09	4.83047e-09	245	317	251	135	142	139	270.948	267.77	243.902	136.008	145.827	144.67
RLTA1_RS05000	982.086	-1.35571	0.106307	-12.7528	3.00868e-37	6.38722e-36	502	566	642	1450	1366	1318	555.167	478.101	623.845	1460.82	1402.81	1371.77
RLTA1_RS05005	4191.58	-0.235667	0.0743699	-3.16885	0.00153043	0.00349022	3447	4498	4053	4388	4433	4445	3812.07	3799.47	3938.38	4420.75	4552.47	4626.33
RLTA1_RS05010	984.903	0.256905	0.112692	2.27971	0.0226251	0.0405535	801	1430	1154	889	890	850	885.833	1207.92	1121.37	895.635	913.986	884.675
RLTA1_RS05015	246.036	0.515238	0.145479	3.54166	0.000397614	0.00100081	237	356	314	171	232	190	262.101	300.714	305.12	172.276	238.253	197.751
RLTA1_RS05020	103.109	0.251503	0.198785	1.2652	0.2058	0.281343	110	103	132	101	81	93	121.65	87.0042	128.267	101.754	83.183	96.7938
RLTA1_RS05025	1341.91	-0.293626	0.0875358	-3.35435	0.000795508	0.00190889	1072	1361	1320	1483	1404	1439	1185.53	1149.64	1282.67	1494.07	1441.84	1497.7
RLTA1_RS05030	958.926	-0.748637	0.0952293	-7.86141	3.79827e-15	2.75236e-14	598	870	771	1153	1230	1137	661.334	734.89	749.197	1161.61	1263.15	1183.38
RLTA1_RS05035	969.463	-0.110636	0.107418	-1.02996	0.303031	0.391084	892	1161	854	1063	869	1015	986.471	980.698	829.849	1070.93	892.42	1056.41
RLTA1_RS05040	231.665	0.853204	0.137361	6.21141	5.25101e-10	2.5798e-09	278	348	302	167	145	171	307.443	293.956	293.46	168.246	148.908	177.976
RLTA1_RS05045	191.816	-0.442493	0.14555	-3.04016	0.00236454	0.00519287	134	208	168	231	215	202	148.192	175.698	163.249	232.724	220.794	210.24
RLTA1_RS05050	66.2108	0.493748	0.23087	2.13864	0.0324649	0.0559818	63	81	97	58	52	51	69.6723	68.4208	94.2569	58.4329	53.4014	53.0805
RLTA1_RS05060	271.654	0.730507	0.135094	5.40739	6.39514e-08	2.61148e-07	299	362	392	214	195	189	330.667	305.782	380.914	215.597	200.255	196.71
RLTA1_RS05065	891.832	0.537075	0.101454	5.29376	1.19824e-07	4.77506e-07	1024	1118	1124	691	710	727	1132.45	944.376	1092.21	696.157	729.135	756.657
RLTA1_RS05070	93.3398	0.300899	0.191128	1.57433	0.115411	0.170901	86	122	114	84	79	82	95.1082	103.054	110.776	84.6269	81.1291	85.3451
RLTA1_RS05075	68.2512	-0.16472	0.21755	-0.757158	0.448955	0.543159	61	73	66	70	74	67	67.4605	61.6632	64.1336	70.5224	75.9944	69.7332
RLTA1_RS05080	37.9092	0.396731	0.286912	1.38276	0.166739	0.234983	36	54	45	36	30	30	39.8127	45.6139	43.7274	36.2687	30.8085	31.2238
RLTA1_RS05085	36.1322	0.0665644	0.310343	0.214486	0.830168	0.870942	37	46	32	23	37	43	40.9186	38.8563	31.0951	23.1717	37.9972	44.7541
RLTA1_RS05090	62.1793	-0.555799	0.230978	-2.40629	0.0161155	0.0298329	41	66	51	70	79	68	45.3423	55.7503	49.5577	70.5224	81.1291	70.774
RLTA1_RS05095	51.5427	-0.0262284	0.261679	-0.100231	0.920161	0.939376	46	49	63	47	62	43	50.8718	41.3904	61.2184	47.3508	63.6709	44.7541
RLTA1_RS05100	63.338	-0.0532755	0.22789	-0.233777	0.815158	0.858517	59	78	57	70	63	56	65.2487	65.8867	55.3881	70.5224	64.6979	58.2844
RLTA1_RS05105	96.3553	-0.611438	0.190805	-3.20452	0.00135286	0.00311701	72	97	69	116	110	115	79.6255	81.936	67.0487	116.866	112.965	119.691
RLTA1_RS05110	48.2853	-0.662956	0.263279	-2.51807	0.0118	0.0225166	36	41	39	52	69	52	39.8127	34.6328	37.8971	52.3881	70.8596	54.1213
RLTA1_RS05120	50.5404	0.922351	0.267195	3.45198	0.000556486	0.00136796	58	66	81	34	28	40	64.1427	55.7503	78.7094	34.2538	28.7546	41.6317
RLTA1_RS05125	36.5137	0.289251	0.311037	0.92996	0.352392	0.44535	33	43	49	28	24	44	36.495	36.3222	47.6143	28.209	24.6468	45.7949
RLTA1_RS05130	77.9942	-0.104355	0.209381	-0.498398	0.618204	0.69793	72	81	80	71	78	87	79.6255	68.4208	77.7376	71.5299	80.1022	90.549
RLTA1_RS05135	108.848	0.220493	0.181347	1.21586	0.224037	0.302462	119	132	112	105	97	92	131.603	111.501	108.833	105.784	99.6142	95.753
RLTA1_RS05140	28.4369	0.208698	0.34011	0.613619	0.539467	0.625519	29	28	37	28	19	30	32.0714	23.6516	35.9537	28.209	19.5121	31.2238
RLTA1_RS05145	42.6018	1.10744	0.284799	3.8885	0.000100864	0.000277857	56	69	56	29	20	30	61.9309	58.2844	54.4163	29.2164	20.539	31.2238
RLTA1_RS05150	579.324	0.0622955	0.102578	0.6073	0.543652	0.629215	569	694	577	575	559	525	629.262	586.223	560.683	579.291	574.065	546.417
RLTA1_RS05155	264.956	0.216419	0.127561	1.6966	0.0897726	0.137724	263	328	295	238	228	251	290.854	277.062	286.658	239.776	234.145	261.239
RLTA1_RS05160	14.7773	0.824534	0.48206	1.71044	0.0871851	0.134378	24	13	20	13	9	9	26.5418	10.9811	19.4344	13.097	9.24256	9.36714
RLTA1_RS05165	55.8777	-0.405606	0.252579	-1.60586	0.108305	0.161866	47	42	59	70	56	60	51.9777	35.4775	57.3315	70.5224	57.5092	62.4476
RLTA1_RS05170	65.7641	0.0695772	0.225014	0.309212	0.75716	0.813402	57	76	77	66	68	54	63.0368	64.1973	74.8225	66.4926	69.8327	56.2029
RLTA1_RS05175	174.039	-0.141165	0.152772	-0.924024	0.355474	0.448362	144	191	181	173	163	198	159.251	161.338	175.881	174.291	167.393	206.077
RLTA1_RS05180	134.519	0.163077	0.171968	0.948303	0.342975	0.43551	109	166	170	132	117	123	120.544	140.22	165.192	132.985	120.153	128.018
RLTA1_RS05185	1456.7	0.088061	0.0869156	1.01318	0.310975	0.399775	1323	1731	1624	1396	1317	1420	1463.12	1462.18	1578.07	1406.42	1352.49	1477.93
RLTA1_RS05190	3854.33	-0.159981	0.0752309	-2.12654	0.0334583	0.0575063	3225	4372	3769	4158	3851	3901	3566.56	3693.03	3662.41	4189.03	3954.79	4060.14
RLTA1_RS05195	46.6914	1.09199	0.273899	3.98682	6.69643e-05	0.000190675	63	63	70	26	32	29	69.6723	53.2162	68.0204	26.194	32.8624	30.183
RLTA1_RS05200	766.205	0.0109599	0.0991139	0.110578	0.911951	0.93319	683	852	857	751	770	713	755.336	719.685	832.764	756.605	790.752	742.086
RLTA1_RS05205	1966.57	-0.60254	0.0838623	-7.18487	6.72709e-13	4.06082e-12	1404	1788	1670	2465	2198	2280	1552.7	1510.33	1622.77	2483.4	2257.24	2373.01
RLTA1_RS05210	339.439	0.303919	0.119583	2.5415	0.0110379	0.021214	332	443	395	329	282	279	367.162	374.203	383.83	331.455	289.6	290.381
RLTA1_RS05215	154.305	-0.163775	0.162689	-1.00667	0.314092	0.403037	116	196	146	161	146	171	128.285	165.561	141.871	162.202	149.935	177.976
RLTA1_RS05220	89.9326	0.568714	0.214025	2.65723	0.00787845	0.0156122	92	123	120	60	94	58	101.744	103.898	116.606	60.4478	96.5334	60.366
RLTA1_RS05225	41.7521	0.599726	0.277589	2.16048	0.0307355	0.0533414	48	55	53	33	28	36	53.0837	46.4586	51.5012	33.2463	28.7546	37.4686
RLTA1_RS05230	65.3234	-0.0736157	0.236421	-0.311376	0.755515	0.812301	56	60	81	76	61	59	61.9309	50.6821	78.7094	76.5672	62.644	61.4068
RLTA1_RS05235	1273.61	0.385743	0.101735	3.79165	0.000149651	0.000403134	1290	1593	1602	1004	1202	1025	1426.62	1345.61	1556.7	1011.49	1234.39	1066.81
RLTA1_RS05240	336.135	0.580989	0.126887	4.57877	4.6771e-06	1.55724e-05	352	440	461	249	285	254	389.28	371.669	447.963	250.858	292.681	264.362
RLTA1_RS05245	206.305	-0.358854	0.150361	-2.38662	0.0170039	0.0313023	178	187	194	230	252	196	196.852	157.959	188.514	231.717	258.792	203.996
RLTA1_RS05250	511.165	0.221217	0.105302	2.1008	0.0356587	0.0608511	494	629	590	443	472	466	546.319	531.317	573.315	446.306	484.721	485.01
RLTA1_RS05255	48.6664	1.184	0.287568	4.11727	3.83388e-05	0.000112698	65	61	82	36	32	19	71.8841	51.5268	79.6811	36.2687	32.8624	19.7751
RLTA1_RS05260	68.3773	0.947822	0.225521	4.20281	2.63623e-05	7.93956e-05	73	117	93	49	45	43	80.7314	98.83	90.37	49.3657	46.2128	44.7541
RLTA1_RS05265	88.9204	-1.25203	0.207814	-6.02478	1.69343e-09	7.98625e-09	51	66	47	135	128	104	56.4014	55.7503	45.6709	136.008	131.45	108.243
RLTA1_RS05270	199.037	-0.503686	0.161741	-3.11415	0.00184477	0.00413912	131	202	183	256	179	249	144.874	170.63	177.825	257.911	183.824	259.158
RLTA1_RS05275	10160.6	-0.502592	0.100002	-5.02581	5.01302e-07	1.858e-06	6800	10577	9024	11960	10217	12681	7520.18	8934.41	8768.81	12049.3	10492.4	13198.3
RLTA1_RS05280	25.8107	0.331761	0.34262	0.968306	0.332892	0.423869	24	35	31	23	24	20	26.5418	29.5645	30.1233	23.1717	24.6468	20.8159
RLTA1_RS05285	68.5596	-0.240342	0.225394	-1.06632	0.286278	0.372926	44	81	73	75	76	67	48.66	68.4208	70.9356	75.5598	78.0483	69.7332
RLTA1_RS05290	12.4269	0.182948	0.486888	0.375749	0.707103	0.773025	13	15	13	11	10	13	14.3768	12.6705	12.6324	11.0821	10.2695	13.5303
RLTA1_RS05295	614.076	-0.50513	0.113372	-4.45553	8.36873e-06	2.69836e-05	447	600	537	820	675	617	494.342	506.821	521.814	826.12	693.192	642.17
RLTA1_RS05300	260.883	-0.777143	0.14221	-5.46475	4.63555e-08	1.92005e-07	159	209	231	333	348	284	175.84	176.543	224.467	335.485	357.379	295.585
RLTA1_RS05305	324.629	0.624076	0.120273	5.18881	2.11637e-07	8.18943e-07	338	478	415	244	248	256	373.797	403.767	403.264	245.821	254.684	266.443
RLTA1_RS05310	855.265	0.719091	0.0947781	7.5871	3.27144e-14	2.18368e-13	907	1331	1095	635	640	618	1003.06	1124.3	1064.03	639.739	657.248	643.21
RLTA1_RS05315	79.8358	-0.359742	0.530364	-0.678293	0.497586	0.586782	77	113	30	108	63	92	85.155	95.4512	29.1516	108.806	64.6979	95.753
RLTA1_RS05320	1653.39	-0.616949	0.37889	-1.62831	0.10346	0.155729	1323	2046	745	1999	1679	2178	1463.12	1728.26	723.932	2013.92	1724.25	2266.85
RLTA1_RS05325	1005.38	-0.67873	0.123856	-5.47999	4.25344e-08	1.76917e-07	679	1106	651	1216	1136	1271	750.912	934.24	632.59	1225.08	1166.62	1322.85
RLTA1_RS05330	1845.64	-1.2327	0.0859135	-14.3482	1.09327e-46	3.31419e-45	956	1291	1191	2544	2650	2387	1057.25	1090.51	1157.32	2562.99	2721.42	2484.37
RLTA1_RS05335	9490.76	-1.5078	0.0895848	-16.831	1.44594e-63	8.43504e-62	4141	5744	5539	14322	14437	12371	4579.57	4851.96	5382.36	14428.9	14826.1	12875.7
RLTA1_RS05340	2749.9	0.0842368	0.0802537	1.04963	0.293887	0.381554	2539	3398	2894	2812	2544	2463	2807.9	2870.29	2812.16	2832.99	2612.56	2563.47
RLTA1_RS05345	217.731	0.256675	0.145374	1.76562	0.0774602	0.121329	223	263	250	215	206	160	246.618	222.156	242.93	216.605	211.552	166.527
RLTA1_RS05350	347.766	-0.98461	0.128333	-7.6723	1.68934e-14	1.15389e-13	188	264	277	451	480	422	207.911	223.001	269.167	454.366	492.936	439.215
RLTA1_RS05355	1000.08	-1.26403	0.0896916	-14.0931	4.1882e-45	1.22162e-43	540	678	612	1393	1395	1345	597.191	572.707	594.693	1403.4	1432.6	1399.87
RLTA1_RS05360	7171.98	-1.58167	0.0798715	-19.8027	2.82211e-87	2.83928e-85	3178	4073	3933	11063	9993	10422	3514.58	3440.47	3821.78	11145.6	10262.3	10847.2
RLTA1_RS05365	506.471	-1.33045	0.11474	-11.5953	4.35164e-31	7.36807e-30	227	353	323	697	693	732	251.041	298.18	313.866	702.202	711.677	761.861
RLTA1_RS05370	1263.95	-0.904631	0.106893	-8.46293	2.60737e-17	2.20736e-16	679	1130	960	1777	1542	1510	750.912	954.512	932.852	1790.26	1583.56	1571.6
RLTA1_RS05375	205.179	-1.12077	0.155658	-7.20018	6.01328e-13	3.63625e-12	93	180	135	298	269	258	102.85	152.046	131.182	300.224	276.25	268.525
RLTA1_RS05380	113.13	-0.451653	0.181181	-2.49283	0.0126729	0.0240183	88	115	95	150	117	116	97.32	97.1406	92.3134	151.12	120.153	120.732
RLTA1_RS05385	668.464	-0.405816	0.0977113	-4.15321	3.27846e-05	9.75111e-05	526	681	585	790	744	697	581.708	575.242	568.456	795.896	764.051	725.433
RLTA1_RS05390	1524.29	-0.928722	0.0841084	-11.042	2.39739e-28	3.71488e-27	935	1280	1064	2046	1950	1857	1034.03	1081.22	1033.91	2061.27	2002.55	1932.75
RLTA1_RS05395	1059.38	-1.15989	0.109004	-10.6408	1.92547e-26	2.66799e-25	521	770	759	1490	1525	1273	576.179	650.42	737.536	1501.12	1566.1	1324.93
RLTA1_RS05400	341.614	-0.464386	0.118288	-3.92589	8.64087e-05	0.000240903	263	316	313	395	387	377	290.854	266.926	304.149	397.948	397.43	392.379
RLTA1_RS05405	1668.67	-0.0676276	0.0892427	-0.757795	0.448574	0.542792	1520	1877	1670	1567	1793	1636	1680.98	1585.5	1622.77	1578.7	1841.32	1702.74
RLTA1_RS05410	5699.76	-1.30503	0.099271	-13.1461	1.79092e-39	4.22876e-38	2758	3534	3929	7773	8261	7716	3050.1	2985.17	3817.89	7831.01	8483.64	8030.76
RLTA1_RS05415	311.638	-0.433391	0.123397	-3.51216	0.000444473	0.0011107	222	327	281	348	372	329	245.512	276.217	273.053	350.597	382.026	342.421
RLTA1_RS05420	715.738	0.0175513	0.0978906	0.179295	0.857706	0.892282	661	815	763	697	732	653	731.006	688.432	741.423	702.202	751.728	679.638
RLTA1_RS05425	79.3917	0.224793	0.211794	1.06138	0.288519	0.375286	78	96	92	69	60	85	86.2609	81.0913	89.3983	69.515	61.617	88.4675
RLTA1_RS05430	161.484	-0.314681	0.174518	-1.80315	0.0713651	0.1128	121	164	164	154	220	150	133.815	138.531	159.362	155.149	225.929	156.119
RLTA1_RS05435	314.846	-0.734296	0.129128	-5.68658	1.29608e-08	5.66945e-08	203	269	265	403	413	336	224.5	227.225	257.506	406.008	424.131	349.707
RLTA1_RS05440	44.399	0.0549729	0.293323	0.187414	0.851336	0.887383	32	62	49	42	58	28	35.3891	52.3715	47.6143	42.3135	59.5631	29.1422
RLTA1_RS05445	40.057	-0.0683572	0.27895	-0.245052	0.806416	0.852336	34	46	42	36	45	39	37.6009	38.8563	40.8123	36.2687	46.2128	40.591
RLTA1_RS05450	49.067	-0.237497	0.258221	-0.919742	0.357708	0.450673	34	62	46	57	53	46	37.6009	52.3715	44.6991	57.4254	54.4284	47.8765
RLTA1_RS05455	9080.74	-0.223583	0.0902142	-2.47836	0.0131988	0.0249254	7291	10266	8644	9438	8656	10523	8063.19	8671.7	8399.55	9508.44	8889.29	10952.3
RLTA1_RS05460	2200.67	-0.322864	0.0994359	-3.24695	0.00116648	0.00272192	1694	2573	1871	2646	2165	2354	1873.41	2173.42	1818.09	2665.75	2223.35	2450.03
RLTA1_RS05470	874.846	0.431357	0.0940293	4.58747	4.48639e-06	1.49661e-05	884	1255	1004	747	749	686	977.624	1060.1	975.607	752.575	769.186	713.984
RLTA1_RS05475	678.782	0.754633	0.113005	6.67788	2.42427e-11	1.32337e-10	693	1046	933	549	505	427	766.395	883.558	906.615	553.097	518.61	444.419
RLTA1_RS05480	364.049	0.633298	0.119536	5.29795	1.17112e-07	4.67506e-07	388	519	474	294	296	246	429.093	438.4	460.596	296.194	303.977	256.035
RLTA1_RS05485	213.37	-0.266245	0.153668	-1.7326	0.0831668	0.128987	161	251	196	223	270	190	178.051	212.02	190.457	224.664	277.277	197.751
RLTA1_RS05490	291.535	-0.72345	0.125061	-5.78477	7.2613e-09	3.26054e-08	205	242	236	350	354	358	226.711	204.418	229.326	352.612	363.541	372.604
RLTA1_RS05495	93.5209	-0.0116786	0.193484	-0.0603594	0.951869	0.964091	78	120	94	84	91	100	86.2609	101.364	91.3417	84.6269	93.4525	104.079
RLTA1_RS05500	57.4799	0.632213	0.250836	2.52042	0.0117214	0.0223975	58	79	81	39	57	36	64.1427	66.7314	78.7094	39.2911	58.5362	37.4686
RLTA1_RS05505	585.078	-0.116426	0.113647	-1.02445	0.305621	0.393768	475	654	624	571	671	540	525.307	552.435	606.354	575.262	689.084	562.029
RLTA1_RS05510	407.625	0.390802	0.128265	3.04683	0.00231268	0.00508862	459	536	440	296	388	347	507.612	452.76	427.557	298.209	398.457	361.155
RLTA1_RS05515	218.141	-0.507027	0.143584	-3.53123	0.000413629	0.00103999	166	238	160	257	237	256	183.581	201.039	155.475	258.918	243.387	266.443
RLTA1_RS05520	133.016	-0.124301	0.172018	-0.722604	0.469923	0.561771	100	155	144	151	139	117	110.591	130.929	139.928	152.127	142.746	121.773
RLTA1_RS05525	292.11	-0.260091	0.122709	-2.11957	0.0340421	0.0583795	240	317	272	310	327	295	265.418	267.77	264.308	312.314	335.813	307.034
RLTA1_RS05530	1361.07	-0.418518	0.0869211	-4.81491	1.47264e-06	5.17886e-06	1093	1348	1182	1593	1550	1416	1208.76	1138.66	1148.57	1604.89	1591.77	1473.76
RLTA1_RS05535	236.339	-0.014125	0.133551	-0.105764	0.915769	0.935856	206	297	233	248	231	217	227.817	250.876	226.411	249.851	237.226	225.852
RLTA1_RS05540	220.229	0.22742	0.144176	1.57738	0.114708	0.170114	189	293	263	212	210	173	209.017	247.497	255.562	213.582	215.66	180.057
RLTA1_RS05545	512.615	0.647607	0.125151	5.1746	2.284e-07	8.80374e-07	595	823	539	389	361	419	658.016	695.189	523.757	391.903	370.729	436.093
RLTA1_RS05550	1177.04	0.481785	0.0889606	5.41571	6.10468e-08	2.49727e-07	1241	1575	1454	991	994	891	1372.43	1330.4	1412.88	998.396	1020.79	927.347
RLTA1_RS05555	118.363	1.92022	0.19477	9.8589	6.2733e-23	7.27032e-22	162	249	177	47	47	51	179.157	210.331	171.995	47.3508	48.2667	53.0805
RLTA1_RS05560	60.0215	1.62796	0.251441	6.47451	9.51207e-11	4.92782e-10	82	109	92	34	29	23	90.6846	92.0724	89.3983	34.2538	29.7816	23.9383
RLTA1_RS05565	306.376	1.81461	0.138334	13.1176	2.6117e-39	6.10451e-38	435	599	457	135	113	149	481.071	505.976	444.076	136.008	116.045	155.078
RLTA1_RS05570	68.9862	-0.476945	0.228616	-2.08622	0.0369585	0.0627607	59	77	44	77	83	75	65.2487	65.042	42.7557	77.5747	85.2369	78.0595
RLTA1_RS05575	742.192	0.290984	0.0941954	3.08915	0.00200727	0.00447478	723	984	843	642	656	656	799.573	831.186	819.16	646.791	673.68	682.761
RLTA1_RS05580	435.687	-0.418306	0.1128	-3.70838	0.000208587	0.000547659	363	444	353	515	487	457	401.445	375.047	343.017	518.844	500.125	475.643
RLTA1_RS05590	62.8998	0.227671	0.24199	0.940826	0.346794	0.439555	63	95	55	60	65	45	69.6723	80.2466	53.4446	60.4478	66.7518	46.8357
RLTA1_RS05595	32.5178	0.466619	0.310221	1.50415	0.132543	0.192372	32	46	40	29	22	29	35.3891	38.8563	38.8688	29.2164	22.5929	30.183
RLTA1_RS05600	47.6511	1.49848	0.290248	5.16278	2.43314e-07	9.35262e-07	67	100	54	25	20	28	74.0959	84.4701	52.4729	25.1866	20.539	29.1422
RLTA1_RS05605	53.2808	2.22923	0.299777	7.4363	1.03544e-13	6.61272e-13	74	132	72	20	14	21	81.8373	111.501	69.9639	20.1493	14.3773	21.8567
RLTA1_RS05610	280.277	2.51645	0.15272	16.4775	5.31994e-61	2.71552e-59	429	576	484	81	64	99	474.435	486.548	470.313	81.6045	65.7248	103.039
RLTA1_RS05615	237.611	2.70035	0.193196	13.9773	2.14548e-44	6.10407e-43	427	502	349	47	51	87	472.223	424.04	339.13	47.3508	52.3745	90.549
RLTA1_RS05620	483.785	1.90982	0.123861	15.4191	1.21734e-53	4.82902e-52	740	940	700	200	180	215	818.373	794.019	680.204	201.493	184.851	223.771
RLTA1_RS05625	74.3	0.28342	0.212286	1.33509	0.181848	0.253849	76	87	90	67	69	60	84.0491	73.489	87.4548	67.5	70.8596	62.4476
RLTA1_RS05630	9.50838	1.30699	0.599626	2.17968	0.0292811	0.0510025	14	16	12	7	2	7	15.4827	13.5152	11.6606	7.05224	2.0539	7.28556
RLTA1_RS05635	64.5598	-0.0982028	0.230782	-0.425522	0.670456	0.741131	52	84	60	73	70	53	57.5073	70.9549	58.3032	73.5448	71.8866	55.1621
RLTA1_RS05640	8.65181	-0.307389	0.588972	-0.521908	0.601734	0.683672	8	9	7	12	6	10	8.84728	7.60231	6.80204	12.0896	6.1617	10.4079
RLTA1_RS05645	58.5836	-1.35734	0.245155	-5.53666	3.08287e-08	1.3002e-07	28	43	32	83	86	78	30.9655	36.3222	31.0951	83.6195	88.3178	81.1819
RLTA1_RS05650	328.253	-0.486195	0.135036	-3.60049	0.000317621	0.000810039	251	323	278	385	432	305	277.583	272.839	270.138	387.873	443.643	317.442
RLTA1_RS05655	4515.84	-1.68492	0.0854822	-19.7108	1.74361e-86	1.72916e-84	1857	2477	2348	6818	7162	6191	2053.67	2092.33	2281.6	6868.89	7355.02	6443.55
RLTA1_RS05660	450.234	-0.312954	0.11518	-2.71709	0.00658586	0.0132866	362	475	415	498	537	426	400.339	401.233	403.264	501.717	551.473	443.378
RLTA1_RS05665	267.528	-0.208698	0.133626	-1.56181	0.118332	0.17463	234	278	259	322	264	254	258.783	234.827	251.676	324.403	271.115	264.362
RLTA1_RS05670	1096.12	-0.288864	0.117971	-2.4486	0.0143414	0.0269076	828	1311	963	1111	1383	1036	915.693	1107.4	935.767	1119.29	1420.27	1078.26
RLTA1_RS05675	3022.01	-1.28434	0.421177	-3.0494	0.00229296	0.00505005	1098	3214	1387	4594	4708	3259	1214.29	2714.87	1347.78	4628.29	4834.88	3391.95
RLTA1_RS05680	789.775	-0.670912	0.372023	-1.80341	0.0713233	0.112759	406	1089	472	1083	1000	762	448.999	919.88	458.652	1091.08	1026.95	793.085
RLTA1_RS05685	184.353	0.493097	0.146979	3.35488	0.000794003	0.00190594	209	253	208	155	141	152	231.135	213.709	202.118	156.157	144.8	158.201
RLTA1_RS05690	196.328	0.0327327	0.146281	0.223766	0.82294	0.864927	160	242	220	199	199	171	176.946	204.418	213.779	200.485	204.363	177.976
RLTA1_RS05695	199.371	-0.498867	0.149657	-3.33341	0.000857895	0.00204868	167	166	177	224	219	239	184.687	140.22	171.995	225.672	224.902	248.75
RLTA1_RS05700	223.786	0.0175017	0.148539	0.117826	0.906206	0.929092	209	256	235	245	174	232	231.135	216.244	228.354	246.829	178.689	241.464
RLTA1_RS05705	216.357	-0.171126	0.138537	-1.23524	0.216741	0.293698	195	230	207	220	212	238	215.652	194.281	201.146	221.642	217.714	247.709
RLTA1_RS05710	129.098	-0.229377	0.169695	-1.3517	0.176471	0.246988	104	132	134	144	143	121	115.015	111.501	130.211	145.075	146.854	125.936
RLTA1_RS05715	201.15	-0.0352269	0.140051	-0.251529	0.801405	0.848331	175	227	217	202	204	190	193.534	191.747	210.863	203.508	209.498	197.751
RLTA1_RS05720	1355.04	-1.46693	0.0926405	-15.8347	1.79405e-56	8.08719e-55	631	902	719	1871	1906	2046	697.829	761.921	698.667	1884.96	1957.37	2129.46
RLTA1_RS05725	1393.38	-1.30141	0.106742	-12.1922	3.42252e-34	6.56329e-33	743	959	804	1828	1750	2218	821.691	810.069	781.263	1841.64	1797.16	2308.48
RLTA1_RS05730	1362.54	-1.89141	0.0961709	-19.6672	4.11944e-86	4.02777e-84	506	691	609	2023	1989	2267	559.59	583.689	591.778	2038.1	2042.61	2359.48
RLTA1_RS05735	890.091	-0.177037	0.0903407	-1.95966	0.0500354	0.0820372	753	1016	839	919	929	917	832.75	858.216	815.274	925.859	954.037	954.408
RLTA1_RS05740	606.959	-0.458301	0.103495	-4.42825	9.50003e-06	3.03913e-05	430	642	530	722	649	687	475.541	542.298	515.012	727.389	666.491	715.025
RLTA1_RS05745	259.847	-0.408654	0.136931	-2.98439	0.00284147	0.00614692	194	273	231	325	300	244	214.546	230.603	224.467	327.426	308.085	253.954
RLTA1_RS05750	1620.74	-0.755162	0.0998891	-7.56	4.0306e-14	2.67756e-13	1017	1406	1343	1931	2215	1813	1124.71	1187.65	1305.02	1945.41	2274.7	1886.96
RLTA1_RS05755	311.791	-0.596566	0.152037	-3.92381	8.71594e-05	0.000242704	225	244	299	344	438	316	248.83	206.107	290.544	346.567	449.804	328.891
RLTA1_RS05760	22.1982	0.689711	0.405206	1.70213	0.0887319	0.136369	25	46	16	20	17	13	27.6477	38.8563	15.5475	20.1493	17.4582	13.5303
RLTA1_RS05765	37353.5	-2.30393	0.0917693	-25.1056	4.31821e-139	9.99235e-137	10564	14772	13977	68417	58380	55244	11682.8	12477.9	13581.7	68927.6	59953.4	57497.6
RLTA1_RS05770	2024.86	-2.30125	0.102768	-22.3927	4.63674e-111	6.99745e-109	570	819	747	3645	3388	2834	630.368	691.81	725.875	3672.2	3479.31	2949.61
RLTA1_RS05775	924.774	-1.56547	0.115508	-13.5529	7.61633e-42	1.96552e-40	393	584	486	1498	1441	1114	434.622	493.306	472.256	1509.18	1479.84	1159.44
RLTA1_RS05780	996.537	-0.798582	0.10333	-7.72847	1.08846e-14	7.64016e-14	588	875	815	1166	1326	1212	650.275	739.114	791.952	1174.7	1361.74	1261.44
RLTA1_RS05785	202.828	-0.563083	0.146144	-3.85294	0.000116706	0.000319343	133	213	168	247	215	247	147.086	179.921	163.249	248.843	220.794	257.076
RLTA1_RS05790	2476.25	-0.96102	0.0874147	-10.9938	4.09313e-28	6.31434e-27	1423	2020	1812	3067	3143	3362	1573.71	1706.3	1760.76	3089.89	3227.71	3499.15
RLTA1_RS05795	1411.68	-0.0781913	0.0868968	-0.899819	0.368217	0.461651	1208	1573	1498	1413	1386	1444	1335.94	1328.72	1455.64	1423.55	1423.35	1502.91
RLTA1_RS05800	330.986	-0.606086	0.139735	-4.33739	1.44186e-05	4.47048e-05	186	354	289	419	396	357	205.699	299.024	280.827	422.127	406.673	371.563
RLTA1_RS05805	222.686	0.648295	0.136179	4.7606	1.93018e-06	6.69296e-06	238	335	277	171	163	174	263.206	282.975	269.167	172.276	167.393	181.098
RLTA1_RS05810	1753.82	0.342838	0.0817547	4.1935	2.74684e-05	8.25266e-05	1789	2301	2019	1604	1473	1451	1978.47	1943.66	1961.9	1615.97	1512.7	1510.19
RLTA1_RS05815	1545.58	-0.146691	0.112054	-1.30911	0.190497	0.263538	1095	1944	1591	1741	1497	1521	1210.97	1642.1	1546.01	1753.99	1537.35	1583.05
RLTA1_RS05820	4567.97	0.133561	0.110544	1.20822	0.226964	0.305939	4093	6391	4540	4795	3576	4389	4526.49	5398.49	4411.61	4830.79	3672.38	4568.04
RLTA1_RS05825	553.937	0.0599648	0.104627	0.573129	0.566558	0.65203	517	671	574	498	566	523	571.755	566.795	557.768	501.717	581.254	544.335
RLTA1_RS05830	307.098	1.09341	0.127861	8.55157	1.21427e-17	1.05897e-16	412	460	423	188	199	186	455.635	388.563	411.038	189.403	204.363	193.588
RLTA1_RS05835	809.569	-1.34912	0.143139	-9.42525	4.29086e-21	4.53381e-20	356	500	569	1400	1086	925	393.704	422.351	552.909	1410.45	1115.27	962.734
RLTA1_RS05840	467.209	-1.21033	0.13259	-9.1284	6.95211e-20	6.87487e-19	270	339	269	771	609	533	298.596	286.354	261.393	776.754	625.413	554.743
RLTA1_RS05845	196.368	0.10689	0.1503	0.711177	0.476974	0.568244	185	243	207	217	156	181	204.593	205.262	201.146	218.62	160.204	188.384
RLTA1_RS05850	547.042	0.106268	0.115089	0.923357	0.355821	0.448622	524	635	603	449	537	554	579.497	536.385	585.947	452.351	551.473	576.6
RLTA1_RS05855	1811.73	0.316278	0.0880913	3.59035	0.000330237	0.000840977	1673	2474	2148	1533	1622	1569	1850.19	2089.79	2087.26	1544.44	1665.71	1633.01
RLTA1_RS05860	118.001	-0.188049	0.190289	-0.988229	0.32304	0.412992	87	164	98	135	110	124	96.2141	138.531	95.2286	136.008	112.965	129.058
RLTA1_RS05865	163.17	-1.37424	0.165841	-8.2865	1.1663e-16	9.45844e-16	87	100	95	200	244	244	96.2141	84.4701	92.3134	201.493	250.576	253.954
RLTA1_RS05870	181.18	0.863666	0.158716	5.44156	5.28146e-08	2.1759e-07	211	243	271	140	111	125	233.347	205.262	263.336	141.045	113.992	130.099
RLTA1_RS05875	2460.98	0.333672	0.0922556	3.61683	0.000298235	0.000765662	2461	3011	3055	2174	2268	1934	2721.64	2543.4	2968.61	2190.23	2329.12	2012.89
RLTA1_RS05880	648.747	-1.50511	0.108652	-13.8526	1.22649e-43	3.37868e-42	294	372	386	959	982	868	325.137	314.229	375.084	966.157	1008.47	903.409
RLTA1_RS05885	161.426	0.234878	0.154799	1.51731	0.129188	0.187974	162	192	188	152	152	130	179.157	162.183	182.683	153.134	156.097	135.303
RLTA1_RS05890	2185.39	-0.343545	0.0780277	-4.40286	1.06831e-05	3.39571e-05	1737	2259	2007	2447	2414	2295	1920.96	1908.18	1950.24	2465.26	2479.06	2388.62
RLTA1_RS05895	2108.56	-1.60714	0.0888884	-18.0804	4.54896e-73	3.50876e-71	924	1166	1153	3341	3015	2942	1021.86	984.922	1120.39	3365.94	3096.26	3062.01
RLTA1_RS05900	508.646	-0.00555912	0.113942	-0.0487889	0.961088	0.970313	421	566	596	510	493	489	465.588	478.101	579.145	513.806	506.287	508.948
RLTA1_RS05905	691.988	-0.727748	0.100793	-7.22024	5.18955e-13	3.14911e-12	444	631	554	844	895	788	491.024	533.007	538.333	850.299	919.121	820.145
RLTA1_RS05910	217.962	-0.263862	0.142925	-1.84615	0.0648699	0.103381	195	237	184	252	207	237	215.652	200.194	178.797	253.881	212.579	246.668
RLTA1_RS05915	172.227	-0.343218	0.169638	-2.02324	0.0430486	0.0718373	127	202	148	226	148	191	140.45	170.63	143.815	227.687	151.989	198.792
RLTA1_RS05920	198.379	0.0577642	0.146805	0.393476	0.693968	0.761423	206	212	207	193	181	194	227.817	179.077	201.146	194.44	185.878	201.914
RLTA1_RS05925	241.992	0.458585	0.138694	3.30644	0.0009449	0.00223874	286	321	261	195	211	190	316.29	271.149	253.619	196.455	216.687	197.751
RLTA1_RS05930	651.827	0.606661	0.0980929	6.18455	6.22781e-10	3.04247e-09	719	923	809	538	488	487	795.149	779.659	786.122	542.015	501.152	506.866
RLTA1_RS05935	235.008	0.571837	0.136042	4.20338	2.62963e-05	7.92658e-05	265	337	273	173	199	181	293.066	284.664	265.28	174.291	204.363	188.384
RLTA1_RS05940	325.856	0.124946	0.128035	0.975876	0.329126	0.419382	301	389	369	313	340	260	332.879	328.589	358.565	315.336	349.163	270.606
RLTA1_RS05945	98.5799	-0.113322	0.185082	-0.61228	0.540353	0.626023	83	117	96	98	101	101	91.7905	98.83	93.2852	98.7314	103.722	105.12
RLTA1_RS05950	40.366	0.195826	0.277033	0.706871	0.479647	0.570523	40	49	45	34	37	39	44.2364	41.3904	43.7274	34.2538	37.9972	40.591
RLTA1_RS05955	38.9814	0.585067	0.291933	2.00411	0.0450578	0.0749021	46	43	55	31	31	29	50.8718	36.3222	53.4446	31.2314	31.8355	30.183
RLTA1_RS05960	68.7001	0.56557	0.21998	2.57101	0.0101404	0.019614	78	96	81	50	58	54	86.2609	81.0913	78.7094	50.3732	59.5631	56.2029
RLTA1_RS05970	2870.22	-0.980472	0.0899716	-10.8976	1.18386e-27	1.77119e-26	1670	2468	1913	3712	3482	3954	1846.87	2084.72	1858.9	3739.7	3575.84	4115.3
RLTA1_RS05975	269.223	-1.00881	0.146567	-6.88294	5.86303e-12	3.35265e-11	171	201	183	331	305	415	189.111	169.785	177.825	333.47	313.22	431.929
RLTA1_RS05980	386.005	0.476033	0.1152	4.13224	3.5925e-05	0.000106305	377	569	462	321	315	310	416.928	480.635	448.935	323.396	323.489	322.646
RLTA1_RS05985	222.988	-0.359628	0.15293	-2.35158	0.0186937	0.0341145	149	230	233	285	219	231	164.781	194.281	226.411	287.127	224.902	240.423
RLTA1_RS05990	857.643	0.259813	0.101633	2.55639	0.0105766	0.0204121	810	1123	987	722	850	713	895.787	948.6	959.088	727.389	872.908	742.086
RLTA1_RS05995	397.876	1.58055	0.131364	12.0318	2.41734e-33	4.47499e-32	586	738	533	222	184	178	648.063	623.39	517.927	223.657	188.959	185.261
RLTA1_RS06000	20.8129	1.03069	0.397528	2.59276	0.00952091	0.0185138	26	33	28	14	9	17	28.7536	27.8751	27.2082	14.1045	9.24256	17.6935
RLTA1_RS06005	124.735	-0.779833	0.18251	-4.27282	1.93014e-05	5.90526e-05	89	122	76	165	164	133	98.4259	103.054	73.8508	166.231	168.42	138.426
RLTA1_RS06010	1034	-0.58192	0.098478	-5.90914	3.43897e-09	1.57684e-08	730	921	926	1172	1302	1154	807.314	777.97	899.813	1180.75	1337.09	1201.08
RLTA1_RS06015	353.675	0.865701	0.131165	6.60012	4.10838e-11	2.19726e-10	475	477	456	268	235	230	525.307	402.923	443.105	270	241.333	239.383
RLTA1_RS06020	70.2292	0.712311	0.218533	3.25952	0.00111602	0.00261473	76	110	87	52	55	49	84.0491	92.9171	84.5397	52.3881	56.4823	50.9989
RLTA1_RS06025	106.49	0.290344	0.186224	1.55912	0.118969	0.175421	101	158	109	96	101	84	111.697	133.463	105.918	96.7165	103.722	87.4267
RLTA1_RS06030	21.9943	0.282389	0.391079	0.722077	0.470247	0.561802	28	23	23	26	20	12	30.9655	19.4281	22.3496	26.194	20.539	12.4895
RLTA1_RS06035	495.227	-0.263738	0.109874	-2.40036	0.0163789	0.030232	393	579	438	536	554	493	434.622	489.082	425.614	540	568.931	513.111
RLTA1_RS06040	29.1837	1.10919	0.343185	3.23205	0.00122904	0.00285447	40	49	35	13	22	19	44.2364	41.3904	34.0102	13.097	22.5929	19.7751
RLTA1_RS06045	501.974	-0.0821088	0.112799	-0.72792	0.466662	0.559029	387	588	553	508	501	503	427.987	496.684	537.361	511.791	514.502	523.519
RLTA1_RS06050	661.573	0.0257738	0.0993016	0.259551	0.79521	0.843316	615	755	705	616	666	636	680.134	637.749	685.063	620.597	683.949	661.945
RLTA1_RS06055	891.643	0.478025	0.0989509	4.83093	1.35897e-06	4.80101e-06	956	1121	1143	705	752	723	1057.25	946.91	1110.68	710.262	772.267	752.494
RLTA1_RS06060	794.958	0.132137	0.0975435	1.35465	0.175529	0.245818	752	923	909	741	774	705	831.644	779.659	883.294	746.53	794.86	733.76
RLTA1_RS06065	221.717	-0.046477	0.141304	-0.328914	0.74222	0.802694	197	268	216	206	206	247	217.864	226.38	209.892	207.537	211.552	257.076
RLTA1_RS06070	251.295	0.563915	0.132703	4.24946	2.14284e-05	6.52153e-05	249	362	327	203	188	203	275.371	305.782	317.753	204.515	193.067	211.281
RLTA1_RS06075	641.17	0.511222	0.101351	5.04406	4.55752e-07	1.70281e-06	691	851	801	560	494	494	764.183	718.841	778.348	564.179	507.314	514.152
RLTA1_RS06080	73.4602	0.867691	0.224308	3.86831	0.000109591	0.000300705	90	92	111	56	49	47	99.5318	77.7125	107.861	56.4179	50.3206	48.9173
RLTA1_RS06085	94362.4	0.936442	0.0758757	12.3418	5.39403e-35	1.06379e-33	111101	140175	134394	63984	60772	64793	122868	118406	130593	64461.5	62409.9	67436.1
RLTA1_RS06090	259.715	0.375574	0.135414	2.77352	0.00554542	0.0113592	246	324	344	232	216	214	272.054	273.683	334.272	233.732	221.821	222.73
RLTA1_RS06095	1511.95	-0.415905	0.0971816	-4.27967	1.8717e-05	5.73404e-05	1084	1625	1352	1778	1794	1492	1198.81	1372.64	1313.77	1791.27	1842.35	1552.86
RLTA1_RS06100	1284.46	-0.260846	0.0906733	-2.87677	0.00401766	0.00846196	979	1386	1288	1353	1401	1345	1082.69	1170.76	1251.58	1363.1	1438.76	1399.87
RLTA1_RS06105	970.482	0.256953	0.105038	2.44628	0.0144338	0.0270445	943	1301	1058	979	876	737	1042.87	1098.96	1028.08	986.307	899.609	767.065
RLTA1_RS06110	2375.71	0.0109301	0.102195	0.106953	0.914827	0.93503	2351	2897	2169	2512	2054	2363	2599.99	2447.1	2107.66	2530.75	2109.36	2459.4
RLTA1_RS06115	2340.81	0.426268	0.0878846	4.85032	1.23264e-06	4.38594e-06	2507	3278	2584	2010	1805	2031	2772.51	2768.93	2510.93	2025	1853.65	2113.85
RLTA1_RS06120	1009.12	-0.0939621	0.0898046	-1.04629	0.295425	0.383478	913	1160	967	1061	977	1012	1009.7	979.853	939.654	1068.92	1003.33	1053.28
RLTA1_RS06125	5303	0.436183	0.254882	1.71131	0.0870239	0.134189	5253	8801	5199	5423	3299	4488	5809.34	7434.22	5051.97	5463.47	3387.91	4671.08
RLTA1_RS06130	3279.47	0.407384	0.0763771	5.33385	9.6154e-08	3.86509e-07	3363	4340	3945	2854	2776	2625	3719.17	3666	3833.44	2875.3	2850.82	2732.08
RLTA1_RS06135	279.131	-0.580954	0.133582	-4.34904	1.36735e-05	4.25085e-05	195	245	256	365	317	298	215.652	206.952	248.76	367.724	325.543	310.156
RLTA1_RS06140	2251.86	0.0808848	0.0849821	0.951786	0.341205	0.43358	2189	2601	2396	2269	2004	2134	2420.84	2197.07	2328.24	2285.93	2058.01	2221.05
RLTA1_RS06145	931.424	0.07228	0.0995187	0.726296	0.467657	0.559812	847	1078	1047	965	902	793	936.705	910.588	1017.39	972.202	926.31	825.349
RLTA1_RS06150	2057.99	0.157417	0.0861429	1.82739	0.0676409	0.107353	1998	2480	2271	2075	1775	1848	2209.61	2094.86	2206.78	2090.49	1822.84	1923.39
RLTA1_RS06155	496.926	0.217785	0.104193	2.0902	0.0365996	0.0622274	498	633	533	468	439	438	550.743	534.696	517.927	471.493	450.831	455.868
RLTA1_RS06160	370.807	0.0105957	0.122858	0.0862433	0.931273	0.949045	334	410	413	410	336	336	369.374	346.328	401.321	413.06	345.055	349.707
RLTA1_RS06165	431.292	-0.188653	0.11664	-1.61739	0.105794	0.158622	331	523	412	485	449	413	366.056	441.779	400.349	488.62	461.101	429.848
RLTA1_RS06170	2857.84	-1.69539	0.0939298	-18.0495	7.95732e-73	6.0703e-71	1148	1502	1551	4482	4390	3918	1269.58	1268.74	1507.14	4515.45	4508.31	4077.83
RLTA1_RS06175	699.524	-0.14544	0.0975186	-1.4914	0.135855	0.196645	607	752	707	752	726	673	671.287	635.215	687.006	757.612	745.566	700.454
RLTA1_RS06180	182.47	0.485557	0.149594	3.24584	0.00117105	0.00273167	182	236	245	149	149	147	201.276	199.349	238.072	150.112	153.016	152.997
RLTA1_RS06185	133.613	0.287846	0.171852	1.67496	0.0939418	0.143079	143	158	154	124	130	98	158.145	133.463	149.645	124.925	133.504	101.998
RLTA1_RS06190	499.672	1.30395	0.123138	10.5893	3.34067e-26	4.55618e-25	619	910	700	318	234	292	684.558	768.678	680.204	320.373	240.306	303.912
RLTA1_RS06195	64.7287	0.363152	0.233611	1.55451	0.120062	0.176695	52	90	87	50	58	58	57.5073	76.0231	84.5397	50.3732	59.5631	60.366
RLTA1_RS06200	175.167	-0.792815	0.151021	-5.24968	1.5236e-07	5.99255e-07	124	153	122	218	229	203	137.133	129.239	118.55	219.627	235.172	211.281
RLTA1_RS06205	444.82	-1.68932	0.113705	-14.857	6.26257e-50	2.18466e-48	182	248	227	662	683	643	201.276	209.486	220.581	666.941	701.407	669.23
RLTA1_RS06210	467.122	-1.1999	0.120551	-9.95346	2.43553e-23	2.87053e-22	255	303	322	679	667	560	282.007	255.944	312.894	684.068	684.976	582.844
RLTA1_RS06215	2417.85	-1.60798	0.0895538	-17.9555	4.34956e-72	3.28202e-70	1052	1330	1335	3602	3742	3316	1163.42	1123.45	1297.25	3628.88	3842.85	3451.27
RLTA1_RS06220	2245	-0.0426984	0.088612	-0.481858	0.629907	0.706432	2064	2395	2399	2322	2277	2071	2282.6	2023.06	2331.16	2339.33	2338.37	2155.48
RLTA1_RS06225	1318.93	0.870549	0.106312	8.18865	2.64173e-16	2.09109e-15	1649	2089	1572	944	799	986	1823.64	1764.58	1527.54	951.045	820.534	1026.22
RLTA1_RS06230	194.827	0.467693	0.14575	3.20888	0.00133254	0.00307429	199	289	220	166	146	167	220.076	244.119	213.779	167.239	149.935	173.813
RLTA1_RS06235	318.383	0.96515	0.126113	7.65309	1.96206e-14	1.33489e-13	413	469	423	229	199	203	456.741	396.165	411.038	230.709	204.363	211.281
RLTA1_RS06240	71.3294	-0.372846	0.217676	-1.71285	0.0867409	0.133851	63	63	66	77	77	81	69.6723	53.2162	64.1336	77.5747	79.0752	84.3043
RLTA1_RS06245	1009.83	-0.385237	0.0939009	-4.10259	4.08557e-05	0.000119671	835	1022	866	1122	1186	1040	923.434	863.285	841.51	1130.37	1217.96	1082.43
RLTA1_RS06250	226.918	-0.506199	0.149323	-3.38997	0.000699014	0.00169255	182	248	156	264	279	237	201.276	209.486	151.588	265.97	286.519	246.668
RLTA1_RS06255	476.948	0.330662	0.108977	3.03424	0.00241142	0.00528746	520	591	536	427	407	402	575.073	499.218	520.842	430.187	417.969	418.399
RLTA1_RS06260	600.137	0.100799	0.101083	0.997196	0.31867	0.40778	563	761	615	578	589	529	622.627	642.818	597.608	582.314	604.874	550.58
RLTA1_RS06265	750.985	-0.147482	0.099088	-1.48839	0.136648	0.197668	672	785	754	750	811	748	743.171	663.09	732.677	755.598	832.857	778.514
RLTA1_RS06270	2629.65	0.180695	0.0791931	2.2817	0.0225073	0.0403735	2552	3187	2952	2371	2395	2447	2822.28	2692.06	2868.52	2388.7	2459.55	2546.82
RLTA1_RS06275	838.076	-0.809404	0.0939716	-8.61328	7.09972e-18	6.27052e-17	534	737	631	1097	991	1037	590.556	622.545	613.156	1105.19	1017.71	1079.3
RLTA1_RS06280	1092.71	-0.0150177	0.104592	-0.143584	0.885829	0.91523	1032	1108	1220	1139	1058	1018	1141.3	935.929	1185.5	1147.5	1086.51	1059.53
RLTA1_RS06285	1529.8	-0.0427797	0.0851991	-0.502114	0.615587	0.695768	1369	1719	1601	1466	1544	1532	1513.99	1452.04	1555.72	1476.94	1585.61	1594.5
RLTA1_RS06290	1033.82	0.0256675	0.0876222	0.292933	0.769573	0.822457	957	1247	1047	1020	976	1003	1058.36	1053.34	1017.39	1027.61	1002.3	1043.92
RLTA1_RS06295	215.267	0.48962	0.140698	3.47994	0.000501522	0.00124221	240	295	247	187	156	181	265.418	249.187	240.015	188.396	160.204	188.384
RLTA1_RS06300	214.981	0.907817	0.144238	6.29389	3.09615e-10	1.54296e-09	266	327	279	128	157	152	294.172	276.217	271.11	128.955	161.231	158.201
RLTA1_RS06305	363.883	0.671282	0.120633	5.56466	2.62662e-08	1.11865e-07	396	501	494	255	279	287	437.94	423.195	480.03	256.903	286.519	298.708
RLTA1_RS06310	1304.5	0.601707	0.0923977	6.51214	7.4088e-11	3.87873e-10	1559	1765	1548	1015	1019	998	1724.11	1490.9	1504.22	1022.58	1046.46	1038.71
RLTA1_RS06315	184.025	-0.0201202	0.146203	-0.137618	0.890543	0.919005	172	218	179	176	173	193	190.216	184.145	173.938	177.314	177.662	200.873
RLTA1_RS06320	434.185	-0.390388	0.124122	-3.1452	0.00165976	0.00376046	344	384	436	527	478	437	380.433	324.365	423.67	530.933	490.882	454.827
RLTA1_RS06325	1770.41	-0.40855	0.0922433	-4.42905	9.46512e-06	3.02936e-05	1424	1662	1633	2074	1809	2027	1574.82	1403.89	1586.82	2089.48	1857.75	2109.69
RLTA1_RS06330	955.048	0.200369	0.0970004	2.06565	0.038862	0.0656079	945	1180	1052	864	799	937	1045.08	996.747	1022.25	870.448	820.534	975.224
RLTA1_RS06335	1169.49	-0.857376	0.0973879	-8.80372	1.32351e-18	1.21532e-17	697	1003	902	1492	1585	1337	770.819	847.235	876.492	1503.14	1627.72	1391.54
RLTA1_RS06340	484.307	0.0329843	0.125888	0.262012	0.793312	0.841976	481	544	493	552	395	455	531.942	459.517	479.058	556.12	405.646	473.561
RLTA1_RS06345	542.942	-0.0813738	0.104413	-0.779348	0.435775	0.528857	450	633	566	556	568	511	497.659	534.696	549.994	560.15	583.308	531.846
RLTA1_RS06350	1921.32	0.195422	0.0839364	2.32822	0.0199005	0.0361175	1968	2379	2026	1775	1695	1772	2176.43	2009.54	1968.71	1788.25	1740.68	1844.29
RLTA1_RS06355	3469.21	0.641563	0.0831395	7.71671	1.19371e-14	8.33677e-14	3837	5130	4227	2789	2427	2718	4243.37	4333.32	4107.46	2809.82	2492.41	2828.88
RLTA1_RS06360	300.042	0.591906	0.123858	4.77891	1.7625e-06	6.14221e-06	347	402	370	236	238	226	383.751	339.57	359.537	237.761	244.414	235.219
RLTA1_RS06365	2297.65	0.100941	0.104669	0.964379	0.334856	0.426214	1912	3100	2469	2053	2437	2001	2114.5	2618.57	2399.18	2068.32	2502.68	2082.63
RLTA1_RS06370	6428.38	0.20325	0.0857167	2.37118	0.0177313	0.0324949	6076	8243	7161	6009	5254	6226	6719.51	6962.87	6958.49	6053.85	5395.6	6479.98
RLTA1_RS06375	1634.89	-0.333572	0.0857276	-3.89107	9.98019e-05	0.00027504	1274	1664	1570	1792	1712	1831	1408.93	1405.58	1525.6	1805.37	1758.14	1905.69
RLTA1_RS06380	1070.08	0.572785	0.0994808	5.75775	8.52436e-09	3.81044e-08	1127	1442	1415	805	924	789	1246.36	1218.06	1374.98	811.008	948.903	821.186
RLTA1_RS06385	1404.3	0.999738	0.0962075	10.3915	2.71136e-25	3.46634e-24	1824	2040	1932	879	890	969	2017.18	1723.19	1877.36	885.56	913.986	1008.53
RLTA1_RS06390	4591.97	0.176073	0.0793535	2.21884	0.0264977	0.0466988	4200	6094	4962	4365	4031	4228	4644.82	5147.61	4821.68	4397.58	4139.64	4400.48
RLTA1_RS06395	3884.22	0.0404689	0.0823399	0.491486	0.623083	0.702068	3838	4377	3989	3858	3633	3718	4244.48	3697.26	3876.19	3886.79	3730.91	3869.67
RLTA1_RS06400	1405.54	0.128629	0.0882116	1.45818	0.14479	0.20784	1376	1607	1571	1340	1312	1278	1521.73	1357.43	1526.57	1350	1347.36	1330.13
RLTA1_RS06405	767.375	-0.409152	0.0985898	-4.15005	3.32407e-05	9.8783e-05	577	769	710	817	913	832	638.11	649.575	689.922	823.098	937.606	865.94
RLTA1_RS06410	779.888	-0.0261297	0.100391	-0.260279	0.794648	0.84314	646	909	860	801	790	714	714.417	767.833	835.68	806.978	811.291	743.127
RLTA1_RS06415	293.459	0.150444	0.123456	1.21861	0.222993	0.301171	276	359	327	261	288	265	305.231	303.248	317.753	262.948	295.762	275.81
RLTA1_RS06420	972.172	-0.0424637	0.10272	-0.413393	0.679319	0.747951	820	1111	1058	977	1058	854	906.846	938.463	1028.08	984.292	1086.51	888.838
RLTA1_RS06425	2386.82	0.12582	0.0807659	1.55783	0.119273	0.175795	2206	2946	2618	2220	2146	2314	2439.64	2488.49	2543.96	2236.57	2203.84	2408.4
RLTA1_RS06430	3194.33	-0.102875	0.0804253	-1.27914	0.200848	0.275497	2912	3570	3094	3398	3054	3232	3220.41	3015.58	3006.5	3423.36	3136.31	3363.84
RLTA1_RS06435	866.527	0.135308	0.0906462	1.49271	0.135513	0.196226	836	1043	943	812	814	791	924.54	881.023	916.332	818.06	835.938	823.268
RLTA1_RS06440	903.125	0.31313	0.098805	3.16917	0.00152876	0.0034887	952	1067	1080	806	803	748	1052.83	901.296	1049.46	812.015	824.641	778.514
RLTA1_RS06445	219.85	-0.137225	0.142586	-0.962404	0.335847	0.427318	191	269	195	254	210	211	211.229	227.225	189.485	255.896	215.66	219.607
RLTA1_RS06450	2746.33	-0.356365	0.0804372	-4.43036	9.40771e-06	3.01238e-05	2108	2820	2586	2969	3139	2918	2331.26	2382.06	2512.87	2991.16	3223.6	3037.04
RLTA1_RS06455	431.554	-0.0217342	0.117633	-0.184763	0.853415	0.889017	414	449	462	403	444	424	457.846	379.271	448.935	406.008	455.966	441.296
RLTA1_RS06460	671.979	-0.325726	0.106803	-3.04978	0.00229006	0.00504526	570	676	606	800	648	740	630.368	571.018	588.863	805.971	665.464	770.187
RLTA1_RS06465	3253.18	-1.1524	0.0782771	-14.7221	4.65319e-49	1.56808e-47	1776	2379	2143	4378	4545	4213	1964.1	2009.54	2082.4	4410.67	4667.49	4384.86
RLTA1_RS06470	3505.44	-1.33944	0.086571	-15.4722	5.34687e-54	2.17064e-52	1709	2276	2207	5066	5121	4528	1890	1922.54	2144.59	5103.81	5259.01	4712.71
RLTA1_RS06475	117.749	0.269425	0.187916	1.43375	0.151644	0.216251	117	150	134	118	119	76	129.391	126.705	130.211	118.881	122.207	79.1003
RLTA1_RS06480	1289.67	0.921688	0.0977088	9.433	3.9851e-21	4.23006e-20	1639	1856	1734	846	823	937	1812.59	1567.77	1684.96	852.314	845.18	975.224
RLTA1_RS06485	129.555	1.42282	0.187364	7.59388	3.1046e-14	2.08032e-13	169	228	192	57	89	60	186.899	192.592	186.57	57.4254	91.3986	62.4476
RLTA1_RS06490	42.1885	0.699787	0.294329	2.37757	0.0174274	0.0319939	59	67	36	33	31	30	65.2487	56.595	34.9819	33.2463	31.8355	31.2238
RLTA1_RS06495	432.352	0.316385	0.137249	2.3052	0.0211557	0.0382156	513	447	510	397	367	362	567.332	377.581	495.577	399.963	376.891	376.767
RLTA1_RS06500	1326.27	0.446602	0.0971084	4.59901	4.24507e-06	1.42021e-05	1261	1968	1576	1165	1016	1107	1394.55	1662.37	1531.43	1173.69	1043.38	1152.16
RLTA1_RS06505	148.919	0.00954297	0.164474	0.0580213	0.953732	0.965132	113	184	172	145	139	151	124.968	155.425	167.136	146.082	142.746	157.16
RLTA1_RS06510	109.355	-0.0628721	0.20256	-0.310387	0.756266	0.812819	78	122	135	88	128	111	86.2609	103.054	131.182	88.6568	131.45	115.528
RLTA1_RS06515	73.3311	-0.290842	0.260197	-1.11778	0.263663	0.347512	41	80	87	81	104	52	45.3423	67.5761	84.5397	81.6045	106.803	54.1213
RLTA1_RS06520	164.628	-0.578015	0.153655	-3.76178	0.000168708	0.000450451	109	168	137	199	199	180	120.544	141.91	133.126	200.485	204.363	187.343
RLTA1_RS06525	136.154	-0.514005	0.175636	-2.92654	0.00342756	0.00729433	107	142	101	153	183	133	118.332	119.948	98.1438	154.142	187.932	138.426
RLTA1_RS06530	693.336	-0.0556912	0.102992	-0.540733	0.588691	0.672818	587	838	702	749	624	697	649.169	707.86	682.148	754.59	640.817	725.433
RLTA1_RS06535	3466.16	-1.03289	0.0787502	-13.116	2.66731e-39	6.21358e-38	2007	2657	2432	4518	4739	4373	2219.56	2244.37	2363.22	4551.72	4866.72	4551.39
RLTA1_RS06540	1492.75	-0.507637	0.0905807	-5.60426	2.0915e-08	8.99021e-08	1200	1343	1275	1781	1724	1625	1327.09	1134.43	1238.94	1794.29	1770.46	1691.29
RLTA1_RS06545	34818.4	-0.996655	0.0945373	-10.5424	5.50462e-26	7.34867e-25	18153	27982	26788	46925	44195	44684	20075.6	23636.4	26030.4	47275.2	45386.1	46506.8
RLTA1_RS06550	517.203	0.0568426	0.115366	0.492715	0.622214	0.701431	490	597	552	507	430	546	541.896	504.287	536.39	510.784	441.589	568.273
RLTA1_RS06555	371.334	0.444325	0.116903	3.8008	0.00014423	0.000390197	401	509	423	315	327	279	443.47	429.953	411.038	317.351	335.813	290.381
RLTA1_RS06560	3140.25	-0.0261601	0.087055	-0.300501	0.763795	0.818377	2971	3315	3346	3185	3027	3062	3285.66	2800.18	3251.38	3208.77	3108.58	3186.91
RLTA1_RS06565	516.654	-0.277366	0.116653	-2.3777	0.0174212	0.0319939	428	480	539	591	543	523	473.329	405.457	523.757	595.411	557.634	544.335
RLTA1_RS06570	909.162	-0.143376	0.0950455	-1.5085	0.131427	0.190871	804	986	896	894	998	900	889.151	832.875	870.662	900.672	1024.9	936.714
RLTA1_RS06575	578.664	0.91357	0.106519	8.57661	9.77141e-18	8.55399e-17	703	822	820	387	406	381	777.454	694.344	796.811	389.888	416.942	396.542
RLTA1_RS06580	1288.46	0.985306	0.0889532	11.0767	1.62791e-28	2.53385e-27	1606	1931	1780	818	872	840	1776.09	1631.12	1729.66	824.105	895.501	874.267
RLTA1_RS06585	576.123	0.230834	0.108261	2.1322	0.0329902	0.0567579	611	717	603	559	524	469	675.711	605.651	585.947	563.172	538.122	488.132
RLTA1_RS06590	292.142	0.471497	0.12723	3.70585	0.000210681	0.000552524	309	404	345	217	242	257	341.726	341.259	335.244	218.62	248.522	267.484
RLTA1_RS06595	1822.36	-0.0943299	0.082065	-1.14945	0.250369	0.332771	1637	2035	1811	1902	1754	1852	1810.37	1718.97	1759.79	1916.2	1801.27	1927.55
RLTA1_RS06600	1028.59	0.315317	0.0875841	3.60016	0.000318026	0.000810773	1051	1319	1179	920	896	867	1162.31	1114.16	1145.66	926.866	920.148	902.368
RLTA1_RS06605	101.671	0.306804	0.194789	1.57506	0.115243	0.170689	99	126	125	81	109	76	109.485	106.432	121.465	81.6045	111.938	79.1003
RLTA1_RS06610	626.696	-0.128361	0.100405	-1.27844	0.201096	0.275782	582	685	592	649	638	628	643.639	578.62	575.259	653.844	655.195	653.618
RLTA1_RS06615	1384.4	0.287772	0.0871415	3.30235	0.000958782	0.00226776	1450	1754	1525	1293	1188	1169	1603.57	1481.61	1481.87	1302.65	1220.02	1216.69
RLTA1_RS06620	386.863	0.891969	0.130195	6.85104	7.33169e-12	4.16162e-11	417	593	562	278	298	218	461.164	500.908	546.107	280.075	306.031	226.893
RLTA1_RS06625	2064.68	0.820086	0.0851845	9.62718	6.13932e-22	6.76494e-21	2400	3198	2627	1449	1381	1539	2654.18	2701.35	2552.71	1459.81	1418.22	1601.78
RLTA1_RS06635	1922.38	0.176908	0.0862716	2.0506	0.0403064	0.067717	1873	2474	2016	1823	1632	1827	2071.37	2089.79	1958.99	1836.61	1675.98	1901.53
RLTA1_RS06640	1553.88	0.800247	0.102952	7.77304	7.66272e-15	5.44469e-14	1992	2322	1810	1180	1007	1131	2202.97	1961.4	1758.81	1188.81	1034.14	1177.14
RLTA1_RS06645	48.7341	0.0679183	0.261633	0.259594	0.795177	0.843316	47	47	60	50	42	47	51.9777	39.701	58.3032	50.3732	43.1319	48.9173
RLTA1_RS06650	95.7918	0.272508	0.189531	1.4378	0.15049	0.214738	96	128	103	81	93	80	106.167	108.122	100.087	81.6045	95.5064	83.2635
RLTA1_RS06655	98.4927	0.162962	0.191387	0.851476	0.394505	0.487739	104	130	90	94	93	85	115.015	109.811	87.4548	94.7016	95.5064	88.4675
RLTA1_RS06660	729.542	-1.07574	0.105367	-10.2095	1.79804e-24	2.22893e-23	415	514	531	1041	967	890	458.952	434.176	515.984	1048.77	993.061	926.306
RLTA1_RS06665	1970.72	-0.806324	0.0909652	-8.86409	7.71308e-19	7.23571e-18	1348	1695	1420	2693	2227	2423	1490.77	1431.77	1379.84	2713.1	2287.02	2521.84
RLTA1_RS06670	3377.53	-1.08024	0.0803131	-13.4504	3.06354e-41	7.67765e-40	2039	2420	2274	4636	4537	4253	2254.95	2044.18	2209.69	4670.6	4659.28	4426.5
RLTA1_RS06675	589.833	0.0928281	0.100793	0.920976	0.357063	0.449942	554	702	639	543	550	577	612.674	592.98	620.929	547.053	564.823	600.538
RLTA1_RS06680	311.861	-0.171482	0.122447	-1.40046	0.161375	0.228626	258	353	305	356	313	299	285.325	298.18	296.375	358.657	321.436	311.197
RLTA1_RS06685	650.779	0.337915	0.106414	3.17547	0.00149596	0.0034206	593	858	822	595	542	547	655.804	724.754	798.754	599.441	556.607	569.314
RLTA1_RS06690	5731.14	-0.242817	0.0775239	-3.13216	0.00173526	0.00392129	4541	6131	5710	6033	6000	6147	5021.93	5178.86	5548.52	6078.03	6161.7	6397.76
RLTA1_RS06695	3938.19	0.631005	0.0840238	7.50984	5.92008e-14	3.86615e-13	4500	5277	5068	2888	3045	3107	4976.59	4457.49	4924.68	2909.55	3127.07	3233.75
RLTA1_RS06700	519.57	0.385865	0.116274	3.3186	0.000904711	0.0021516	487	674	677	480	447	393	538.578	569.329	657.855	483.582	459.047	409.032
RLTA1_RS06705	409.616	-0.0890474	0.113988	-0.7812	0.434685	0.528011	334	476	431	404	399	433	369.374	402.078	418.812	407.015	409.753	450.664
RLTA1_RS06710	2417.98	-1.26554	0.09084	-13.9316	4.07263e-44	1.13543e-42	1220	1580	1624	3441	3191	3365	1349.21	1334.63	1578.07	3466.68	3277	3502.27
RLTA1_RS06715	280.812	-0.145882	0.125372	-1.16359	0.244591	0.326278	225	316	292	299	282	283	248.83	266.926	283.742	301.232	289.6	294.545
RLTA1_RS06720	173.565	-0.0963179	0.152862	-0.630097	0.528631	0.615938	143	209	173	167	163	195	158.145	176.543	168.108	168.246	167.393	202.955
RLTA1_RS06725	233.594	0.255894	0.137227	1.86474	0.0622177	0.0994509	208	308	280	225	193	206	230.029	260.168	272.082	226.679	198.201	214.403
RLTA1_RS06730	148.742	0.167695	0.169993	0.98648	0.323897	0.413859	151	165	171	114	142	153	166.992	139.376	166.164	114.851	145.827	159.241
RLTA1_RS06735	409.763	0.317688	0.118408	2.68301	0.00729638	0.0145718	397	539	483	321	356	390	439.046	455.294	469.341	323.396	365.594	405.91
RLTA1_RS06740	53.1748	0.481577	0.247194	1.94817	0.0513943	0.0839679	55	80	59	43	40	47	60.825	67.5761	57.3315	43.3209	41.078	48.9173
RLTA1_RS06745	129.07	-0.267601	0.171657	-1.55893	0.119013	0.175449	114	145	106	154	134	125	126.074	122.482	103.002	155.149	137.611	130.099
RLTA1_RS06750	589.139	-1.29126	0.13479	-9.57974	9.72919e-22	1.06195e-20	278	465	333	997	712	745	307.443	392.786	323.583	1004.44	731.189	775.391
RLTA1_RS06755	12713.4	-2.7584	0.113792	-24.2407	8.29135e-130	1.6929e-127	2653	4404	3257	25948	19831	19172	2933.98	3720.06	3164.89	26141.7	20365.5	19954.1
RLTA1_RS06760	594.047	0.499944	0.116684	4.28461	1.83057e-05	5.61794e-05	686	838	640	541	425	475	758.654	707.86	621.901	545.038	436.454	494.377
RLTA1_RS06765	530.633	0.00404252	0.106034	0.0381247	0.969588	0.976906	513	617	521	522	492	536	567.332	521.181	506.266	525.896	505.26	557.865
RLTA1_RS06770	1280.08	0.388428	0.0874608	4.44116	8.94736e-06	2.87159e-05	1358	1709	1450	1044	1117	1083	1501.82	1443.59	1408.99	1051.79	1147.1	1127.18
RLTA1_RS06775	703.784	0.00810298	0.0988181	0.0819989	0.934648	0.951367	620	883	705	736	667	653	685.664	745.871	685.063	741.493	684.976	679.638
RLTA1_RS06780	516.566	0.0404568	0.111665	0.362304	0.717125	0.781029	497	620	513	545	441	505	549.637	523.715	498.493	549.068	452.885	525.601
RLTA1_RS06785	1388.16	0.33526	0.101865	3.29122	0.000997526	0.00235059	1551	1621	1609	1295	1119	1179	1715.27	1369.26	1563.5	1304.67	1149.16	1227.1
RLTA1_RS06790	1839.96	-0.0159746	0.0834779	-0.191364	0.848241	0.885231	1695	2123	1875	1734	1880	1799	1874.52	1793.3	1821.98	1746.94	1930.67	1872.39
RLTA1_RS06795	1835.48	-0.0431773	0.0822098	-0.525209	0.599438	0.681621	1558	2166	1925	1829	1790	1834	1723.01	1829.62	1870.56	1842.65	1838.24	1908.82
RLTA1_RS06800	1019.33	0.424146	0.0941782	4.50366	6.67946e-06	2.17898e-05	1127	1366	1137	898	801	849	1246.36	1153.86	1104.85	904.702	822.588	883.634
RLTA1_RS06805	702.839	-0.139724	0.101048	-1.38275	0.166743	0.234983	622	819	645	756	665	736	687.876	691.81	626.76	761.642	682.922	766.024
RLTA1_RS06810	229.639	-0.0565966	0.142814	-0.396296	0.691887	0.75938	222	253	223	199	242	243	245.512	213.709	216.694	200.485	248.522	252.913
RLTA1_RS06815	876.277	-0.0383333	0.0949153	-0.403868	0.68631	0.754332	846	980	856	884	871	843	935.599	827.807	831.793	890.598	894.474	877.389
RLTA1_RS06820	56.8029	-0.509582	0.259819	-1.96129	0.0498447	0.0818213	46	38	60	77	61	57	50.8718	32.0986	58.3032	77.5747	62.644	59.3252
RLTA1_RS06825	563.172	-0.201671	0.107693	-1.87265	0.0611163	0.0979158	452	683	508	598	612	555	499.871	576.931	493.634	602.463	628.494	577.64
RLTA1_RS06830	508.853	-0.189118	0.106805	-1.77069	0.0766126	0.120218	419	609	461	546	522	520	463.376	514.423	447.963	550.075	536.068	541.213
RLTA1_RS06835	531.371	-0.402542	0.115052	-3.49879	0.000467372	0.00116248	377	540	514	587	652	533	416.928	456.139	499.464	591.381	669.572	554.743
RLTA1_RS06840	181.034	-0.446931	0.161924	-2.76013	0.00577782	0.0117658	107	208	169	221	194	198	118.332	175.698	164.221	222.649	199.228	206.077
RLTA1_RS06845	694.708	-0.120039	0.118457	-1.01335	0.310891	0.399742	570	751	754	665	824	629	630.368	634.371	732.677	669.963	846.207	654.659
RLTA1_RS06850	228.347	0.214352	0.1407	1.52347	0.127641	0.186035	217	271	275	216	223	180	239.982	228.914	267.223	217.612	229.01	187.343
RLTA1_RS06855	12.5206	0.0701554	0.518416	0.135327	0.892354	0.919507	11	24	6	13	13	10	12.165	20.2728	5.83032	13.097	13.3504	10.4079
RLTA1_RS06860	535.609	-0.708875	0.111517	-6.35665	2.06199e-10	1.03802e-09	336	480	455	674	685	588	371.586	405.457	442.133	679.03	703.461	611.987
RLTA1_RS06865	19.2782	0.531111	0.401913	1.32146	0.186349	0.258727	25	22	23	17	16	13	27.6477	18.5834	22.3496	17.1269	16.4312	13.5303
RLTA1_RS06870	100.336	-0.0301965	0.188275	-0.160386	0.872577	0.904499	90	132	89	97	100	100	99.5318	111.501	86.4831	97.7239	102.695	104.079
RLTA1_RS06875	297.32	0.513715	0.126678	4.05527	5.0077e-05	0.000144787	335	400	351	220	245	251	370.48	337.881	341.074	221.642	251.603	261.239
RLTA1_RS06880	114.213	-0.0384525	0.18775	-0.204807	0.837723	0.876748	103	122	125	140	95	104	113.909	103.054	121.465	141.045	97.5603	108.243
RLTA1_RS06890	2898.01	-1.06328	0.0976799	-10.8854	1.3536e-27	2.01214e-26	1595	2334	1946	4190	3322	3967	1763.93	1971.53	1890.97	4221.27	3411.53	4128.83
RLTA1_RS06895	78.334	1.91332	0.23323	8.20354	2.33404e-16	1.85176e-15	129	141	113	32	30	34	142.662	119.103	109.804	32.2388	30.8085	35.387
RLTA1_RS06900	39.3655	-0.0653601	0.286946	-0.227779	0.819818	0.862039	37	48	35	45	43	30	40.9186	40.5457	34.0102	45.3359	44.1589	31.2238
RLTA1_RS06905	107.999	0.299662	0.196132	1.52785	0.126549	0.184792	129	132	107	109	76	98	142.662	111.501	103.974	109.814	78.0483	101.998
RLTA1_RS06910	62.1262	-0.0712839	0.234227	-0.304337	0.760872	0.816	62	61	64	71	54	61	68.5664	51.5268	62.1901	71.5299	55.4553	63.4884
RLTA1_RS06915	373.512	-0.583387	0.130418	-4.47322	7.70503e-06	2.49479e-05	223	394	325	425	474	414	246.618	332.812	315.809	428.172	486.775	430.889
RLTA1_RS06920	174.012	0.0466101	0.160298	0.290772	0.771226	0.823542	183	204	161	194	148	159	202.381	172.319	156.447	195.448	151.989	165.486
RLTA1_RS06925	436.171	0.488323	0.116581	4.18871	2.80541e-05	8.40895e-05	512	560	504	380	335	347	566.226	473.033	489.747	382.836	344.029	361.155
RLTA1_RS06930	1111.81	0.295302	0.0909092	3.24832	0.00116087	0.00271066	1134	1453	1229	964	928	1029	1254.1	1227.35	1194.24	971.195	953.01	1070.98
RLTA1_RS06935	194.97	-0.0233218	0.146622	-0.159061	0.873621	0.905413	188	207	204	208	195	172	207.911	174.853	198.231	209.552	200.255	179.017
RLTA1_RS06940	115.624	0.121199	0.188468	0.643074	0.520176	0.607411	118	138	118	122	82	120	130.497	116.569	114.663	122.911	84.21	124.895
RLTA1_RS06945	128.109	0.589642	0.173326	3.40193	0.000669125	0.00162529	155	165	156	110	91	98	171.416	139.376	151.588	110.821	93.4525	101.998
RLTA1_RS06950	486.886	0.774079	0.113802	6.80198	1.03194e-11	5.81469e-11	579	682	646	381	364	307	640.322	576.086	627.731	383.844	373.81	319.524
RLTA1_RS06955	127.645	0.650479	0.174263	3.73275	0.000189398	0.000501259	142	202	144	93	108	90	157.039	170.63	139.928	93.6941	110.911	93.6714
RLTA1_RS06960	117.874	0.0500223	0.189853	0.263479	0.792181	0.841518	108	125	139	114	136	89	119.438	105.588	135.069	114.851	139.665	92.6306
RLTA1_RS06965	683.508	0.0740659	0.114921	0.644492	0.519257	0.606848	602	826	761	669	737	545	665.757	697.723	739.479	673.993	756.863	567.233
RLTA1_RS06970	489.747	0.622061	0.113695	5.47129	4.46767e-08	1.85494e-07	591	670	579	402	386	341	653.592	565.95	562.626	405	396.403	354.911
RLTA1_RS06975	81.7639	-0.0452968	0.203484	-0.222607	0.823842	0.865508	73	87	90	89	75	79	80.7314	73.489	87.4548	89.6642	77.0213	82.2227
RLTA1_RS06980	950.583	-0.830923	0.103427	-8.03394	9.43931e-16	7.11484e-15	589	816	732	1186	1323	1055	651.381	689.276	711.299	1194.85	1358.66	1098.04
RLTA1_RS06985	223.039	0.340338	0.144403	2.35687	0.0184299	0.0336863	189	319	276	190	191	196	209.017	269.46	268.195	191.418	196.148	203.996
RLTA1_RS06990	1904.37	0.322648	0.0809162	3.98743	6.67915e-05	0.000190261	1934	2412	2237	1710	1650	1594	2138.83	2037.42	2173.74	1722.76	1694.47	1659.03
RLTA1_RS06995	872.687	0.2602	0.0981482	2.65109	0.00802327	0.0158682	921	1027	997	764	797	762	1018.54	867.508	968.805	769.702	818.48	793.085
RLTA1_RS07000	68.2049	0.998538	0.229059	4.35931	1.30475e-05	4.07448e-05	93	98	90	51	42	40	102.85	82.7807	87.4548	51.3806	43.1319	41.6317
RLTA1_RS07005	8361.46	0.170084	0.095382	1.78319	0.0745555	0.11734	6942	10787	10055	7402	7910	7714	7677.22	9111.79	9770.65	7457.24	8123.18	8028.68
RLTA1_RS07010	7918.63	0.451035	0.0827738	5.449	5.06535e-08	2.09059e-07	7705	11103	9816	6465	6248	6864	8521.03	9378.72	9538.41	6513.25	6416.39	7144.01
RLTA1_RS07015	114.378	0.294234	0.189954	1.54898	0.121387	0.178342	135	120	132	110	89	101	149.298	101.364	128.267	110.821	91.3986	105.12
RLTA1_RS07020	68.5631	-0.858774	0.225442	-3.80928	0.000139371	0.000377345	43	57	52	101	76	82	47.5541	48.148	50.5295	101.754	78.0483	85.3451
RLTA1_RS07025	393.97	-0.28361	0.114116	-2.48528	0.0129449	0.0244794	338	414	353	401	429	435	373.797	349.706	343.017	403.993	440.562	452.745
RLTA1_RS07030	204.752	0.969505	0.144736	6.69843	2.10674e-11	1.15979e-10	255	306	281	135	148	122	282.007	258.479	273.053	136.008	151.989	126.977
RLTA1_RS07035	29.0276	-0.155652	0.331462	-0.469592	0.638646	0.714156	18	39	30	34	27	29	19.9064	32.9433	29.1516	34.2538	27.7277	30.183
RLTA1_RS07040	1333.9	-0.830942	0.0927386	-8.96004	3.24548e-19	3.0948e-18	851	1197	954	1816	1543	1643	941.129	1011.11	927.021	1829.55	1584.59	1710.02
RLTA1_RS07045	1176.79	0.292235	0.123557	2.36517	0.0180216	0.0329921	1344	1389	1264	887	1210	996	1486.34	1173.29	1228.25	893.62	1242.61	1036.63
RLTA1_RS07050	64.8734	1.72279	0.258627	6.66129	2.71426e-11	1.47552e-10	106	116	86	21	31	36	117.226	97.9853	83.568	21.1567	31.8355	37.4686
RLTA1_RS07055	46.4298	1.08451	0.287049	3.77814	0.000158003	0.000424316	62	74	60	23	42	22	68.5664	62.5079	58.3032	23.1717	43.1319	22.8975
RLTA1_RS07060	146.445	0.0204737	0.165511	0.1237	0.901553	0.925352	140	183	137	165	126	135	154.827	154.58	133.126	166.231	129.396	140.507
RLTA1_RS07065	499.065	1.42623	0.132535	10.7611	5.25397e-27	7.47398e-26	790	744	701	260	254	277	873.668	628.458	681.176	261.94	260.845	288.3
RLTA1_RS07075	818.192	0.0124141	0.0913975	0.135825	0.89196	0.919507	734	968	860	823	780	782	811.738	817.671	835.68	829.142	801.022	813.901
RLTA1_RS07080	405.029	0.421412	0.111812	3.76894	0.00016394	0.00043924	408	557	483	339	357	318	451.211	470.499	469.341	341.53	366.621	330.972
RLTA1_RS07085	10674.2	-0.715015	0.0715966	-9.98671	1.74278e-23	2.07519e-22	7308	9490	8385	13600	12565	12677	8081.99	8016.22	8147.88	13701.5	12903.6	13194.1
RLTA1_RS07090	20951.6	-0.224322	0.0847226	-2.64773	0.00810351	0.01601	17758	21880	20436	24144	19918	22052	19638.7	18482.1	19858.1	24324.2	20454.8	22951.6
RLTA1_RS07095	81284.3	-1.08252	0.0814273	-13.2943	2.49765e-40	5.97886e-39	46060	59896	56495	114303	98712	110250	50938.2	50594.2	54897.4	115156	101372	114747
RLTA1_RS07100	13124.5	0.947801	0.107054	8.85351	8.48077e-19	7.91311e-18	15853	21927	16267	9126	7308	9788	17532	18521.8	15807	9194.11	7504.96	10187.3
RLTA1_RS07105	129.059	0.917888	0.173846	5.2799	1.29255e-07	5.12445e-07	171	184	167	85	92	84	189.111	155.425	162.277	85.6344	94.4795	87.4267
RLTA1_RS07110	248.155	0.381813	0.137214	2.78261	0.00539235	0.0110751	231	374	278	227	203	202	255.465	315.918	270.138	228.694	208.471	210.24
RLTA1_RS07115	387.308	-0.406517	0.113452	-3.58316	0.000339461	0.000862985	281	398	362	442	425	426	310.761	336.191	351.763	445.299	436.454	443.378
RLTA1_RS07120	1139.31	-0.984198	0.102502	-9.60178	7.85744e-22	8.61712e-21	649	828	904	1527	1485	1419	717.735	699.413	878.435	1538.4	1525.02	1476.89
RLTA1_RS07125	177.353	0.142618	0.158617	0.899138	0.368579	0.462022	188	231	160	162	152	179	207.911	195.126	155.475	163.209	156.097	186.302
RLTA1_RS07130	936.07	-0.925484	0.0905167	-10.2244	1.54103e-24	1.91374e-23	574	765	675	1196	1233	1161	634.792	646.196	655.911	1204.93	1266.23	1208.36
RLTA1_RS07135	164.194	0.289329	0.158233	1.82851	0.0674734	0.107136	168	236	161	150	151	132	185.793	199.349	156.447	151.12	155.07	137.385
RLTA1_RS07140	26.1172	-0.240405	0.341497	-0.703973	0.481449	0.572004	20	30	25	31	29	23	22.1182	25.341	24.293	31.2314	29.7816	23.9383
RLTA1_RS07145	873.169	0.241111	0.129457	1.86248	0.0625349	0.0999236	668	1124	1182	801	771	772	738.747	949.444	1148.57	806.978	791.779	803.493
RLTA1_RS07150	198.894	0.234245	0.16134	1.45187	0.146539	0.210137	181	246	244	206	195	135	200.17	207.797	237.1	207.537	200.255	140.507
RLTA1_RS07155	1460.42	0.493277	0.100245	4.9207	8.62352e-07	3.11308e-06	1690	1975	1633	1311	1067	1174	1868.99	1668.29	1586.82	1320.78	1095.76	1221.89
RLTA1_RS07160	4307.57	0.0616473	0.0830218	0.742543	0.457758	0.550738	4183	4821	4633	4016	4278	4041	4626.02	4072.3	4501.98	4045.97	4393.3	4205.85
RLTA1_RS07165	3125.13	-0.180531	0.0821138	-2.19855	0.02791	0.0488777	2693	3286	3125	3357	3054	3307	2978.21	2775.69	3036.63	3382.05	3136.31	3441.9
RLTA1_RS07170	5350.67	-0.0906013	0.0796037	-1.13815	0.255056	0.337997	4903	6086	5131	5698	5066	5392	5422.27	5140.85	4985.9	5740.53	5202.53	5611.96
RLTA1_RS07175	671.221	0.612199	0.116143	5.27108	1.35624e-07	5.36775e-07	861	863	777	541	519	493	952.188	728.977	755.027	545.038	532.987	513.111
RLTA1_RS07180	7766.21	-0.386888	0.071708	-5.39532	6.84021e-08	2.7834e-07	5995	7912	7080	8582	8556	8620	6629.93	6683.28	6879.78	8646.05	8786.59	8971.64
RLTA1_RS07185	8711.87	-0.129127	0.0721032	-1.79087	0.0733147	0.115644	7669	9522	8689	9164	8739	8740	8481.22	8043.25	8443.28	9232.39	8974.52	9096.54
RLTA1_RS07190	4677.35	-0.714792	0.09314	-7.67438	1.66221e-14	1.13685e-13	2963	3977	4105	6055	5684	5286	3276.81	3359.38	3988.91	6100.19	5837.19	5501.64
RLTA1_RS07195	14941.2	-0.41961	0.0707002	-5.93506	2.93732e-09	1.35571e-08	11713	14818	13256	16810	17089	16152	12953.5	12516.8	12881.1	16935.5	17549.6	16810.9
RLTA1_RS07200	4924.57	-0.187736	0.0748823	-2.50708	0.0121734	0.0231592	4131	5304	4904	5140	5247	4964	4568.51	4480.3	4765.32	5178.36	5388.41	5166.5
RLTA1_RS07205	1980.92	-0.323602	0.0796558	-4.06251	4.85479e-05	0.000140836	1636	2047	1792	2140	2148	2156	1809.27	1729.1	1741.32	2155.97	2205.89	2243.95
RLTA1_RS07210	2033.34	-0.225184	0.084809	-2.65519	0.00792639	0.015699	1798	2200	1831	2245	2158	2014	1988.43	1858.34	1779.22	2261.76	2216.16	2096.16
RLTA1_RS07215	844.134	-0.206298	0.0957444	-2.15468	0.0311873	0.0540438	716	872	848	897	918	832	791.831	736.58	824.019	903.695	942.741	865.94
RLTA1_RS07220	7784.84	-0.294271	0.0725081	-4.05845	4.93991e-05	0.000143006	6444	8044	7266	8545	8154	8402	7126.48	6794.78	7060.52	8608.77	8373.76	8744.75
RLTA1_RS07225	6279.19	-0.30791	0.0736092	-4.18304	2.87643e-05	8.61068e-05	5111	6529	5833	7011	6506	6817	5652.3	5515.05	5668.05	7063.33	6681.34	7095.09
RLTA1_RS07230	4907.83	-0.320633	0.0742902	-4.31595	1.58917e-05	4.9053e-05	4019	5034	4526	5341	5470	5144	4444.65	4252.23	4398.01	5380.86	5617.42	5353.84
RLTA1_RS07235	484.731	-0.0434467	0.117593	-0.369467	0.711779	0.776792	379	601	519	492	518	432	419.14	507.665	504.323	495.672	531.96	449.623
RLTA1_RS07240	1847.74	-0.0249921	0.0831349	-0.300621	0.763704	0.818377	1744	2100	1846	1894	1757	1804	1928.71	1773.87	1793.8	1908.14	1804.35	1877.59
RLTA1_RS07245	196.946	-0.177482	0.15277	-1.16176	0.245332	0.327077	172	194	207	239	185	188	190.216	163.872	201.146	240.784	189.986	195.669
RLTA1_RS07250	94.4621	-0.513862	0.195121	-2.63356	0.00844942	0.0166211	59	105	81	108	114	104	65.2487	88.6936	78.7094	108.806	117.072	108.243
RLTA1_RS07260	14.1216	1.5674	0.524967	2.98571	0.0028292	0.0061242	14	29	24	12	2	7	15.4827	24.4963	23.3213	12.0896	2.0539	7.28556
RLTA1_RS07265	2070.99	0.518744	0.0886811	5.84955	4.92914e-09	2.23794e-08	2253	2867	2475	1772	1495	1717	2491.61	2421.76	2405.01	1785.23	1535.29	1787.04
RLTA1_RS07270	1450.11	0.0384048	0.0832766	0.461171	0.644676	0.719392	1343	1694	1536	1413	1432	1343	1485.24	1430.92	1492.56	1423.55	1470.59	1397.79
RLTA1_RS07275	530.127	-0.158672	0.107089	-1.48168	0.138425	0.199906	410	629	532	543	553	542	453.423	531.317	516.955	547.053	567.904	564.11
RLTA1_RS07280	163.8	0.256538	0.153236	1.67414	0.0941029	0.143259	168	219	169	147	154	136	185.793	184.99	164.221	148.097	158.15	141.548
RLTA1_RS07285	4829.36	0.04018	0.0746234	0.538438	0.590275	0.674294	4512	5802	4939	4824	4468	4648	4989.86	4900.96	4799.33	4860	4588.42	4837.61
RLTA1_RS07290	336.873	0.540446	0.121528	4.44711	8.70346e-06	2.79849e-05	387	453	399	267	287	249	427.987	382.65	387.716	268.993	294.735	259.158
RLTA1_RS07295	425.858	0.175914	0.116995	1.5036	0.132685	0.192498	430	528	447	411	421	339	475.541	446.002	434.359	414.067	432.346	352.829
RLTA1_RS07300	241.602	0.0653229	0.133809	0.488179	0.625423	0.703905	238	297	234	230	244	217	263.206	250.876	227.383	231.717	250.576	225.852
RLTA1_RS07305	871.499	-0.467521	0.0946271	-4.94067	7.78554e-07	2.82378e-06	679	814	779	989	955	1015	750.912	687.587	756.97	996.381	980.738	1056.41
RLTA1_RS07310	648.868	0.4648	0.110112	4.22116	2.43046e-05	7.35174e-05	719	909	715	576	467	553	795.149	767.833	694.78	580.299	479.586	575.559
RLTA1_RS07315	190.874	1.34651	0.159081	8.46429	2.57725e-17	2.18453e-16	282	327	241	103	104	108	311.866	276.217	234.185	103.769	106.803	112.406
RLTA1_RS07320	543.598	1.01104	0.106399	9.50235	2.05206e-21	2.20859e-20	645	862	760	370	369	317	713.312	728.132	738.508	372.761	378.945	329.932
RLTA1_RS07325	237.824	0.701202	0.31346	2.23697	0.0252881	0.0447261	238	435	260	222	117	192	263.206	367.445	252.647	223.657	120.153	199.832
RLTA1_RS07330	648.099	-0.341018	0.101448	-3.3615	0.000775202	0.00186403	516	637	625	703	684	732	570.649	538.075	607.325	708.247	702.434	761.861
RLTA1_RS07335	161.901	-0.416862	0.160813	-2.59221	0.00953618	0.0185383	115	151	166	194	164	184	127.18	127.55	161.306	195.448	168.42	191.506
RLTA1_RS07340	4068.25	-0.82008	0.0835746	-9.81255	9.94204e-23	1.14079e-21	2493	3497	3205	5038	5360	4808	2757.03	2953.92	3114.36	5075.6	5504.46	5004.14
RLTA1_RS07345	5546.81	-0.556999	0.0717837	-7.75941	8.53225e-15	6.05014e-14	4036	5365	4602	6570	6351	6411	4463.45	4531.82	4471.86	6619.03	6522.16	6672.53
RLTA1_RS07350	894.082	-0.67774	0.0962829	-7.03905	1.93559e-12	1.13872e-11	616	773	751	1028	1121	1070	681.24	652.954	729.762	1035.67	1151.21	1113.65
RLTA1_RS07355	368.699	0.906296	0.120847	7.49953	6.40464e-14	4.17474e-13	447	541	506	262	269	220	494.342	456.983	491.691	263.955	276.25	228.975
RLTA1_RS07360	1004.92	1.15375	0.0938399	12.2948	9.65484e-35	1.89333e-33	1316	1561	1427	645	578	601	1455.38	1318.58	1386.65	649.814	593.578	625.517
RLTA1_RS07365	713.374	0.759857	0.100744	7.54248	4.61108e-14	3.03989e-13	874	1021	888	523	538	489	966.565	862.44	862.888	526.903	552.5	508.948
RLTA1_RS07370	1465.94	-0.0571028	0.0925397	-0.617063	0.537193	0.623507	1210	1720	1563	1384	1554	1437	1338.15	1452.89	1518.8	1394.33	1595.88	1495.62
RLTA1_RS07375	10596.7	0.031573	0.0726354	0.434678	0.663796	0.735409	9491	13108	10876	10435	9930	10312	10496.2	11072.3	10568.4	10512.9	10197.6	10732.7
RLTA1_RS07380	1581.63	-0.36757	0.0838488	-4.38373	1.16665e-05	3.6813e-05	1204	1675	1437	1707	1797	1712	1331.51	1414.87	1396.36	1719.74	1845.43	1781.84
RLTA1_RS07385	5612.58	-0.224706	0.0799806	-2.80951	0.00496172	0.0102513	4584	5864	5667	6242	5896	5575	5069.49	4953.33	5506.74	6288.59	6054.9	5802.42
RLTA1_RS07390	3011.36	-0.486712	0.0821297	-5.92614	3.10146e-09	1.42585e-08	2238	2799	2764	3496	3481	3311	2475.03	2364.32	2685.84	3522.09	3574.82	3446.07
RLTA1_RS07395	69.911	0.255295	0.240888	1.05981	0.289232	0.376002	85	79	70	68	44	74	94.0023	66.7314	68.0204	68.5075	45.1858	77.0187
RLTA1_RS07400	55.2686	0.669189	0.244387	2.73824	0.00617694	0.0125052	63	86	63	42	45	38	69.6723	72.6443	61.2184	42.3135	46.2128	39.5502
RLTA1_RS07405	89.2488	0.60833	0.202171	3.00899	0.00262115	0.00571125	87	126	124	67	62	78	96.2141	106.432	120.493	67.5	63.6709	81.1819
RLTA1_RS07410	169.856	-0.102034	0.166079	-0.614367	0.538973	0.625155	179	183	144	187	149	178	197.958	154.58	139.928	188.396	153.016	185.261
RLTA1_RS07415	352.921	-0.445365	0.120052	-3.70978	0.000207439	0.000545281	275	325	328	427	376	388	304.125	274.528	318.724	430.187	386.133	403.828
RLTA1_RS07420	219.173	-0.497873	0.145356	-3.4252	0.000614346	0.0015038	137	230	204	251	238	263	151.51	194.281	198.231	252.873	244.414	273.729
RLTA1_RS07425	775.059	-0.598477	0.0932291	-6.41942	1.36794e-10	6.97741e-10	539	738	648	919	914	900	596.085	623.39	629.675	925.859	938.633	936.714
RLTA1_RS07430	279.153	-0.340302	0.127591	-2.66714	0.00765002	0.015208	206	311	255	307	321	286	227.817	262.702	247.789	309.291	329.651	297.667
RLTA1_RS07440	439.603	-0.152629	0.109765	-1.39051	0.164374	0.232251	396	461	435	458	462	434	437.94	389.407	422.698	461.418	474.451	451.704
RLTA1_RS07445	468.41	0.0416712	0.107745	0.386756	0.698936	0.765306	454	551	472	461	466	424	502.083	465.43	458.652	464.441	478.559	441.296
RLTA1_RS07455	552.898	-0.999928	0.138636	-7.21261	5.48891e-13	3.32786e-12	398	382	355	818	587	752	440.152	322.676	344.961	824.105	602.82	782.677
RLTA1_RS07460	1376.34	-1.58765	0.0952313	-16.6715	2.11333e-62	1.15518e-60	588	787	768	2100	1872	2074	650.275	664.78	746.281	2115.67	1922.45	2158.61
RLTA1_RS07465	38.339	-1.10951	0.306051	-3.62525	0.000288679	0.000742502	21	20	34	51	48	54	23.2241	16.894	33.0385	51.3806	49.2936	56.2029
RLTA1_RS07470	74.6999	-0.466539	0.215094	-2.169	0.0300829	0.0522874	51	73	72	95	74	85	56.4014	61.6632	69.9639	95.709	75.9944	88.4675
RLTA1_RS07475	68.031	0.620587	0.219781	2.82366	0.00474788	0.00984755	75	98	84	55	53	49	82.9432	82.7807	81.6245	55.4105	54.4284	50.9989
RLTA1_RS07480	180.585	0.572145	0.146152	3.91472	9.051e-05	0.000251731	202	253	217	147	137	141	223.394	213.709	210.863	148.097	140.692	146.752
RLTA1_RS07485	143.855	-0.105557	0.167219	-0.631248	0.527879	0.615371	135	146	148	161	125	150	149.298	123.326	143.815	162.202	128.369	156.119
RLTA1_RS07490	134.695	0.253497	0.179262	1.41412	0.157327	0.223484	159	169	125	122	106	131	175.84	142.755	121.465	122.911	108.857	136.344
RLTA1_RS07495	81.4471	0.727678	0.210782	3.45228	0.000555866	0.00136692	103	110	101	54	57	68	113.909	92.9171	98.1438	54.403	58.5362	70.774
RLTA1_RS07500	29.7934	-0.301474	0.338175	-0.891471	0.372676	0.466148	27	33	23	21	39	36	29.8596	27.8751	22.3496	21.1567	40.0511	37.4686
RLTA1_RS07505	87.2824	0.0921157	0.202583	0.454705	0.649321	0.722833	71	116	96	89	90	69	78.5196	97.9853	93.2852	89.6642	92.4256	71.8148
RLTA1_RS07515	172.142	0.117975	0.153942	0.766362	0.443461	0.537449	172	218	168	164	144	175	190.216	184.145	163.249	165.224	147.881	182.139
RLTA1_RS07520	33.1476	0.322424	0.308436	1.04535	0.29586	0.383685	38	41	35	25	33	28	42.0246	34.6328	34.0102	25.1866	33.8894	29.1422
RLTA1_RS07525	22.4307	-0.947644	0.385695	-2.45698	0.0140111	0.0263377	18	14	15	27	24	35	19.9064	11.8258	14.5758	27.2015	24.6468	36.4278
RLTA1_RS07535	23.8075	-1.84912	0.397274	-4.65451	3.24748e-06	1.1024e-05	12	11	9	44	32	33	13.2709	9.29171	8.74548	44.3284	32.8624	34.3462
RLTA1_RS07540	23.0165	-0.642457	0.369686	-1.73784	0.0822384	0.127746	15	20	21	22	29	31	16.5886	16.894	20.4061	22.1642	29.7816	32.2646
RLTA1_RS07545	10.0322	0.837583	0.563125	1.48738	0.136914	0.197929	11	14	15	4	7	10	12.165	11.8258	14.5758	4.02985	7.18866	10.4079
RLTA1_RS07550	376.043	0.347516	0.12859	2.70251	0.00688173	0.0138312	446	460	394	350	305	313	493.236	388.563	382.858	352.612	313.22	325.768
RLTA1_RS07555	397.411	0.47233	0.125672	3.75843	0.000170982	0.00045582	477	527	426	354	296	324	527.519	445.158	413.953	356.642	303.977	337.217
RLTA1_RS07560	407.634	-1.37074	0.122015	-11.2342	2.76886e-29	4.41871e-28	191	298	224	593	527	602	211.229	251.721	217.665	597.426	541.203	626.558
RLTA1_RS07565	52.5503	-1.36327	0.270344	-5.04274	4.58922e-07	1.71374e-06	30	30	31	77	57	87	33.1773	25.341	30.1233	77.5747	58.5362	90.549
RLTA1_RS07570	77.3844	-0.719524	0.223965	-3.21266	0.00131513	0.00303814	60	64	57	86	79	116	66.3546	54.0609	55.3881	86.6418	81.1291	120.732
RLTA1_RS07575	27.7982	-0.415041	0.369554	-1.12309	0.261401	0.34512	22	36	17	30	19	44	24.33	30.4092	16.5192	30.2239	19.5121	45.7949
RLTA1_RS07580	765.223	-0.459794	0.104493	-4.40023	1.08134e-05	3.43239e-05	588	800	624	785	912	895	650.275	675.761	606.354	790.859	936.579	931.51
RLTA1_RS07585	5407.75	-3.12176	0.0885852	-35.2402	4.85015e-272	3.06088e-269	1063	1332	1074	10097	8658	9645	1175.58	1125.14	1043.63	10172.4	8891.34	10038.5
RLTA1_RS07590	235.586	-1.09584	0.144277	-7.59538	3.06896e-14	2.05843e-13	129	190	151	329	271	340	142.662	160.493	146.73	331.455	278.304	353.87
RLTA1_RS07595	129.717	-1.07229	0.177518	-6.04044	1.53691e-09	7.28274e-09	74	101	86	193	144	178	81.8373	85.3148	83.568	194.44	147.881	185.261
RLTA1_RS07600	451.584	-0.11326	0.111677	-1.01417	0.310502	0.399315	401	483	464	503	442	429	443.47	407.991	450.878	506.754	453.912	446.5
RLTA1_RS07605	1105.27	0.410664	0.0898355	4.57129	4.84733e-06	1.61083e-05	1102	1458	1373	954	894	930	1218.71	1231.57	1334.17	961.12	918.094	967.938
RLTA1_RS07610	181.628	0.847423	0.164397	5.15473	2.53996e-07	9.74705e-07	216	257	252	156	99	125	238.876	217.088	244.874	157.164	101.668	130.099
RLTA1_RS07615	71.7738	0.580318	0.231293	2.50902	0.0121067	0.0230575	81	78	106	60	49	59	89.5787	65.8867	103.002	60.4478	50.3206	61.4068
RLTA1_RS07620	26050.4	0.00603855	0.0712228	0.084784	0.932433	0.949531	23935	30177	27122	26520	24471	25114	26469.9	25490.6	26355	26717.9	25130.5	26138.5
RLTA1_RS07625	689.072	0.856013	0.106007	8.07509	6.74287e-16	5.16656e-15	859	1030	868	456	458	520	949.976	870.042	843.453	459.403	470.343	541.213
RLTA1_RS07630	474.643	0.484379	0.127678	3.79374	0.000148396	0.000400171	452	730	559	409	324	426	499.871	616.632	543.192	412.053	332.732	443.378
RLTA1_RS07635	983.573	0.744015	0.092786	8.01862	1.06942e-15	8.01717e-15	1126	1523	1197	743	687	723	1245.25	1286.48	1163.15	748.545	705.515	752.494
RLTA1_RS07640	3041.57	0.641922	0.0886727	7.23923	4.51239e-13	2.74781e-12	3588	4261	3659	2454	2115	2385	3968	3599.27	3555.53	2472.32	2172	2482.29
RLTA1_RS07645	7988.53	0.600204	0.0826779	7.25955	3.88388e-13	2.38601e-12	8723	11021	10213	6558	5638	6393	9646.85	9309.45	9924.18	6606.94	5789.95	6653.79
RLTA1_RS07650	12222.4	0.260443	0.0752872	3.45932	0.000541538	0.00133453	11973	15506	14026	11627	10311	10630	13241.1	13097.9	13629.4	11713.8	10588.9	11063.6
RLTA1_RS07655	27236.2	0.483321	0.0888607	5.43908	5.3556e-08	2.20383e-07	29315	36618	32847	23698	19408	23388	32419.7	30931.3	31918.1	23874.9	19931.1	24342.1
RLTA1_RS07660	7646.24	0.601608	0.0827157	7.27321	3.51054e-13	2.16817e-12	8067	11472	9304	6471	5511	5809	8921.37	9690.41	9040.89	6519.3	5659.53	6045.97
RLTA1_RS07665	34915.8	0.0768436	0.0829454	0.926436	0.354219	0.447242	33424	40267	37624	35246	30154	34091	36963.9	34013.6	36560	35509.1	30966.7	35481.7
RLTA1_RS07670	38399.9	-0.13494	0.0835327	-1.61542	0.10622	0.159193	34407	40438	38703	41407	35963	40290	38051	34158	37608.5	41716	36932.2	41933.6
RLTA1_RS07675	434.107	-0.199718	0.118154	-1.69032	0.0909674	0.13928	385	458	412	489	394	475	425.775	386.873	400.349	492.65	404.619	494.377
RLTA1_RS07680	4156.65	0.885861	0.0889682	9.95705	2.34937e-23	2.77842e-22	4915	6299	5584	2773	2627	3138	5435.54	5320.77	5426.09	2793.7	2697.8	3266.01
RLTA1_RS07685	4498.73	0.927405	0.0995688	9.31421	1.22862e-20	1.27299e-19	5462	7252	5685	3229	2578	3268	6040.48	6125.77	5524.23	3253.1	2647.48	3401.31
RLTA1_RS07690	25625.7	0.854412	0.10036	8.51348	1.68789e-17	1.44658e-16	32234	37284	32785	18967	15124	19326	35647.9	31493.8	31857.9	19108.6	15531.6	20114.4
RLTA1_RS07695	22027.2	0.257371	0.0768715	3.34806	0.000813784	0.00195005	22352	27613	24613	20175	18311	20246	24719.3	23324.7	23917	20325.6	18804.5	21071.9
RLTA1_RS07700	3366.76	0.86213	0.108489	7.94671	1.91531e-15	1.41448e-14	4073	5237	4223	2648	1901	2449	4504.37	4423.7	4103.58	2667.76	1952.23	2548.9
RLTA1_RS07705	9374.19	0.571041	0.0765925	7.45558	8.94743e-14	5.74589e-13	10364	12518	11919	7282	7299	7490	11461.6	10574	11581.9	7336.35	7495.71	7795.54
RLTA1_RS07710	9382.56	0.580562	0.0773904	7.50173	6.298e-14	4.10909e-13	10563	12630	11718	7178	7281	7542	11681.7	10668.6	11386.6	7231.57	7477.23	7849.67
RLTA1_RS07715	1237.42	0.840797	0.104821	8.02125	1.04675e-15	7.85569e-15	1489	1892	1564	957	732	907	1646.7	1598.17	1519.77	964.142	751.728	944
RLTA1_RS07720	18143.1	0.548587	0.0794586	6.90406	5.05377e-12	2.90424e-11	19712	23991	23248	14701	13588	14833	21799.7	20265.2	22590.6	14810.7	13954.2	15438.1
RLTA1_RS07725	2403.5	1.17626	0.108649	10.8262	2.58792e-27	3.76632e-26	3419	3611	3259	1458	1265	1590	3781.1	3050.22	3166.84	1468.88	1299.09	1654.86
RLTA1_RS07730	6822.09	0.490604	0.0769502	6.37561	1.82241e-10	9.22768e-10	7042	9045	8732	5588	5547	5470	7787.81	7640.32	8485.06	5629.71	5696.5	5693.14
RLTA1_RS07735	14728.8	0.411223	0.0815933	5.03991	4.65742e-07	1.7364e-06	14927	18969	18432	13085	11489	12442	16507.9	16023.1	17910.8	13182.7	11798.6	12949.6
RLTA1_RS07740	7072.13	0.411068	0.0742778	5.5342	3.12659e-08	1.31704e-07	7335	9387	8416	6187	5641	5945	8111.85	7929.21	8178	6233.18	5793.03	6187.52
RLTA1_RS07745	2600.8	0.657476	0.104893	6.26809	3.65501e-10	1.81495e-09	2939	3723	3247	2059	1640	2206	3250.27	3144.82	3155.18	2074.37	1684.2	2295.99
RLTA1_RS07750	2377.77	1.11064	0.113837	9.75646	1.73098e-22	1.96348e-21	3162	3883	3061	1587	1192	1626	3496.89	3279.98	2974.44	1598.84	1224.13	1692.33
RLTA1_RS07755	5793.27	0.880461	0.0950498	9.26315	1.98479e-20	2.02922e-19	7244	8781	7303	4206	3475	4255	8011.21	7417.32	7096.47	4237.39	3568.65	4428.58
RLTA1_RS07760	2755.43	0.845749	0.11145	7.5886	3.2339e-14	2.16278e-13	3623	4110	3236	2035	1641	2089	4006.71	3471.72	3144.49	2050.19	1685.23	2174.22
RLTA1_RS07765	9444.5	0.434205	0.0900331	4.82272	1.41612e-06	4.98767e-06	10152	12495	11098	8275	6882	8356	11227.2	10554.5	10784.2	8336.76	7067.48	8696.87
RLTA1_RS07770	5831.42	0.502345	0.0907551	5.53517	3.10922e-08	1.31052e-07	6444	7748	7038	4743	4232	5144	7126.48	6544.75	6838.97	4778.4	4346.06	5353.84
RLTA1_RS07775	7148.46	0.36325	0.098404	3.69141	0.000223011	0.000582665	7440	9517	8093	6396	5176	6726	8227.97	8039.02	7864.13	6443.74	5315.5	7000.38
RLTA1_RS07780	12831.8	0.347307	0.0876036	3.96453	7.35401e-05	0.000207695	13135	16735	14865	11367	9793	11890	14526.1	14136.1	14444.6	11451.8	10056.9	12375
RLTA1_RS07785	7491.61	-0.248119	0.0774944	-3.20176	0.0013659	0.00314496	5836	8133	7432	8047	7747	8014	6454.09	6869.96	7221.83	8107.06	7955.79	8340.92
RLTA1_RS07790	10460.9	0.0961353	0.0763855	1.25855	0.208192	0.284054	9312	12638	11787	9935	9692	9969	10298.2	10675.3	11453.7	10009.1	9953.21	10375.7
RLTA1_RS07795	2894.06	0.529876	0.118119	4.48593	7.25959e-06	2.35716e-05	3207	4072	3368	2503	1804	2624	3546.65	3439.62	3272.75	2521.68	1852.62	2731.04
RLTA1_RS07800	8312.41	-0.12922	0.0848075	-1.52369	0.127587	0.185996	6485	9514	8862	8524	8455	8440	7171.82	8036.49	8611.39	8587.62	8682.87	8784.3
RLTA1_RS07805	5239.8	-0.318949	0.0802467	-3.9746	7.04973e-05	0.00019967	4258	5155	5070	5882	5469	5675	4708.96	4354.44	4926.62	5925.9	5616.39	5906.5
RLTA1_RS07810	2351.11	-0.13834	0.0848862	-1.62971	0.103163	0.155315	2028	2537	2398	2507	2235	2469	2242.78	2143.01	2330.19	2525.71	2295.23	2569.72
RLTA1_RS07815	3967.55	0.186013	0.114773	1.6207	0.105082	0.157827	3896	4967	4286	3912	2853	4098	4308.62	4195.63	4164.79	3941.2	2929.89	4265.17
RLTA1_RS07820	4391.7	0.286945	0.0773892	3.70782	0.000209055	0.00054868	4199	5800	5081	4011	3677	3894	4643.71	4899.27	4937.31	4040.94	3776.1	4052.85
RLTA1_RS07825	9908.98	0.318835	0.101077	3.15436	0.00160849	0.00365505	10286	12785	11139	9423	7154	9238	11375.4	10799.5	10824	9493.33	7346.81	9614.85
RLTA1_RS07830	4250.96	0.299264	0.100008	2.99241	0.00276789	0.00600834	4070	5919	4702	3832	3205	4116	4501.05	4999.79	4569.03	3860.6	3291.38	4283.91
RLTA1_RS07835	42.7578	0.557484	0.277964	2.0056	0.0448992	0.0746564	51	50	56	33	38	30	56.4014	42.2351	54.4163	33.2463	39.0241	31.2238
RLTA1_RS07840	232.577	0.207284	0.135267	1.53241	0.125421	0.183309	237	307	233	215	216	201	262.101	259.323	226.411	216.605	221.821	209.2
RLTA1_RS07845	193.012	-0.587275	0.147391	-3.98447	6.7631e-05	0.000192258	150	165	163	240	234	204	165.886	139.376	158.39	241.791	240.306	212.322
RLTA1_RS07850	576.567	-0.545271	0.114399	-4.76641	1.87539e-06	6.51927e-06	432	505	518	736	686	582	477.753	426.574	503.351	741.493	704.488	605.742
RLTA1_RS07855	5714.66	0.622095	0.073686	8.44251	3.10583e-17	2.61658e-16	6281	7941	7338	4512	4309	4355	6946.22	6707.77	7130.49	4545.67	4425.13	4532.66
RLTA1_RS07860	64.8447	-0.658495	0.230466	-2.85723	0.00427359	0.00891981	53	59	44	79	70	83	58.6132	49.8374	42.7557	79.5896	71.8866	86.3859
RLTA1_RS07865	87.2249	-0.473818	0.19904	-2.38052	0.0172884	0.0317839	60	84	84	97	106	94	66.3546	70.9549	81.6245	97.7239	108.857	97.8346
RLTA1_RS07870	3905.81	-0.701015	0.0873662	-8.02386	1.0247e-15	7.69853e-15	2461	3599	3254	4518	4956	4679	2721.64	3040.08	3161.98	4551.72	5089.57	4869.87
RLTA1_RS07875	1247.37	-0.846306	0.0936855	-9.03348	1.66301e-19	1.60565e-18	758	1053	974	1536	1678	1479	838.279	889.47	946.456	1547.46	1723.22	1539.33
RLTA1_RS07880	80.9751	0.233475	0.228502	1.02177	0.306892	0.395112	89	88	93	99	63	56	98.4259	74.3337	90.37	99.7389	64.6979	58.2844
RLTA1_RS07890	916.59	-1.26674	0.0948628	-13.3534	1.1322e-40	2.7773e-39	466	629	584	1232	1312	1246	515.354	531.317	567.485	1241.19	1347.36	1296.83
RLTA1_RS07895	174.854	-0.0120016	0.152179	-0.0788648	0.93714	0.953222	144	230	173	184	173	158	159.251	194.281	168.108	185.373	177.662	164.445
RLTA1_RS07900	93.4472	0.148209	0.193878	0.764445	0.444602	0.538456	81	124	103	98	77	85	89.5787	104.743	100.087	98.7314	79.0752	88.4675
RLTA1_RS07905	652.071	-0.0693632	0.100901	-0.687436	0.491808	0.581349	616	713	645	636	673	644	681.24	602.272	626.76	640.747	691.138	670.271
RLTA1_RS07910	198.467	0.421862	0.144008	2.92944	0.00339569	0.00723538	212	246	247	159	173	164	234.453	207.797	240.015	160.187	177.662	170.69
RLTA1_RS07915	954.503	0.379015	0.0958469	3.95438	7.67334e-05	0.000216011	1051	1178	1113	841	787	800	1162.31	995.058	1081.52	847.277	808.21	832.635
RLTA1_RS07920	4381.7	-0.00308888	0.0843206	-0.0366325	0.970778	0.977754	4321	5026	4228	4330	4166	4340	4778.63	4245.47	4108.43	4362.32	4278.28	4517.04
RLTA1_RS07925	171.36	-0.230873	0.152306	-1.51585	0.129557	0.188392	158	179	152	187	167	187	174.734	151.202	147.702	188.396	171.501	194.628
RLTA1_RS07930	318.068	-0.473924	0.122353	-3.87342	0.000107318	0.000294699	239	304	286	362	338	382	264.312	256.789	277.912	364.702	347.109	397.583
RLTA1_RS07935	51.8462	-0.211107	0.247984	-0.851293	0.394607	0.487778	45	60	45	60	54	49	49.7659	50.6821	43.7274	60.4478	55.4553	50.9989
RLTA1_RS07940	300.21	-0.42403	0.137107	-3.09268	0.00198355	0.0044276	215	284	300	321	383	303	237.771	239.895	291.516	323.396	393.322	315.36
RLTA1_RS07945	232.281	-0.0478756	0.138241	-0.34632	0.729102	0.791219	193	275	246	217	220	254	213.441	232.293	239.043	218.62	225.929	264.362
RLTA1_RS07950	98.5727	-0.17708	0.18736	-0.945133	0.344591	0.437187	83	105	100	95	111	100	91.7905	88.6936	97.1721	95.709	113.992	104.079
RLTA1_RS07955	313.941	-0.138688	0.124628	-1.11282	0.265787	0.349846	249	345	339	310	326	327	275.371	291.422	329.413	312.314	334.786	340.34
RLTA1_RS07960	204.076	-0.00696276	0.143951	-0.0483691	0.961422	0.970509	209	225	196	203	204	191	231.135	190.058	190.457	204.515	209.498	198.792
RLTA1_RS07965	74.2545	0.416054	0.223393	1.86243	0.0625422	0.0999236	73	101	91	54	53	79	80.7314	85.3148	88.4266	54.403	54.4284	82.2227
RLTA1_RS07970	67.3713	-0.130268	0.223508	-0.582835	0.560004	0.645451	56	79	66	58	75	73	61.9309	66.7314	64.1336	58.4329	77.0213	75.9779
RLTA1_RS07975	173.704	-0.197989	0.153763	-1.28762	0.197877	0.272204	132	201	174	198	160	186	145.98	169.785	169.079	199.478	164.312	193.588
RLTA1_RS07980	127.525	0.0625958	0.170096	0.368004	0.712871	0.777616	125	151	129	132	107	126	138.239	127.55	125.352	132.985	109.884	131.14
RLTA1_RS07985	127.939	-0.0611652	0.168511	-0.362974	0.716624	0.780697	124	137	127	132	131	119	137.133	115.724	123.409	132.985	134.531	123.854
RLTA1_RS07990	157.095	-0.013848	0.170049	-0.0814353	0.935096	0.951684	139	187	162	196	136	131	153.721	157.959	157.419	197.463	139.665	136.344
RLTA1_RS07995	195.285	-0.00767672	0.143219	-0.0536014	0.957253	0.967567	168	231	209	183	186	204	185.793	195.126	203.09	184.366	191.013	212.322
RLTA1_RS08000	17.0229	-1.22409	0.443705	-2.75879	0.0058015	0.0118106	8	13	11	30	17	23	8.84728	10.9811	10.6889	30.2239	17.4582	23.9383
RLTA1_RS08005	59.0707	-1.46672	0.255916	-5.73124	9.96975e-09	4.43086e-08	22	33	43	85	79	90	24.33	27.8751	41.784	85.6344	81.1291	93.6714
RLTA1_RS08010	73.3976	-1.49148	0.223536	-6.6722	2.5199e-11	1.37416e-10	37	47	36	110	107	100	40.9186	39.701	34.9819	110.821	109.884	104.079
RLTA1_RS08015	137.149	-0.463197	0.164316	-2.81894	0.00481826	0.00997565	111	139	109	148	161	156	122.756	117.413	105.918	149.105	165.339	162.364
RLTA1_RS08020	223.3	-0.355626	0.139174	-2.55526	0.0106108	0.0204726	159	253	203	263	233	239	175.84	213.709	197.259	264.963	239.28	248.75
RLTA1_RS08025	504.271	-0.121624	0.109349	-1.11226	0.266028	0.350098	395	617	504	537	510	493	436.834	521.181	489.747	541.008	523.745	513.111
RLTA1_RS08030	57.6227	-0.246799	0.260832	-0.9462	0.344047	0.436711	52	64	48	72	39	72	57.5073	54.0609	46.6426	72.5374	40.0511	74.9371
RLTA1_RS08035	18.4877	-0.504939	0.421521	-1.1979	0.230957	0.310537	9	27	13	24	20	20	9.95318	22.8069	12.6324	24.1791	20.539	20.8159
RLTA1_RS08040	93.5181	-0.855717	0.219073	-3.90609	9.38021e-05	0.000259665	59	72	76	151	85	117	65.2487	60.8185	73.8508	152.127	87.2908	121.773
RLTA1_RS08045	193.681	-0.6599	0.150402	-4.38758	1.14617e-05	3.61998e-05	126	177	166	259	202	234	139.345	149.512	161.306	260.933	207.444	243.546
RLTA1_RS08055	32.2892	0.671066	0.320361	2.09472	0.0361962	0.0616472	29	43	52	25	24	24	32.0714	36.3222	50.5295	25.1866	24.6468	24.979
RLTA1_RS08060	168.63	0.116072	0.15617	0.74324	0.457336	0.55051	161	230	158	152	170	152	178.051	194.281	153.532	153.134	174.582	158.201
RLTA1_RS08065	132.42	0.0708279	0.185004	0.382845	0.701835	0.767992	158	145	114	122	129	126	174.734	122.482	110.776	122.911	132.477	131.14
RLTA1_RS08070	94.1561	0.143153	0.192781	0.742565	0.457745	0.550738	92	119	97	97	75	90	101.744	100.519	94.2569	97.7239	77.0213	93.6714
RLTA1_RS08075	523.482	-1.92693	0.133857	-14.3954	5.5271e-47	1.72059e-45	246	213	211	827	751	845	272.054	179.921	205.033	833.172	771.24	879.471
RLTA1_RS08080	1671.53	-2.4661	0.0968776	-25.4558	6.08471e-143	1.45655e-140	489	642	467	2897	2615	2775	540.79	542.298	453.793	2918.62	2685.48	2888.2
RLTA1_RS08085	149.098	0.286322	0.167175	1.71271	0.086766	0.133851	171	193	144	145	121	127	189.111	163.027	139.928	146.082	124.261	132.181
RLTA1_RS08090	166.761	0.521598	0.165786	3.1462	0.00165405	0.00374998	190	188	228	135	125	140	210.123	158.804	221.552	136.008	128.369	145.711
RLTA1_RS08095	222.24	0.696428	0.168934	4.12249	3.74792e-05	0.000110386	249	368	245	194	120	183	275.371	310.85	238.072	195.448	123.234	190.465
RLTA1_RS08100	146.255	0.438026	0.171774	2.55002	0.0107716	0.0207424	153	185	185	150	113	101	169.204	156.27	179.768	151.12	116.045	105.12
RLTA1_RS08105	41.5545	0.135082	0.286799	0.471	0.637641	0.713491	44	60	32	37	44	35	48.66	50.6821	31.0951	37.2761	45.1858	36.4278
RLTA1_RS08110	25.3596	0.355806	0.349769	1.01726	0.309029	0.397642	28	29	31	22	25	18	30.9655	24.4963	30.1233	22.1642	25.6738	18.7343
RLTA1_RS08115	147.635	0.625827	0.172341	3.63134	0.000281957	0.000726288	177	173	202	105	122	112	195.746	146.133	196.288	105.784	125.288	116.569
RLTA1_RS08120	270.631	0.884281	0.153502	5.76071	8.37629e-09	3.74666e-08	379	396	309	200	154	202	419.14	334.502	300.262	201.493	158.15	210.24
RLTA1_RS08130	220.516	0.0862989	0.137508	0.62759	0.530273	0.617401	208	254	244	224	192	210	230.029	214.554	237.1	225.672	197.175	218.567
RLTA1_RS08135	938.364	0.699894	0.113947	6.14226	8.13561e-10	3.93571e-09	1199	1326	1070	733	616	743	1325.99	1120.07	1039.74	738.471	632.602	773.31
RLTA1_RS08140	229.145	0.793957	0.152598	5.20294	1.96165e-07	7.62473e-07	269	352	285	148	141	201	297.49	297.335	276.94	149.105	144.8	209.2
RLTA1_RS08145	12300.6	0.260238	0.0816598	3.18686	0.00143828	0.00329553	12852	15609	13197	11065	10239	11452	14213.1	13184.9	12823.8	11147.6	10514.9	11919.2
RLTA1_RS08150	50.6642	0.805091	0.304367	2.64514	0.00816582	0.0161226	57	93	53	38	18	52	63.0368	78.5572	51.5012	38.2836	18.4851	54.1213
RLTA1_RS08155	343.537	0.395329	0.134645	2.93608	0.00332388	0.00709544	377	499	342	278	266	324	416.928	421.506	332.328	280.075	273.169	337.217
RLTA1_RS08160	354.87	0.252018	0.118757	2.12213	0.0338269	0.0580535	324	460	422	339	299	311	358.315	388.563	410.066	341.53	307.058	323.687
RLTA1_RS08165	1928.85	-1.23912	0.0814252	-15.2179	2.69171e-52	1.04977e-50	999	1359	1225	2682	2616	2634	1104.8	1147.95	1190.36	2702.02	2686.5	2741.45
RLTA1_RS08170	1430.24	-1.09662	0.0919129	-11.9311	8.1486e-33	1.47696e-31	776	1038	1028	1943	1837	1925	858.186	876.8	998.929	1957.5	1886.51	2003.53
RLTA1_RS08175	410.243	0.192384	0.115873	1.6603	0.0968543	0.1469	412	528	423	359	357	404	455.635	446.002	411.038	361.679	366.621	420.481
RLTA1_RS08180	180.477	-0.129206	0.168404	-0.76724	0.442939	0.53691	164	192	179	148	229	174	181.369	162.183	173.938	149.105	235.172	181.098
RLTA1_RS08185	524.514	0.37174	0.10926	3.40234	0.000668125	0.00162399	570	715	557	482	437	420	630.368	603.961	541.248	485.597	448.777	437.133
RLTA1_RS08190	983.462	-0.716055	0.0927722	-7.71843	1.17775e-14	8.23358e-14	641	942	748	1248	1167	1166	708.888	795.709	726.847	1257.31	1198.45	1213.57
RLTA1_RS08195	479.993	1.02188	0.114925	8.89168	6.0191e-19	5.66187e-18	637	762	599	328	297	302	704.464	643.662	582.061	330.448	305.004	314.32
RLTA1_RS08200	864.452	0.414288	0.0987717	4.1944	2.73597e-05	8.22924e-05	918	1179	980	786	652	732	1015.22	995.903	952.286	791.866	669.572	761.861
RLTA1_RS08205	192.623	0.56806	0.144665	3.92674	8.6105e-05	0.000240153	220	275	221	154	144	156	243.3	232.293	214.75	155.149	147.881	162.364
RLTA1_RS08210	286.115	-0.0646466	0.132479	-0.487975	0.625567	0.703953	256	361	258	292	310	255	283.113	304.937	250.704	294.179	318.355	265.402
RLTA1_RS08215	1317.11	-2.34249	0.103521	-22.6281	2.29266e-113	3.61719e-111	338	522	499	2231	2205	2009	373.797	440.934	484.889	2247.65	2264.43	2090.95
RLTA1_RS08220	105.162	-1.44691	0.220277	-6.56859	5.07956e-11	2.6959e-10	49	76	52	138	198	115	54.1896	64.1973	50.5295	139.03	203.336	119.691
RLTA1_RS08225	182.556	-1.59361	0.154041	-10.3454	4.39001e-25	5.58158e-24	82	104	97	285	268	250	90.6846	87.8489	94.2569	287.127	275.223	260.198
RLTA1_RS08230	1248.88	-0.32355	0.0899485	-3.59706	0.000321833	0.000820177	930	1368	1176	1330	1368	1366	1028.5	1155.55	1142.74	1339.93	1404.87	1421.72
RLTA1_RS08235	2453.46	-0.407317	0.0777195	-5.24086	1.59827e-07	6.25787e-07	1884	2518	2179	2841	2640	2709	2083.53	2126.96	2117.38	2862.2	2711.15	2819.51
RLTA1_RS08240	248.121	1.70341	0.146438	11.6323	2.82435e-31	4.81735e-30	381	453	345	113	120	108	421.351	382.65	335.244	113.843	123.234	112.406
RLTA1_RS08245	179.552	0.558046	0.14802	3.77006	0.000163208	0.000437786	206	252	207	145	146	134	227.817	212.865	201.146	146.082	149.935	139.466
RLTA1_RS08250	61.3159	0.44837	0.244378	1.83474	0.0665447	0.105783	70	93	58	55	58	39	77.4137	78.5572	56.3598	55.4105	59.5631	40.591
RLTA1_RS08255	23665.8	0.410499	0.0967363	4.24348	2.20079e-05	6.69203e-05	22050	30286	31966	19029	20545	19884	24385.3	25582.6	31062	19171	21098.7	20695.1
RLTA1_RS08265	34.4334	0.0225859	0.309382	0.0730033	0.941803	0.956377	27	45	37	25	34	41	29.8596	38.0116	35.9537	25.1866	34.9163	42.6725
RLTA1_RS08270	22.1349	-0.19626	0.376592	-0.521148	0.602264	0.683938	18	21	25	20	20	29	19.9064	17.7387	24.293	20.1493	20.539	30.183
RLTA1_RS08275	16.4263	0.109394	0.43816	0.249667	0.802845	0.849466	19	13	20	17	13	16	21.0123	10.9811	19.4344	17.1269	13.3504	16.6527
RLTA1_RS08280	55.9349	-0.115726	0.241956	-0.478294	0.632441	0.709045	51	63	53	48	61	61	56.4014	53.2162	51.5012	48.3582	62.644	63.4884
RLTA1_RS08285	36.7936	0.531187	0.291009	1.82533	0.0679517	0.107822	41	48	46	30	30	28	45.3423	40.5457	44.6991	30.2239	30.8085	29.1422
RLTA1_RS08290	78.9348	-0.083035	0.206523	-0.402062	0.687639	0.755434	68	99	73	86	72	80	75.2018	83.6254	70.9356	86.6418	73.9405	83.2635
RLTA1_RS08295	655.262	-0.722399	0.104294	-6.9266	4.31084e-12	2.48142e-11	491	563	480	786	838	763	543.002	475.567	466.426	791.866	860.585	794.126
RLTA1_RS08300	2168.55	-0.94572	0.0866708	-10.9116	1.01423e-27	1.53394e-26	1284	1727	1613	2784	2963	2611	1419.99	1458.8	1567.39	2804.78	3042.86	2717.51
RLTA1_RS08305	1527.42	-0.936263	0.0823329	-11.3717	5.78707e-30	9.40839e-29	953	1252	1064	1976	1995	1902	1053.93	1057.57	1033.91	1990.75	2048.77	1979.59
RLTA1_RS08310	2978.76	-0.692704	0.0861934	-8.03663	9.23448e-16	6.9756e-15	2212	2743	2129	3646	3647	3480	2446.27	2317.02	2068.79	3673.21	3745.29	3621.96
RLTA1_RS08315	217.708	-0.169326	0.14147	-1.19691	0.231342	0.310995	190	231	216	207	252	215	210.123	195.126	209.892	208.545	258.792	223.771
RLTA1_RS08320	270.33	0.37241	0.138662	2.68575	0.00723679	0.0144611	270	406	281	260	227	204	298.596	342.949	273.053	261.94	233.118	212.322
RLTA1_RS08325	420.582	0.416562	0.121202	3.43692	0.000588367	0.00144174	495	533	459	332	366	355	547.425	450.226	446.02	334.478	375.864	369.482
RLTA1_RS08330	48.6285	0.493413	0.273742	1.80248	0.0714702	0.11294	47	52	77	36	41	41	51.9777	43.9245	74.8225	36.2687	42.105	42.6725
RLTA1_RS08335	19.1499	0.214316	0.417978	0.512744	0.608131	0.68936	13	27	25	11	24	17	14.3768	22.8069	24.293	11.0821	24.6468	17.6935
RLTA1_RS08340	27.0864	-0.273055	0.337585	-0.808846	0.418604	0.51152	21	33	23	34	25	28	23.2241	27.8751	22.3496	34.2538	25.6738	29.1422
RLTA1_RS08345	247.846	0.518841	0.143687	3.61092	0.000305118	0.000782464	301	350	255	211	182	203	332.879	295.645	247.789	212.575	186.905	211.281
RLTA1_RS08350	116.084	1.20732	0.188245	6.41353	1.4219e-10	7.24728e-10	171	184	146	71	65	69	189.111	155.425	141.871	71.5299	66.7518	71.8148
RLTA1_RS08355	827.066	0.413799	0.0947103	4.3691	1.24757e-05	3.91883e-05	860	1123	962	672	674	729	951.082	948.6	934.795	677.015	692.165	758.739
RLTA1_RS08360	4364.52	4.79394	0.091568	52.3538	0	0	7584	10242	8477	307	275	307	8387.22	8651.43	8237.27	309.291	282.411	319.524
RLTA1_RS08365	1977.1	7.38129	0.193584	38.1296	0	0	3694	4637	3900	25	16	28	4085.23	3916.88	3789.71	25.1866	16.4312	29.1422
RLTA1_RS08370	13494	6.93377	0.0943755	73.47	0	0	24893	31503	26929	227	203	211	27529.4	26610.6	26167.5	228.694	208.471	219.607
RLTA1_RS08375	3796.3	6.72612	0.136877	49.1399	0	0	6998	9639	6878	74	67	67	7739.15	8142.08	6683.49	74.5523	68.8057	69.7332
RLTA1_RS08380	1107.82	1.26726	0.0882252	14.3639	8.712e-47	2.66426e-45	1424	1866	1590	664	629	611	1574.82	1576.21	1545.04	668.956	645.952	635.925
RLTA1_RS08385	254.46	1.18695	0.140815	8.42917	3.48128e-17	2.92225e-16	336	432	334	177	141	137	371.586	364.911	324.555	178.321	144.8	142.589
RLTA1_RS08390	182.329	0.053324	0.176538	0.302054	0.762611	0.817739	140	217	225	192	203	130	154.827	183.3	218.637	193.433	208.471	135.303
RLTA1_RS08395	410.74	0.160598	0.113069	1.42036	0.155504	0.221211	382	499	470	377	359	399	422.457	421.506	456.709	379.814	368.675	415.277
RLTA1_RS08400	20.579	0.962551	0.406495	2.36793	0.017888	0.0327562	24	42	20	15	11	15	26.5418	35.4775	19.4344	15.112	11.2965	15.6119
RLTA1_RS08405	2894.5	-0.242287	0.094331	-2.56847	0.0102148	0.0197523	2441	3156	2666	2742	3390	3043	2699.52	2665.88	2590.61	2762.46	3481.36	3167.13
RLTA1_RS08410	861.054	-0.433153	0.106418	-4.07029	4.69551e-05	0.000136615	709	832	733	871	1070	952	784.09	702.791	712.271	877.501	1098.84	990.836
RLTA1_RS08415	994.218	-1.19011	0.324023	-3.67293	0.000239787	0.000622513	608	775	505	889	1770	1378	672.393	654.643	490.719	895.635	1817.7	1434.21
RLTA1_RS08420	112.029	-0.301707	0.176547	-1.70894	0.0874622	0.134715	89	119	105	114	128	120	98.4259	100.519	102.031	114.851	131.45	124.895
RLTA1_RS08425	353.571	0.405073	0.116455	3.47838	0.000504452	0.0012489	387	459	405	299	301	290	427.987	387.718	393.547	301.232	309.112	301.83
RLTA1_RS08430	708.771	-0.396927	0.0951814	-4.17022	3.04303e-05	9.0781e-05	555	741	613	780	790	788	613.78	625.924	595.665	785.821	811.291	820.145
RLTA1_RS08435	882.635	0.0230815	0.0948167	0.243432	0.80767	0.852882	781	1091	909	932	819	814	863.715	921.569	883.294	938.956	841.073	847.206
RLTA1_RS08440	366.062	0.143579	0.114621	1.25264	0.210338	0.286307	334	477	391	356	330	333	369.374	402.923	379.943	358.657	338.894	346.584
RLTA1_RS08445	169.233	0.112089	0.15266	0.734237	0.462804	0.555653	160	200	187	155	177	144	176.946	168.94	181.712	156.157	181.77	149.874
RLTA1_RS08450	382.977	0.302029	0.119022	2.5376	0.0111617	0.0214282	391	500	426	301	342	360	432.411	422.351	413.953	303.246	351.217	374.686
RLTA1_RS08455	1838.45	0.487688	0.100318	4.86143	1.16538e-06	4.16371e-06	2125	2412	2112	1504	1341	1632	2350.06	2037.42	2052.27	1515.22	1377.14	1698.58
RLTA1_RS08460	547.484	-0.106503	0.108678	-0.979986	0.327093	0.417251	460	628	558	508	602	551	508.718	530.472	542.22	511.791	618.224	573.477
RLTA1_RS08465	86.8232	0.140715	0.2126	0.661876	0.508051	0.596106	72	117	97	67	102	73	79.6255	98.83	94.2569	67.5	104.749	75.9779
RLTA1_RS08470	162.252	-0.189835	0.161657	-1.17431	0.240271	0.321256	119	183	173	192	149	166	131.603	154.58	168.108	193.433	153.016	172.772
RLTA1_RS08475	27.3834	0.367248	0.332615	1.10412	0.26954	0.354183	28	35	33	25	23	22	30.9655	29.5645	32.0668	25.1866	23.6199	22.8975
RLTA1_RS08480	23.8365	-0.213662	0.365658	-0.584322	0.559004	0.644493	18	26	25	29	17	29	19.9064	21.9622	24.293	29.2164	17.4582	30.183
RLTA1_RS08485	99.0532	-1.04704	0.191933	-5.45525	4.89045e-08	2.0196e-07	52	77	73	132	124	135	57.5073	65.042	70.9356	132.985	127.342	140.507
RLTA1_RS08490	287.255	-1.12891	0.130649	-8.64081	5.58149e-18	4.96116e-17	170	201	189	365	418	370	188.005	169.785	183.655	367.724	429.265	385.094
RLTA1_RS08495	161.972	0.0380454	0.162007	0.234838	0.814334	0.858092	164	179	165	139	180	148	181.369	151.202	160.334	140.037	184.851	154.037
RLTA1_RS08500	7.27798	0.613633	0.696374	0.881184	0.378218	0.471358	5	12	11	11	1	5	5.52955	10.1364	10.6889	11.0821	1.02695	5.20397
RLTA1_RS08505	656.72	-1.66521	0.11201	-14.8666	5.42696e-50	1.90272e-48	269	410	308	1065	989	873	297.49	346.328	299.29	1072.95	1015.65	908.613
RLTA1_RS08515	1747.41	-0.621194	0.0992183	-6.26089	3.82793e-10	1.89675e-09	1206	1749	1357	2336	1846	2023	1333.73	1477.38	1318.62	2353.43	1895.75	2105.53
RLTA1_RS08520	13.5138	0.0928862	0.50344	0.184503	0.853619	0.889096	16	16	11	6	12	20	17.6946	13.5152	10.6889	6.04478	12.3234	20.8159
RLTA1_RS08525	64.9589	1.55724	0.266796	5.8368	5.3212e-09	2.40964e-08	111	97	89	31	22	43	122.756	81.936	86.4831	31.2314	22.5929	44.7541
RLTA1_RS08530	1812.82	0.53541	0.0820678	6.524	6.84553e-11	3.59468e-10	1996	2538	2146	1463	1492	1378	2207.4	2143.85	2085.31	1473.92	1532.21	1434.21
RLTA1_RS08535	3545.68	-0.527857	0.0809266	-6.52267	6.90672e-11	3.62258e-10	2470	3451	3154	4076	4227	3954	2731.6	2915.06	3064.81	4106.42	4340.92	4115.3
RLTA1_RS08540	5601.08	0.465131	0.0858145	5.42019	5.95358e-08	2.43689e-07	6167	7435	6575	4812	4159	4802	6820.14	6280.35	6389.06	4847.91	4271.09	4997.89
RLTA1_RS08545	322.022	1.2896	0.1314	9.81429	9.77224e-23	1.12316e-21	442	549	431	190	160	197	488.812	463.741	418.812	191.418	164.312	205.036
RLTA1_RS08550	1179.62	0.646603	0.096563	6.69618	2.13942e-11	1.17631e-10	1366	1695	1417	971	804	917	1510.67	1431.77	1376.93	978.247	825.668	954.408
RLTA1_RS08555	1271.79	-0.00203806	0.0892316	-0.0228402	0.981778	0.985772	1137	1567	1267	1344	1213	1171	1257.42	1323.65	1231.17	1354.03	1245.69	1218.77
RLTA1_RS08560	805.759	0.352082	0.10085	3.49114	0.000480957	0.00119414	841	1033	935	705	624	742	930.07	872.576	908.559	710.262	640.817	772.269
RLTA1_RS08565	6888.4	-0.777134	0.0795889	-9.76435	1.60142e-22	1.81949e-21	4536	6288	5044	9179	8114	8187	5016.41	5311.48	4901.36	9247.51	8332.68	8520.98
RLTA1_RS08570	565.231	0.238111	0.1019	2.33672	0.0194538	0.0353345	558	704	642	526	478	514	617.097	594.67	623.845	529.926	490.882	534.968
RLTA1_RS08575	1830.13	0.697751	0.0887635	7.86078	3.81747e-15	2.76338e-14	2204	2491	2318	1366	1325	1393	2437.42	2104.15	2252.45	1376.19	1360.71	1449.83
RLTA1_RS08580	10579.1	-0.242344	0.0905052	-2.67768	0.00741339	0.0147799	8107	11346	10834	10897	12232	10432	8965.61	9583.98	10527.6	10978.3	12561.7	10857.6
RLTA1_RS08585	1528.14	-0.242323	0.0846583	-2.86236	0.004205	0.00880311	1233	1678	1460	1568	1685	1594	1363.59	1417.41	1418.71	1579.7	1730.41	1659.03
RLTA1_RS08590	1284.43	-0.483304	0.092878	-5.20365	1.95417e-07	7.59992e-07	923	1210	1205	1439	1520	1424	1020.75	1022.09	1170.92	1449.74	1560.97	1482.09
RLTA1_RS08595	548.052	-0.326956	0.109427	-2.98789	0.00280915	0.00608648	451	582	482	628	529	628	498.765	491.616	468.369	632.687	543.257	653.618
RLTA1_RS08600	1896.81	-1.03238	0.0990045	-10.4276	1.85458e-25	2.40645e-24	1075	1682	1158	2640	2417	2406	1188.85	1420.79	1125.25	2659.7	2482.14	2504.15
RLTA1_RS08605	4828.63	-1.09784	0.0785129	-13.9829	1.9819e-44	5.66188e-43	2784	3515	3271	6882	6181	6211	3078.85	2969.12	3178.5	6933.36	6347.58	6464.37
RLTA1_RS08610	2148.69	-1.02074	0.0799876	-12.7612	2.69888e-37	5.76481e-36	1288	1705	1432	2946	2718	2764	1424.41	1440.22	1391.5	2967.99	2791.25	2876.75
RLTA1_RS08615	1890.12	0.0305373	0.081761	0.373495	0.70878	0.774249	1806	2206	1925	1805	1848	1819	1997.27	1863.41	1870.56	1818.47	1897.81	1893.2
RLTA1_RS08620	1294.96	-0.0556235	0.0858183	-0.648154	0.516885	0.604612	1102	1563	1307	1336	1258	1271	1218.71	1320.27	1270.04	1345.97	1291.9	1322.85
RLTA1_RS08625	488.731	-0.099062	0.112431	-0.881093	0.378268	0.471358	411	532	527	499	532	449	454.529	449.381	512.097	502.724	546.338	467.316
RLTA1_RS08630	3277.37	-0.278465	0.091737	-3.03547	0.00240162	0.00526764	2542	3494	3214	3596	3818	3108	2811.22	2951.39	3123.11	3622.84	3920.9	3234.79
RLTA1_RS08635	269.424	1.10407	0.133929	8.24366	1.6702e-16	1.34041e-15	356	400	383	160	164	176	393.704	337.881	372.169	161.194	168.42	183.18
RLTA1_RS08640	848.525	0.282463	0.0987029	2.86175	0.00421307	0.00881735	904	1045	939	715	741	783	999.742	882.713	912.446	720.336	760.971	814.941
RLTA1_RS08645	1845.38	0.138847	0.0815064	1.70351	0.0884718	0.136059	1672	2330	2042	1710	1730	1702	1849.08	1968.15	1984.25	1722.76	1776.62	1771.43
RLTA1_RS08650	95.1558	0.0497141	0.191032	0.260239	0.794679	0.84314	82	111	109	100	92	82	90.6846	93.7618	105.918	100.746	94.4795	85.3451
RLTA1_RS08655	211.594	0.161017	0.143883	1.11908	0.263105	0.346975	186	297	219	209	199	178	205.699	250.876	212.807	210.56	204.363	185.261
RLTA1_RS08660	77.2804	0.739723	0.22349	3.30987	0.000933383	0.00221371	100	99	99	61	43	65	110.591	83.6254	96.2003	61.4553	44.1589	67.6516
RLTA1_RS08665	1163.05	0.278508	0.0872739	3.1912	0.00141684	0.00325148	1147	1526	1304	993	1061	1022	1268.48	1289.01	1267.12	1000.41	1089.59	1063.69
RLTA1_RS08670	656.248	0.356886	0.128859	2.7696	0.00561258	0.0114832	656	1002	657	633	468	585	725.477	846.391	638.42	637.724	480.613	608.864
RLTA1_RS08675	7077.19	0.458324	0.124737	3.67432	0.000238484	0.000619362	6005	11974	8046	6234	5211	6012	6640.99	10114.5	7818.46	6280.53	5351.44	6257.25
RLTA1_RS08680	1179.54	-0.148011	0.103874	-1.4249	0.154187	0.219562	951	1290	1251	1206	1351	1074	1051.72	1089.66	1215.62	1215	1387.41	1117.81
RLTA1_RS08685	460.54	0.235968	0.11203	2.10629	0.035179	0.0601579	471	579	499	417	449	372	520.883	489.082	484.889	420.112	461.101	387.175
RLTA1_RS08690	186.721	1.14782	0.170076	6.74888	1.48993e-11	8.30104e-11	271	280	243	106	95	138	299.701	236.516	236.128	106.791	97.5603	143.63
RLTA1_RS08695	10529.2	0.755428	0.0856521	8.81972	1.14748e-18	1.0607e-17	12398	15679	13089	7975	6877	8075	13711.1	13244.1	12718.8	8034.52	7062.34	8404.41
RLTA1_RS08700	104.641	0.827134	0.190677	4.33789	1.43855e-05	4.46221e-05	129	164	124	85	74	62	142.662	138.531	120.493	85.6344	75.9944	64.5292
RLTA1_RS08705	2596.17	-0.657198	0.0782145	-8.40251	4.37039e-17	3.65533e-16	1781	2345	2155	3167	3136	2999	1969.62	1980.82	2094.06	3190.64	3220.52	3121.34
RLTA1_RS08710	221.639	-0.119352	0.135286	-0.882221	0.377657	0.470926	189	254	220	244	214	218	209.017	214.554	213.779	245.821	219.767	226.893
RLTA1_RS08715	884.063	0.0408476	0.0996267	0.410007	0.681801	0.750089	867	1081	842	860	803	887	958.823	913.122	818.189	866.418	824.641	923.184
RLTA1_RS08720	306.886	-0.182996	0.124427	-1.47071	0.141369	0.203607	240	337	321	337	322	297	265.418	284.664	311.922	339.515	330.678	309.116
RLTA1_RS08725	1419.18	-0.084382	0.0850003	-0.992726	0.320844	0.410259	1294	1555	1430	1441	1400	1433	1431.05	1313.51	1389.56	1451.75	1437.73	1491.46
RLTA1_RS08730	139.154	0.430889	0.177537	2.42704	0.0152224	0.0283536	153	206	140	126	93	128	169.204	174.008	136.041	126.94	95.5064	133.222
RLTA1_RS08735	209.832	1.81218	0.173392	10.4513	1.44457e-25	1.88855e-24	359	388	263	96	89	87	397.021	327.744	255.562	96.7165	91.3986	90.549
RLTA1_RS08740	291.792	0.938232	0.138291	6.78445	1.16528e-11	6.52897e-11	406	423	355	205	184	196	448.999	357.309	344.961	206.53	188.959	203.996
RLTA1_RS08745	128.315	0.657685	0.170605	3.85502	0.000115718	0.000316764	148	179	161	88	99	104	163.675	151.202	156.447	88.6568	101.668	108.243
RLTA1_RS08750	721.475	-0.493177	0.101624	-4.85296	1.21632e-06	4.33455e-06	540	670	654	897	770	803	597.191	565.95	635.505	903.695	790.752	835.757
RLTA1_RS08755	201.889	0.544456	0.160485	3.39256	0.000692429	0.00167837	233	277	234	198	125	158	257.677	233.982	227.383	199.478	128.369	164.445
RLTA1_RS08760	2563.06	0.446572	0.0792266	5.63664	1.73397e-08	7.51389e-08	2730	3383	3081	2227	2108	2017	3019.13	2857.62	2993.87	2243.62	2164.81	2099.28
RLTA1_RS08765	175.644	0.637759	0.154627	4.12451	3.71532e-05	0.000109519	198	227	238	135	146	121	218.97	191.747	231.269	136.008	149.935	125.936
RLTA1_RS08770	150.617	0.643376	0.171625	3.74874	0.000177725	0.00047307	164	229	181	112	93	139	181.369	193.437	175.881	112.836	95.5064	144.67
RLTA1_RS08775	353.087	-0.319291	0.11696	-2.72992	0.00633489	0.01281	287	371	321	418	367	363	317.396	313.384	311.922	421.12	376.891	377.808
RLTA1_RS08780	53.2369	0.229344	0.258643	0.88672	0.37523	0.468834	44	86	52	52	40	52	48.66	72.6443	50.5295	52.3881	41.078	54.1213
RLTA1_RS08785	3952.79	0.466445	0.0784796	5.94351	2.78977e-09	1.29283e-08	4322	5253	4675	3349	3086	3280	4779.74	4437.22	4542.79	3373.99	3169.17	3413.8
RLTA1_RS08790	640.701	0.342076	0.0999376	3.4229	0.000619567	0.00151392	676	796	751	553	544	556	747.595	672.382	729.762	557.127	558.661	578.681
RLTA1_RS08795	233.026	0.060384	0.13132	0.459823	0.645644	0.720125	212	282	248	230	222	216	234.453	238.206	240.987	231.717	227.983	224.811
RLTA1_RS08800	1824.32	0.110973	0.0866324	1.28096	0.200208	0.274727	1729	2287	1893	1879	1623	1636	1912.12	1931.83	1839.47	1893.02	1666.74	1702.74
RLTA1_RS08805	1037.93	0.274541	0.0926575	2.96296	0.00304692	0.00655054	1064	1276	1189	906	882	960	1176.69	1077.84	1155.38	912.762	905.771	999.162
RLTA1_RS08810	133.239	0.641973	0.173206	3.70641	0.000210218	0.000551524	168	169	164	101	109	94	185.793	142.755	159.362	101.754	111.938	97.8346
RLTA1_RS08815	481.67	-0.34211	0.121164	-2.82353	0.00474983	0.00984867	389	487	446	625	468	485	430.199	411.37	433.387	629.665	480.613	504.785
RLTA1_RS08820	5936.47	-0.429995	0.0744844	-5.77294	7.78982e-09	3.49109e-08	4735	5926	5077	6562	6685	6694	5236.48	5005.7	4933.43	6610.97	6865.17	6967.07
RLTA1_RS08825	1792.32	-0.418291	0.0823512	-5.07936	3.78711e-07	1.42648e-06	1440	1784	1548	2034	1932	2034	1592.51	1506.95	1504.22	2049.18	1984.07	2116.97
RLTA1_RS08830	502.931	0.157154	0.109813	1.43111	0.152398	0.217149	510	609	528	473	426	492	564.014	514.423	513.068	476.53	437.481	512.07
RLTA1_RS08835	1237.33	-0.262919	0.108833	-2.4158	0.0157006	0.0291349	1031	1334	1140	1437	1090	1424	1140.19	1126.83	1107.76	1447.72	1119.38	1482.09
RLTA1_RS08840	434.712	0.183867	0.114002	1.61284	0.10678	0.159825	447	499	486	381	410	399	494.342	421.506	472.256	383.844	421.05	415.277
RLTA1_RS08845	1054.83	-0.264947	0.108859	-2.43386	0.0149388	0.0278852	766	1159	1078	1145	1237	991	847.127	979.009	1047.51	1153.55	1270.34	1031.43
RLTA1_RS08850	1202.8	0.337853	0.0889048	3.80017	0.000144599	0.000390969	1268	1490	1409	1037	1050	1022	1402.29	1258.6	1369.15	1044.74	1078.3	1063.69
RLTA1_RS08855	605.207	0.540041	0.102778	5.25444	1.48473e-07	5.8496e-07	626	869	746	528	459	458	692.299	734.045	724.904	531.941	471.37	476.683
RLTA1_RS08860	5795.36	0.256865	0.079008	3.25112	0.0011495	0.0026859	5780	7361	6504	5313	4788	5354	6392.16	6217.85	6320.07	5352.65	4917.04	5572.41
RLTA1_RS08865	2724.32	0.347818	0.0761578	4.56707	4.94589e-06	1.64122e-05	2798	3551	3149	2380	2300	2337	3094.33	2999.53	3059.95	2397.76	2361.99	2432.33
RLTA1_RS08870	157.238	0.789033	0.160228	4.92444	8.4603e-07	3.06212e-06	203	226	188	116	111	110	224.5	190.902	182.683	116.866	113.992	114.487
RLTA1_RS08875	751.099	-0.0112318	0.0945069	-0.118846	0.905397	0.928674	653	910	775	748	756	704	722.159	768.678	753.083	753.583	776.375	732.719
RLTA1_RS08880	28.3421	0.0755623	0.336089	0.224828	0.822113	0.864189	22	43	27	23	27	31	24.33	36.3222	26.2365	23.1717	27.7277	32.2646
RLTA1_RS08885	124.018	-0.456724	0.200209	-2.28123	0.0225349	0.0404126	91	148	90	172	104	145	100.638	125.016	87.4548	173.284	106.803	150.915
RLTA1_RS08895	360.75	-0.136021	0.118499	-1.14786	0.251025	0.333323	302	403	367	348	361	396	333.985	340.415	356.621	350.597	370.729	412.154
RLTA1_RS08900	765.14	-0.921751	0.109792	-8.3954	4.64299e-17	3.86934e-16	454	592	601	1048	866	1018	502.083	500.063	584.004	1055.82	889.339	1059.53
RLTA1_RS08905	1958.77	-0.167861	0.0792486	-2.11816	0.0341613	0.0585262	1696	2205	1849	2040	2005	2021	1875.62	1862.57	1796.71	2055.23	2059.04	2103.44
RLTA1_RS08910	59.7574	-0.499464	0.242667	-2.05823	0.0395684	0.0666222	40	50	64	77	66	62	44.2364	42.2351	62.1901	77.5747	67.7788	64.5292
RLTA1_RS08915	34.8431	-1.91629	0.339685	-5.64139	1.68683e-08	7.31415e-08	11	22	13	68	48	46	12.165	18.5834	12.6324	68.5075	49.2936	47.8765
RLTA1_RS08920	64.0599	-1.71724	0.26287	-6.53266	6.46118e-11	3.40057e-10	32	38	23	124	79	85	35.3891	32.0986	22.3496	124.925	81.1291	88.4675
RLTA1_RS08925	1138.92	0.254859	0.0964255	2.64307	0.00821586	0.0162122	1181	1442	1229	1055	914	1070	1306.08	1218.06	1194.24	1062.87	938.633	1113.65
RLTA1_RS08930	36.1413	0.611497	0.307499	1.98861	0.0467442	0.077243	37	65	36	32	23	29	40.9186	54.9056	34.9819	32.2388	23.6199	30.183
RLTA1_RS08935	230.267	-0.124714	0.136453	-0.913973	0.360731	0.454152	216	252	216	255	232	216	238.876	212.865	209.892	256.903	238.253	224.811
RLTA1_RS08940	11.0324	-0.0802494	0.52554	-0.152699	0.878636	0.909015	11	10	12	9	9	15	12.165	8.44701	11.6606	9.06717	9.24256	15.6119
RLTA1_RS08945	23.2516	-0.41922	0.364206	-1.15105	0.249711	0.332214	18	23	21	32	25	21	19.9064	19.4281	20.4061	32.2388	25.6738	21.8567
RLTA1_RS08950	15.7754	0.120885	0.453167	0.266756	0.789657	0.83935	18	11	21	17	13	14	19.9064	9.29171	20.4061	17.1269	13.3504	14.5711
RLTA1_RS08955	11.4957	0.747147	0.52719	1.41723	0.156417	0.222372	18	14	12	9	10	6	19.9064	11.8258	11.6606	9.06717	10.2695	6.24476
RLTA1_RS08960	111.739	-0.263439	0.198038	-1.33025	0.183436	0.255603	117	94	100	136	110	110	129.391	79.4019	97.1721	137.015	112.965	114.487
RLTA1_RS08970	275.945	-0.289572	0.141624	-2.04466	0.0408887	0.0685792	273	254	237	308	290	289	301.913	214.554	230.298	310.299	297.816	300.789
RLTA1_RS08975	362.712	-0.169251	0.135034	-1.2534	0.210061	0.286042	359	366	329	428	375	321	397.021	309.161	319.696	431.194	385.107	334.095
RLTA1_RS08980	203.73	0.162491	0.175507	0.925841	0.354529	0.447361	248	219	193	218	150	194	274.266	184.99	187.542	219.627	154.043	201.914
RLTA1_RS08985	1020.13	-0.0961259	0.108973	-0.88211	0.377717	0.470926	1019	1040	983	1128	1019	939	1126.92	878.489	955.201	1136.42	1046.46	977.305
RLTA1_RS08990	253.204	0.33911	0.170112	1.99345	0.0462127	0.0765835	332	285	249	261	189	204	367.162	240.74	241.958	262.948	194.094	212.322
RLTA1_RS08995	919.648	0.0644838	0.108802	0.592672	0.553401	0.639113	982	993	924	938	855	838	1086	838.788	897.87	945.001	878.043	872.185
RLTA1_RS09000	104.28	-0.158913	0.186761	-0.850887	0.394832	0.48797	88	104	114	116	111	95	97.32	87.8489	110.776	116.866	113.992	98.8754
RLTA1_RS09005	251.937	-0.108899	0.156443	-0.696096	0.486369	0.576665	264	224	255	281	227	256	291.96	189.213	247.789	283.097	233.118	266.443
RLTA1_RS09010	191.843	-0.335612	0.147567	-2.2743	0.0229478	0.0410577	170	182	173	228	197	201	188.005	153.736	168.108	229.702	202.309	209.2
RLTA1_RS09015	66.9648	0.332144	0.231183	1.43672	0.150798	0.215089	59	91	84	72	47	55	65.2487	76.8678	81.6245	72.5374	48.2667	57.2436
RLTA1_RS09020	87.7728	0.0044762	0.213984	0.0209184	0.983311	0.986152	102	90	78	100	79	77	112.803	76.0231	75.7942	100.746	81.1291	80.1411
RLTA1_RS09025	224.837	-0.0131389	0.174676	-0.0752189	0.940041	0.955305	250	216	220	249	167	244	276.477	182.455	213.779	250.858	171.501	253.954
RLTA1_RS09030	69.339	0.523384	0.232887	2.24737	0.0246161	0.0436935	94	83	74	56	61	49	103.955	70.1102	71.9073	56.4179	62.644	50.9989
RLTA1_RS09035	763.45	-0.288449	0.0955757	-3.01802	0.00254435	0.00555262	642	829	671	812	848	797	709.994	700.257	652.024	818.06	870.854	829.513
RLTA1_RS09040	286.757	-0.661736	0.145041	-4.56239	5.05747e-06	1.67664e-05	230	216	238	394	314	320	254.359	182.455	231.269	396.941	322.463	333.054
RLTA1_RS09045	277.334	-0.0453965	0.153562	-0.295624	0.767518	0.821127	308	260	268	294	248	281	340.62	219.622	260.421	296.194	254.684	292.463
RLTA1_RS09050	1411.63	-0.223548	0.115824	-1.93006	0.0535996	0.0872723	1372	1315	1319	1655	1335	1462	1517.31	1110.78	1281.7	1667.35	1370.98	1521.64
RLTA1_RS09055	234.789	0.159786	0.146836	1.0882	0.276508	0.361832	270	260	233	224	207	217	298.596	219.622	226.411	225.672	212.579	225.852
RLTA1_RS09060	139.331	-0.0248333	0.182507	-0.136067	0.891768	0.919507	153	151	122	164	117	130	169.204	127.55	118.55	165.224	120.153	135.303
RLTA1_RS09065	113.484	0.573278	0.21289	2.69283	0.00708474	0.0141858	146	158	116	114	60	93	161.463	133.463	112.72	114.851	61.617	96.7938
RLTA1_RS09070	121.339	0.203903	0.185893	1.09689	0.272691	0.357512	129	130	142	133	105	92	142.662	109.811	137.984	133.993	107.83	95.753
RLTA1_RS09075	517.178	0.0016868	0.131226	0.0128542	0.989744	0.991744	557	491	539	522	482	507	615.992	414.748	523.757	525.896	494.99	527.682
RLTA1_RS09080	38.6859	0.166376	0.311541	0.534042	0.593313	0.676762	52	32	40	36	30	40	57.5073	27.0304	38.8688	36.2687	30.8085	41.6317
RLTA1_RS09085	478.497	0.124623	0.127771	0.975363	0.32938	0.419628	529	490	515	478	439	422	585.026	413.904	500.436	481.567	450.831	439.215
RLTA1_RS09090	403.505	-0.1909	0.124922	-1.52815	0.126475	0.184723	384	381	397	452	397	409	424.669	321.831	385.773	455.373	407.699	425.685
RLTA1_RS09095	16.4583	-0.550279	0.433427	-1.2696	0.204227	0.279413	15	12	14	18	22	17	16.5886	10.1364	13.6041	18.1343	22.5929	17.6935
RLTA1_RS09100	25.301	-0.00765416	0.349248	-0.0219161	0.982515	0.986066	27	28	23	21	27	26	29.8596	23.6516	22.3496	21.1567	27.7277	27.0606
RLTA1_RS09105	35.3927	-0.311604	0.299381	-1.04083	0.297955	0.386041	29	43	27	44	36	35	32.0714	36.3222	26.2365	44.3284	36.9702	36.4278
RLTA1_RS09110	87.9977	0.0114835	0.204919	0.056039	0.955311	0.966167	94	97	82	91	72	93	103.955	81.936	79.6811	91.6792	73.9405	96.7938
RLTA1_RS09115	180.863	-0.0283312	0.178441	-0.158771	0.87385	0.905413	217	181	150	174	173	186	239.982	152.891	145.758	175.299	177.662	193.588
RLTA1_RS09120	211.539	-0.333586	0.157406	-2.11926	0.0340681	0.0584097	205	182	188	245	205	239	226.711	153.736	182.683	246.829	210.525	248.75
RLTA1_RS09125	62.1913	-0.101216	0.233446	-0.433571	0.6646	0.736065	63	60	62	70	57	61	69.6723	50.6821	60.2467	70.5224	58.5362	63.4884
RLTA1_RS09130	126.322	-0.610688	0.186589	-3.27291	0.00106446	0.00249983	112	95	100	161	157	128	123.862	80.2466	97.1721	162.202	161.231	133.222
RLTA1_RS09135	260.774	-0.36746	0.133958	-2.74309	0.0060864	0.0123363	225	244	236	301	262	296	248.83	206.107	229.326	303.246	269.061	308.075
RLTA1_RS09140	6651.17	-0.433503	0.126575	-3.42486	0.000615126	0.00150471	6116	5554	5686	8045	6191	8132	6763.74	4691.47	5525.2	8105.04	6357.85	8463.73
RLTA1_RS09145	2691.79	-0.45719	0.105887	-4.31772	1.57647e-05	4.87042e-05	2381	2313	2287	3286	2892	2941	2633.17	1953.79	2222.32	3310.52	2969.94	3060.97
RLTA1_RS09150	755.782	-0.211504	0.126535	-1.67151	0.0946208	0.144016	735	719	703	905	671	798	812.843	607.34	683.12	911.754	689.084	830.553
RLTA1_RS09155	1133.62	-0.400663	0.133841	-2.99357	0.00275733	0.00598917	1086	897	1004	1407	1212	1158	1201.02	757.697	975.607	1417.5	1244.66	1205.24
RLTA1_RS09160	1203.23	-0.263698	0.134919	-1.95449	0.0506428	0.0828961	1205	1023	1118	1470	1123	1251	1332.62	864.129	1086.38	1480.97	1153.27	1302.03
RLTA1_RS09165	165.225	0.310463	0.17538	1.77023	0.0766883	0.120283	195	168	198	164	125	142	215.652	141.91	192.401	165.224	128.369	147.793
RLTA1_RS09170	1953.19	0.0639911	0.123282	0.519062	0.603717	0.685253	2163	1970	1992	2153	1744	1698	2392.08	1664.06	1935.67	2169.07	1791	1767.27
RLTA1_RS09175	1142.97	0.561934	0.122955	4.57024	4.8717e-06	1.61815e-05	1498	1397	1290	996	824	882	1656.65	1180.05	1253.52	1003.43	846.207	917.98
RLTA1_RS09180	6279.14	0.356181	0.120696	2.95106	0.00316689	0.00679164	7682	6693	7208	5957	5060	5115	8495.6	5653.59	7004.16	6001.46	5196.37	5323.66
RLTA1_RS09185	1500.03	0.322705	0.13836	2.33236	0.0196819	0.0357394	1869	1562	1664	1498	1112	1293	2066.94	1319.42	1616.94	1509.18	1141.97	1345.75
RLTA1_RS09190	2813.15	-0.208559	0.117958	-1.76808	0.0770483	0.120792	2812	2580	2618	3325	2728	2781	3109.82	2179.33	2543.96	3349.82	2801.52	2894.45
RLTA1_RS09195	302.081	0.559709	0.16356	3.42204	0.000621527	0.00151817	413	355	334	274	193	247	456.741	299.869	324.555	276.045	198.201	257.076
RLTA1_RS09200	510.211	-0.681715	0.121647	-5.60404	2.09412e-08	8.99589e-08	397	389	422	657	618	564	439.046	328.589	410.066	661.903	634.656	587.008
RLTA1_RS09205	155.919	-0.257261	0.178853	-1.4384	0.150321	0.214586	160	130	145	179	174	143	176.946	109.811	140.899	180.336	178.689	148.833
RLTA1_RS09210	157.877	0.240105	0.172118	1.395	0.163015	0.230667	191	179	156	158	126	139	211.229	151.202	151.588	159.179	129.396	144.67
RLTA1_RS09215	29.1743	0.801719	0.339439	2.36189	0.0181819	0.0332505	43	40	31	21	18	23	47.5541	33.7881	30.1233	21.1567	18.4851	23.9383
RLTA1_RS09220	229.059	-0.0296839	0.152887	-0.194156	0.846054	0.88347	246	243	210	262	210	205	272.054	205.262	204.061	263.955	215.66	213.363
RLTA1_RS09225	730.916	-0.351813	0.127222	-2.76534	0.00568643	0.0116054	686	632	655	910	724	765	758.654	533.851	636.477	916.792	743.512	796.207
RLTA1_RS09230	170.696	-0.229903	0.184376	-1.24693	0.212423	0.288523	193	144	142	194	171	173	213.441	121.637	137.984	195.448	175.609	180.057
RLTA1_RS09235	629.133	0.185626	0.131084	1.41608	0.156752	0.222757	700	720	646	687	483	554	774.137	608.185	627.731	692.127	496.017	576.6
RLTA1_RS09240	136.949	-0.360247	0.166925	-2.15814	0.0309172	0.0536299	116	122	133	155	150	145	128.285	103.054	129.239	156.157	154.043	150.915
RLTA1_RS09245	534.026	0.0175009	0.121179	0.144422	0.885167	0.914818	540	536	580	551	533	469	597.191	452.76	563.598	555.112	547.365	488.132
RLTA1_RS09250	136.789	0.0307611	0.197477	0.15577	0.876214	0.907185	144	131	150	171	100	125	159.251	110.656	145.758	172.276	102.695	130.099
RLTA1_RS09255	186.922	-0.369466	0.163022	-2.26635	0.0234298	0.0418552	174	153	174	199	193	223	192.428	129.239	169.079	200.485	198.201	232.097
RLTA1_RS09260	794.832	-0.571504	0.120738	-4.73343	2.20757e-06	7.62058e-06	664	612	689	991	880	909	734.324	516.957	669.515	998.396	903.717	946.081
RLTA1_RS09265	165.186	-0.572433	0.174319	-3.28383	0.00102408	0.00240989	138	119	151	189	216	172	152.615	100.519	146.73	190.411	221.821	179.017
RLTA1_RS09270	138.902	-0.45992	0.17252	-2.66588	0.00767861	0.0152561	112	111	138	161	153	156	123.862	93.7618	134.097	162.202	157.123	162.364
RLTA1_RS09275	64.1238	-0.491053	0.257587	-1.90636	0.0566039	0.0916381	63	47	53	90	77	52	69.6723	39.701	51.5012	90.6717	79.0752	54.1213
RLTA1_RS09280	432.743	-0.543362	0.143116	-3.79666	0.000146658	0.000396146	377	325	378	552	519	431	416.928	274.528	367.31	556.12	532.987	448.582
RLTA1_RS09285	534.437	-0.207691	0.118598	-1.75122	0.0799082	0.124685	506	526	500	617	502	557	559.59	444.313	485.86	621.605	515.529	579.722
RLTA1_RS09290	236.509	-0.254749	0.174802	-1.45736	0.145017	0.208084	252	217	192	310	209	234	278.689	183.3	186.57	312.314	214.633	243.546
RLTA1_RS09300	92.4972	-0.365707	0.226645	-1.61357	0.106621	0.159621	103	71	72	116	101	87	113.909	59.9738	69.9639	116.866	103.722	90.549
RLTA1_RS09305	33.9274	-0.303904	0.326872	-0.929734	0.352509	0.445416	38	21	33	36	37	36	42.0246	17.7387	32.0668	36.2687	37.9972	37.4686
RLTA1_RS09310	16.772	-0.00926849	0.436106	-0.0212528	0.983044	0.986152	18	12	21	17	18	14	19.9064	10.1364	20.4061	17.1269	18.4851	14.5711
RLTA1_RS09315	240.452	-0.312394	0.162353	-1.92417	0.0543337	0.088306	242	201	214	302	243	234	267.63	169.785	207.948	304.254	249.549	243.546
RLTA1_RS09320	263.211	-0.249222	0.1432	-1.74037	0.0817935	0.127198	261	269	213	302	261	273	288.642	227.225	206.976	304.254	268.034	284.137
RLTA1_RS09325	167.24	-0.14318	0.165424	-0.865532	0.386747	0.480371	137	212	150	189	189	137	151.51	179.077	145.758	190.411	194.094	142.589
RLTA1_RS09330	10.4979	0.0827365	0.535623	0.154468	0.877241	0.907907	9	15	10	14	8	8	9.95318	12.6705	9.71721	14.1045	8.21561	8.32635
RLTA1_RS09335	10.3473	0.0146548	0.547566	0.0267636	0.978648	0.983323	11	10	11	7	15	8	12.165	8.44701	10.6889	7.05224	15.4043	8.32635
RLTA1_RS09345	115.515	0.07833	0.18103	0.432691	0.665239	0.736303	112	137	120	128	91	110	123.862	115.724	116.606	128.955	93.4525	114.487
RLTA1_RS09355	152.476	0.456057	0.168075	2.71342	0.00665931	0.0134308	187	204	155	139	115	122	206.805	172.319	150.617	140.037	118.099	126.977
RLTA1_RS09365	917.562	-0.341512	0.0933713	-3.65757	0.000254618	0.000659783	705	962	860	1053	938	1012	779.666	812.603	835.68	1060.86	963.28	1053.28
RLTA1_RS09370	51.2654	0.556733	0.298035	1.86801	0.0617608	0.0988117	77	76	35	35	39	47	85.155	64.1973	34.0102	35.2612	40.0511	48.9173
RLTA1_RS09375	50.4981	1.76351	0.298614	5.90564	3.51284e-09	1.60858e-08	96	85	58	23	22	22	106.167	71.7996	56.3598	23.1717	22.5929	22.8975
RLTA1_RS09380	272.255	1.85318	0.152274	12.17	4.49003e-34	8.56312e-33	342	599	406	113	111	122	378.221	505.976	394.519	113.843	113.992	126.977
RLTA1_RS09385	266.53	0.658587	0.131123	5.02265	5.09644e-07	1.88691e-06	312	402	303	202	203	200	345.044	339.57	294.431	203.508	208.471	208.159
RLTA1_RS09390	483.261	-0.257765	0.117481	-2.19411	0.0282278	0.0493596	443	540	386	521	508	511	489.918	456.139	375.084	524.888	521.691	531.846
RLTA1_RS09400	4398.36	0.505587	0.0893301	5.65976	1.51581e-08	6.60563e-08	4917	5944	5172	3589	3216	3831	5437.76	5020.9	5025.74	3615.79	3302.67	3987.28
RLTA1_RS09405	3881.34	0.385856	0.079724	4.8399	1.29906e-06	4.60104e-06	4088	5019	4561	3145	3342	3358	4520.96	4239.56	4432.02	3168.47	3432.07	3494.98
RLTA1_RS09410	2974.59	0.408364	0.0805926	5.06702	4.04097e-07	1.51881e-06	3153	4060	3357	2528	2375	2578	3486.93	3429.49	3262.07	2546.87	2439.01	2683.17
RLTA1_RS09415	19335.8	0.48538	0.0871995	5.56631	2.60187e-08	1.10879e-07	21793	25695	22506	15892	14381	16872	24101.1	21704.6	21869.5	16010.6	14768.6	17560.3
RLTA1_RS09420	1257.04	0.217638	0.0955693	2.27728	0.0227698	0.0407812	1310	1537	1347	1135	1052	1213	1448.74	1298.31	1308.91	1143.47	1080.35	1262.48
RLTA1_RS09425	841.897	-0.160472	0.108823	-1.47462	0.140313	0.202212	614	983	900	920	874	810	679.028	830.341	874.548	926.866	897.555	843.043
RLTA1_RS09430	297.262	-0.202755	0.133681	-1.51671	0.129341	0.188157	214	329	323	327	288	317	236.665	277.907	313.866	329.441	295.762	329.932
RLTA1_RS09435	582.182	0.0670933	0.103928	0.645575	0.518555	0.606232	573	656	618	582	558	524	633.686	554.124	600.523	586.344	573.039	545.376
RLTA1_RS09440	2085.34	-0.0951582	0.084373	-1.12783	0.259393	0.342906	1833	2379	2072	2234	2162	1913	2027.13	2009.54	2013.4	2250.67	2220.27	1991.04
RLTA1_RS09445	341.453	0.40865	0.122752	3.32907	0.000871357	0.00207797	317	508	399	295	284	281	350.573	429.108	387.716	297.202	291.654	292.463
RLTA1_RS09450	3388.75	1.45275	0.0974841	14.9024	3.17858e-50	1.12009e-48	4651	6189	4652	1836	1567	1904	5143.58	5227.86	4520.44	1849.7	1609.23	1981.67
RLTA1_RS09455	1621.43	-0.237335	0.119212	-1.99087	0.0464953	0.07696	1503	1788	1331	1927	1415	1795	1662.18	1510.33	1293.36	1941.38	1453.14	1868.22
RLTA1_RS09460	27051.1	-0.93762	0.0744322	-12.597	2.194e-36	4.47945e-35	16590	21633	19607	36558	32700	34802	18347	18273.4	19052.5	36830.8	33581.3	36221.7
RLTA1_RS09465	174.247	0.428265	0.14751	2.90329	0.0036926	0.00781764	180	243	201	149	140	146	199.064	205.262	195.316	150.112	143.773	151.956
RLTA1_RS09470	425.868	0.188968	0.116672	1.61966	0.105306	0.158095	426	552	436	364	376	424	471.117	466.275	423.67	366.717	386.133	441.296
RLTA1_RS09475	672.58	-0.771508	0.10634	-7.25513	4.01279e-13	2.45868e-12	394	611	553	852	845	788	435.728	516.112	537.361	858.359	867.773	820.145
RLTA1_RS09480	534.493	-0.261194	0.102812	-2.5405	0.0110695	0.0212688	449	553	510	577	550	578	496.553	467.12	495.577	581.306	564.823	601.579
RLTA1_RS09485	576.979	0.356809	0.108968	3.27445	0.00105868	0.00248709	556	828	647	522	447	513	614.886	699.413	628.703	525.896	459.047	533.927
RLTA1_RS09490	860.522	0.1924	0.0953408	2.01802	0.0435892	0.0726522	845	1094	921	820	722	809	934.493	924.103	894.955	826.12	741.458	842.002
RLTA1_RS09495	148.308	0.170995	0.160654	1.06437	0.28716	0.373869	146	166	175	137	142	129	161.463	140.22	170.051	138.022	145.827	134.262
RLTA1_RS09500	130.811	-0.285223	0.172786	-1.65073	0.0987941	0.149451	104	160	106	140	131	150	115.015	135.152	103.002	141.045	134.531	156.119
RLTA1_RS09505	48.241	-0.364137	0.263526	-1.38179	0.167037	0.235303	32	49	51	46	61	52	35.3891	41.3904	49.5577	46.3433	62.644	54.1213
RLTA1_RS09510	80.2429	-0.381559	0.203964	-1.87071	0.0613846	0.0982777	58	85	75	92	83	91	64.1427	71.7996	72.879	92.6866	85.2369	94.7122
RLTA1_RS09515	12151.2	0.430403	0.0812391	5.29797	1.17096e-07	4.67506e-07	11798	16385	15398	10195	9703	10397	13047.5	13840.4	14962.6	10271.1	9964.5	10821.1
RLTA1_RS09520	3860.08	0.700776	0.0763701	9.17604	4.47218e-20	4.46061e-19	4183	5701	5039	2920	2780	2907	4626.02	4815.64	4896.5	2941.79	2854.92	3025.59
RLTA1_RS09525	1526.71	0.422286	0.0833192	5.0683	4.01392e-07	1.50946e-06	1604	2002	1833	1264	1265	1289	1773.88	1691.09	1781.16	1273.43	1299.09	1341.58
RLTA1_RS09530	1692.84	0.632196	0.0838936	7.53569	4.8576e-14	3.1903e-13	1927	2427	2051	1336	1236	1314	2131.09	2050.09	1993	1345.97	1269.31	1367.6
RLTA1_RS09535	1303.81	0.220717	0.0952398	2.31749	0.020477	0.0371055	1296	1599	1468	1071	1265	1186	1433.26	1350.68	1426.49	1078.99	1299.09	1234.38
RLTA1_RS09540	571.579	0.10673	0.103167	1.03454	0.300886	0.389039	527	695	626	561	561	490	582.814	587.067	608.297	565.187	576.119	509.989
RLTA1_RS09545	2296.08	-0.3244	0.0877874	-3.69529	0.000219639	0.000574505	1864	2364	2119	2342	2712	2416	2061.42	1996.87	2059.08	2359.48	2785.09	2514.56
RLTA1_RS09550	21738.2	0.29902	0.0723484	4.13306	3.57961e-05	0.000105969	22608	27296	24586	19501	18687	18872	25002.4	23057	23890.7	19646.5	19190.6	19641.9
RLTA1_RS09555	1918.53	0.530858	0.0875858	6.061	1.35274e-09	6.44526e-09	2205	2583	2247	1589	1449	1555	2438.53	2181.86	2183.46	1600.86	1488.05	1618.43
RLTA1_RS09560	1213.98	0.369709	0.110727	3.33891	0.000841066	0.00201126	1394	1496	1340	1130	892	1078	1541.64	1263.67	1302.11	1138.43	916.04	1121.98
RLTA1_RS09565	2098.78	-0.156173	0.0857872	-1.82047	0.0686868	0.108884	1874	2180	2103	2232	2209	2035	2072.47	1841.45	2043.53	2248.66	2268.53	2118.02
RLTA1_RS09570	1023.63	-0.387533	0.110632	-3.50291	0.000460213	0.00114797	770	1026	970	1091	1316	990	851.55	866.664	942.569	1099.14	1351.47	1030.39
RLTA1_RS09575	666.424	-0.447241	0.101155	-4.42134	9.80915e-06	3.13369e-05	506	664	588	747	811	693	559.59	560.882	571.372	752.575	832.857	721.27
RLTA1_RS09580	11049.8	0.407134	0.0856829	4.75164	2.01777e-06	6.98274e-06	11560	14196	13400	9671	8362	9773	12784.3	11991.4	13021.1	9743.18	8587.36	10171.7
RLTA1_RS09585	2064.22	-0.324568	0.0877747	-3.69774	0.000217529	0.000569413	1600	2080	2030	2190	2367	2161	1769.46	1756.98	1972.59	2206.34	2430.79	2249.16
RLTA1_RS09590	4091.48	0.659188	0.0756962	8.70833	3.08384e-18	2.7875e-17	4463	6095	5090	3041	3158	3086	4935.67	5148.45	4946.06	3063.7	3243.11	3211.89
RLTA1_RS09595	257.368	-0.468993	0.129887	-3.61079	0.000305264	0.00078255	201	261	211	302	304	269	222.288	220.467	205.033	304.254	312.193	279.973
RLTA1_RS09600	1465.95	0.153926	0.0831638	1.85087	0.0641876	0.10234	1389	1820	1604	1326	1364	1371	1536.11	1537.36	1558.64	1335.9	1400.76	1426.93
RLTA1_RS09605	8225.22	0.00909444	0.0735746	0.123608	0.901625	0.925352	7446	9766	8510	8042	7710	8242	8234.6	8249.35	8269.34	8102.02	7917.79	8578.22
RLTA1_RS09610	86.5041	0.276227	0.20255	1.36375	0.172648	0.242272	89	112	94	85	62	82	98.4259	94.6065	91.3417	85.6344	63.6709	85.3451
RLTA1_RS09615	15034.1	0.317402	0.0828633	3.83043	0.000127918	0.000347966	15410	18292	18062	12867	12575	13723	17042.1	15451.3	17551.2	12963	12913.9	14282.8
RLTA1_RS09620	16467.9	0.274659	0.0833139	3.29668	0.000978342	0.00231087	16920	19290	19643	14372	14556	14687	18712	16294.3	19087.5	14479.3	14948.3	15286.1
RLTA1_RS09625	15721.1	0.0150973	0.0773393	0.195208	0.84523	0.883141	14098	17629	17421	15486	15343	14948	15591.1	14891.2	16928.3	15601.6	15756.5	15557.8
RLTA1_RS09630	4917.08	-0.402917	0.0849861	-4.74097	2.127e-06	7.34974e-06	3581	4839	4792	5692	5406	5296	3960.26	4087.51	4656.48	5734.48	5551.7	5512.04
RLTA1_RS09635	1372.27	-0.0829563	0.0896045	-0.925805	0.354547	0.447361	1176	1502	1471	1345	1426	1360	1300.55	1268.74	1429.4	1355.04	1464.43	1415.48
RLTA1_RS09640	5403.82	0.142764	0.078083	1.82836	0.067495	0.107146	5325	6326	5950	5185	4832	5018	5888.97	5343.58	5781.74	5223.7	4962.23	5222.7
RLTA1_RS09645	610.843	-0.106928	0.099697	-1.07253	0.283481	0.369706	529	731	578	639	612	604	585.026	617.477	561.654	643.769	628.494	628.639
RLTA1_RS09650	423.039	-0.0139925	0.115772	-0.120863	0.9038	0.927173	410	500	399	415	446	383	453.423	422.351	387.716	418.097	458.02	398.624
RLTA1_RS09655	4139.48	0.018115	0.077573	0.233521	0.815357	0.858517	3935	4822	4191	4119	3853	4067	4351.75	4073.15	4072.48	4149.74	3956.84	4232.91
RLTA1_RS09660	63.5588	-0.111622	0.24003	-0.465034	0.641907	0.716533	40	90	64	65	61	68	44.2364	76.0231	62.1901	65.4851	62.644	70.774
RLTA1_RS09665	45.9503	0.315963	0.282022	1.12035	0.262565	0.346425	38	53	68	42	48	30	42.0246	44.7692	66.077	42.3135	49.2936	31.2238
RLTA1_RS09670	360.623	-0.850827	0.118107	-7.20389	5.85206e-13	3.54185e-12	236	289	275	483	426	449	260.995	244.119	267.223	486.605	437.481	467.316
RLTA1_RS09675	260.026	0.163426	0.131458	1.24318	0.213802	0.290168	231	347	283	247	254	218	255.465	293.111	274.997	248.843	260.845	226.893
RLTA1_RS09680	421.567	0.425641	0.116608	3.65018	0.000262053	0.000677783	440	554	510	373	308	372	486.6	467.965	495.577	375.784	316.301	387.175
RLTA1_RS09685	605.729	0.0281152	0.101918	0.275859	0.782656	0.833693	576	718	609	597	549	609	637.004	606.496	591.778	601.456	563.796	633.843
RLTA1_RS09690	610.789	0.340657	0.0987398	3.45005	0.000560491	0.00137732	629	814	684	544	532	502	695.617	687.587	664.657	548.06	546.338	522.478
RLTA1_RS09695	1861.93	0.210192	0.0792501	2.65226	0.00799545	0.0158222	1818	2329	2073	1688	1699	1666	2010.54	1967.31	2014.38	1700.6	1744.79	1733.96
RLTA1_RS09700	162.325	0.993754	0.156903	6.33354	2.39594e-10	1.20178e-09	188	276	213	109	102	107	207.911	233.138	206.976	109.814	104.749	111.365
RLTA1_RS09705	45.0379	0.465583	0.302178	1.54076	0.123376	0.18092	37	70	58	28	56	27	40.9186	59.1291	56.3598	28.209	57.5092	28.1014
RLTA1_RS09710	72.5298	0.26303	0.220509	1.19283	0.232936	0.312834	69	85	92	74	53	66	76.3077	71.7996	89.3983	74.5523	54.4284	68.6924
RLTA1_RS09715	332.498	0.180038	0.121445	1.48247	0.138214	0.199643	321	394	383	290	327	295	354.997	332.812	372.169	292.164	335.813	307.034
RLTA1_RS09720	17.7423	1.16329	0.437203	2.66077	0.00779632	0.015459	26	29	21	9	15	8	28.7536	24.4963	20.4061	9.06717	15.4043	8.32635
RLTA1_RS09725	147.807	0.629414	0.163739	3.84401	0.000121039	0.000330609	153	214	194	125	97	118	169.204	180.766	188.514	125.933	99.6142	122.814
RLTA1_RS09730	56.0925	1.16835	0.265931	4.39344	1.11571e-05	3.53341e-05	86	91	63	42	26	33	95.1082	76.8678	61.2184	42.3135	26.7007	34.3462
RLTA1_RS09735	131.401	0.601698	0.178378	3.37315	0.000743126	0.00178938	173	177	139	107	99	99	191.322	149.512	135.069	107.799	101.668	103.039
RLTA1_RS09740	104.113	0.886163	0.184426	4.80497	1.54771e-06	5.42089e-06	122	158	141	74	71	69	134.921	133.463	137.013	74.5523	72.9135	71.8148
RLTA1_RS09745	245.287	1.56645	0.145676	10.7529	5.7398e-27	8.14841e-26	295	458	398	134	107	122	326.243	386.873	386.745	135	109.884	126.977
RLTA1_RS09750	132.409	1.67657	0.192159	8.72491	2.66383e-18	2.42046e-17	167	248	217	76	43	66	184.687	209.486	210.863	76.5672	44.1589	68.6924
RLTA1_RS09755	2409.4	0.22829	0.0857161	2.66333	0.00773714	0.0153548	2184	3144	2806	2087	2213	2194	2415.31	2655.74	2726.65	2102.58	2272.64	2283.5
RLTA1_RS09760	1836.99	-0.0967167	0.0981561	-0.985335	0.324459	0.414301	1393	2179	2000	1824	1845	1888	1540.53	1840.6	1943.44	1837.61	1894.72	1965.02
RLTA1_RS09765	543.802	-0.378099	0.119653	-3.15997	0.00157787	0.00359016	365	629	496	631	547	623	403.657	531.317	481.973	635.709	561.742	648.414
RLTA1_RS09770	83.0808	0.497055	0.216899	2.29164	0.0219265	0.0394234	89	123	92	84	49	69	98.4259	103.898	89.3983	84.6269	50.3206	71.8148
RLTA1_RS09775	623.374	-0.441197	0.109851	-4.01631	5.91157e-05	0.000169579	421	624	610	722	716	665	465.588	527.094	592.75	727.389	735.297	692.128
RLTA1_RS09780	423.417	0.445812	0.127331	3.50119	0.000463185	0.00115414	512	527	468	362	313	373	566.226	445.158	454.765	364.702	321.436	388.216
RLTA1_RS09785	427.998	0.867057	0.127492	6.80087	1.0399e-11	5.85009e-11	559	656	501	324	257	306	618.203	554.124	486.832	326.418	263.926	318.483
RLTA1_RS09790	4936.34	-0.668008	0.1155	-5.78362	7.31097e-09	3.28072e-08	3622	4602	3651	5034	7132	5555	4005.6	3887.32	3547.75	5071.57	7324.21	5781.61
RLTA1_RS09795	1006.64	-0.39672	0.113344	-3.50012	0.000465046	0.00115794	788	990	926	991	1316	1040	871.457	836.254	899.813	998.396	1351.47	1082.43
RLTA1_RS09800	6916.61	-0.124428	0.0889328	-1.39913	0.161775	0.229098	6316	7394	6819	6579	7724	6805	6984.92	6245.72	6626.16	6628.1	7932.17	7082.6
RLTA1_RS09805	1500.46	-0.170093	0.0999269	-1.70218	0.088722	0.136369	1302	1548	1533	1441	1731	1476	1439.89	1307.6	1489.65	1451.75	1777.65	1536.21
RLTA1_RS09810	2255.25	-0.228283	0.0971682	-2.34936	0.0188058	0.034301	1726	2601	2186	2207	2636	2278	1908.8	2197.07	2124.18	2223.47	2707.04	2370.93
RLTA1_RS09815	206.948	0.302268	0.140423	2.15254	0.0313545	0.0542801	195	281	239	181	194	168	215.652	237.361	232.241	182.351	199.228	174.853
RLTA1_RS09820	100.637	-0.162445	0.197464	-0.822657	0.410703	0.503639	98	105	91	112	118	81	108.379	88.6936	88.4266	112.836	121.18	84.3043
RLTA1_RS09825	269.033	-0.708253	0.13851	-5.11337	3.16454e-07	1.20045e-06	166	243	230	330	364	284	183.581	205.262	223.496	332.463	373.81	295.585
RLTA1_RS09830	29.4961	-0.563032	0.326145	-1.72632	0.0842893	0.130553	22	26	26	41	30	32	24.33	21.9622	25.2647	41.306	30.8085	33.3054
RLTA1_RS09835	416.415	-0.683292	0.114304	-5.97783	2.26135e-09	1.05358e-08	313	372	308	535	478	489	346.15	314.229	299.29	538.993	490.882	508.948
RLTA1_RS09840	317.964	-1.47574	0.127792	-11.548	7.55763e-31	1.26422e-29	143	220	164	447	473	450	158.145	185.834	159.362	450.336	485.748	468.357
RLTA1_RS09845	328.908	-2.25401	0.140756	-16.0136	1.02749e-57	4.78715e-56	92	144	121	517	597	479	101.744	121.637	117.578	520.859	613.09	498.54
RLTA1_RS09850	723.1	-1.54945	0.109329	-14.1723	1.35972e-45	4.03383e-44	293	453	408	1009	1131	1016	324.031	382.65	396.462	1016.53	1161.48	1057.45
RLTA1_RS09855	59.6224	-0.634775	0.250793	-2.53107	0.0113714	0.0217887	52	59	34	74	60	78	57.5073	49.8374	33.0385	74.5523	61.617	81.1819
RLTA1_RS09860	184.842	0.217827	0.16811	1.29574	0.195065	0.269052	229	213	169	160	171	168	253.253	179.921	164.221	161.194	175.609	174.853
RLTA1_RS09870	9.89005	0.909424	0.589066	1.54384	0.122627	0.179936	11	13	16	3	5	12	12.165	10.9811	15.5475	3.02239	5.13475	12.4895
RLTA1_RS09875	29.0447	-1.40906	0.351104	-4.01323	5.98947e-05	0.000171601	14	24	12	50	39	35	15.4827	20.2728	11.6606	50.3732	40.0511	36.4278
RLTA1_RS09880	128.863	1.61878	0.190533	8.49605	1.96144e-17	1.67482e-16	189	220	194	63	46	76	209.017	185.834	188.514	63.4702	47.2397	79.1003
RLTA1_RS09885	33.3342	1.17076	0.321551	3.64099	0.000271593	0.000700631	44	58	42	21	15	24	48.66	48.9927	40.8123	21.1567	15.4043	24.979
RLTA1_RS09890	16.7303	0.350018	0.426184	0.821284	0.411484	0.50433	17	18	23	16	14	13	18.8005	15.2046	22.3496	16.1194	14.3773	13.5303
RLTA1_RS09895	276.597	0.00345049	0.128432	0.0268663	0.978566	0.983323	256	349	260	272	283	254	283.113	294.801	252.647	274.03	290.627	264.362
RLTA1_RS09900	34.6398	0.472039	0.308056	1.53231	0.125445	0.183309	37	53	36	24	36	25	40.9186	44.7692	34.9819	24.1791	36.9702	26.0198
RLTA1_RS09905	122.385	0.113033	0.17285	0.653937	0.513152	0.601233	121	153	122	117	103	124	133.815	129.239	118.55	117.873	105.776	129.058
RLTA1_RS09915	19.2429	-0.0236754	0.396511	-0.0597093	0.952387	0.9644	16	26	18	23	18	16	17.6946	21.9622	17.491	23.1717	18.4851	16.6527
RLTA1_RS09920	37.0489	-0.0727288	0.311394	-0.233559	0.815328	0.858517	38	33	40	41	46	24	42.0246	27.8751	38.8688	41.306	47.2397	24.979
RLTA1_RS09925	57.3084	-0.265556	0.243726	-1.08957	0.275903	0.361245	50	52	59	68	65	50	55.2955	43.9245	57.3315	68.5075	66.7518	52.0397
RLTA1_RS09935	10.1035	2.13681	0.633014	3.37561	0.00073652	0.00177532	13	23	16	5	1	5	14.3768	19.4281	15.5475	5.03732	1.02695	5.20397
RLTA1_RS09940	31.4711	1.2341	0.327698	3.76597	0.000165905	0.000443819	37	52	49	20	15	20	40.9186	43.9245	47.6143	20.1493	15.4043	20.8159
RLTA1_RS09945	57.0347	-0.162841	0.247607	-0.657659	0.510757	0.598652	44	80	46	66	54	57	48.66	67.5761	44.6991	66.4926	55.4553	59.3252
RLTA1_RS09950	124.264	0.80869	0.180918	4.46993	7.82446e-06	2.53228e-05	140	207	149	105	86	74	154.827	174.853	144.786	105.784	88.3178	77.0187
RLTA1_RS09955	227.318	-0.150303	0.14097	-1.06621	0.286329	0.372926	166	264	246	243	232	226	183.581	223.001	239.043	244.814	238.253	235.219
RLTA1_RS09965	169.864	0.104576	0.151802	0.6889	0.490886	0.58079	164	198	185	173	143	163	181.369	167.251	179.768	174.291	146.854	169.649
RLTA1_RS09970	484.72	-0.369204	0.116666	-3.16463	0.00155278	0.00353655	361	560	407	502	576	522	399.233	473.033	395.49	505.747	591.524	543.294
RLTA1_RS09980	366.19	1.11278	0.138408	8.03988	8.99277e-16	6.80042e-15	433	557	569	184	261	232	478.859	470.499	552.909	185.373	268.034	241.464
RLTA1_RS09985	593.514	0.900349	0.127302	7.07254	1.52127e-12	9.04167e-12	657	830	917	352	458	401	726.582	701.102	891.068	354.627	470.343	417.358
RLTA1_RS09990	964.082	0.9328	0.111412	8.3725	5.64093e-17	4.67854e-16	1198	1293	1420	621	710	608	1324.88	1092.2	1379.84	625.635	729.135	632.803
RLTA1_RS09995	202.213	1.31364	0.168064	7.81629	5.4403e-15	3.89346e-14	286	263	337	118	111	110	316.29	222.156	327.47	118.881	113.992	114.487
RLTA1_RS10000	55.2481	1.4782	0.280984	5.26078	1.43443e-07	5.65786e-07	87	66	95	24	33	28	96.2141	55.7503	92.3134	24.1791	33.8894	29.1422
RLTA1_RS10005	54.0387	1.25984	0.278507	4.52353	6.08156e-06	1.99519e-05	61	86	91	22	26	45	67.4605	72.6443	88.4266	22.1642	26.7007	46.8357
RLTA1_RS10010	113.912	1.0064	0.182603	5.51141	3.55962e-08	1.4913e-07	127	193	157	75	81	66	140.45	163.027	152.56	75.5598	83.183	68.6924
RLTA1_RS10015	53.405	-0.524525	0.251088	-2.08901	0.0367073	0.0623951	32	59	47	68	54	63	35.3891	49.8374	45.6709	68.5075	55.4553	65.57
RLTA1_RS10020	615.728	-0.197965	0.105414	-1.87798	0.0603833	0.0969205	573	643	561	645	620	659	633.686	543.143	545.135	649.814	636.709	685.883
RLTA1_RS10025	1335.16	-2.11762	0.0920034	-23.0167	3.17109e-117	5.11946e-115	436	635	494	2201	2134	2021	482.177	536.385	480.03	2217.43	2191.51	2103.44
RLTA1_RS10030	1534.92	-2.18836	0.0906649	-24.1368	1.02709e-128	1.92704e-126	469	673	585	2623	2419	2332	518.672	568.484	568.456	2642.58	2484.19	2427.13
RLTA1_RS10035	317.356	0.0458313	0.124333	0.368618	0.712412	0.777238	295	402	310	325	318	272	326.243	339.57	301.233	327.426	326.57	283.096
RLTA1_RS10040	1034.63	-1.5039	0.0968999	-15.5201	2.53559e-54	1.03541e-52	501	647	533	1630	1382	1468	554.061	546.522	517.927	1642.17	1419.25	1527.89
RLTA1_RS10045	316.958	-2.12688	0.142318	-14.9445	1.691e-50	6.08236e-49	101	133	134	456	568	485	111.697	112.345	130.211	459.403	583.308	504.785
RLTA1_RS10050	228.44	-2.15323	0.153252	-14.0503	7.67152e-45	2.20978e-43	61	106	96	360	378	355	67.4605	89.5383	93.2852	362.687	388.187	369.482
RLTA1_RS10055	138.331	-1.90962	0.183349	-10.4152	2.1127e-25	2.73117e-24	42	68	72	205	227	208	46.4482	57.4397	69.9639	206.53	233.118	216.485
RLTA1_RS10060	204.653	-2.37213	0.167885	-14.1295	2.49864e-45	7.3498e-44	66	76	64	390	322	293	72.99	64.1973	62.1901	392.911	330.678	304.953
RLTA1_RS10065	189.137	-0.487946	0.144002	-3.38848	0.000702812	0.00169997	137	192	163	232	211	204	151.51	162.183	158.39	233.732	216.687	212.322
RLTA1_RS10070	128.486	0.013931	0.178835	0.0778987	0.937909	0.953708	134	148	118	127	143	104	148.192	125.016	114.663	127.948	146.854	108.243
RLTA1_RS10075	56.9183	0.0772641	0.239256	0.322935	0.746745	0.806456	58	63	60	60	55	47	64.1427	53.2162	58.3032	60.4478	56.4823	48.9173
RLTA1_RS10080	24.564	0.730426	0.37875	1.92851	0.0537912	0.0875131	25	38	33	9	24	21	27.6477	32.0986	32.0668	9.06717	24.6468	21.8567
RLTA1_RS10085	23.3364	-0.109029	0.364758	-0.298907	0.765011	0.819174	18	24	28	28	24	19	19.9064	20.2728	27.2082	28.209	24.6468	19.7751
RLTA1_RS10090	147.781	-0.774755	0.162446	-4.7693	1.84865e-06	6.42951e-06	87	139	116	197	174	176	96.2141	117.413	112.72	198.47	178.689	183.18
RLTA1_RS10095	21.6845	-0.163998	0.384518	-0.426504	0.669741	0.740458	21	19	23	30	18	19	23.2241	16.0493	22.3496	30.2239	18.4851	19.7751
RLTA1_RS10100	315.684	-1.50375	0.128506	-11.7018	1.24819e-31	2.16084e-30	137	204	174	444	489	434	151.51	172.319	169.079	447.314	502.179	451.704
RLTA1_RS10105	296.393	-1.70888	0.143494	-11.9091	1.06147e-32	1.91396e-31	112	174	149	434	510	386	123.862	146.978	144.786	437.239	523.745	401.746
RLTA1_RS10110	889.279	-1.34971	0.106216	-12.7071	5.39834e-37	1.13218e-35	447	567	546	1226	1135	1375	494.342	478.946	530.559	1235.15	1165.59	1431.09
RLTA1_RS10115	157.101	-1.45033	0.189777	-7.6423	2.13376e-14	1.44513e-13	62	103	99	213	182	278	68.5664	87.0042	96.2003	214.59	186.905	289.341
RLTA1_RS10120	530.785	-1.22506	0.112509	-10.8885	1.30724e-27	1.9474e-26	289	346	353	685	725	764	319.608	292.267	343.017	690.112	744.539	795.166
RLTA1_RS10125	53.7909	0.148248	0.258519	0.573449	0.566341	0.651996	64	59	51	59	39	51	70.7782	49.8374	49.5577	59.4403	40.0511	53.0805
RLTA1_RS10130	140.056	0.0933575	0.163982	0.569314	0.569143	0.65425	127	179	146	130	148	119	140.45	151.202	141.871	130.97	151.989	123.854
RLTA1_RS10135	5393.93	-0.122002	0.0744945	-1.63773	0.101478	0.153077	4675	6305	5147	5431	5561	5461	5170.13	5325.84	5001.45	5471.53	5710.87	5683.77
RLTA1_RS10140	355.375	1.01259	0.122362	8.27538	1.28041e-16	1.03597e-15	465	556	455	225	245	219	514.248	469.654	442.133	226.679	251.603	227.934
RLTA1_RS10145	617.118	-0.182884	0.100946	-1.8117	0.0700329	0.110947	527	699	577	631	616	673	582.814	590.446	560.683	635.709	632.602	700.454
RLTA1_RS10150	3128.6	-0.31592	0.0748219	-4.2223	2.41823e-05	7.31793e-05	2492	3319	2884	3426	3431	3300	2755.93	2803.56	2802.44	3451.57	3523.47	3434.62
RLTA1_RS10155	1064.4	-0.220068	0.0906294	-2.42821	0.0151734	0.0282699	875	1154	1037	1150	1171	1033	967.671	974.785	1007.67	1158.58	1202.56	1075.14
RLTA1_RS10160	915.772	-0.507515	0.0997838	-5.08615	3.654e-07	1.37934e-06	650	905	808	1064	1142	943	718.841	764.455	785.15	1071.94	1172.78	981.468
RLTA1_RS10165	9190.09	-0.220222	0.076655	-2.8729	0.00406727	0.00854691	7554	10186	8759	9640	9186	10113	8354.04	8604.13	8511.3	9711.95	9433.57	10525.5
RLTA1_RS10170	237.105	-0.0493418	0.135085	-0.365264	0.714914	0.779355	212	282	233	250	210	246	234.453	238.206	226.411	251.866	215.66	256.035
RLTA1_RS10175	246.814	-0.140545	0.132205	-1.06309	0.287743	0.374417	201	276	256	255	269	234	222.288	233.138	248.76	256.903	276.25	243.546
RLTA1_RS10180	94.0815	-0.244796	0.19555	-1.25184	0.21063	0.286648	69	98	102	110	90	99	76.3077	82.7807	99.1155	110.821	92.4256	103.039
RLTA1_RS10185	105.845	0.379002	0.183224	2.06851	0.0385917	0.0652628	116	141	115	85	87	97	128.285	119.103	111.748	85.6344	89.3447	100.957
RLTA1_RS10190	121.723	0.588995	0.179139	3.28792	0.00100932	0.00237677	128	187	143	110	79	96	141.556	157.959	138.956	110.821	81.1291	99.9162
RLTA1_RS10195	1394.55	0.0106807	0.0902582	0.118335	0.905802	0.928815	1243	1584	1530	1320	1440	1306	1374.65	1338.01	1486.73	1329.85	1478.81	1359.28
RLTA1_RS10200	865.194	0.0414338	0.0988488	0.419164	0.675097	0.74472	764	1093	889	815	908	774	844.915	923.258	863.86	821.083	932.471	805.574
RLTA1_RS10205	1020.08	-0.724856	0.0889008	-8.15354	3.5342e-16	2.74741e-15	675	930	797	1236	1273	1212	746.489	785.572	774.461	1245.22	1307.31	1261.44
RLTA1_RS10210	1077.44	-0.497049	0.0870042	-5.71293	1.11049e-08	4.90085e-08	794	1080	916	1274	1231	1188	878.092	912.277	890.096	1283.51	1264.18	1236.46
RLTA1_RS10215	76.3358	0.684891	0.214446	3.19376	0.00140431	0.00322593	89	104	99	49	58	64	98.4259	87.8489	96.2003	49.3657	59.5631	66.6108
RLTA1_RS10220	1547.38	0.575595	0.0878021	6.5556	5.54196e-11	2.93682e-10	1772	2088	1887	1186	1270	1180	1959.67	1763.74	1833.64	1194.85	1304.23	1228.14
RLTA1_RS10225	249.473	0.362438	0.133872	2.70736	0.00678215	0.0136469	254	334	287	205	239	195	280.901	282.13	278.884	206.53	245.441	202.955
RLTA1_RS10230	72.8051	0.998417	0.24632	4.05333	5.04946e-05	0.000145934	109	116	75	57	34	51	120.544	97.9853	72.879	57.4254	34.9163	53.0805
RLTA1_RS10235	607.564	-0.447675	0.104171	-4.29751	1.72731e-05	5.31044e-05	458	624	523	737	622	694	506.507	527.094	508.21	742.501	638.763	722.311
RLTA1_RS10240	1573.46	-0.428843	0.0885376	-4.84362	1.27494e-06	4.52485e-06	1196	1636	1357	1735	1672	1876	1322.67	1381.93	1318.62	1747.95	1717.06	1952.53
RLTA1_RS10245	7370.73	-0.228371	0.0794929	-2.87285	0.00406785	0.00854691	5782	8018	7407	7614	7718	7939	6394.37	6772.81	7197.53	7670.83	7926.01	8262.86
RLTA1_RS10250	6241.44	-0.105704	0.104874	-1.00791	0.313496	0.402391	5521	8008	5318	6462	5709	6762	6105.73	6764.37	5167.61	6510.23	5862.86	7037.85
RLTA1_RS10255	10472.8	0.767453	0.0845915	9.07246	1.16358e-19	1.13609e-18	12696	15733	12610	7772	7043	7869	14040.6	13289.7	12253.4	7830.01	7232.81	8190
RLTA1_RS10260	1671.25	0.277148	0.100174	2.76667	0.00566316	0.0115799	1793	2181	1718	1631	1320	1474	1982.9	1842.29	1669.42	1643.17	1355.58	1534.13
RLTA1_RS10265	1051.26	-0.549947	0.0943739	-5.82732	5.63242e-09	2.54725e-08	772	970	913	1191	1316	1149	853.762	819.36	887.181	1199.89	1351.47	1195.87
RLTA1_RS10270	797.976	-0.207027	0.0917873	-2.25551	0.0241016	0.0429449	664	886	761	842	823	838	734.324	748.405	739.479	848.284	845.18	872.185
RLTA1_RS10275	858.288	-0.709434	0.0961424	-7.379	1.59484e-13	1.00649e-12	586	780	666	1120	959	1040	648.063	658.867	647.166	1128.36	984.846	1082.43
RLTA1_RS10280	356.945	-0.900029	0.116892	-7.69969	1.36397e-14	9.41223e-14	216	301	261	452	472	437	238.876	254.255	253.619	455.373	484.721	454.827
RLTA1_RS10285	9324.98	-0.828424	0.0758169	-10.9266	8.59755e-28	1.30315e-26	5850	7748	7350	11821	11725	11379	6469.57	6544.75	7142.15	11909.2	12041	11843.2
RLTA1_RS10290	1531.57	0.179537	0.0907907	1.97749	0.0479866	0.0791643	1473	2057	1557	1452	1320	1433	1629	1737.55	1512.97	1462.84	1355.58	1491.46
RLTA1_RS10295	213.402	0.811909	0.142393	5.70188	1.18493e-08	5.20948e-08	262	317	266	155	137	161	289.748	267.77	258.478	156.157	140.692	167.568
RLTA1_RS10300	148.146	0.63403	0.161455	3.92698	8.60193e-05	0.00024001	171	215	175	126	113	101	189.111	181.611	170.051	126.94	116.045	105.12
RLTA1_RS10305	40.5719	0.894205	0.297641	3.00431	0.00266187	0.00579452	46	57	61	30	18	35	50.8718	48.148	59.275	30.2239	18.4851	36.4278
RLTA1_RS10310	598.171	0.28702	0.113882	2.52032	0.0117249	0.0223979	656	757	626	540	468	568	725.477	639.439	608.297	544.03	480.613	591.171
RLTA1_RS10315	185.126	-0.35682	0.14685	-2.42983	0.0151061	0.0281521	161	187	156	201	213	194	178.051	157.959	151.588	202.5	218.741	201.914
RLTA1_RS10320	6336.21	-0.0780295	0.0754051	-1.0348	0.30076	0.389021	5619	7282	6308	6556	6002	6489	6214.11	6151.11	6129.61	6604.93	6163.76	6753.71
RLTA1_RS10325	6292.1	-1.99055	0.117751	-16.9048	4.14559e-64	2.45971e-62	2656	2921	2251	9289	8803	11301	2937.3	2467.37	2187.34	9358.33	9040.25	11762
RLTA1_RS10330	497.035	-1.84726	0.152951	-12.0775	1.38961e-33	2.6072e-32	233	267	171	828	608	840	257.677	225.535	166.164	834.18	624.386	874.267
RLTA1_RS10335	317.694	0.904224	0.131511	6.87565	6.17083e-12	3.52286e-11	390	434	458	225	194	228	431.305	366.6	445.048	226.679	199.228	237.301
RLTA1_RS10340	1301.84	0.288109	0.0934614	3.08266	0.00205161	0.00456483	1343	1554	1541	1179	1075	1176	1485.24	1312.67	1497.42	1187.8	1103.97	1223.97
RLTA1_RS10345	4031.5	0.231707	0.0862594	2.68617	0.00722772	0.0144513	3707	5210	4695	3660	3356	3836	4099.61	4400.89	4562.23	3687.32	3446.45	3992.48
RLTA1_RS10350	378.768	0.237703	0.113472	2.09482	0.0361873	0.0616472	364	480	434	356	346	316	402.551	405.457	421.727	358.657	355.325	328.891
RLTA1_RS10355	448.521	0.422997	0.113169	3.73773	0.000185686	0.000492184	457	571	570	354	391	376	505.401	482.324	553.881	356.642	401.538	391.338
RLTA1_RS10360	70.8702	1.0848	0.238635	4.54585	5.47131e-06	1.80436e-05	94	101	103	59	43	31	103.955	85.3148	100.087	59.4403	44.1589	32.2646
RLTA1_RS10365	211.865	-0.0178748	0.142739	-0.125227	0.900344	0.924777	206	262	188	218	203	203	227.817	221.312	182.683	219.627	208.471	211.281
RLTA1_RS10370	836.949	-0.716123	0.127328	-5.62423	1.86333e-08	8.04432e-08	476	820	699	888	1172	985	526.413	692.655	679.233	894.627	1203.59	1025.18
RLTA1_RS10375	362.857	-0.782167	0.118732	-6.58766	4.46807e-11	2.38595e-10	247	324	261	433	482	428	273.16	273.683	253.619	436.232	494.99	445.46
RLTA1_RS10380	45.8157	-1.84621	0.290603	-6.35302	2.11126e-10	1.06129e-09	19	22	21	82	68	60	21.0123	18.5834	20.4061	82.612	69.8327	62.4476
RLTA1_RS10385	140.188	0.351206	0.168207	2.08795	0.0368028	0.0625269	144	163	180	111	123	126	159.251	137.686	174.91	111.828	126.315	131.14
RLTA1_RS10390	508.848	-0.183605	0.10766	-1.70542	0.0881157	0.135572	463	541	475	565	526	493	512.036	456.983	461.567	569.217	540.176	513.111
RLTA1_RS10395	47.0856	-0.256292	0.26443	-0.969224	0.332433	0.423363	40	44	49	60	45	45	44.2364	37.1669	47.6143	60.4478	46.2128	46.8357
RLTA1_RS10400	13.4722	-0.260195	0.478615	-0.543642	0.586688	0.67097	12	13	13	20	10	13	13.2709	10.9811	12.6324	20.1493	10.2695	13.5303
RLTA1_RS10405	32.0491	-0.824597	0.315698	-2.61198	0.00900199	0.0175885	22	27	23	46	40	34	24.33	22.8069	22.3496	46.3433	41.078	35.387
RLTA1_RS10410	21.3566	-0.484344	0.409473	-1.18285	0.236869	0.31738	19	29	8	22	28	23	21.0123	24.4963	7.77376	22.1642	28.7546	23.9383
RLTA1_RS10415	42.4318	0.0235654	0.276694	0.0851678	0.932128	0.949531	43	52	38	35	48	40	47.5541	43.9245	36.9254	35.2612	49.2936	41.6317
RLTA1_RS10420	17.0225	0.17402	0.422	0.412369	0.680069	0.748658	14	26	17	17	13	17	15.4827	21.9622	16.5192	17.1269	13.3504	17.6935
RLTA1_RS10425	11.6545	0.102422	0.506506	0.202212	0.839751	0.878209	10	17	11	10	14	9	11.0591	14.3599	10.6889	10.0746	14.3773	9.36714
[truncated: 4,946 more rows]

## Sheet: edgeR
locus_tag	logFC	logCPM	PValue	FDR	M5_1 raw counts	M5_2 raw counts	M5_3 raw counts	C5_1 raw counts	C5_2 raw counts	C5_3 raw counts	M5_1 normalized counts	M5_2 normalized counts	M5_3 normalized counts	C5_3 normalized counts	C5_3 normalized counts	C5_3 normalized counts
RLTA1_RS00005	0.346751	8.8228	0.000476148	0.00106227	3656	4537	3961	3167	2907	2914	524.057	499.089	496.878	414.749	386.899	393.507
RLTA1_RS00010	1.03241	5.55714	6.78615e-20	6.34318e-19	452	613	446	256	215	221	64.7904	67.4326	55.9474	33.5256	28.6148	29.8439
RLTA1_RS00015	0.317555	7.00974	0.00137557	0.00284919	1023	1325	1081	809	927	845	146.638	145.756	135.604	105.946	123.376	114.109
RLTA1_RS00020	0.149314	6.62532	0.115522	0.161722	729	940	819	703	758	645	104.496	103.404	102.738	92.0646	100.884	87.1009
RLTA1_RS00025	0.513555	5.43358	9.84343e-07	3.15763e-06	368	442	400	254	294	249	52.7497	48.6219	50.1771	33.2637	39.1291	33.625
RLTA1_RS00030	0.153523	7.41477	0.118264	0.165028	1180	1649	1495	1205	1256	1177	169.143	181.397	187.537	157.806	167.164	158.942
RLTA1_RS00035	-0.521172	6.53228	1.03934e-08	4.13652e-08	549	685	587	827	788	840	78.6945	75.3529	73.6349	108.304	104.877	113.434
RLTA1_RS00040	-1.45477	9.98825	1.1261e-35	2.42881e-34	3513	4570	4963	10877	11928	10760	503.559	502.719	622.572	1424.45	1587.52	1453.03
RLTA1_RS00045	-0.792035	8.97687	1.56586e-13	9.30599e-13	2378	3257	3246	4712	4863	4825	340.866	358.284	407.187	617.081	647.228	651.569
RLTA1_RS00050	-0.668203	9.27894	1.5612e-10	7.37586e-10	3117	4528	3939	6135	5345	5719	446.795	498.099	494.119	803.437	711.378	772.295
RLTA1_RS00055	-0.780381	8.40742	1.21734e-11	6.37106e-11	1566	2391	2085	3618	3128	2939	224.473	263.02	261.548	473.812	416.313	396.883
RLTA1_RS00060	0.528287	7.15621	3.24212e-08	1.24263e-07	1165	1480	1391	895	912	822	166.993	162.806	174.491	117.209	121.38	111.003
RLTA1_RS00065	0.598972	10.5091	4.18051e-10	1.92148e-09	11991	16217	14051	8386	8895	8844	1718.81	1783.94	1762.6	1098.23	1183.86	1194.3
RLTA1_RS00070	0.0621202	8.64479	0.635635	0.704177	2628	4008	3252	3137	2408	3279	376.701	440.897	407.94	410.82	320.486	442.797
RLTA1_RS00075	-0.409214	5.9075	3.76691e-05	9.80555e-05	325	471	443	524	538	478	46.586	51.812	55.5711	68.6228	71.6036	64.5492
RLTA1_RS00080	-1.14657	9.14534	2.92645e-27	4.04864e-26	2311	3123	3046	6156	5985	5460	331.262	343.543	382.098	806.187	796.557	737.32
RLTA1_RS00085	-0.594412	6.07199	9.85134e-12	5.19495e-11	359	493	435	622	591	608	51.4596	54.2321	54.5676	81.4568	78.6575	82.1045
RLTA1_RS00090	-0.626194	8.2365	1.23512e-09	5.41534e-09	1682	2035	1963	2851	2595	2805	241.1	223.859	246.244	373.366	345.374	378.788
RLTA1_RS00095	0.368585	7.28615	0.00016799	0.000399279	1296	1522	1385	1020	991	1055	185.771	167.426	173.738	133.579	131.894	142.467
RLTA1_RS00100	-0.303449	6.49248	0.00257655	0.00507061	557	669	701	709	761	767	79.8412	73.5928	87.9353	92.8503	101.283	103.576
RLTA1_RS00105	-0.384016	5.97198	0.000378341	0.000859247	401	478	422	549	464	584	57.4799	52.582	52.9368	71.8968	61.7548	78.8635
RLTA1_RS00110	-1.71277	7.06305	1.70523e-60	1.02093e-58	416	545	541	1483	1503	1632	59.6301	59.9523	67.8645	194.213	200.038	220.386
RLTA1_RS00115	-0.828453	7.60742	1.31792e-14	8.61047e-14	876	1318	1199	1852	1824	1946	125.567	144.986	150.406	242.537	242.76	262.788
RLTA1_RS00120	-0.466145	9.66011	1.93985e-05	5.24416e-05	4148	6653	5669	7323	6925	6921	594.581	731.858	711.135	959.017	921.664	934.613
RLTA1_RS00125	-0.0245756	6.79657	0.806834	0.850944	809	929	893	883	815	825	115.963	102.194	112.02	115.637	108.47	111.408
RLTA1_RS00130	0.6481	7.57477	9.32791e-10	4.15005e-09	1664	2116	1800	1105	1023	1214	238.52	232.769	225.797	144.71	136.153	163.939
RLTA1_RS00135	-0.0939007	2.90976	0.645009	0.712516	44	82	44	60	51	58	6.30703	9.02035	5.51948	7.85757	6.7877	7.83233
RLTA1_RS00140	-0.795121	4.38437	9.49584e-10	4.22206e-09	96	149	120	217	202	174	13.7608	16.3906	15.0531	28.4182	26.8846	23.497
RLTA1_RS00145	-0.693429	7.17537	3.5771e-10	1.65399e-09	662	1070	941	1330	1421	1274	94.8921	117.705	118.042	174.176	189.124	172.041
RLTA1_RS00150	-0.107636	7.87696	0.272435	0.345581	1569	2050	1816	1907	1803	1785	224.903	225.509	227.804	249.74	239.965	241.047
RLTA1_RS00155	0.137193	2.86604	0.51679	0.593731	54	71	52	65	38	48	7.74044	7.8103	6.52302	8.51237	5.0575	6.48193
RLTA1_RS00160	-0.260766	7.08929	0.00565574	0.0105447	853	1164	962	1163	1136	1045	122.27	128.045	120.676	152.306	151.193	141.117
RLTA1_RS00165	0.402746	8.21587	0.000150934	0.000361336	2358	2854	2892	1869	2037	1863	337.999	313.952	362.78	244.763	271.109	251.58
RLTA1_RS00170	1.14172	4.34138	2.95577e-19	2.68689e-18	209	238	210	98	90	92	29.9584	26.181	26.343	12.834	11.9783	12.4237
RLTA1_RS00175	-0.206265	7.52452	0.0376294	0.0592599	1191	1631	1292	1480	1546	1418	170.72	179.417	162.072	193.82	205.761	191.487
RLTA1_RS00180	1.53009	7.12716	3.16232e-45	1.09265e-43	1497	1893	1581	597	559	462	214.582	208.238	198.325	78.1828	74.3986	62.3886
RLTA1_RS00185	0.422772	4.47615	0.000516115	0.00114408	189	218	196	133	154	136	27.0915	23.9809	24.5868	17.4176	20.4962	18.3655
RLTA1_RS00190	0.218589	6.52502	0.0156597	0.0267676	679	918	780	625	669	620	97.3289	100.984	97.8453	81.8497	89.0387	83.7249
RLTA1_RS00195	-0.0545746	6.95995	0.598652	0.669507	807	1085	1041	907	1047	901	115.677	119.355	130.586	118.78	139.348	121.671
RLTA1_RS00205	0.565856	3.43357	0.000234502	0.000544871	90	103	108	62	65	64	12.9007	11.3304	13.5478	8.11949	8.651	8.64257
RLTA1_RS00210	0.287694	5.2189	0.00828728	0.0149223	261	397	323	256	264	231	37.4121	43.6717	40.518	33.5256	35.1363	31.1943
RLTA1_RS00215	0.434782	6.74472	1.0083e-05	2.85008e-05	865	1155	938	716	725	611	123.99	127.055	117.665	93.767	96.4919	82.5096
RLTA1_RS00220	0.271196	7.71848	0.0222327	0.0367897	1653	2192	1690	1551	1223	1525	236.944	241.129	211.998	203.118	162.772	205.936
RLTA1_RS00225	0.355736	7.12811	0.00028555	0.000656888	1109	1326	1319	909	905	947	158.966	145.866	165.459	119.042	120.448	127.883
RLTA1_RS00230	0.391876	6.98098	2.19265e-05	5.87951e-05	1023	1245	1161	819	819	820	146.638	136.955	145.639	107.256	109.003	110.733
RLTA1_RS00235	0.482255	7.30008	8.78126e-06	2.50352e-05	1288	1750	1377	1070	867	1023	184.624	192.507	172.735	140.127	115.391	138.146
RLTA1_RS00240	-0.610687	8.37798	1.09804e-09	4.85724e-09	1837	2290	2187	3154	2942	2969	263.318	251.91	274.343	413.046	391.557	400.934
RLTA1_RS00245	0.0179173	8.28354	0.858933	0.894078	2148	2757	2620	2313	2390	2275	307.898	303.282	328.66	302.909	318.09	307.216
RLTA1_RS00250	0.595213	3.99535	3.58833e-06	1.06774e-05	127	174	152	91	92	98	18.2044	19.1407	19.0673	11.9173	12.2445	13.2339
RLTA1_RS00255	0.1152	9.63749	0.257683	0.329699	5825	7588	6491	5949	5261	6028	834.964	834.712	814.248	779.078	700.198	814.022
RLTA1_RS00260	-0.0700523	7.64496	0.504086	0.582024	1448	1664	1553	1641	1437	1541	207.559	183.047	194.812	214.905	191.254	208.097
RLTA1_RS00265	0.389229	6.11118	5.55367e-05	0.00014087	557	640	671	464	447	433	79.8412	70.4027	84.172	60.7652	59.4922	58.4724
RLTA1_RS00270	-0.407289	6.38381	6.40121e-06	1.85345e-05	471	665	590	725	735	683	67.5138	73.1528	74.0112	94.9457	97.8228	92.2325
RLTA1_RS00275	0.252755	6.78437	0.00962632	0.0171072	782	1171	936	743	790	730	112.093	128.815	117.414	97.3029	105.143	98.5794
RLTA1_RS00280	0.256617	6.37695	0.00949382	0.0168847	633	819	715	583	622	498	90.7352	90.0934	89.6915	76.3494	82.7834	67.25
RLTA1_RS00285	0.398686	6.15696	4.21806e-05	0.000108982	544	698	699	506	440	437	77.9778	76.7829	87.6844	66.2655	58.5606	59.0126
RLTA1_RS00290	0.0065527	4.86866	0.966809	0.980361	242	242	208	239	172	241	34.6886	26.621	26.0921	31.2993	22.8919	32.5447
RLTA1_RS00295	-0.596718	6.33278	3.33448e-09	1.39003e-08	488	546	497	695	790	698	69.9507	60.0623	62.345	91.0169	105.143	94.2581
RLTA1_RS00300	-1.23123	7.30608	3.29922e-26	4.3644e-25	634	865	776	1584	1931	1489	90.8785	95.1536	97.3435	207.44	257.001	201.075
RLTA1_RS00305	-0.820451	6.47783	3.57335e-14	2.26432e-13	407	603	543	814	961	788	58.34	66.3325	68.1154	106.601	127.902	106.412
RLTA1_RS00310	-0.000454804	4.85409	1	1	191	265	234	230	225	192	27.3782	29.1511	29.3536	30.1207	29.9458	25.9277
RLTA1_RS00315	0.0185499	7.23883	0.848066	0.884198	1072	1404	1173	1099	1137	1142	153.662	154.446	147.144	143.925	151.326	154.216
RLTA1_RS00320	0.0238275	8.00876	0.809566	0.853436	1838	2320	2070	1898	1925	1931	263.462	255.21	259.666	248.561	256.203	260.763
RLTA1_RS00325	-0.631305	5.70119	1.02092e-10	4.90679e-10	282	394	304	495	485	442	40.4223	43.3417	38.1346	64.825	64.5497	59.6878
RLTA1_RS00330	-1.45884	7.77173	9.87251e-33	1.82353e-31	816	987	990	2811	2134	2288	116.967	108.574	124.188	368.127	284.019	308.972
RLTA1_RS00335	0.853562	5.57876	2.77513e-15	1.90447e-14	429	513	522	257	232	273	61.4935	56.4322	65.4811	33.6566	30.8774	36.866
RLTA1_RS00340	-0.401413	6.13961	7.43142e-05	0.000185119	409	565	485	603	539	662	58.6267	62.1524	60.8397	78.9686	71.7367	89.3966
RLTA1_RS00345	0.220618	4.77454	0.0491006	0.075144	212	248	239	178	192	194	30.3884	27.281	29.9808	23.3108	25.5537	26.1978
RLTA1_RS00350	-0.217406	5.74434	0.0436867	0.0676836	316	455	419	434	477	384	45.2959	50.0519	52.5605	56.8364	63.485	51.8554
RLTA1_RS00355	0.560669	6.51156	3.02073e-09	1.26456e-08	730	998	881	528	540	588	104.639	109.784	110.515	69.1466	71.8698	79.4036
RLTA1_RS00360	0.851453	6.78418	1.60904e-19	1.4762e-18	956	1242	1199	610	578	579	137.034	136.625	150.406	79.8853	76.9273	78.1883
RLTA1_RS00365	0.427843	3.13488	0.0538185	0.0816804	65	110	61	42	55	66	9.3172	12.1005	7.652	5.5003	7.32007	8.91265
RLTA1_RS00370	-0.15454	6.91023	0.113651	0.159455	798	1083	855	1034	927	893	114.387	119.135	107.253	135.412	123.376	120.591
RLTA1_RS00375	0.303782	3.22462	0.121374	0.168859	56	96	90	67	49	67	8.02712	10.5604	11.2898	8.77429	6.52152	9.04769
RLTA1_RS00380	-0.126382	6.54599	0.21069	0.275564	616	887	648	750	687	757	88.2984	97.5737	81.2869	98.2197	91.4344	102.225
RLTA1_RS00385	1.97864	2.56999	7.22164e-16	5.1335e-15	73	87	55	19	18	14	10.4639	9.57037	6.89935	2.48823	2.39566	1.89056
RLTA1_RS00390	2.37967	3.16477	1.06495e-22	1.14846e-21	91	160	98	23	12	27	13.0441	17.6007	12.2934	3.01207	1.59711	3.64609
RLTA1_RS00395	2.71836	6.80679	6.39576e-99	1.03299e-96	1337	1900	1430	217	185	260	191.648	209.008	179.383	28.4182	24.6221	35.1105
RLTA1_RS00400	0.362255	5.63266	0.000289245	0.000664947	402	460	466	324	333	316	57.6233	50.6019	58.4563	42.4309	44.3197	42.6727
RLTA1_RS00405	-0.150793	9.29827	0.124027	0.171862	4112	5408	4824	4904	4857	5169	589.42	594.903	605.136	642.226	646.429	698.023
RLTA1_RS00410	0.0928183	5.06437	0.400651	0.479497	220	322	284	256	243	226	31.5351	35.4214	35.6257	33.5256	32.3414	30.5191
RLTA1_RS00415	0.554461	10.0234	1.94174e-05	5.24722e-05	8323	12726	8932	7004	5293	6716	1193.03	1399.91	1120.45	917.241	704.457	906.93
RLTA1_RS00420	0.183971	7.58871	0.0715763	0.105676	1418	1824	1670	1392	1444	1225	203.258	200.648	209.489	182.296	192.185	165.424
RLTA1_RS00425	0.0216763	7.212	0.845067	0.882211	937	1485	1190	1086	1168	1059	134.311	163.356	149.277	142.222	155.452	143.008
RLTA1_RS00430	0.921251	1.37499	0.00266976	0.00523474	20	26	27	9	17	10	2.86683	2.86011	3.38695	1.17864	2.26257	1.3504
RLTA1_RS00435	0.0874724	2.58997	0.739409	0.793416	34	58	51	42	40	44	4.87361	6.38024	6.39758	5.5003	5.32369	5.94177
RLTA1_RS00445	-0.583712	0.723484	0.125326	0.173592	3	14	10	16	11	11	0.430025	1.54006	1.25443	2.09535	1.46401	1.48544
RLTA1_RS00450	0.120673	3.45427	0.534447	0.610583	82	91	94	65	67	99	11.754	10.0104	11.7916	8.51237	8.91718	13.369
RLTA1_RS00455	0.459336	2.85453	0.0184986	0.0311525	64	68	61	47	34	51	9.17386	7.48029	7.652	6.1551	4.52514	6.88705
RLTA1_RS00460	0.237161	2.1444	0.360582	0.438649	36	42	30	30	20	36	5.16029	4.62018	3.76328	3.92879	2.66184	4.86145
RLTA1_RS00465	0.429732	3.47938	0.0149967	0.0257038	92	103	104	73	84	52	13.1874	11.3304	13.046	9.56005	11.1797	7.02209
RLTA1_RS00470	0.519261	4.59487	4.43319e-05	0.000114116	216	228	228	135	153	154	30.9618	25.081	28.6009	17.6795	20.3631	20.7962
RLTA1_RS00475	0.523455	4.63326	0.000262915	0.000607636	236	214	238	164	144	146	33.8286	23.5409	29.8554	21.4774	19.1653	19.7159
RLTA1_RS00480	0.251244	7.30956	0.0194687	0.0326279	1314	1587	1224	1067	1151	1043	188.351	174.577	153.542	139.734	153.189	140.847
RLTA1_RS00485	0.0127587	2.86686	1	1	43	61	66	50	55	53	6.16368	6.71026	8.27922	6.54798	7.32007	7.15713
RLTA1_RS00490	0.424396	2.07692	0.0710475	0.104962	29	47	33	24	26	26	4.1569	5.1702	4.13961	3.14303	3.4604	3.51105
RLTA1_RS00495	-1.16588	3.09004	6.86403e-10	3.09349e-09	27	59	38	96	86	78	3.87022	6.49025	4.76682	12.5721	11.4459	10.5331
RLTA1_RS00500	-2.39511	8.21936	3.9097e-61	2.4462e-59	565	1027	728	4404	3482	3426	80.988	112.974	91.3223	576.746	463.427	462.648
RLTA1_RS00505	-0.748805	7.79582	4.02633e-11	2.00594e-10	1038	1564	1403	1957	2279	2042	148.788	172.047	175.996	256.288	303.317	275.752
RLTA1_RS00510	-0.106335	5.62025	0.282202	0.355529	298	439	400	389	384	372	42.7158	48.2918	50.1771	50.9433	51.1074	50.235
RLTA1_RS00515	-0.676921	8.74012	4.59609e-10	2.10553e-09	2147	2848	2916	3945	3873	4041	307.754	313.292	365.791	516.635	515.466	545.698
RLTA1_RS00520	-0.473678	2.35591	0.028807	0.046646	31	33	34	47	36	45	4.44359	3.63014	4.26505	6.1551	4.79132	6.07681
RLTA1_RS00525	0.21032	5.53142	0.044862	0.0692371	333	454	400	291	348	322	47.7327	49.9419	50.1771	38.1092	46.3161	43.483
RLTA1_RS00530	0.313967	5.61522	0.00385925	0.00741219	376	510	414	297	318	364	53.8964	56.1021	51.9333	38.895	42.3233	49.1546
RLTA1_RS00535	0.246978	5.94731	0.00586648	0.0108996	455	590	557	433	424	410	65.2204	64.9025	69.8716	56.7055	56.4311	55.3665
RLTA1_RS00540	-0.0484789	6.60091	0.593022	0.664173	654	862	773	723	766	731	93.7453	94.8236	96.9672	94.6837	101.949	98.7144
RLTA1_RS00545	0.377907	3.89943	0.0103923	0.0183371	120	144	133	101	78	108	17.201	15.8406	16.6839	13.2269	10.3812	14.5843
RLTA1_RS00550	-0.200939	4.82278	0.0589302	0.0886803	184	244	200	225	225	227	26.3748	26.841	25.0885	29.4659	29.9458	30.6541
RLTA1_RS00555	-0.999837	8.18932	6.90698e-13	3.93511e-12	1160	1812	1736	2603	3448	2720	166.276	199.328	217.769	340.888	458.902	367.309
RLTA1_RS00560	-2.85752	8.8035	1.77891e-44	5.80024e-43	490	1223	956	5198	6663	5841	70.2373	134.535	119.923	680.728	886.794	788.77
RLTA1_RS00565	-2.49143	6.22437	2.81505e-61	1.77732e-59	116	232	201	832	1079	952	16.6276	25.521	25.214	108.958	143.607	128.558
RLTA1_RS00570	-1.94371	4.57293	2.14209e-46	7.8299e-45	68	90	77	268	318	263	9.74722	9.90038	9.65909	35.0972	42.3233	35.5156
RLTA1_RS00575	-1.33849	5.64741	3.43922e-26	4.54095e-25	184	274	226	458	610	548	26.3748	30.1412	28.35	59.9795	81.1863	74.002
RLTA1_RS00585	0.152227	4.33415	0.346155	0.423405	142	231	134	150	136	139	20.3545	25.411	16.8093	19.6439	18.1005	18.7706
RLTA1_RS00590	-0.560417	4.07686	1.58147e-05	4.34122e-05	95	130	99	145	145	158	13.6174	14.3005	12.4188	18.9891	19.2984	21.3364
RLTA1_RS00595	-0.606453	3.4466	0.000256197	0.000593095	60	87	57	101	85	105	8.60049	9.57037	7.15023	13.2269	11.3128	14.1792
RLTA1_RS00600	-0.908509	5.52403	8.3117e-18	6.82326e-17	201	314	255	474	463	414	28.8116	34.5413	31.9879	62.0748	61.6217	55.9067
RLTA1_RS00605	-0.307595	5.50513	0.0106088	0.0186716	252	433	295	380	399	349	36.1221	47.6318	37.0056	49.7646	53.1038	47.129
RLTA1_RS00610	-0.458478	3.49327	0.00246371	0.00486647	67	77	79	98	90	100	9.60388	8.47032	9.90997	12.834	11.9783	13.504
RLTA1_RS00615	1.0449	3.7588	2.66918e-08	1.02929e-07	156	140	128	78	65	52	22.3613	15.4006	16.0567	10.2148	8.651	7.02209
RLTA1_RS00620	0.25917	5.00374	0.0313339	0.0502456	210	319	307	216	228	209	30.1017	35.0913	38.5109	28.2873	30.345	28.2234
RLTA1_RS00625	-0.226674	6.00693	0.0166471	0.0283021	401	519	499	490	542	526	57.4799	57.0922	62.5959	64.1702	72.136	71.0312
RLTA1_RS00630	0.0366789	6.10857	0.722377	0.779265	477	650	549	460	560	510	68.3739	71.5027	68.868	60.2414	74.5317	68.8705
RLTA1_RS00635	0.126998	10.008	0.189661	0.250752	7567	9984	8299	7561	7053	7579	1084.67	1098.28	1041.05	990.185	938.7	1023.47
RLTA1_RS00640	0.627373	8.07372	3.63523e-10	1.67975e-09	2337	2883	2615	1560	1577	1631	334.989	317.142	328.033	204.297	209.886	220.251
RLTA1_RS00645	0.554278	7.74669	3.66211e-08	1.3959e-07	1818	2223	2076	1262	1309	1346	260.595	244.539	260.419	165.271	174.218	181.764
RLTA1_RS00650	0.316273	7.32003	0.00186446	0.00376633	1280	1487	1466	1155	1045	1006	183.477	163.576	183.899	151.258	139.081	135.85
RLTA1_RS00655	0.309755	6.45539	0.00062795	0.00137661	705	833	781	583	592	586	101.056	91.6335	97.9707	76.3494	78.7906	79.1336
RLTA1_RS00660	0.575179	5.58097	2.24153e-05	6.00132e-05	385	588	403	330	302	230	55.1865	64.6825	50.5534	43.2166	40.1939	31.0593
RLTA1_RS00665	0.388534	5.73425	4.9918e-05	0.00012755	402	553	490	334	368	332	57.6233	60.8323	61.4669	43.7405	48.9779	44.8334
RLTA1_RS00670	0.455355	3.47455	0.00273794	0.00535331	88	112	101	76	72	58	12.6141	12.3205	12.6697	9.95292	9.58264	7.83233
RLTA1_RS00675	0.558095	2.92184	0.00450578	0.00854056	52	74	83	48	48	37	7.45376	8.14031	10.4117	6.28606	6.38843	4.99649
RLTA1_RS00680	0.658944	3.00301	0.000811829	0.00174718	71	82	74	33	57	45	10.1772	9.02035	9.28276	4.32166	7.58626	6.07681
RLTA1_RS00685	-0.222133	3.90505	0.114275	0.16017	87	132	109	114	110	134	12.4707	14.5206	13.6733	14.9294	14.6401	18.0954
RLTA1_RS00690	0.124847	6.63488	0.176585	0.235254	683	980	831	719	730	690	97.9022	107.804	104.243	94.1599	97.1573	93.1778
RLTA1_RS00695	0.338233	7.83055	0.00103448	0.00218905	1729	2482	1917	1515	1480	1533	247.837	273.03	240.474	198.404	196.977	207.017
RLTA1_RS00700	-0.294101	4.76276	0.00662586	0.0121769	163	224	195	220	232	217	23.3647	24.6409	24.4613	28.8111	30.8774	29.3037
RLTA1_RS00705	-0.70705	3.16988	2.19001e-05	5.8747e-05	38	71	52	84	83	79	5.44698	7.8103	6.52302	11.0006	11.0467	10.6682
RLTA1_RS00710	-0.46211	2.99147	0.0209148	0.0347996	46	59	51	87	58	57	6.59371	6.49025	6.39758	11.3935	7.71935	7.69729
RLTA1_RS00715	-0.78068	5.41232	2.10671e-15	1.46311e-14	223	273	253	401	398	410	31.9652	30.0311	31.737	52.5148	52.9707	55.3665
RLTA1_RS00725	0.353124	8.82587	0.000606616	0.00133195	3379	4584	4284	2901	2963	3114	484.351	504.259	537.396	379.914	394.352	420.515
RLTA1_RS00730	0.604576	5.43145	8.32106e-09	3.34819e-08	357	453	431	245	243	278	51.1729	49.8319	54.0658	32.0851	32.3414	37.5412
RLTA1_RS00735	-1.43976	5.36443	8.84732e-29	1.33286e-27	142	214	178	502	377	476	20.3545	23.5409	22.3288	65.7417	50.1758	64.2791
RLTA1_RS00740	0.00376422	6.01409	0.970425	0.983442	449	549	548	494	501	455	64.3603	60.3923	68.7426	64.694	66.6792	61.4433
RLTA1_RS00745	0.177565	4.21427	0.202999	0.26676	141	187	139	129	114	144	20.2112	20.5708	17.4365	16.8938	15.1725	19.4458
RLTA1_RS00750	-0.0601061	3.93474	0.73516	0.790138	98	143	114	91	146	109	14.0475	15.7306	14.3005	11.9173	19.4315	14.7194
RLTA1_RS00755	0.0811669	4.89074	0.511701	0.588957	223	280	223	191	223	230	31.9652	30.8012	27.9737	25.0133	29.6796	31.0593
RLTA1_RS00760	0.0845695	5.50781	0.524848	0.601695	284	429	411	299	388	303	40.709	47.1918	51.5569	39.1569	51.6398	40.9172
RLTA1_RS00765	0.433706	7.44826	8.21346e-05	0.000203215	1462	1809	1535	995	1230	1118	209.565	198.998	192.555	130.305	163.703	150.975
RLTA1_RS00775	-0.0126605	3.93675	0.979071	0.990336	121	117	120	108	102	131	17.3443	12.8705	15.0531	14.1436	13.5754	17.6903
RLTA1_RS00780	-0.210757	4.85913	0.0728847	0.107379	166	254	224	233	253	211	23.7947	27.9411	28.0992	30.5136	33.6723	28.4935
RLTA1_RS00785	0.128112	0.457658	0.894142	0.923203	10	13	5	7	9	8	1.43342	1.43005	0.627213	0.916717	1.19783	1.08032
RLTA1_RS00790	-0.993489	5.63822	5.93392e-25	7.3199e-24	228	309	262	519	507	466	32.6819	33.9913	32.866	67.968	67.4778	62.9287
RLTA1_RS00795	-1.10263	6.86384	5.36575e-29	8.17218e-28	552	680	542	1157	1226	1197	79.1245	74.8029	67.9899	151.52	163.171	161.643
RLTA1_RS00800	-1.18252	6.54276	8.24124e-35	1.66382e-33	408	549	414	1003	989	925	58.4833	60.3923	51.9333	131.352	131.628	124.912
RLTA1_RS00805	-1.57608	7.58982	1.91307e-50	8.25233e-49	678	935	718	2318	2048	2142	97.1855	102.854	90.0678	303.564	272.573	289.256
RLTA1_RS00810	-2.05025	5.85702	8.72858e-73	7.7718e-71	180	210	150	734	713	658	25.8015	23.1009	18.8164	96.1243	94.8948	88.8565
RLTA1_RS00815	-1.91732	7.37828	2.59457e-73	2.34017e-71	483	689	508	2004	2055	1876	69.2339	75.7929	63.7249	262.443	273.505	253.335
RLTA1_RS00820	-2.12469	9.16958	3.2427e-76	3.26385e-74	1595	2079	1492	7107	7271	6756	228.63	228.699	187.16	930.729	967.714	912.332
RLTA1_RS00825	-0.925274	5.75664	1.50243e-17	1.2133e-16	252	387	260	550	518	526	36.1221	42.5716	32.6151	72.0277	68.9418	71.0312
RLTA1_RS00830	-0.285851	5.47326	0.00397351	0.00761059	267	380	313	379	379	338	38.2722	41.8016	39.2636	49.6337	50.442	45.6436
RLTA1_RS00835	-1.36987	3.93549	2.26994e-15	1.56863e-14	73	75	54	182	176	135	10.4639	8.25032	6.77391	23.8346	23.4242	18.2304
RLTA1_RS00840	0.0672579	6.63212	0.475118	0.553646	741	897	789	786	711	683	106.216	98.6738	98.9743	102.934	94.6286	92.2325
RLTA1_RS00845	0.937989	3.01181	6.18382e-06	1.79543e-05	78	76	90	32	38	50	11.1806	8.36032	11.2898	4.19071	5.0575	6.75201
RLTA1_RS00850	0.282663	3.24284	0.12995	0.179175	58	108	78	65	58	64	8.31381	11.8805	9.78453	8.51237	7.71935	8.64257
RLTA1_RS00855	-0.317662	3.64879	0.0318061	0.050862	85	100	78	108	94	106	12.184	11.0004	9.78453	14.1436	12.5107	14.3143
RLTA1_RS00860	-0.355898	4.99114	0.000793865	0.00170958	192	250	224	287	251	262	27.5216	27.5011	28.0992	37.5854	33.4062	35.3805
RLTA1_RS00865	-0.443984	3.82525	0.00112118	0.00236215	72	116	97	121	122	120	10.3206	12.7605	12.1679	15.8461	16.2373	16.2048
RLTA1_RS00870	-0.308987	4.60596	0.0121289	0.0211433	151	211	157	188	196	218	21.6446	23.2109	19.6945	24.6204	26.0861	29.4388
RLTA1_RS00875	-0.119433	3.53257	0.423537	0.501719	77	102	82	95	82	89	11.0373	11.2204	10.2863	12.4412	10.9136	12.0186
RLTA1_RS00880	-0.0310345	4.55665	0.796734	0.841953	148	218	189	185	173	173	21.2145	23.9809	23.7087	24.2275	23.025	23.362
RLTA1_RS00885	-0.555872	4.74712	3.32341e-07	1.13868e-06	141	207	172	242	242	232	20.2112	22.7709	21.5761	31.6922	32.2083	31.3293
RLTA1_RS00890	0.368971	5.38413	0.000388177	0.000878999	349	432	341	268	278	270	50.0262	47.5218	42.776	35.0972	36.9996	36.4609
RLTA1_RS00895	0.694836	3.35498	9.62174e-05	0.000235838	98	120	77	57	58	56	14.0475	13.2005	9.65909	7.46469	7.71935	7.56225
RLTA1_RS00900	0.774179	3.21999	1.26054e-05	3.50599e-05	83	95	95	49	61	40	11.8973	10.4504	11.9171	6.41702	8.11863	5.40161
RLTA1_RS00905	0.889154	6.1037	9.19406e-24	1.05368e-22	624	815	697	371	375	336	89.4451	89.6534	87.4336	48.586	49.9096	45.3735
RLTA1_RS00910	-0.880668	2.20138	9.34e-05	0.000229615	17	30	27	41	46	41	2.43681	3.30013	3.38695	5.36934	6.12224	5.53665
RLTA1_RS00915	0.446783	3.42147	0.00327364	0.00633651	87	107	95	74	59	66	12.4707	11.7705	11.9171	9.69101	7.85244	8.91265
RLTA1_RS00920	-0.197486	1.52179	0.531503	0.60842	9	28	22	16	23	24	1.29007	3.08012	2.75974	2.09535	3.06112	3.24097
RLTA1_RS00925	-0.024975	4.00772	0.912085	0.936077	127	124	124	124	112	124	18.2044	13.6405	15.5549	16.239	14.9063	16.745
RLTA1_RS00930	-0.460273	2.14004	0.0897242	0.12888	24	25	35	42	42	25	3.4402	2.75011	4.39049	5.5003	5.58987	3.37601
RLTA1_RS00940	0.496938	2.44713	0.0684694	0.101455	52	51	42	25	49	23	7.45376	5.61021	5.26859	3.27399	6.52152	3.10593
RLTA1_RS00945	-0.00304562	0.665917	1	1	5	14	13	14	6	10	0.716708	1.54006	1.63075	1.83343	0.798553	1.3504
RLTA1_RS00950	0.722003	2.24846	0.00179771	0.00364636	40	57	37	31	23	22	5.73366	6.27024	4.64138	4.05975	3.06112	2.97088
RLTA1_RS00955	0.634959	4.34726	1.86768e-07	6.58763e-07	182	216	187	125	120	109	26.0882	23.7609	23.4578	16.3699	15.9711	14.7194
RLTA1_RS00960	0.484949	0.626249	0.270037	0.343157	7	14	15	12	6	6	1.00339	1.54006	1.88164	1.57151	0.798553	0.810241
RLTA1_RS00965	-0.0745779	5.26551	0.5844	0.656422	198	380	327	298	312	274	28.3816	41.8016	41.0198	39.0259	41.5248	37.001
RLTA1_RS00970	-0.327869	6.79962	0.0019801	0.00398141	696	902	772	861	1058	872	99.7657	99.2238	96.8418	112.756	140.812	117.755
RLTA1_RS00975	0.0340908	5.44413	0.766676	0.817153	283	437	338	333	319	313	40.5656	48.0718	42.3996	43.6095	42.4564	42.2676
RLTA1_RS00980	-0.529586	5.29249	6.30762e-07	2.0781e-06	226	279	261	335	378	326	32.3952	30.6912	32.7405	43.8714	50.3089	44.0231
RLTA1_RS00985	0.344663	7.82797	0.00510352	0.00958722	1635	2552	1963	1454	1350	1701	234.363	280.731	246.244	190.415	179.675	229.703
RLTA1_RS00990	0.281676	6.0877	0.0157404	0.0268923	427	738	638	440	466	472	61.2068	81.1831	80.0324	57.6222	62.021	63.739
RLTA1_RS00995	-0.0423008	6.44211	0.657487	0.722914	565	747	742	668	654	662	80.988	82.1731	93.0785	87.481	87.0423	89.3966
RLTA1_RS01000	0.361358	6.36288	7.83133e-05	0.000194343	642	859	718	563	502	554	92.0252	94.4936	90.0678	73.7302	66.8123	74.8123
RLTA1_RS01005	0.317348	6.29917	0.000956129	0.00203379	604	764	722	534	480	561	86.5783	84.0432	90.5696	69.9324	63.8843	75.7576
RLTA1_RS01010	-0.256239	5.84919	0.0117045	0.0204549	328	500	436	449	503	458	47.016	55.0021	54.693	58.8008	66.9454	61.8484
RLTA1_RS01015	-0.876814	7.68711	3.8237e-14	2.41634e-13	936	1453	1127	1954	2236	1826	134.168	159.836	141.374	255.895	297.594	246.583
RLTA1_RS01020	0.13222	7.9361	0.183123	0.243032	1790	2246	2104	1814	1771	1681	256.581	247.069	263.931	237.561	235.706	227.003
RLTA1_RS01025	-0.206637	8.35198	0.0490466	0.0750779	2033	2750	2515	2706	2421	2762	291.413	302.512	315.488	354.377	322.216	372.981
RLTA1_RS01030	-0.572311	9.44772	3.08888e-08	1.18521e-07	3621	5051	4859	6255	6426	6147	519.04	555.631	609.526	819.152	855.251	830.092
RLTA1_RS01035	0.458964	6.65337	4.19286e-07	1.41014e-06	809	1096	892	632	641	633	115.963	120.565	111.895	82.7664	85.3121	85.4805
RLTA1_RS01040	1.19228	7.53535	1.39154e-32	2.54993e-31	1899	2247	2020	891	824	827	272.206	247.179	253.394	116.685	109.668	111.678
RLTA1_RS01045	-0.161703	6.23722	0.0862748	0.124518	507	673	528	648	582	562	72.6741	74.0328	66.2337	84.8618	77.4597	75.8926
RLTA1_RS01050	1.21383	1.73073	4.72199e-05	0.000121012	24	35	43	9	15	17	3.4402	3.85015	5.39404	1.17864	1.99638	2.29568
RLTA1_RS01055	0.325825	2.9482	0.131809	0.181414	66	82	51	45	64	40	9.46054	9.02035	6.39758	5.89318	8.5179	5.40161
RLTA1_RS01060	-0.117365	2.66436	0.62017	0.689133	44	47	49	59	47	37	6.30703	5.1702	6.14669	7.72661	6.25533	4.99649
RLTA1_RS01065	-0.143505	2.54273	0.509712	0.587251	43	43	41	43	51	38	6.16368	4.73018	5.14315	5.63126	6.7877	5.13153
RLTA1_RS01070	0.54978	2.90522	0.00845498	0.0151966	74	74	57	40	54	38	10.6073	8.14031	7.15023	5.23838	7.18698	5.13153
RLTA1_RS01075	0.229171	1.90011	0.401321	0.480133	24	32	34	30	16	26	3.4402	3.52013	4.26505	3.92879	2.12948	3.51105
RLTA1_RS01080	0.281817	5.80404	0.00228108	0.00453538	443	539	481	366	386	379	63.5003	59.2923	60.3379	47.9312	51.3736	51.1802
RLTA1_RS01085	-0.185594	3.52779	0.23463	0.303559	80	104	70	92	89	90	11.4673	11.4404	8.78099	12.0483	11.8452	12.1536
RLTA1_RS01090	0.495206	3.73032	0.00124713	0.00260805	116	130	118	83	94	66	16.6276	14.3005	14.8022	10.8696	12.5107	8.91265
RLTA1_RS01095	0.640223	6.43492	1.60081e-09	6.91394e-09	726	872	918	525	545	450	104.066	95.9237	115.156	68.7538	72.5353	60.7681
RLTA1_RS01100	0.661168	4.60685	9.28608e-08	3.38717e-07	226	272	209	136	140	144	32.3952	29.9211	26.2175	17.8105	18.6329	19.4458
RLTA1_RS01105	-0.183116	2.10264	0.473165	0.551827	31	38	22	30	36	31	4.44359	4.18016	2.75974	3.92879	4.79132	4.18625
RLTA1_RS01110	-0.130609	5.1194	0.21587	0.281438	218	310	266	266	293	255	31.2484	34.1013	33.3678	34.8352	38.996	34.4353
RLTA1_RS01115	-0.353272	5.69675	0.000793163	0.0017086	299	434	361	464	463	381	42.8591	47.7418	45.2848	60.7652	61.6217	51.4503
RLTA1_RS01120	-0.999608	6.99275	7.92589e-28	1.13496e-26	586	772	682	1297	1259	1270	83.9981	84.9233	85.5519	169.855	167.563	171.501
RLTA1_RS01125	-0.0569153	4.74055	0.685717	0.748328	176	218	229	186	238	185	25.2281	23.9809	28.7264	24.3585	31.676	24.9824
RLTA1_RS01130	-0.0368946	6.98155	0.751716	0.804418	829	1132	1037	861	1123	896	118.83	124.525	130.084	112.756	149.463	120.996
RLTA1_RS01135	0.291653	4.71774	0.0176537	0.0298746	201	252	235	177	200	151	28.8116	27.7211	29.479	23.1798	26.6184	20.3911
RLTA1_RS01140	0.0341804	4.89579	0.810741	0.854333	181	295	246	225	238	195	25.9448	32.4512	30.8589	29.4659	31.676	26.3328
RLTA1_RS01145	0.552744	3.151	0.00124217	0.00259924	79	84	82	52	47	58	11.324	9.24035	10.2863	6.8099	6.25533	7.83233
RLTA1_RS01150	0.447156	5.70011	3.87005e-06	1.14714e-05	437	540	454	316	347	323	62.6402	59.4023	56.951	41.3832	46.183	43.618
RLTA1_RS01155	-0.179452	6.17871	0.0411377	0.0641305	464	629	537	573	607	550	66.5105	69.1926	67.3627	75.0398	80.787	74.2721
RLTA1_RS01160	-0.612915	6.78184	2.74411e-07	9.50042e-07	520	766	810	991	1078	928	74.5376	84.2632	101.609	129.781	143.473	125.317
RLTA1_RS01165	-0.0788034	5.8356	0.50006	0.578049	401	504	423	460	368	489	57.4799	55.4421	53.0623	60.2414	48.9779	66.0347
RLTA1_RS01170	-0.503717	4.63582	6.71986e-05	0.000168299	140	167	182	206	239	207	20.0678	18.3707	22.8306	26.9777	31.809	27.9533
RLTA1_RS01175	-2.63431	7.91621	4.2867e-71	3.67545e-69	436	754	441	2923	3150	3308	62.4969	82.9432	55.3202	382.795	419.241	446.713
RLTA1_RS01180	-0.744905	6.87239	3.24555e-14	2.06792e-13	611	823	671	1199	1104	1005	87.5817	90.5335	84.172	157.02	146.934	135.715
RLTA1_RS01185	-0.656493	3.20872	0.000716384	0.00155721	34	80	56	76	86	87	4.87361	8.80034	7.02479	9.95292	11.4459	11.7485
RLTA1_RS01190	1.03132	3.60943	1.48755e-10	7.05192e-10	128	134	120	67	55	54	18.3477	14.7406	15.0531	8.77429	7.32007	7.29217
RLTA1_RS01195	-0.52091	5.96713	2.81922e-07	9.73619e-07	312	488	438	585	549	525	44.7226	53.6821	54.9439	76.6113	73.0676	70.8961
RLTA1_RS01200	0.0531385	6.39092	0.551051	0.625264	589	779	681	611	640	601	84.4281	85.6933	85.4265	80.0163	85.179	81.1592
RLTA1_RS01205	-0.194082	4.78631	0.129992	0.179198	176	250	189	240	235	184	25.2281	27.5011	23.7087	31.4303	31.2767	24.8474
RLTA1_RS01210	-0.353854	3.49997	0.0659316	0.0980083	59	98	78	69	106	105	8.45715	10.7804	9.78453	9.03621	14.1078	14.1792
RLTA1_RS01215	-0.261905	4.91299	0.100574	0.142752	157	250	250	216	303	216	22.5046	27.5011	31.3607	28.2873	40.3269	29.1687
RLTA1_RS01220	0.0825215	4.76667	0.516059	0.59299	174	277	219	210	205	176	24.9414	30.4712	27.4719	27.5015	27.2839	23.7671
RLTA1_RS01225	0.209119	7.981	0.0720348	0.106285	1806	2534	2185	1739	2007	1536	258.875	278.751	274.092	227.739	267.116	207.422
RLTA1_RS01230	-1.43021	5.45407	2.51068e-43	7.88991e-42	156	222	192	514	475	451	22.3613	24.4209	24.085	67.3132	63.2188	60.9031
RLTA1_RS01235	-2.074	7.80397	2.46189e-60	1.44897e-58	533	754	780	2744	2991	2415	76.401	82.9432	97.8453	359.353	398.079	326.122
RLTA1_RS01240	0.297582	7.19488	0.0436898	0.0676836	828	1722	1394	994	982	981	118.687	189.427	174.867	130.174	130.697	132.474
RLTA1_RS01245	-0.350791	7.31805	0.00150606	0.00309823	841	1312	1236	1339	1367	1323	120.55	144.326	155.047	175.355	181.937	178.658
RLTA1_RS01250	-0.461526	4.47837	0.00035763	0.000814342	114	161	172	189	202	186	16.3409	17.7107	21.5761	24.7514	26.8846	25.1175
RLTA1_RS01255	-0.719462	7.91784	2.7721e-09	1.16764e-08	1057	1765	1609	2306	2264	2213	151.512	194.157	201.837	301.993	301.321	298.844
RLTA1_RS01260	1.08135	9.97387	5.92465e-13	3.38935e-12	8739	14048	10341	5296	3723	5527	1252.66	1545.34	1297.2	693.562	495.502	746.367
RLTA1_RS01265	-0.241623	5.40424	0.0291791	0.0471825	255	349	325	310	378	341	36.5521	38.3915	40.7689	40.5975	50.3089	46.0487
RLTA1_RS01270	0.611186	4.07936	1.72805e-05	4.70825e-05	159	167	154	90	99	107	22.7913	18.3707	19.3182	11.7864	13.1761	14.4493
RLTA1_RS01275	-0.0775554	4.03632	0.613853	0.683206	126	127	123	128	118	128	18.061	13.9705	15.4295	16.7628	15.7049	17.2851
RLTA1_RS01280	-0.788127	4.60166	1.27265e-09	5.56585e-09	148	145	129	233	225	230	21.2145	15.9506	16.1821	30.5136	29.9458	31.0593
RLTA1_RS01285	-0.431285	4.74089	0.000122625	0.000296793	159	192	191	237	235	215	22.7913	21.1208	23.9596	31.0374	31.2767	29.0336
RLTA1_RS01290	0.201696	5.29369	0.048466	0.0742711	293	387	322	262	293	262	41.9991	42.5716	40.3925	34.3114	38.996	35.3805
RLTA1_RS01295	0.410151	5.8345	0.0006722	0.00146668	498	599	456	380	314	405	71.3841	65.8925	57.2019	49.7646	41.791	54.6913
RLTA1_RS01300	0.62344	6.00123	5.80372e-09	2.36681e-08	551	628	670	410	386	336	78.9812	69.0826	84.0466	53.6934	51.3736	45.3735
RLTA1_RS01305	1.66017	5.39062	2.43861e-50	1.03269e-48	472	557	483	147	164	139	67.6572	61.2723	60.5888	19.2511	21.8271	18.7706
RLTA1_RS01310	1.67334	4.7187	1.17852e-35	2.53401e-34	302	337	306	85	110	84	43.2891	37.0714	38.3855	11.1316	14.6401	11.3434
RLTA1_RS01315	-0.398135	6.57194	9.00407e-05	0.000221749	579	752	638	748	904	782	82.9947	82.7232	80.0324	97.9577	120.315	105.601
RLTA1_RS01320	-0.134192	6.78766	0.16297	0.219176	708	938	882	820	904	877	101.486	103.184	110.64	107.387	120.315	118.43
RLTA1_RS01325	-1.03721	3.59045	2.47344e-12	1.3558e-11	47	73	67	126	114	120	6.73705	8.03031	8.40466	16.5009	15.1725	16.2048
RLTA1_RS01330	1.26896	1.44215	5.51256e-05	0.00013993	18	34	31	7	14	11	2.58015	3.74014	3.88872	0.916717	1.86329	1.48544
RLTA1_RS01335	0.0133614	3.69876	0.954162	0.97037	95	117	95	122	81	83	13.6174	12.8705	11.9171	15.9771	10.7805	11.2083
RLTA1_RS01340	-0.0618445	4.40642	0.646391	0.713589	131	203	161	186	138	159	18.7777	22.3309	20.1963	24.3585	18.3667	21.4714
RLTA1_RS01345	1.47698	1.64836	1.80834e-05	4.9135e-05	38	26	36	19	7	8	5.44698	2.86011	4.51594	2.48823	0.931646	1.08032
RLTA1_RS01355	0.454656	3.66014	0.00430457	0.00818823	93	151	101	78	84	73	13.3308	16.6106	12.6697	10.2148	11.1797	9.85794
RLTA1_RS01360	-0.147979	9.0073	0.16387	0.220247	3088	4607	4100	3904	4190	4097	442.639	506.789	514.315	511.266	557.656	553.26
RLTA1_RS01365	-0.728048	7.15625	1.2749e-13	7.70599e-13	718	1000	867	1346	1425	1238	102.919	110.004	108.759	176.272	189.656	167.18
RLTA1_RS01370	-0.762919	8.68149	1.73704e-14	1.12325e-13	2092	2676	2542	3984	3852	3814	299.87	294.371	318.875	521.743	512.671	515.043
RLTA1_RS01375	-0.63896	6.00874	4.89362e-11	2.41379e-10	325	450	434	608	551	605	46.586	49.5019	54.4421	79.6234	73.3338	81.6993
RLTA1_RS01380	-0.502326	4.50737	0.000699436	0.00152275	117	166	166	190	238	168	16.771	18.2607	20.8235	24.8823	31.676	22.6868
RLTA1_RS01385	0.236432	4.9088	0.101786	0.144177	228	287	258	261	167	189	32.6819	31.5712	32.3642	34.1804	22.2264	25.5226
RLTA1_RS01390	-0.0626769	5.72931	0.560925	0.63488	349	428	462	425	408	384	50.0262	47.0818	57.9545	55.6578	54.3016	51.8554
RLTA1_RS01395	0.662397	2.44445	0.00139822	0.00289351	44	55	53	30	26	34	6.30703	6.05023	6.64846	3.92879	3.4604	4.59137
RLTA1_RS01400	0.924197	1.01066	0.0103475	0.0182627	15	22	18	5	11	11	2.15012	2.42009	2.25797	0.654798	1.46401	1.48544
RLTA1_RS01405	-0.287223	3.67697	0.177794	0.236684	78	104	90	108	68	135	11.1806	11.4404	11.2898	14.1436	9.05027	18.2304
RLTA1_RS01410	-0.616425	5.16349	2.09028e-06	6.39798e-06	220	251	203	340	276	357	31.5351	27.6111	25.4649	44.5262	36.7335	48.2094
RLTA1_RS01415	0.602759	1.92494	0.0384308	0.0603986	37	41	24	16	18	29	5.30364	4.51017	3.01062	2.09535	2.39566	3.91617
RLTA1_RS01420	0.313893	3.48166	0.0500118	0.0763871	93	94	102	78	74	67	13.3308	10.3404	12.7952	10.2148	9.84883	9.04769
RLTA1_RS01425	0.414509	3.6545	0.00519915	0.0097496	97	125	116	90	82	66	13.9041	13.7505	14.5514	11.7864	10.9136	8.91265
RLTA1_RS01430	0.899224	0.948722	0.0151798	0.0259728	17	20	15	7	11	8	2.43681	2.20008	1.88164	0.916717	1.46401	1.08032
RLTA1_RS01435	0.0348969	3.39673	0.884282	0.915661	66	109	76	85	79	65	9.46054	11.9905	9.53364	11.1316	10.5143	8.77761
RLTA1_RS01440	0.447579	3.25063	0.0137379	0.0236925	67	106	84	47	62	67	9.60388	11.6604	10.5372	6.1551	8.25172	9.04769
RLTA1_RS01445	-0.0482564	3.30641	0.787269	0.834363	64	88	76	77	60	84	9.17386	9.68037	9.53364	10.0839	7.98553	11.3434
RLTA1_RS01450	-0.0367282	4.64717	0.825068	0.867015	195	216	175	224	154	189	27.9516	23.7609	21.9525	29.3349	20.4962	25.5226
RLTA1_RS01455	0.433469	3.44066	0.0146293	0.0251114	103	110	78	74	67	62	14.7642	12.1005	9.78453	9.69101	8.91718	8.37249
RLTA1_RS01460	0.490747	4.30913	0.000429432	0.000967876	171	214	163	127	103	136	24.5114	23.5409	20.4472	16.6319	13.7085	18.3655
RLTA1_RS01465	0.895195	1.94108	0.00107365	0.00226778	32	33	46	15	17	24	4.58693	3.63014	5.77036	1.96439	2.26257	3.24097
RLTA1_RS01470	0.0756557	4.34303	0.551022	0.625264	148	189	157	153	154	133	21.2145	20.7908	19.6945	20.0368	20.4962	17.9603
RLTA1_RS01475	0.383933	4.02916	0.0211698	0.0351762	143	132	158	102	92	120	20.4978	14.5206	19.8199	13.3579	12.2445	16.2048
RLTA1_RS01480	1.05632	1.04201	0.00404126	0.00772119	20	22	16	5	7	14	2.86683	2.42009	2.00708	0.654798	0.931646	1.89056
RLTA1_RS01485	1.23677	2.21015	9.36182e-08	3.41122e-07	44	49	53	20	16	22	6.30703	5.39021	6.64846	2.61919	2.12948	2.97088
RLTA1_RS01490	1.17657	2.14655	3.71968e-06	1.10493e-05	32	49	57	21	17	19	4.58693	5.39021	7.15023	2.75015	2.26257	2.56576
RLTA1_RS01495	0.965954	5.45379	5.13181e-17	3.99109e-16	441	467	465	244	205	215	63.2136	51.372	58.3308	31.9541	27.2839	29.0336
RLTA1_RS01500	0.887372	2.91815	1.84787e-05	5.00917e-05	80	68	77	44	34	37	11.4673	7.48029	9.65909	5.76222	4.52514	4.99649
RLTA1_RS01505	0.252891	4.52817	0.0399401	0.0624739	175	216	204	146	177	146	25.0848	23.7609	25.5903	19.1201	23.5573	19.7159
RLTA1_RS01510	0.126236	4.38382	0.405663	0.48441	145	216	158	121	161	162	20.7845	23.7609	19.8199	15.8461	21.4278	21.8765
RLTA1_RS01515	-0.108623	4.47888	0.381904	0.461194	139	182	189	165	181	170	19.9245	20.0208	23.7087	21.6083	24.0897	22.9568
RLTA1_RS01520	0.205765	5.29224	0.0399197	0.0624561	292	370	339	288	257	270	41.8557	40.7016	42.5251	37.7163	34.2047	36.4609
RLTA1_RS01525	0.0502372	5.49399	0.647889	0.714675	286	417	396	327	335	331	40.9957	45.8718	49.6753	42.8238	44.5859	44.6983
RLTA1_RS01530	1.97894	7.14347	2.40624e-55	1.27568e-53	1814	1735	1788	449	446	392	260.021	190.857	224.292	58.8008	59.3591	52.9358
RLTA1_RS01535	1.52403	6.40735	4.79405e-34	9.32624e-33	884	941	1165	333	334	316	126.714	103.514	146.141	43.6095	44.4528	42.6727
RLTA1_RS01540	1.28121	5.04937	3.53288e-24	4.14457e-23	315	391	407	124	159	147	45.1526	43.0116	51.0552	16.239	21.1617	19.8509
RLTA1_RS01545	1.07957	4.40722	8.09893e-12	4.29039e-11	161	256	267	99	113	90	23.078	28.1611	33.4932	12.965	15.0394	12.1536
RLTA1_RS01550	0.792772	3.80317	6.42558e-06	1.8594e-05	97	163	158	76	88	61	13.9041	17.9307	19.8199	9.95292	11.7121	8.23745
RLTA1_RS01555	0.222346	5.19984	0.0422578	0.0656849	272	353	319	229	276	254	38.9889	38.8315	40.0162	29.9897	36.7335	34.3002
RLTA1_RS01560	0.0816304	5.62311	0.435909	0.513377	327	468	420	379	374	322	46.8727	51.482	52.6859	49.6337	49.7765	43.483
RLTA1_RS01565	-0.154289	2.39519	0.556294	0.630358	31	42	41	43	27	49	4.44359	4.62018	5.14315	5.63126	3.59349	6.61697
RLTA1_RS01570	-0.176906	3.37928	0.320541	0.396607	52	104	75	79	74	90	7.45376	11.4404	9.4082	10.3458	9.84883	12.1536
RLTA1_RS01580	0.982556	1.56011	0.00711287	0.0130065	13	40	33	8	20	12	1.86344	4.40017	4.13961	1.04768	2.66184	1.62048
RLTA1_RS01585	0.103636	3.05128	0.738265	0.792588	31	108	65	48	67	58	4.44359	11.8805	8.15377	6.28606	8.91718	7.83233
RLTA1_RS01590	1.57251	1.51146	0.00261823	0.00514274	5	56	33	9	9	10	0.716708	6.16024	4.13961	1.17864	1.19783	1.3504
RLTA1_RS01595	0.0461192	3.53413	0.900232	0.92775	43	138	101	105	77	68	6.16368	15.1806	12.6697	13.7508	10.2481	9.18273
RLTA1_RS01600	1.41916	2.85217	8.31749e-07	2.69804e-06	54	121	69	43	22	19	7.74044	13.3105	8.65555	5.63126	2.92803	2.56576
RLTA1_RS01605	1.50932	2.63907	2.50123e-05	6.65556e-05	26	111	77	29	18	21	3.72688	12.2105	9.65909	3.79783	2.39566	2.83584
RLTA1_RS01610	-0.294699	4.07548	0.295514	0.370459	63	206	100	143	172	96	9.03051	22.6609	12.5443	18.7272	22.8919	12.9639
RLTA1_RS01615	0.226769	4.13786	0.092864	0.132786	151	156	140	121	121	118	21.6446	17.1607	17.562	15.8461	16.1042	15.9347
RLTA1_RS01620	-0.0758613	6.18679	0.464308	0.542226	511	659	529	622	494	565	73.2475	72.4928	66.3592	81.4568	65.7476	76.2977
RLTA1_RS01625	0.0367859	7.18514	0.709326	0.767093	1079	1239	1201	1139	1030	1066	154.665	136.295	150.657	149.163	137.085	143.953
RLTA1_RS01630	0.207258	7.47932	0.052031	0.0791231	1444	1707	1421	1308	1138	1284	206.985	187.777	178.254	171.295	151.459	173.392
RLTA1_RS01635	-0.372334	6.71323	5.84452e-05	0.000147869	665	820	705	929	847	889	95.3221	90.2035	88.4371	121.661	112.729	120.051
RLTA1_RS01640	0.0671278	2.81157	0.747242	0.800246	56	64	46	61	44	44	8.02712	7.04027	5.77036	7.98853	5.85606	5.94177
RLTA1_RS01645	-1.04584	2.48641	1.1463e-05	3.20363e-05	33	29	22	67	50	47	4.73027	3.19012	2.75974	8.77429	6.65461	6.34689
RLTA1_RS01650	-0.465739	1.0297	0.233445	0.302168	13	10	13	23	14	10	1.86344	1.10004	1.63075	3.01207	1.86329	1.3504
RLTA1_RS01655	-1.16521	0.341298	0.00982307	0.0174123	4	7	4	13	9	10	0.573366	0.770029	0.501771	1.70247	1.19783	1.3504
RLTA1_RS01660	-0.664473	7.77139	6.63877e-11	3.24235e-10	1101	1550	1421	2067	2050	1923	157.819	170.507	178.254	270.693	272.839	259.682
RLTA1_RS01665	-0.365835	7.45488	0.00151201	0.00310862	963	1508	1237	1418	1670	1363	138.038	165.886	155.173	185.701	222.264	184.06
RLTA1_RS01670	0.760488	4.73427	7.30631e-11	3.55338e-10	219	292	284	141	158	141	31.3918	32.1212	35.6257	18.4653	21.0286	19.0407
RLTA1_RS01675	-0.193002	6.14124	0.0286907	0.0464686	456	582	539	581	583	529	65.3637	64.0225	67.6136	76.0875	77.5928	71.4363
RLTA1_RS01680	-0.275944	5.81741	0.0041358	0.00788412	376	424	416	463	466	458	53.8964	46.6418	52.1842	60.6343	62.021	61.8484
RLTA1_RS01685	0.102857	4.84311	0.434384	0.512015	217	269	221	173	230	215	31.1051	29.5911	27.7228	22.656	30.6112	29.0336
RLTA1_RS01690	0.216501	5.91128	0.0374845	0.059072	469	610	469	380	433	436	67.2272	67.1026	58.8326	49.7646	57.6289	58.8775
RLTA1_RS01695	1.3484	6.04707	1.07491e-27	1.52977e-26	709	881	675	320	227	289	101.629	96.9137	84.6738	41.9071	30.2119	39.0266
RLTA1_RS01700	0.286549	5.15425	0.00755589	0.0137227	281	361	291	263	225	230	40.279	39.7115	36.5038	34.4424	29.9458	31.0593
RLTA1_RS01705	0.152048	3.78653	0.30323	0.379016	110	133	99	95	94	100	15.7676	14.6306	12.4188	12.4412	12.5107	13.504
RLTA1_RS01710	0.227052	4.55829	0.0552699	0.083682	171	244	190	169	152	163	24.5114	26.841	23.8341	22.1322	20.23	22.0116
RLTA1_RS01715	-0.292693	9.42474	0.00271035	0.00530834	4451	5468	4890	5555	5870	5634	638.013	601.503	613.415	727.48	781.251	760.817
RLTA1_RS01720	-0.450155	6.07973	3.5168e-05	9.18547e-05	350	577	454	633	604	521	50.1695	63.4724	56.951	82.8974	80.3877	70.356
RLTA1_RS01725	-0.486732	6.26692	3.04257e-07	1.04452e-06	479	556	497	684	714	624	68.6606	61.1623	62.345	89.5763	95.0279	84.2651
RLTA1_RS01730	0.0676512	1.11479	0.920084	0.942615	13	22	12	16	16	10	1.86344	2.42009	1.50531	2.09535	2.12948	1.3504
RLTA1_RS01735	0.471818	5.83697	9.91056e-07	3.17476e-06	458	576	552	341	384	349	65.6504	63.3624	69.2444	44.6572	51.1074	47.129
RLTA1_RS01740	0.604752	5.9388	5.22806e-08	1.96158e-07	492	639	638	357	416	319	70.524	70.2927	80.0324	46.7526	55.3664	43.0778
RLTA1_RS01745	1.21311	4.09877	1.25177e-16	9.39842e-16	166	204	193	70	94	64	23.7947	22.4409	24.2104	9.16717	12.5107	8.64257
RLTA1_RS01750	1.21801	5.1194	5.61689e-22	5.83972e-21	364	411	376	159	130	177	52.1763	45.2117	47.1664	20.8226	17.302	23.9021
RLTA1_RS01755	0.643322	8.30186	2.53967e-08	9.80981e-08	2731	3214	3255	1865	2055	1633	391.466	353.554	408.316	244.24	273.505	220.521
RLTA1_RS01760	0.782045	5.26839	1.5865e-07	5.6475e-07	367	405	383	192	270	172	52.6063	44.5517	48.0445	25.1442	35.9349	23.2269
RLTA1_RS01765	1.00025	5.39869	6.69865e-16	4.78623e-15	447	457	426	212	230	187	64.0737	50.2719	53.4386	27.7634	30.6112	25.2525
RLTA1_RS01770	0.548219	5.57622	5.18569e-05	0.000132067	356	491	508	265	350	253	51.0296	54.0121	63.7249	34.7043	46.5823	34.1652
RLTA1_RS01775	0.538744	6.46996	5.64951e-07	1.87821e-06	759	890	856	502	620	502	108.796	97.9037	107.379	65.7417	82.5172	67.7902
RLTA1_RS01780	0.274131	6.21354	0.00349401	0.00674427	539	725	683	535	516	459	77.2611	79.7531	85.6774	70.0634	68.6756	61.9835
RLTA1_RS01785	0.630951	4.86233	5.8884e-09	2.39994e-08	254	323	263	172	166	171	36.4087	35.5314	32.9914	22.525	22.0933	23.0919
RLTA1_RS01790	0.605503	6.23969	4.90727e-09	2.01187e-08	595	904	696	410	463	472	85.2882	99.4438	87.3081	53.6934	61.6217	63.739
RLTA1_RS01795	0.521248	7.93917	5.98281e-07	1.97954e-06	1897	2793	2290	1464	1513	1561	271.919	307.242	287.264	191.725	201.369	210.798
RLTA1_RS01800	0.308603	6.86732	0.000834146	0.00179299	858	1212	1037	808	764	775	122.987	133.325	130.084	105.815	101.682	104.656
RLTA1_RS01805	0.45205	6.53766	2.12231e-06	6.49316e-06	789	995	785	618	576	570	113.096	109.454	98.4725	80.933	76.6611	76.9729
RLTA1_RS01810	0.576318	5.46209	3.98126e-07	1.34615e-06	401	490	366	251	268	273	57.4799	53.9021	45.912	32.8708	35.6687	36.866
RLTA1_RS01815	-0.0355809	7.35988	0.720987	0.778249	1049	1577	1290	1227	1251	1266	150.365	173.477	161.821	160.687	166.498	170.961
RLTA1_RS01820	0.0601496	5.50909	0.542237	0.617857	309	429	375	331	335	334	44.2925	47.1918	47.041	43.3476	44.5859	45.1034
RLTA1_RS01825	-0.0102057	5.76686	0.927682	0.949279	358	469	471	438	394	395	51.3163	51.592	59.0835	57.3603	52.4383	53.3409
RLTA1_RS01830	0.0088456	5.89552	0.936751	0.956445	427	542	459	438	409	485	61.2068	59.6223	57.5782	57.3603	54.4347	65.4945
RLTA1_RS01835	0.402101	4.1828	0.00426991	0.00812676	143	185	161	113	98	136	20.4978	20.3508	20.1963	14.7984	13.043	18.3655
RLTA1_RS01840	0.243211	4.97691	0.0649695	0.0967646	214	327	276	180	228	236	30.6751	35.9714	34.6222	23.5727	30.345	31.8695
RLTA1_RS01845	0.109457	3.91482	0.54437	0.619678	88	168	117	93	111	117	12.6141	18.4807	14.6768	12.1792	14.7732	15.7997
RLTA1_RS01850	0.466876	3.87503	0.00633751	0.0116872	125	158	118	82	76	114	17.9177	17.3807	14.8022	10.7387	10.115	15.3946
RLTA1_RS01855	0.610016	4.15837	1.969e-05	5.31677e-05	143	206	162	89	103	121	20.4978	22.6609	20.3217	11.6554	13.7085	16.3399
RLTA1_RS01860	0.848587	3.8687	9.62964e-09	3.84576e-08	148	159	133	79	75	76	21.2145	17.4907	16.6839	10.3458	9.98192	10.2631
RLTA1_RS01865	0.313958	5.82524	0.0048715	0.0091712	432	566	505	325	386	422	61.9235	62.2624	63.3486	42.5619	51.3736	56.987
RLTA1_RS01870	0.232614	4.96121	0.0301378	0.0484809	231	305	266	203	212	225	33.1119	33.5513	33.3678	26.5848	28.2156	30.384
RLTA1_RS01875	0.393664	5.45444	0.00131487	0.00273976	351	459	379	233	306	309	50.3129	50.4919	47.5428	30.5136	40.7262	41.7274
RLTA1_RS01880	0.627668	3.62381	0.000173215	0.000410993	111	124	115	55	82	76	15.9109	13.6405	14.4259	7.20277	10.9136	10.2631
RLTA1_RS01885	0.590248	4.81515	9.76406e-07	3.13361e-06	206	311	290	160	170	171	29.5284	34.2113	36.3784	20.9535	22.6257	23.0919
RLTA1_RS01890	0.424506	3.44362	0.00498331	0.00936899	88	115	89	66	72	66	12.6141	12.6505	11.1644	8.64333	9.58264	8.91265
RLTA1_RS01895	-0.518437	5.83872	9.08794e-08	3.32188e-07	309	438	383	502	477	536	44.2925	48.1818	48.0445	65.7417	63.485	72.3816
RLTA1_RS01900	0.441592	6.25472	4.86425e-05	0.000124474	669	777	651	437	544	473	95.8955	85.4733	81.6632	57.2293	72.4022	63.874
RLTA1_RS01905	2.05215	9.71793	4.63658e-71	3.92696e-69	10013	10959	11387	2318	2470	2583	1435.28	1205.54	1428.42	303.564	328.738	348.809
RLTA1_RS01910	1.23058	8.26008	1.09807e-30	1.79438e-29	2854	3710	3753	1390	1359	1377	409.097	408.116	470.786	182.034	180.872	185.95
RLTA1_RS01915	1.03022	5.65606	7.15341e-20	6.67748e-19	431	669	525	270	218	254	61.7802	73.5928	65.8574	35.3591	29.0141	34.3002
RLTA1_RS01920	0.732621	5.00203	3.02344e-09	1.26493e-08	295	370	286	168	166	203	42.2857	40.7016	35.8766	22.0012	22.0933	27.4132
RLTA1_RS01925	0.451857	3.35128	0.00343901	0.00664365	75	110	91	63	62	64	10.7506	12.1005	11.4153	8.25045	8.25172	8.64257
RLTA1_RS01930	0.601043	4.8971	1.61304e-07	5.73606e-07	249	335	271	160	177	191	35.692	36.8514	33.995	20.9535	23.5573	25.7927
RLTA1_RS01935	0.284545	4.74754	0.0301113	0.0484642	192	257	253	154	185	201	27.5216	28.2711	31.737	20.1678	24.6221	27.1431
RLTA1_RS01940	0.581398	5.09806	4.13799e-07	1.39439e-06	255	388	339	191	219	203	36.5521	42.6816	42.5251	25.0133	29.1472	27.4132
RLTA1_RS01945	1.0351	3.0405	5.91973e-08	2.2065e-07	88	92	75	34	43	40	12.6141	10.1204	9.4082	4.45262	5.72297	5.40161
RLTA1_RS01950	-1.07446	7.44699	5.45653e-23	5.97715e-22	755	1060	892	1665	1705	1959	108.223	116.604	111.895	218.048	226.922	264.544
RLTA1_RS01955	-0.536899	8.37416	8.17768e-07	2.65765e-06	1804	2507	2211	2682	3057	3109	258.588	275.781	277.354	351.233	406.863	419.84
RLTA1_RS01960	-0.545151	7.54757	5.64653e-08	2.11289e-07	1007	1455	1207	1622	1654	1725	144.345	160.056	151.409	212.416	220.135	232.944
RLTA1_RS01965	-0.466267	7.14964	1.44436e-05	3.97901e-05	816	1125	928	1144	1187	1376	116.967	123.755	116.411	149.818	157.98	185.815
RLTA1_RS01970	0.0934044	4.97084	0.524678	0.6016	235	285	250	218	183	277	33.6853	31.3512	31.3607	28.5492	24.3559	37.4061
RLTA1_RS01975	-0.225207	6.17866	0.129322	0.178415	466	638	500	561	456	736	66.7971	70.1827	62.7213	73.4683	60.6901	99.3896
RLTA1_RS01980	-0.424945	6.45071	6.53507e-05	0.000164086	534	654	599	767	658	830	76.5444	71.9428	75.1402	100.446	87.5747	112.083
RLTA1_RS01985	-0.220354	6.76156	0.0225266	0.0372228	651	949	814	843	928	857	93.3153	104.394	102.11	110.399	123.51	115.729
RLTA1_RS01990	0.555592	5.57997	3.77167e-07	1.27964e-06	384	531	447	257	289	321	55.0431	58.4122	56.0729	33.6566	38.4637	43.3479
RLTA1_RS01995	0.0966299	5.45005	0.380673	0.460027	286	409	387	298	339	310	40.9957	44.9917	48.5463	39.0259	45.1183	41.8625
RLTA1_RS02000	-0.279416	3.72774	0.0638753	0.0952166	70	122	92	115	98	109	10.0339	13.4205	11.5407	15.0603	13.043	14.7194
RLTA1_RS02005	0.406448	4.58582	0.00155207	0.00318344	203	261	186	159	142	159	29.0983	28.7111	23.3323	20.8226	18.8991	21.4714
RLTA1_RS02010	0.466563	4.13971	0.00134533	0.00279156	147	198	139	106	98	124	21.0712	21.7808	17.4365	13.8817	13.043	16.745
RLTA1_RS02015	0.278543	4.26505	0.0223814	0.0370093	145	185	169	120	134	132	20.7845	20.3508	21.1998	15.7151	17.8344	17.8253
RLTA1_RS02020	2.04623	6.51157	2.87583e-89	3.69863e-87	1071	1294	1138	276	284	238	153.519	142.345	142.754	36.1448	37.7982	32.1396
RLTA1_RS02025	0.0438623	5.44463	0.703506	0.762223	286	395	377	333	348	281	40.9957	43.4517	47.2919	43.6095	46.3161	37.9463
RLTA1_RS02030	-0.0938547	7.14416	0.311274	0.386968	927	1249	1112	1090	1099	1099	132.878	137.395	139.492	142.746	146.268	148.409
RLTA1_RS02035	0.556195	5.95327	6.90358e-09	2.80055e-08	550	618	587	370	390	365	78.8378	67.9826	73.6349	48.455	51.906	49.2897
RLTA1_RS02040	1.13167	8.61008	5.65178e-24	6.54193e-23	4031	4273	4470	1871	1836	1811	577.81	470.048	560.729	245.025	244.357	244.558
RLTA1_RS02045	1.47126	5.32064	2.71652e-30	4.36718e-29	460	450	475	153	163	157	65.9371	49.5019	59.5853	20.0368	21.694	21.2013
RLTA1_RS02050	1.69179	5.6288	1.04356e-49	4.23831e-48	563	613	614	193	164	166	80.7013	67.4326	77.0218	25.2752	21.8271	22.4167
RLTA1_RS02055	0.623011	6.66734	1.07029e-10	5.12278e-10	854	1058	1035	573	599	626	122.414	116.384	129.833	75.0398	79.7222	84.5352
RLTA1_RS02060	0.251886	6.90481	0.00809002	0.0146049	932	1166	1021	888	770	804	133.594	128.265	128.077	116.292	102.481	108.572
RLTA1_RS02065	1.25587	6.30383	2.16547e-24	2.57962e-23	822	1077	766	372	292	382	117.827	118.475	96.0891	48.7169	38.8629	51.5854
RLTA1_RS02070	0.628647	9.19695	1.28007e-10	6.0891e-10	4974	6231	5889	3502	3518	3372	712.981	685.436	738.732	458.62	468.218	455.356
RLTA1_RS02075	0.547811	8.53675	1.11429e-07	4.02148e-07	3098	3749	3712	2206	2343	2248	444.072	412.406	465.643	288.897	311.835	303.57
RLTA1_RS02080	0.518989	9.644	1.28456e-07	4.61765e-07	6742	8041	7776	4960	4992	4875	966.408	884.544	975.442	649.559	664.396	658.321
RLTA1_RS02085	-0.807278	6.52196	1.26828e-18	1.10656e-17	454	626	527	925	889	821	65.077	68.8626	66.1083	121.138	118.319	110.868
RLTA1_RS02090	-0.735636	7.53807	7.56747e-14	4.66336e-13	977	1273	1100	1732	1680	1820	140.045	140.035	137.987	226.822	223.595	245.773
RLTA1_RS02095	0.916958	4.24064	5.09033e-12	2.74475e-11	163	232	190	96	111	83	23.3647	25.521	23.8341	12.5721	14.7732	11.2083
RLTA1_RS02100	-1.06595	7.15915	5.04504e-12	2.72244e-11	544	1058	655	1702	1260	1401	77.9778	116.384	82.165	222.893	167.696	189.191
RLTA1_RS02105	0.550244	8.00595	4.14834e-07	1.39652e-06	2099	2585	2632	1608	1659	1434	300.874	284.361	330.165	210.583	220.8	193.648
RLTA1_RS02110	-0.379066	6.04466	0.000471165	0.00105228	377	556	448	518	639	521	54.0397	61.1623	56.1983	67.837	85.0459	70.356
RLTA1_RS02115	-1.87449	2.52145	3.56305e-11	1.78796e-10	6	34	18	70	73	54	0.860049	3.74014	2.25797	9.16717	9.71573	7.29217
RLTA1_RS02120	-0.610421	4.91807	6.72428e-06	1.9426e-05	165	197	208	265	320	234	23.6513	21.6708	26.0921	34.7043	42.5895	31.5994
RLTA1_RS02125	-0.430068	1.80147	0.154535	0.208884	22	16	28	28	32	24	3.15351	1.76007	3.5124	3.66687	4.25895	3.24097
RLTA1_RS02130	0.117197	3.80272	0.45078	0.528472	97	120	125	86	98	112	13.9041	13.2005	15.6803	11.2625	13.043	15.1245
RLTA1_RS02135	0.357217	5.81689	0.000433576	0.00097544	409	593	517	358	406	345	58.6267	65.2325	64.8539	46.8835	54.0354	46.5889
RLTA1_RS02140	-0.585699	10.0734	8.31796e-09	3.34819e-08	5895	8150	6721	9983	8966	10208	844.998	896.534	843.1	1307.37	1193.3	1378.49
RLTA1_RS02145	0.600224	4.31779	2.97779e-06	8.97993e-06	162	200	206	130	113	109	23.2213	22.0008	25.8412	17.0247	15.0394	14.7194
RLTA1_RS02150	0.264305	3.89019	0.0468933	0.0720996	114	134	133	99	100	99	16.3409	14.7406	16.6839	12.965	13.3092	13.369
RLTA1_RS02155	0.477307	3.83699	0.000939391	0.00200125	104	161	128	89	97	78	14.9075	17.7107	16.0567	11.6554	12.9099	10.5331
RLTA1_RS02160	0.34481	6.58375	0.000151021	0.00036142	735	961	876	625	666	609	105.356	105.714	109.888	81.8497	88.6394	82.2395
RLTA1_RS02165	0.479426	6.47747	1.47785e-07	5.27967e-07	716	936	834	558	593	522	102.633	102.964	104.619	73.0754	78.9237	70.491
RLTA1_RS02170	0.793565	10.0139	2.6159e-15	1.80054e-14	9797	11485	10084	5942	5449	5667	1404.32	1263.4	1264.96	778.162	725.22	765.273
RLTA1_RS02175	0.312124	9.94662	0.0115764	0.0202616	6224	10838	9514	6802	6382	6667	892.158	1192.23	1193.46	890.787	849.395	900.313
RLTA1_RS02180	0.314689	2.13733	0.177723	0.236635	34	38	38	29	31	23	4.87361	4.18016	4.76682	3.79783	4.12586	3.10593
RLTA1_RS02185	0.464742	10.6366	1.70238e-06	5.27108e-06	13779	16193	14199	10177	10154	9835	1975.1	1781.3	1781.16	1332.78	1351.42	1328.12
RLTA1_RS02190	0.705358	5.48288	4.32008e-11	2.14698e-10	416	450	449	267	249	245	59.6301	49.5019	56.3238	34.9662	33.14	33.0849
RLTA1_RS02195	0.284055	1.1578	0.417393	0.49569	15	20	17	13	12	15	2.15012	2.20008	2.13253	1.70247	1.59711	2.0256
RLTA1_RS02200	0.596307	4.17142	2.35869e-05	6.29801e-05	156	164	190	105	110	103	22.3613	18.0407	23.8341	13.7508	14.6401	13.9091
RLTA1_RS02205	1.19427	1.89845	1.02405e-05	2.88755e-05	32	38	45	15	11	21	4.58693	4.18016	5.64492	1.96439	1.46401	2.83584
RLTA1_RS02210	0.134298	6.76758	0.164905	0.221393	759	986	988	778	790	769	108.796	108.464	123.937	101.887	105.143	103.846
RLTA1_RS02215	-0.925869	8.37216	5.42909e-15	3.67138e-14	1357	2239	1946	3409	3361	3023	194.514	246.299	244.111	446.441	447.323	408.227
RLTA1_RS02220	-1.27608	12.7008	5.80496e-36	1.27581e-34	26758	34682	32071	74281	63853	74388	3835.53	3815.17	4023.07	9727.81	8498.34	10045.4
RLTA1_RS02225	-1.1099	7.46762	1.70334e-27	2.39954e-26	720	1044	939	1896	1734	1824	103.206	114.844	117.791	248.299	230.782	246.313
RLTA1_RS02230	-1.42616	6.58529	4.8415e-52	2.24162e-50	344	466	442	1037	1067	1050	49.3095	51.262	55.4457	135.805	142.009	141.792
RLTA1_RS02235	-1.5678	7.27327	4.1623e-42	1.22488e-40	474	686	721	1800	1690	1727	67.9439	75.4629	90.4442	235.727	224.926	233.214
RLTA1_RS02240	-1.60278	6.832	1.91401e-61	1.21952e-59	368	529	463	1270	1348	1247	52.7497	58.1922	58.08	166.319	179.408	168.395
RLTA1_RS02245	-0.991776	5.15934	1.28782e-15	9.04335e-15	161	207	204	376	305	387	23.078	22.7709	25.5903	49.2408	40.5931	52.2606
RLTA1_RS02250	-0.573564	6.67462	1.52611e-08	5.97791e-08	534	739	701	966	964	823	76.5444	81.2931	87.9353	126.507	128.301	111.138
RLTA1_RS02255	-0.339332	3.0459	0.0937492	0.133969	34	65	72	73	61	68	4.87361	7.15027	9.03187	9.56005	8.11863	9.18273
RLTA1_RS02260	-0.738374	4.83692	1.37796e-08	5.42204e-08	122	211	182	247	290	264	17.4877	23.2109	22.8306	32.347	38.5967	35.6506
RLTA1_RS02265	-1.38551	3.98889	1.12113e-24	1.36362e-23	62	78	69	171	163	179	8.88717	8.58033	8.65555	22.3941	21.694	24.1722
RLTA1_RS02270	-0.387525	4.34708	0.00217366	0.00434462	112	161	147	192	161	162	16.0542	17.7107	18.4401	25.1442	21.4278	21.8765
RLTA1_RS02275	0.0664954	4.50678	0.615469	0.684676	153	193	206	155	179	161	21.9313	21.2308	25.8412	20.2987	23.8235	21.7415
RLTA1_RS02280	0.236081	5.53535	0.0288548	0.0467084	386	434	373	350	310	295	55.3298	47.7418	46.7901	45.8358	41.2586	39.8369
RLTA1_RS02285	0.549144	5.81746	4.49147e-08	1.69991e-07	504	581	510	375	328	324	72.2441	63.9124	63.9758	49.1098	43.6543	43.753
RLTA1_RS02290	-0.413185	5.44535	0.000529969	0.00117255	279	347	267	396	321	400	39.9923	38.1715	33.4932	51.86	42.7226	54.0161
RLTA1_RS02295	-0.210915	7.24027	0.0474951	0.0729602	1057	1164	1121	1307	1119	1228	151.512	128.045	140.621	171.164	148.93	165.829
RLTA1_RS02300	0.0826689	5.56873	0.467943	0.546195	367	450	348	372	304	358	52.6063	49.5019	43.6541	48.7169	40.46	48.3444
RLTA1_RS02305	-0.0786068	6.73694	0.510514	0.587883	824	950	703	840	754	871	118.113	104.504	88.1862	110.006	100.352	117.62
RLTA1_RS02310	-0.172786	6.4386	0.0862548	0.124515	630	730	587	682	685	700	90.3051	80.3031	73.6349	89.3144	91.1682	94.5282
RLTA1_RS02315	-0.126937	6.03626	0.186034	0.246378	416	560	528	513	553	474	59.6301	61.6024	66.2337	67.1822	73.6	64.0091
RLTA1_RS02320	-0.0123666	6.17016	0.916426	0.939976	537	616	557	573	485	567	76.9744	67.7626	69.8716	75.0398	64.5497	76.5678
RLTA1_RS02325	0.382421	8.05466	0.00398164	0.00762406	2359	2640	2180	1900	1430	1871	338.143	290.411	273.465	248.823	190.322	252.66
RLTA1_RS02330	0.228961	7.80216	0.0351248	0.0556945	1783	2154	1828	1624	1389	1616	255.578	236.949	229.309	212.678	184.865	218.225
RLTA1_RS02335	0.581698	5.65088	9.59279e-07	3.0815e-06	471	533	428	326	262	314	67.5138	58.6322	53.6895	42.6928	34.8702	42.4026
RLTA1_RS02340	0.195357	5.88941	0.0392386	0.0615151	453	586	475	447	393	401	64.9337	64.4625	59.5853	58.5389	52.3052	54.1511
RLTA1_RS02345	0.11926	4.84598	0.294134	0.368995	220	281	212	208	207	201	31.5351	30.9112	26.5938	27.2396	27.5501	27.1431
RLTA1_RS02350	0.451863	6.42349	4.24159e-05	0.00010955	772	904	690	564	498	567	110.66	99.4438	86.5555	73.8612	66.2799	76.5678
RLTA1_RS02355	0.862034	5.82093	2.1161e-13	1.2444e-12	572	650	512	306	268	325	81.9913	71.5027	64.2267	40.0736	35.6687	43.8881
RLTA1_RS02360	0.362852	5.36891	0.00222049	0.00442759	362	401	341	289	288	233	51.8896	44.1117	42.776	37.8473	38.3306	31.4644
RLTA1_RS02365	0.323584	5.13349	0.00440085	0.00835307	292	337	298	230	212	255	41.8557	37.0714	37.3819	30.1207	28.2156	34.4353
RLTA1_RS02370	0.120103	7.05301	0.249068	0.320211	1061	1265	981	999	934	932	152.085	139.155	123.059	130.829	124.308	125.857
RLTA1_RS02375	0.515231	6.68066	3.67425e-07	1.25087e-06	923	1071	886	620	617	661	132.304	117.815	111.142	81.1949	82.1179	89.2616
RLTA1_RS02380	0.152886	5.89941	0.0967828	0.137907	457	560	484	446	402	421	65.5071	61.6024	60.7143	58.408	53.5031	56.8519
RLTA1_RS02385	0.176295	6.40241	0.101681	0.144077	666	818	662	621	519	645	95.4654	89.9834	83.0431	81.3259	69.0749	87.1009
RLTA1_RS02390	0.839277	4.95856	1.34281e-12	7.49062e-12	302	346	297	162	154	181	43.2891	38.0615	37.2565	21.2154	20.4962	24.4423
RLTA1_RS02395	0.750603	7.56211	4.77973e-12	2.58127e-11	1748	2141	1785	1045	972	1153	250.561	235.519	223.915	136.853	129.366	155.701
RLTA1_RS02400	0.841597	6.62542	1.44022e-15	1.01033e-14	965	1071	981	591	489	510	138.325	117.815	123.059	77.3971	65.0821	68.8705
RLTA1_RS02405	0.61744	5.4204	5.14804e-08	1.9326e-07	392	471	371	230	265	261	56.1899	51.812	46.5392	30.1207	35.2694	35.2455
RLTA1_RS02410	1.09633	4.98831	1.11193e-21	1.13065e-20	303	371	352	171	137	143	43.4325	40.8116	44.1558	22.3941	18.2336	19.3108
RLTA1_RS02415	0.53167	2.81319	0.0239657	0.0394132	37	78	78	39	39	46	5.30364	8.58033	9.78453	5.10742	5.1906	6.21185
RLTA1_RS02420	-0.0332943	8.5517	0.776462	0.826441	2319	3623	3035	2630	3172	2750	332.409	398.545	380.719	344.424	422.169	371.361
RLTA1_RS02425	-0.353908	6.50169	0.00133872	0.00278282	481	775	666	700	822	765	68.9473	85.2533	83.5448	91.6717	109.402	103.306
RLTA1_RS02430	-0.380466	5.52593	0.000865419	0.00185332	254	360	346	422	413	336	36.4087	39.6015	43.4032	55.2649	54.9671	45.3735
RLTA1_RS02435	0.0180416	5.5047	0.897459	0.925796	279	449	371	327	373	312	39.9923	49.3919	46.5392	42.8238	49.6434	42.1325
RLTA1_RS02440	-1.73173	5.95311	2.95725e-50	1.23724e-48	194	262	233	836	649	663	27.8083	28.8211	29.2281	109.482	86.3769	89.5317
RLTA1_RS02445	0.0440122	8.17473	0.671165	0.735791	1941	2608	2504	2095	2136	2179	278.226	286.891	314.108	274.36	284.285	294.253
RLTA1_RS02450	-0.0826292	4.94046	0.526983	0.603943	185	280	249	201	246	259	26.5182	30.8012	31.2352	26.3229	32.7407	34.9754
RLTA1_RS02455	0.636212	2.83636	0.000503085	0.00111627	52	82	67	39	41	41	7.45376	9.02035	8.40466	5.10742	5.45678	5.53665
RLTA1_RS02460	-1.2316	3.3987	5.45209e-13	3.12932e-12	38	59	52	94	117	117	5.44698	6.49025	6.52302	12.3102	15.5718	15.7997
RLTA1_RS02465	0.645148	3.16928	0.000183683	0.000434644	73	90	92	56	42	55	10.4639	9.90038	11.5407	7.33373	5.58987	7.42721
RLTA1_RS02470	1.29566	5.60007	1.32847e-30	2.1607e-29	450	692	511	213	223	192	64.5037	76.1229	64.1012	27.8944	29.6796	25.9277
RLTA1_RS02475	-0.324511	8.67091	0.00398289	0.00762436	2299	3504	2949	3196	3742	3276	329.542	385.455	369.93	418.547	498.031	442.392
RLTA1_RS02480	-0.0678624	8.04099	0.589005	0.66024	1876	2248	2031	2245	1661	2169	268.909	247.289	254.774	294.004	221.066	292.902
RLTA1_RS02485	0.469868	7.50178	1.24237e-06	3.93267e-06	1525	1923	1597	1168	1134	1120	218.596	211.538	200.332	152.961	150.927	151.245
RLTA1_RS02490	0.173083	4.36829	0.239061	0.308602	174	164	177	130	142	160	24.9414	18.0407	22.2034	17.0247	18.8991	21.6064
RLTA1_RS02495	-0.00565209	7.49548	0.95515	0.971233	1185	1634	1513	1358	1374	1340	169.86	179.747	189.795	177.843	182.869	180.954
RLTA1_RS02500	-0.436244	4.15133	0.00309983	0.00602191	101	140	118	126	174	155	14.4775	15.4006	14.8022	16.5009	23.158	20.9312
RLTA1_RS02505	-0.00177685	6.81876	0.992375	1	803	988	909	845	898	799	115.103	108.684	114.027	110.661	119.517	107.897
RLTA1_RS02510	-0.19108	7.50828	0.0642251	0.0956969	1241	1573	1264	1476	1365	1530	177.887	173.037	158.56	193.296	181.671	206.612
RLTA1_RS02515	-0.468238	4.42539	0.000429517	0.000967876	129	181	120	175	200	182	18.4911	19.9108	15.0531	22.9179	26.6184	24.5773
RLTA1_RS02520	-0.412935	5.00318	0.000453034	0.00101494	208	255	193	297	276	248	29.815	28.0511	24.2104	38.895	36.7335	33.49
RLTA1_RS02525	-0.419822	4.21702	0.00165994	0.00339067	123	125	128	155	158	161	17.631	13.7505	16.0567	20.2987	21.0286	21.7415
RLTA1_RS02530	-0.0537493	3.73414	0.704469	0.762996	86	114	108	107	103	90	12.3274	12.5405	13.5478	14.0127	13.7085	12.1536
RLTA1_RS02535	0.361265	4.26071	0.00567998	0.0105786	136	204	172	135	130	108	19.4944	22.4409	21.5761	17.6795	17.302	14.5843
RLTA1_RS02540	0.84076	6.72272	6.9501e-14	4.29053e-13	1040	1052	1124	549	596	556	149.075	115.724	140.998	71.8968	79.323	75.0824
RLTA1_RS02545	0.260532	6.01049	0.0324414	0.0517587	477	578	622	402	516	399	68.3739	63.5824	78.0254	52.6457	68.6756	53.881
RLTA1_RS02550	0.21844	5.43079	0.0962074	0.137199	290	459	366	263	354	276	41.569	50.4919	45.912	34.4424	47.1147	37.2711
RLTA1_RS02555	0.720684	4.97188	9.83731e-09	3.92419e-08	288	334	304	199	145	185	41.2824	36.7414	38.1346	26.0609	19.2984	24.9824
RLTA1_RS02560	0.661165	7.61095	1.82923e-11	9.41036e-11	1661	2136	1947	1138	1094	1177	238.09	234.969	244.237	149.032	145.603	158.942
RLTA1_RS02565	0.815061	5.55173	6.64704e-17	5.10096e-16	398	531	499	257	252	252	57.0499	58.4122	62.5959	33.6566	33.5392	34.0301
RLTA1_RS02570	-0.525755	6.79645	3.22692e-06	9.66822e-06	557	882	763	1027	1068	861	79.8412	97.0237	95.7128	134.495	142.143	116.27
RLTA1_RS02575	-0.142045	4.41535	0.254055	0.325958	132	173	177	157	167	175	18.9211	19.0307	22.2034	20.5606	22.2264	23.632
RLTA1_RS02580	-0.420181	4.28255	0.000434196	0.00097652	112	154	130	173	170	154	16.0542	16.9406	16.3075	22.656	22.6257	20.7962
RLTA1_RS02585	-0.088663	5.23736	0.47787	0.556393	265	352	257	304	249	318	37.9855	38.7215	32.2388	39.8117	33.14	42.9428
RLTA1_RS02590	-0.43146	8.03579	2.66588e-05	7.06662e-05	1492	1963	1914	2365	2227	2202	213.866	215.938	240.097	309.719	296.396	297.359
RLTA1_RS02595	1.95285	7.16135	3.1537e-41	9.08815e-40	1632	1998	1807	416	350	553	233.933	219.788	226.675	54.4792	46.5823	74.6772
RLTA1_RS02600	0.292763	5.21027	0.0100367	0.0177592	270	386	319	280	219	246	38.7022	42.4616	40.0162	36.6687	29.1472	33.2199
RLTA1_RS02605	-0.098235	3.77773	0.577253	0.64955	87	104	121	91	124	99	12.4707	11.4404	15.1786	11.9173	16.5034	13.369
RLTA1_RS02610	0.392236	7.41675	3.8242e-05	9.93605e-05	1332	1748	1575	1159	1112	1057	190.931	192.287	197.572	151.782	147.999	142.738
RLTA1_RS02615	0.462499	6.44028	1.4253e-06	4.46895e-06	755	901	747	538	574	529	108.223	99.1138	93.7057	70.4562	76.3949	71.4363
RLTA1_RS02620	0.164481	6.08299	0.0925433	0.132409	488	634	593	534	474	429	69.9507	69.7427	74.3875	69.9324	63.0857	57.9323
RLTA1_RS02625	-0.481844	4.15704	0.00115045	0.00241898	116	109	126	143	157	163	16.6276	11.9905	15.8058	18.7272	20.8955	22.0116
RLTA1_RS02630	-0.642623	5.95841	1.0654e-12	5.98643e-12	340	421	401	596	560	549	48.7361	46.3118	50.3025	78.0519	74.5317	74.1371
RLTA1_RS02635	1.20943	1.81573	5.36106e-05	0.000136283	37	29	42	15	19	10	5.30364	3.19012	5.26859	1.96439	2.52875	1.3504
RLTA1_RS02640	0.522271	13.8331	7.81894e-07	2.54464e-06	121595	146083	144461	81986	90444	97512	17429.6	16069.7	18121.6	10736.8	12037.4	13168
RLTA1_RS02645	0.429662	10.6664	6.32288e-05	0.000159276	13163	15809	15699	9625	10332	11244	1886.8	1739.06	1969.32	1260.49	1375.11	1518.39
RLTA1_RS02655	0.0701427	6.75363	0.458896	0.53708	788	982	876	752	841	775	112.953	108.024	109.888	98.4816	111.931	104.656
RLTA1_RS02660	-0.405278	7.04186	6.47211e-05	0.000162681	789	1007	923	1067	1247	1067	113.096	110.774	115.784	139.734	165.966	144.088
RLTA1_RS02665	0.398542	8.96865	5.7536e-05	0.000145782	4174	4985	4478	3247	3232	3262	598.307	548.371	561.732	425.226	430.154	440.501
RLTA1_RS02670	0.0374618	8.21294	0.708684	0.766665	2080	2731	2410	2113	2259	2225	298.15	300.422	302.317	276.718	300.655	300.464
RLTA1_RS02675	0.357423	4.96005	0.00819209	0.0147738	206	317	313	234	197	179	29.5284	34.8713	39.2636	30.6445	26.2192	24.1722
RLTA1_RS02680	0.128611	9.56176	0.213846	0.279165	5229	6901	6845	5445	5676	5161	749.533	759.139	858.655	713.075	755.432	696.943
RLTA1_RS02685	0.0818568	6.42156	0.417852	0.495981	608	731	767	634	662	577	87.1516	80.4131	96.2145	83.0283	88.1071	77.9182
RLTA1_RS02690	-1.114	6.89897	2.19451e-25	2.75106e-24	466	740	618	1149	1297	1232	66.7971	81.4031	77.5236	150.473	172.621	166.37
RLTA1_RS02700	-0.573285	4.44437	1.1085e-06	3.53467e-06	124	166	127	195	201	186	17.7743	18.2607	15.9312	25.5371	26.7515	25.1175
RLTA1_RS02705	-0.513709	6.97623	1.80942e-07	6.39513e-07	660	1006	838	1113	1085	1137	94.6054	110.664	105.121	145.758	144.405	153.541
RLTA1_RS02710	-1.46265	10.3996	3.6058e-45	1.23361e-43	4797	6307	6188	15239	15611	13874	687.609	693.797	776.239	1995.69	2077.7	1873.55
RLTA1_RS02715	-1.34671	8.18231	1.09757e-40	3.09863e-39	1105	1559	1289	3147	3161	3095	158.392	171.497	161.696	412.13	420.705	417.949
RLTA1_RS02720	-0.30963	7.15607	0.0130066	0.0225377	917	1240	906	1286	984	1285	131.444	136.405	113.651	168.414	130.963	173.527
RLTA1_RS02725	-0.608662	8.43483	1.20003e-09	5.27149e-09	1842	2522	2235	3088	3273	3061	264.035	277.431	280.364	404.403	435.611	413.358
RLTA1_RS02730	-0.695229	6.87464	9.56332e-14	5.84659e-13	605	841	710	1116	1129	1024	86.7216	92.5135	89.0643	146.151	150.261	138.281
RLTA1_RS02735	-0.256135	5.84113	0.0226671	0.0374281	328	476	451	442	530	430	47.016	52.362	56.5747	57.8841	70.5389	58.0673
RLTA1_RS02740	-0.0463672	2.81158	0.803771	0.848392	46	60	54	43	59	53	6.59371	6.60025	6.77391	5.63126	7.85244	7.15713
RLTA1_RS02745	0.706784	2.77239	0.000104603	0.000255169	58	72	65	41	35	36	8.31381	7.9203	8.15377	5.36934	4.65823	4.86145
RLTA1_RS02750	-0.44951	2.08255	0.0589415	0.0886803	24	27	30	29	40	35	3.4402	2.97011	3.76328	3.79783	5.32369	4.72641
RLTA1_RS02755	0.582395	2.9564	0.00188502	0.00380566	71	78	66	51	49	35	10.1772	8.58033	8.27922	6.67894	6.52152	4.72641
RLTA1_RS02760	0.523501	6.78201	4.1281e-07	1.39173e-06	924	1191	995	745	594	692	132.448	131.015	124.815	97.5649	79.0568	93.4478
RLTA1_RS02765	-0.594605	6.8115	2.00393e-09	8.60153e-09	582	853	722	997	1095	952	83.4248	93.8336	90.5696	130.567	145.736	128.558
RLTA1_RS02770	0.218132	6.31063	0.0301465	0.0484809	593	746	703	568	602	480	85.0015	82.0631	88.1862	74.385	80.1215	64.8193
RLTA1_RS02775	0.306825	5.92373	0.00265666	0.00521054	459	640	511	461	378	380	65.7938	70.4027	64.1012	60.3723	50.3089	51.3153
RLTA1_RS02780	-1.89211	6.62927	1.20677e-63	8.55203e-62	266	411	338	1327	1153	1041	38.1288	45.2117	42.3996	173.783	153.455	140.577
RLTA1_RS02785	-0.929882	7.94543	1.90808e-16	1.40975e-15	1063	1717	1333	2348	2558	2381	152.372	188.877	167.215	307.493	340.45	321.531
RLTA1_RS02790	-1.04964	6.74679	1.22642e-14	8.05819e-14	408	768	528	961	1155	1144	58.4833	84.4832	66.2337	125.852	153.722	154.486
RLTA1_RS02795	-1.00388	7.3526	4.67302e-13	2.69552e-12	625	1105	913	1440	1899	1574	89.5884	121.555	114.529	188.582	252.742	212.553
RLTA1_RS02800	-0.756888	6.88259	9.25888e-11	4.47169e-10	554	925	648	1051	1213	1075	79.4112	101.754	81.2869	137.638	161.441	145.168
RLTA1_RS02805	-0.809691	6.33082	7.72348e-08	2.84108e-07	317	625	482	671	910	725	45.4393	68.7526	60.4634	87.8739	121.114	97.9042
RLTA1_RS02810	0.198225	5.80576	0.0412302	0.0642412	426	567	438	378	403	388	61.0635	62.3724	54.9439	49.5027	53.6362	52.3956
RLTA1_RS02815	0.710034	1.3866	0.0176594	0.0298768	18	26	26	17	13	10	2.58015	2.86011	3.26151	2.22631	1.7302	1.3504
RLTA1_RS02820	-0.709051	9.11479	2.62629e-11	1.33233e-10	2822	3715	3579	5210	5568	4739	404.51	408.666	448.959	682.299	741.058	639.956
RLTA1_RS02825	0.623128	3.22553	0.000720025	0.00156366	89	90	84	64	55	42	12.7574	9.90038	10.5372	8.38141	7.32007	5.67169
RLTA1_RS02830	0.205654	5.59212	0.0362104	0.0572199	370	469	395	358	341	306	53.0364	51.592	49.5499	46.8835	45.3845	41.3223
RLTA1_RS02835	0.220732	7.32081	0.0268062	0.0436812	1259	1548	1313	1158	1153	1015	180.467	170.287	164.706	151.651	153.455	137.066
RLTA1_RS02840	-0.177558	5.58549	0.13739	0.188163	324	420	334	420	412	313	46.4426	46.2018	41.8979	55.003	54.834	42.2676
RLTA1_RS02845	0.0177268	7.71018	0.866266	0.900093	1374	1871	1821	1565	1583	1540	196.951	205.818	228.431	204.952	210.685	207.962
RLTA1_RS02850	1.148	7.89246	1.45148e-26	1.9423e-25	2413	3003	2428	1055	1111	1159	345.883	330.343	304.575	138.162	147.865	156.512
RLTA1_RS02855	0.892472	9.26761	5.58144e-17	4.32142e-16	5177	7768	6417	3355	3014	3357	742.079	854.513	804.966	439.369	401.14	453.33
RLTA1_RS02860	0.455259	9.19132	5.06485e-06	1.48482e-05	4726	5838	5641	3637	3820	3657	677.432	642.205	707.622	476.3	508.412	493.842
RLTA1_RS02865	0.637114	8.10922	6.67233e-10	3.01296e-09	2433	3036	2587	1679	1512	1677	348.75	333.973	324.52	219.881	201.235	226.462
RLTA1_RS02870	-0.334928	5.77209	0.00043059	0.000969665	337	437	383	429	474	466	48.3061	48.0718	48.0445	56.1816	63.0857	62.9287
RLTA1_RS02875	0.878074	5.65131	1.8951e-18	1.63294e-17	451	590	513	252	292	249	64.647	64.9025	64.3521	33.0018	38.8629	33.625
RLTA1_RS02880	0.0771272	5.76139	0.636872	0.70521	352	551	438	370	514	301	50.4562	60.6123	54.9439	48.455	68.4094	40.6471
RLTA1_RS02885	1.15786	5.25106	3.31293e-20	3.16048e-19	358	503	394	187	142	197	51.3163	55.3321	49.4244	24.4894	18.8991	26.6029
RLTA1_RS02890	-0.197649	4.55765	0.0970503	0.138174	134	209	181	191	179	192	19.2078	22.9909	22.7051	25.0133	23.8235	25.9277
RLTA1_RS02895	-0.439086	5.82483	5.43801e-06	1.59019e-05	318	468	371	519	462	486	45.5826	51.482	46.5392	67.968	61.4886	65.6295
RLTA1_RS02900	-0.486459	9.56399	5.15712e-06	1.51123e-05	3960	6233	5081	7000	6404	6519	567.632	685.656	637.374	916.717	852.323	880.327
RLTA1_RS02905	-0.532553	9.03394	2.00769e-07	7.03857e-07	2890	4137	3313	4977	4632	4374	414.257	455.087	415.592	651.786	616.483	590.666
RLTA1_RS02910	0.348877	3.53937	0.036893	0.0582059	76	128	103	80	63	82	10.894	14.0805	12.9206	10.4768	8.38481	11.0733
RLTA1_RS02915	-1.70862	6.25259	6.24442e-69	4.97462e-67	226	326	308	862	893	877	32.3952	35.8614	38.6363	112.887	118.851	118.43
RLTA1_RS02920	-3.64945	11.4084	3.04693e-137	9.61859e-135	2536	3124	3959	38043	38226	37294	363.514	343.653	496.628	4982.09	5087.58	5036.19
RLTA1_RS02925	-1.6555	9.94381	3.29734e-46	1.19271e-44	2969	4109	4353	11622	11275	10832	425.581	452.007	546.052	1522.01	1500.61	1462.76
RLTA1_RS02930	-1.2943	6.5184	1.28005e-25	1.62522e-24	302	534	452	975	1083	878	43.2891	58.7422	56.7001	127.686	144.139	118.565
RLTA1_RS02935	0.366546	6.92849	5.95969e-05	0.000150564	980	1209	1094	802	815	777	140.475	132.995	137.234	105.03	108.47	104.926
RLTA1_RS02940	0.684337	5.80825	4.62832e-13	2.67196e-12	466	624	562	350	305	309	66.7971	68.6426	70.4988	45.8358	40.5931	41.7274
RLTA1_RS02945	0.521215	6.73659	6.21677e-07	2.05207e-06	788	1187	1053	628	715	626	112.953	130.575	132.091	82.2426	95.1609	84.5352
RLTA1_RS02950	0.795631	5.51727	4.44399e-14	2.79814e-13	385	533	471	225	268	256	55.1865	58.6322	59.0835	29.4659	35.6687	34.5703
RLTA1_RS02955	0.601028	6.42808	1.35815e-09	5.91e-09	774	871	827	495	553	489	110.946	95.8137	103.741	64.825	73.6	66.0347
RLTA1_RS02960	1.73263	5.89083	4.46982e-40	1.22699e-38	688	850	635	234	219	162	98.619	93.5036	79.6561	30.6445	29.1472	21.8765
RLTA1_RS02965	0.461815	5.09554	0.000137401	0.000330303	319	326	292	219	222	202	45.7259	35.8614	36.6293	28.6801	29.5465	27.2781
RLTA1_RS02970	1.32082	6.3502	1.81287e-42	5.38052e-41	819	1066	902	367	373	307	117.397	117.264	113.149	48.0622	49.6434	41.4573
RLTA1_RS02975	0.160545	4.87649	0.224635	0.291824	177	307	260	214	217	189	25.3714	33.7713	32.6151	28.0253	28.881	25.5226
RLTA1_RS02980	0.240603	8.15005	0.0177985	0.0300902	2120	2750	2517	1857	2018	1990	303.884	302.512	315.739	243.192	268.58	268.73
RLTA1_RS02985	-0.483204	7.62452	1.36314e-06	4.29342e-06	1100	1514	1347	1659	1807	1717	157.676	166.546	168.971	217.262	240.498	231.864
RLTA1_RS02990	-1.07122	9.28648	4.16644e-20	3.93686e-19	2833	3219	3571	6975	6075	6044	406.086	354.104	447.956	913.443	808.535	816.183
RLTA1_RS02995	-1.49647	8.46024	7.65374e-32	1.33221e-30	1131	1678	1642	3882	4402	3449	162.119	184.587	205.977	508.385	585.872	465.754
RLTA1_RS03000	-0.887177	5.05067	5.57171e-14	3.48923e-13	144	215	199	311	355	300	20.6412	23.6509	24.9631	40.7284	47.2477	40.5121
RLTA1_RS03005	0.363342	4.73528	0.0173299	0.0293624	175	276	265	202	182	136	25.0848	30.3612	33.2423	26.4538	24.2228	18.3655
RLTA1_RS03010	-0.362798	6.25022	0.000493591	0.00109766	426	598	576	600	709	617	61.0635	65.7825	72.255	78.5757	94.3624	83.3198
RLTA1_RS03015	-0.0359349	4.54177	0.757599	0.809341	163	213	171	171	175	180	23.3647	23.4309	21.4507	22.3941	23.2911	24.3072
RLTA1_RS03020	0.225106	3.90592	0.190056	0.251195	117	132	131	106	76	124	16.771	14.5206	16.433	13.8817	10.115	16.745
RLTA1_RS03025	0.868565	6.45356	1.223e-18	1.07109e-17	751	1041	925	444	514	435	107.649	114.514	116.034	58.146	68.4094	58.7425
RLTA1_RS03030	0.721136	7.36929	6.96466e-13	3.96472e-12	1519	1893	1517	938	969	903	217.736	208.238	190.297	122.84	128.966	121.941
RLTA1_RS03035	-0.34972	4.3283	0.00930932	0.016599	138	147	133	171	182	149	19.7811	16.1706	16.6839	22.3941	24.2228	20.121
RLTA1_RS03040	0.547404	5.45337	1.88669e-07	6.65129e-07	372	486	384	256	290	251	53.323	53.462	48.17	33.5256	38.5967	33.8951
RLTA1_RS03045	0.10475	4.92989	0.406834	0.485559	205	299	251	220	249	188	29.385	32.8913	31.4861	28.8111	33.14	25.3876
RLTA1_RS03050	-0.685608	0.588849	0.10256	0.145156	9	7	7	14	14	7	1.29007	0.770029	0.878099	1.83343	1.86329	0.945282
RLTA1_RS03055	-0.0304	8.02707	0.758582	0.810142	1821	2392	1988	1993	1972	1974	261.025	263.13	249.38	261.002	262.458	266.569
RLTA1_RS03060	-1.51223	7.73875	2.64331e-37	6.22298e-36	774	1082	817	2132	2398	2595	110.946	119.025	102.487	279.206	319.155	350.429
RLTA1_RS03065	-0.614267	6.23812	5.10675e-12	2.74933e-11	415	568	450	699	667	689	59.4867	62.4824	56.4492	91.5407	88.7725	93.0427
RLTA1_RS03070	1.00879	4.74214	2.23854e-09	9.56719e-09	184	332	339	151	125	119	26.3748	36.5214	42.5251	19.7749	16.6365	16.0698
RLTA1_RS03075	0.436088	3.75446	0.00851252	0.0152851	108	138	119	66	104	83	15.4809	15.1806	14.9277	8.64333	13.8416	11.2083
RLTA1_RS03080	0.319386	3.42523	0.0467412	0.0718976	73	112	95	74	61	75	10.4639	12.3205	11.9171	9.69101	8.11863	10.128
RLTA1_RS03085	0.166056	6.07669	0.0775049	0.113249	506	650	552	472	519	438	72.5308	71.5027	69.2444	61.8129	69.0749	59.1476
RLTA1_RS03090	0.61648	5.22888	4.96159e-10	2.2655e-09	314	411	357	227	219	216	45.0092	45.2117	44.783	29.7278	29.1472	29.1687
RLTA1_RS03095	0.339871	5.17292	0.0011284	0.00237489	286	347	326	235	227	250	40.9957	38.1715	40.8943	30.7755	30.2119	33.7601
RLTA1_RS03100	1.21828	7.51028	3.0767e-25	3.82248e-24	1893	1983	2187	877	830	761	271.345	218.138	274.343	114.852	110.467	102.766
RLTA1_RS03105	-0.237164	9.04793	0.0162866	0.0277571	3385	4284	3991	4290	4488	4134	485.211	471.258	500.642	561.816	597.318	558.256
RLTA1_RS03110	-0.380353	6.45538	4.09642e-05	0.000106037	555	712	561	737	755	741	79.5545	78.323	70.3733	96.5172	100.485	100.065
RLTA1_RS03115	0.0836798	6.40759	0.389289	0.46832	579	767	748	638	648	568	82.9947	84.3732	93.8311	83.5522	86.2438	76.7028
RLTA1_RS03120	0.23612	5.32001	0.0316555	0.0506795	314	390	326	311	264	247	45.0092	42.9016	40.8943	40.7284	35.1363	33.3549
RLTA1_RS03125	-0.212406	6.57196	0.0297049	0.0478989	588	860	675	739	822	737	84.2848	94.6036	84.6738	96.7791	109.402	99.5246
RLTA1_RS03130	1.47914	3.7429	5.78018e-24	6.66833e-23	136	172	153	57	44	54	19.4944	18.9207	19.1927	7.46469	5.85606	7.29217
RLTA1_RS03135	0.653147	3.44117	0.000289195	0.000664947	99	118	93	46	67	72	14.1908	12.9805	11.6662	6.02414	8.91718	9.7229
RLTA1_RS03140	-0.203744	1.57791	0.497002	0.574993	18	21	22	24	19	23	2.58015	2.31009	2.75974	3.14303	2.52875	3.10593
RLTA1_RS03145	-0.104967	2.99919	0.595886	0.666843	49	80	51	55	62	64	7.02373	8.80034	6.39758	7.20277	8.25172	8.64257
RLTA1_RS03150	0.771529	1.42283	0.00950103	0.0168931	25	28	20	11	13	16	3.58354	3.08012	2.50885	1.44055	1.7302	2.16064
RLTA1_RS03155	-0.0130729	1.37609	1	1	18	25	13	24	16	13	2.58015	2.75011	1.63075	3.14303	2.12948	1.75552
RLTA1_RS03160	0.752616	2.95356	0.000481666	0.00107286	54	96	76	55	40	30	7.74044	10.5604	9.53364	7.20277	5.32369	4.05121
RLTA1_RS03165	1.04183	0.881486	0.00931448	0.0166021	16	25	10	8	10	5	2.29346	2.75011	1.25443	1.04768	1.33092	0.675201
RLTA1_RS03170	1.78669	2.9765	1.0025e-16	7.55953e-16	77	126	79	25	30	21	11.0373	13.8605	9.90997	3.27399	3.99277	2.83584
RLTA1_RS03175	1.16439	2.35678	5.19121e-06	1.52058e-05	57	60	43	15	23	29	8.17047	6.60025	5.39404	1.96439	3.06112	3.91617
RLTA1_RS03180	0.801981	3.73675	1.02563e-06	3.28249e-06	104	158	137	90	61	63	14.9075	17.3807	17.1856	11.7864	8.11863	8.50753
RLTA1_RS03185	0.0104897	4.23026	0.958421	0.973419	134	180	133	134	151	131	19.2078	19.8008	16.6839	17.5486	20.0969	17.6903
RLTA1_RS03190	0.660548	4.51347	6.6967e-05	0.00016784	186	313	170	131	128	134	26.6615	34.4313	21.3253	17.1557	17.0358	18.0954
RLTA1_RS03195	1.17928	1.06871	0.000890903	0.00190379	15	29	17	8	9	8	2.15012	3.19012	2.13253	1.04768	1.19783	1.08032
RLTA1_RS03200	0.148498	3.87467	0.295924	0.370839	117	132	114	112	91	105	16.771	14.5206	14.3005	14.6675	12.1114	14.1792
RLTA1_RS03205	1.30394	3.99747	1.56729e-19	1.4417e-18	159	213	163	77	70	56	22.7913	23.4309	20.4472	10.0839	9.31646	7.56225
RLTA1_RS03215	-0.489326	7.65627	1.37912e-06	4.34178e-06	1082	1576	1390	1750	1822	1737	155.096	173.367	174.365	229.179	242.494	234.565
RLTA1_RS03220	0.0276508	2.8833	0.893253	0.922612	57	54	61	44	58	57	8.17047	5.94023	7.652	5.76222	7.71935	7.69729
RLTA1_RS03225	0.267425	3.68728	0.054159	0.0821792	95	123	113	91	82	85	13.6174	13.5305	14.175	11.9173	10.9136	11.4784
RLTA1_RS03230	-0.0767999	6.44633	0.412296	0.490812	554	782	704	641	691	681	79.4112	86.0233	88.3117	83.9451	91.9667	91.9624
RLTA1_RS03235	-0.422912	5.18672	0.000118294	0.000286955	191	309	248	316	301	319	27.3782	33.9913	31.1098	41.3832	40.0608	43.0778
RLTA1_RS03240	0.0286283	7.98898	0.781202	0.829833	1761	2236	2157	1830	1971	1865	252.424	245.969	270.58	239.656	262.325	251.85
RLTA1_RS03245	0.177193	7.14566	0.0950308	0.135633	1018	1453	1148	929	1106	956	145.922	159.836	144.008	121.661	147.2	129.098
RLTA1_RS03250	0.757683	5.25656	4.72041e-14	2.96949e-13	337	418	388	215	216	204	48.3061	45.9818	48.6718	28.1563	28.7479	27.5482
RLTA1_RS03255	-0.389241	6.61667	0.00347749	0.00671425	556	893	607	967	691	848	79.6979	98.2338	76.1437	126.638	91.9667	114.514
RLTA1_RS03260	-0.105425	7.02843	0.251047	0.322576	850	1150	1022	1053	1013	981	121.84	126.505	128.202	137.9	134.822	132.474
RLTA1_RS03265	0.28923	7.53733	0.00364512	0.00702425	1527	1816	1543	1272	1251	1242	218.882	199.768	193.558	166.581	166.498	167.72
RLTA1_RS03270	0.469987	6.52624	2.21243e-06	6.75994e-06	705	978	887	552	638	547	101.056	107.584	111.268	72.2897	84.9128	73.867
RLTA1_RS03275	-0.424926	5.31198	5.17175e-05	0.000131808	224	295	292	366	334	322	32.1085	32.4512	36.6293	47.9312	44.4528	43.483
RLTA1_RS03280	0.528652	5.12842	1.19773e-06	3.80177e-06	311	371	300	219	209	212	44.5792	40.8116	37.6328	28.6801	27.8163	28.6285
RLTA1_RS03285	0.422539	5.18885	9.47188e-05	0.000232693	273	396	330	217	235	245	39.1322	43.5617	41.3961	28.4182	31.2767	33.0849
RLTA1_RS03290	0.239948	8.16272	0.0171175	0.0290167	2112	2823	2525	2033	2054	1836	302.737	310.542	316.743	266.241	273.371	247.934
RLTA1_RS03295	0.383472	5.97292	0.000188556	0.00044496	481	679	546	456	362	406	68.9473	74.6929	68.4917	59.7175	48.1794	54.8263
RLTA1_RS03300	-1.36942	7.85105	1.09665e-36	2.50534e-35	854	1153	1093	2448	2705	2354	122.414	126.835	137.109	320.589	360.014	317.885
RLTA1_RS03305	-1.31394	10.4528	2.79657e-39	7.32913e-38	5442	6997	6874	15426	15376	14294	780.064	769.699	862.293	2020.18	2046.43	1930.26
RLTA1_RS03315	-0.893257	8.29887	2.66801e-15	1.8335e-14	1368	2053	1904	2908	3245	3074	196.091	225.839	238.843	380.83	431.884	415.114
RLTA1_RS03320	0.141002	9.69173	0.139378	0.190434	6133	7909	6793	5854	5884	5993	879.113	870.023	852.132	766.637	783.115	809.296
RLTA1_RS03325	0.101832	10.4552	0.279606	0.352682	10209	12893	11781	9998	10292	10243	1463.37	1418.28	1477.84	1309.33	1369.79	1383.22
RLTA1_RS03330	-0.188071	8.16885	0.066727	0.0990424	1948	2411	2090	2353	2430	2127	279.229	265.22	262.175	308.148	323.414	287.231
RLTA1_RS03335	0.559317	3.52116	0.000162987	0.000387918	89	129	103	67	72	65	12.7574	14.1905	12.9206	8.77429	9.58264	8.77761
RLTA1_RS03340	0.27051	5.96981	0.0158538	0.0270727	537	609	486	430	386	459	76.9744	66.9926	60.9651	56.3126	51.3736	61.9835
RLTA1_RS03345	0.143685	8.62221	0.147358	0.200118	2854	3744	3341	2723	2848	2865	409.097	411.856	419.104	356.603	379.047	386.89
RLTA1_RS03350	-0.567108	6.27667	1.1332e-08	4.4895e-08	395	550	556	701	676	706	56.6199	60.5023	69.7461	91.8026	89.9703	95.3384
RLTA1_RS03355	-0.434329	5.13287	8.86946e-05	0.000218589	212	274	227	281	332	291	30.3884	30.1412	28.4755	36.7996	44.1866	39.2967
RLTA1_RS03360	0.0351074	4.9892	0.746404	0.799472	236	285	244	255	235	212	33.8286	31.3512	30.608	33.3947	31.2767	28.6285
RLTA1_RS03365	0.352744	7.1864	0.000411805	0.000931287	1206	1461	1241	904	998	976	172.87	160.716	155.674	118.387	132.826	131.799
RLTA1_RS03370	-0.152304	6.52277	0.106588	0.150336	585	753	749	747	737	694	83.8548	82.8332	93.9566	97.8268	98.089	93.7179
RLTA1_RS03375	0.170357	4.89215	0.138067	0.189016	232	274	241	202	195	227	33.2552	30.1412	30.2317	26.4538	25.953	30.6541
RLTA1_RS03380	1.47852	3.19612	7.00029e-17	5.3543e-16	98	115	99	42	28	35	14.0475	12.6505	12.4188	5.5003	3.72658	4.72641
RLTA1_RS03385	-0.062003	3.89506	0.651998	0.718408	103	133	108	122	105	110	14.7642	14.6306	13.5478	15.9771	13.9747	14.8544
RLTA1_RS03390	-0.60851	3.87516	0.000144476	0.000346474	67	118	92	137	110	147	9.60388	12.9805	11.5407	17.9415	14.6401	19.8509
RLTA1_RS03395	-0.317998	7.87968	0.00134863	0.00279756	1482	1906	1645	2040	1881	1969	212.432	209.668	206.353	267.157	250.346	265.894
RLTA1_RS03400	-0.191381	4.51955	0.138752	0.189766	128	194	189	180	199	167	18.3477	21.3408	23.7087	23.5727	26.4854	22.5517
RLTA1_RS03405	-0.26987	7.30171	0.0108104	0.0190072	922	1374	1156	1404	1173	1309	132.161	151.146	145.012	183.867	156.117	176.768
RLTA1_RS03410	0.322101	1.68387	0.283132	0.35661	15	32	32	18	22	19	2.15012	3.52013	4.01417	2.35727	2.92803	2.56576
RLTA1_RS03415	0.2786	1.24919	0.474049	0.552766	9	25	22	18	16	9	1.29007	2.75011	2.75974	2.35727	2.12948	1.21536
RLTA1_RS03420	-0.4722	2.2781	0.0316662	0.0506849	22	39	32	43	43	35	3.15351	4.29016	4.01417	5.63126	5.72297	4.72641
RLTA1_RS03425	-0.757474	4.53132	3.58621e-11	1.79699e-10	125	147	137	225	216	209	17.9177	16.1706	17.1856	29.4659	28.7479	28.2234
RLTA1_RS03430	-1.55555	5.83319	1.10884e-41	3.23567e-40	179	256	261	715	616	587	25.6581	28.1611	32.7405	93.6361	81.9848	79.2686
RLTA1_RS03435	-1.92769	6.18739	4.34915e-45	1.46626e-43	171	268	293	906	950	748	24.5114	29.4811	36.7547	118.649	126.438	101.01
RLTA1_RS03440	-0.993364	3.90121	7.22572e-10	3.24387e-09	84	85	67	131	163	149	12.0407	9.35036	8.40466	17.1557	21.694	20.121
RLTA1_RS03445	-0.691849	4.22887	1.23389e-06	3.91117e-06	85	131	126	158	196	163	12.184	14.4106	15.8058	20.6916	26.0861	22.0116
RLTA1_RS03450	-0.57118	3.58742	0.00204049	0.00409558	66	82	80	79	121	118	9.46054	9.02035	10.0354	10.3458	16.1042	15.9347
RLTA1_RS03455	-0.0874352	5.05917	0.534257	0.610466	203	287	283	205	281	282	29.0983	31.5712	35.5003	26.8467	37.3989	38.0813
RLTA1_RS03460	-0.485712	3.71602	0.004472	0.00848349	73	84	101	101	134	105	10.4639	9.24035	12.6697	13.2269	17.8344	14.1792
RLTA1_RS03465	-0.742725	3.86625	4.64383e-08	1.75184e-07	78	88	92	142	131	133	11.1806	9.68037	11.5407	18.5963	17.4351	17.9603
RLTA1_RS03470	-0.47337	2.19975	0.121567	0.169025	13	29	46	36	37	41	1.86344	3.19012	5.77036	4.71454	4.92441	5.53665
RLTA1_RS03475	0.145084	1.21126	0.697489	0.75795	12	23	17	13	13	18	1.7201	2.5301	2.13253	1.70247	1.7302	2.43072
RLTA1_RS03480	-0.530891	3.21187	0.0030908	0.00600605	55	55	67	87	70	84	7.88378	6.05023	8.40466	11.3935	9.31646	11.3434
RLTA1_RS03485	0.98647	2.89985	4.05036e-06	1.19905e-05	55	100	75	42	26	40	7.88378	11.0004	9.4082	5.5003	3.4604	5.40161
RLTA1_RS03490	-0.0740254	5.93689	0.4393	0.51667	414	582	437	490	474	448	59.3434	64.0225	54.8185	64.1702	63.0857	60.498
RLTA1_RS03495	-0.482046	8.71111	4.7066e-06	1.38447e-05	2304	3159	2956	3628	3932	3453	330.259	347.503	370.809	475.121	523.319	466.294
RLTA1_RS03500	-0.334303	5.40104	0.000992448	0.00210524	257	325	311	341	346	370	36.8388	35.7514	39.0127	44.6572	46.0499	49.9649
RLTA1_RS03505	-0.411472	8.42544	2.23048e-05	5.97403e-05	2064	2690	2336	3010	2934	2904	295.857	295.911	293.034	394.188	390.493	392.157
RLTA1_RS03510	-0.215665	7.60627	0.0400934	0.0626854	1242	1528	1549	1591	1484	1641	178.03	168.086	194.311	208.357	197.509	221.601
RLTA1_RS03515	-0.126857	6.94811	0.168669	0.225835	799	1052	982	995	958	949	114.53	115.724	123.185	130.305	127.502	128.153
RLTA1_RS03520	1.14853	4.89064	4.5999e-18	3.84895e-17	305	313	346	153	130	128	43.7192	34.4313	43.4032	20.0368	17.302	17.2851
RLTA1_RS03525	0.704656	8.51491	2.62794e-12	1.43822e-11	3272	3972	3612	2148	1994	2126	469.013	436.937	453.099	281.301	265.386	287.096
RLTA1_RS03530	0.393664	6.14068	2.08573e-05	5.6145e-05	529	708	682	487	445	438	75.8277	77.883	85.5519	63.7773	59.226	59.1476
RLTA1_RS03535	0.777368	0.501322	0.0854808	0.123601	10	14	11	5	5	9	1.43342	1.54006	1.37987	0.654798	0.665461	1.21536
RLTA1_RS03540	-1.07107	5.37191	5.42392e-24	6.29919e-23	188	221	229	434	400	427	26.9482	24.3109	28.7264	56.8364	53.2369	57.6622
RLTA1_RS03545	0.199995	6.03943	0.0769131	0.112479	457	619	609	437	529	409	65.5071	68.0926	76.3946	57.2293	70.4058	55.2314
RLTA1_RS03550	-0.820019	0.982839	0.0252184	0.0412681	8	10	12	21	17	12	1.14673	1.10004	1.50531	2.75015	2.26257	1.62048
RLTA1_RS03555	-0.455701	1.99923	0.0638308	0.0951706	25	28	23	37	29	32	3.58354	3.08012	2.88518	4.8455	3.85967	4.32129
RLTA1_RS03560	-0.767012	7.4247	9.87545e-12	5.20372e-11	819	1234	1019	1699	1769	1413	117.397	135.745	127.826	222.5	235.44	190.812
RLTA1_RS03565	-1.10884	5.13534	5.57981e-23	6.08348e-22	150	211	173	367	329	383	21.5012	23.2109	21.7016	48.0622	43.7873	51.7204
RLTA1_RS03570	-1.07406	5.3381	5.86664e-26	7.61567e-25	186	227	210	435	409	389	26.6615	24.971	26.343	56.9674	54.4347	52.5306
RLTA1_RS03575	-1.11128	5.7472	2.0145e-28	2.95787e-27	250	297	266	539	592	521	35.8354	32.6713	33.3678	70.5872	78.7906	70.356
RLTA1_RS03580	-0.116011	5.46226	0.300727	0.376179	253	411	354	344	367	318	36.2654	45.2117	44.4067	45.0501	48.8448	42.9428
RLTA1_RS03590	1.58802	1.81637	1.02619e-07	3.72355e-07	29	57	31	11	14	11	4.1569	6.27024	3.88872	1.44055	1.86329	1.48544
RLTA1_RS03595	-0.341049	7.88308	0.000838338	0.00180033	1405	1980	1634	2125	1903	1920	201.395	217.808	204.973	278.289	253.275	259.277
RLTA1_RS03600	-0.445966	7.5431	4.44491e-06	1.31194e-05	1072	1456	1270	1657	1668	1523	153.662	160.166	159.312	217	221.998	205.666
RLTA1_RS03605	0.350114	7.64964	0.000299163	0.000687066	1540	2058	1809	1323	1368	1285	220.746	226.389	226.926	173.259	182.07	173.527
RLTA1_RS03610	-0.561775	5.16193	1.92664e-07	6.78183e-07	215	260	215	302	332	323	30.8184	28.6011	26.9702	39.5498	44.1866	43.618
RLTA1_RS03615	-1.83472	2.51384	1.16812e-13	7.08523e-13	15	23	20	82	64	49	2.15012	2.5301	2.50885	10.7387	8.5179	6.61697
RLTA1_RS03620	-0.182146	3.35225	0.277693	0.350715	54	104	68	82	82	75	7.74044	11.4404	8.5301	10.7387	10.9136	10.128
RLTA1_RS03625	-0.272644	5.64751	0.00596043	0.0110564	286	431	374	422	394	416	40.9957	47.4118	46.9156	55.2649	52.4383	56.1767
RLTA1_RS03630	-0.717084	5.32947	8.282e-09	3.33634e-08	176	297	260	353	416	354	25.2281	32.6713	32.6151	46.2287	55.3664	47.8042
RLTA1_RS03635	0.663881	2.06265	0.0132534	0.0229252	28	39	48	29	24	15	4.01356	4.29016	6.02125	3.79783	3.19421	2.0256
RLTA1_RS03640	-0.819818	3.63409	4.48603e-07	1.50582e-06	48	81	84	119	126	107	6.88039	8.91034	10.5372	15.5842	16.7696	14.4493
RLTA1_RS03645	-0.157971	1.99698	0.563561	0.637552	23	33	29	34	28	27	3.29685	3.63014	3.63784	4.45262	3.72658	3.64609
RLTA1_RS03650	-0.30183	4.29198	0.0160387	0.0273548	129	152	135	157	174	151	18.4911	16.7206	16.9348	20.5606	23.158	20.3911
RLTA1_RS03655	-0.0617064	2.07164	0.782418	0.830998	23	37	33	31	34	26	3.29685	4.07016	4.13961	4.05975	4.52514	3.51105
RLTA1_RS03660	0.084272	5.27438	0.539871	0.615767	299	353	296	327	220	295	42.8591	38.8315	37.131	42.8238	29.2803	39.8369
RLTA1_RS03665	-0.0704033	5.94287	0.459342	0.537512	419	537	480	470	442	503	60.0601	59.0723	60.2125	61.551	58.8268	67.9252
RLTA1_RS03670	0.099664	6.96371	0.323878	0.400024	953	1137	997	956	818	938	136.604	125.075	125.066	125.197	108.869	126.668
RLTA1_RS03675	0.0784461	5.36621	0.495178	0.573168	270	416	331	293	283	323	38.7022	45.7618	41.5215	38.3711	37.6651	43.618
RLTA1_RS03680	0.561101	6.69714	1.17657e-06	3.73971e-06	915	1165	882	690	536	659	131.157	128.155	110.64	90.3621	71.3374	88.9915
RLTA1_RS03685	-0.99966	5.69326	1.02334e-24	1.24905e-23	252	313	261	542	526	484	36.1221	34.4313	32.7405	70.9801	70.0065	65.3595
RLTA1_RS03690	-0.914227	5.89913	2.7655e-19	2.52052e-18	269	354	369	562	598	594	38.5589	38.9415	46.2884	73.5993	79.5892	80.2139
RLTA1_RS03695	-0.764022	6.6198	7.79643e-13	4.42733e-12	519	621	604	860	895	1030	74.3942	68.3126	75.7674	112.625	119.118	139.091
RLTA1_RS03700	-0.998029	5.9332	7.86767e-13	4.46413e-12	305	324	342	600	504	727	43.7192	35.6414	42.9014	78.5757	67.0785	98.1742
RLTA1_RS03705	-1.37608	8.21586	7.04052e-32	1.22855e-30	1186	1346	1420	3014	3173	3484	170.003	148.066	178.129	394.712	422.302	470.48
RLTA1_RS03710	0.035638	6.63687	0.720062	0.777371	667	891	859	699	751	760	95.6088	98.0138	107.755	91.5407	99.9523	102.631
RLTA1_RS03720	-0.554608	1.49146	0.0602404	0.0903996	13	22	15	29	22	18	1.86344	2.42009	1.88164	3.79783	2.92803	2.43072
RLTA1_RS03725	1.29483	2.77416	6.90204e-10	3.10659e-09	54	97	73	33	24	28	7.74044	10.6704	9.15732	4.32166	3.19421	3.78113
RLTA1_RS03730	0.982209	1.33861	0.00175871	0.00357455	20	27	25	9	8	17	2.86683	2.97011	3.13607	1.17864	1.06474	2.29568
RLTA1_RS03735	0.616297	4.52295	2.42506e-05	6.45536e-05	203	276	182	153	137	114	29.0983	30.3612	22.8306	20.0368	18.2336	15.3946
RLTA1_RS03740	1.42059	2.85594	2.36887e-09	1.00438e-08	90	87	64	37	26	22	12.9007	9.57037	8.02833	4.8455	3.4604	2.97088
RLTA1_RS03745	-0.521852	3.1779	0.0118493	0.0206975	63	59	51	93	82	60	9.03051	6.49025	6.39758	12.1792	10.9136	8.10241
RLTA1_RS03750	-0.0120741	2.37988	1	1	33	58	28	40	38	34	4.73027	6.38024	3.5124	5.23838	5.0575	4.59137
RLTA1_RS03760	-0.0382473	5.9383	0.674559	0.738463	403	567	482	464	487	445	57.7666	62.3724	60.4634	60.7652	64.8159	60.0929
RLTA1_RS03765	-1.26587	6.18636	2.21368e-33	4.20054e-32	332	373	317	846	780	692	47.5894	41.0316	39.7653	110.792	103.812	93.4478
RLTA1_RS03775	-0.424773	6.26741	2.50627e-05	6.66643e-05	501	543	523	708	615	663	71.8141	59.7323	65.6065	92.7194	81.8517	89.5317
RLTA1_RS03780	-0.360505	4.49251	0.0022761	0.00452679	141	181	147	182	185	198	20.2112	19.9108	18.4401	23.8346	24.6221	26.738
RLTA1_RS03785	0.64356	4.39224	3.50925e-07	1.19832e-06	198	218	188	126	120	118	28.3816	23.9809	23.5832	16.5009	15.9711	15.9347
RLTA1_RS03790	-0.352204	4.36333	0.0189151	0.0318153	106	172	154	165	204	146	15.1942	18.9207	19.3182	21.6083	27.1508	19.7159
RLTA1_RS03820	-0.16191	4.47506	0.227468	0.295095	122	205	175	164	193	167	17.4877	22.5509	21.9525	21.4774	25.6868	22.5517
RLTA1_RS03860	-0.216543	1.92476	0.388491	0.467603	20	35	24	24	31	31	2.86683	3.85015	3.01062	3.14303	4.12586	4.18625
RLTA1_RS03865	0.208157	5.65363	0.0731785	0.107743	390	484	414	346	301	400	55.9032	53.242	51.9333	45.312	40.0608	54.0161
RLTA1_RS03870	0.329176	6.28637	0.0117266	0.0204883	712	744	608	569	435	551	102.059	81.8431	76.2692	74.516	57.8951	74.4072
RLTA1_RS03875	-0.133476	6.05441	0.194742	0.256784	456	558	501	538	459	565	65.3637	61.3824	62.8468	70.4562	61.0893	76.2977
RLTA1_RS03880	-0.590128	5.97107	8.58386e-08	3.14757e-07	342	477	384	558	646	492	49.0228	52.472	48.17	73.0754	85.9776	66.4398
RLTA1_RS03885	0.564374	1.05827	0.11257	0.158131	15	13	24	14	10	9	2.15012	1.43005	3.01062	1.83343	1.33092	1.21536
RLTA1_RS03890	0.392829	3.83115	0.00394787	0.00756775	112	152	117	97	86	89	16.0542	16.7206	14.6768	12.7031	11.4459	12.0186
RLTA1_RS03895	0.328039	2.46427	0.160697	0.21637	45	46	49	31	47	27	6.45037	5.06019	6.14669	4.05975	6.25533	3.64609
RLTA1_RS03900	0.479145	5.09684	9.1221e-06	2.59431e-05	289	368	292	214	226	199	41.4257	40.4816	36.6293	28.0253	30.0788	26.873
RLTA1_RS03905	-0.592417	1.94552	0.0181911	0.0306867	25	22	22	30	37	31	3.58354	2.42009	2.75974	3.92879	4.92441	4.18625
RLTA1_RS03910	-1.64871	1.57994	8.43302e-06	2.41117e-05	7	11	14	42	37	16	1.00339	1.21005	1.7562	5.5003	4.92441	2.16064
RLTA1_RS03915	-1.09944	2.93918	1.35575e-07	4.86599e-07	34	42	38	98	67	65	4.87361	4.62018	4.76682	12.834	8.91718	8.77761
RLTA1_RS03920	-2.04983	4.67414	1.71502e-32	3.10177e-31	53	120	68	358	293	275	7.5971	13.2005	8.5301	46.8835	38.996	37.1361
RLTA1_RS03930	0.71393	4.88133	3.92208e-08	1.49336e-07	297	287	279	168	167	163	42.5724	31.5712	34.9985	22.0012	22.2264	22.0116
RLTA1_RS03940	0.507111	4.05121	0.00189994	0.00383021	145	179	135	91	87	125	20.7845	19.6908	16.9348	11.9173	11.579	16.88
RLTA1_RS03945	0.154331	6.96027	0.102417	0.144983	906	1253	995	924	857	872	129.867	137.835	124.815	121.007	114.06	117.755
RLTA1_RS03955	-0.0872078	6.2756	0.358458	0.43683	494	657	650	581	608	605	70.8107	72.2728	81.5377	76.0875	80.9201	81.6993
RLTA1_RS03960	-0.38396	5.11091	0.00722067	0.0131863	188	269	261	265	358	254	26.9482	29.5911	32.7405	34.7043	47.647	34.3002
RLTA1_RS03970	0.0943379	4.41	0.450336	0.528041	157	186	177	170	134	154	22.5046	20.4608	22.2034	22.2631	17.8344	20.7962
RLTA1_RS03975	-0.969134	3.29567	1.96777e-05	5.31552e-05	35	76	47	84	125	78	5.01695	8.36032	5.89581	11.0006	16.6365	10.5331
RLTA1_RS03980	-0.921785	2.7052	0.000210751	0.000493481	17	53	36	63	73	50	2.43681	5.83022	4.51594	8.25045	9.71573	6.75201
RLTA1_RS03985	-1.08276	3.32584	1.15641e-06	3.68239e-06	24	77	53	103	94	104	3.4402	8.47032	6.64846	13.4888	12.5107	14.0442
RLTA1_RS03990	-0.912404	3.87105	1.34192e-09	5.84668e-09	63	107	72	157	142	127	9.03051	11.7705	9.03187	20.5606	18.8991	17.1501
RLTA1_RS03995	-1.46116	2.85379	4.56744e-08	1.72678e-07	18	25	47	69	71	93	2.58015	2.75011	5.89581	9.03621	9.44955	12.5587
RLTA1_RS04000	0.353404	4.41223	0.00827868	0.0149106	153	238	178	135	156	125	21.9313	26.181	22.3288	17.6795	20.7624	16.88
RLTA1_RS04005	0.675441	2.25618	0.00208296	0.00417254	40	52	41	29	24	25	5.73366	5.72022	5.14315	3.79783	3.19421	3.37601
RLTA1_RS04010	0.459687	1.73294	0.185928	0.246285	26	32	27	29	7	22	3.72688	3.52013	3.38695	3.79783	0.931646	2.97088
RLTA1_RS04015	-0.173224	1.9908	0.486587	0.565014	30	33	21	29	29	31	4.30025	3.63014	2.6343	3.79783	3.85967	4.18625
RLTA1_RS04020	0.305108	3.05168	0.159564	0.215012	74	74	64	49	72	41	10.6073	8.14031	8.02833	6.41702	9.58264	5.53665
RLTA1_RS04025	0.887734	3.75906	3.74448e-09	1.55535e-08	123	166	124	60	76	73	17.631	18.2607	15.5549	7.85757	10.115	9.85794
RLTA1_RS04030	0.610668	0.586349	0.164017	0.220371	12	15	9	10	7	5	1.7201	1.65006	1.12898	1.3096	0.931646	0.675201
RLTA1_RS04035	0.31683	3.67055	0.0618625	0.0925937	109	120	102	73	75	102	15.6242	13.2005	12.7952	9.56005	9.98192	13.7741
RLTA1_RS04040	-1.55822	4.21664	1.58015e-25	1.9953e-24	53	77	95	216	209	197	7.5971	8.47032	11.9171	28.2873	27.8163	26.6029
RLTA1_RS04045	-1.8013	5.9643	5.25138e-61	3.22751e-59	167	270	235	796	719	674	23.938	29.7011	29.479	104.244	95.6933	91.0171
RLTA1_RS04050	-0.35012	4.45309	0.00578159	0.0107505	132	170	156	172	208	168	18.9211	18.7007	19.5691	22.525	27.6832	22.6868
RLTA1_RS04055	0.154828	2.85723	0.420404	0.498498	50	71	56	48	46	55	7.16708	7.8103	7.02479	6.28606	6.12224	7.42721
RLTA1_RS04060	-0.190007	4.94543	0.0897046	0.128878	214	253	218	268	233	234	30.6751	27.8311	27.3465	35.0972	31.0105	31.5994
RLTA1_RS04065	0.040889	3.46496	0.829289	0.870397	100	93	68	81	82	77	14.3342	10.2304	8.5301	10.6077	10.9136	10.3981
RLTA1_RS04070	-0.223685	5.90224	0.0207684	0.0345807	382	506	434	465	460	522	54.7565	55.6621	54.4421	60.8962	61.2224	70.491
RLTA1_RS04075	0.128579	3.50467	0.505609	0.583201	77	113	89	103	67	69	11.0373	12.4305	11.1644	13.4888	8.91718	9.31778
RLTA1_RS04080	0.376619	4.81642	0.00047272	0.0010553	231	281	244	185	179	183	33.1119	30.9112	30.608	24.2275	23.8235	24.7124
RLTA1_RS04085	-0.248661	4.5068	0.0434002	0.0672951	145	168	180	193	176	182	20.7845	18.4807	22.5797	25.2752	23.4242	24.5773
RLTA1_RS04095	-1.0951	4.7808	1.70838e-22	1.82254e-21	118	156	145	279	270	291	16.9143	17.1607	18.1892	36.5377	35.9349	39.2967
RLTA1_RS04100	-0.519191	2.83105	0.00719105	0.0131357	40	53	43	69	49	65	5.73366	5.83022	5.39404	9.03621	6.52152	8.77761
RLTA1_RS04105	-1.49195	6.70345	5.00524e-39	1.29224e-37	358	560	404	1250	1024	1193	51.3163	61.6024	50.6788	163.699	136.286	161.103
RLTA1_RS04110	-0.525035	3.36859	0.000638454	0.00139832	59	73	67	98	88	83	8.45715	8.03031	8.40466	12.834	11.7121	11.2083
RLTA1_RS04115	0.0501048	5.69368	0.613844	0.683206	351	480	430	371	371	399	50.3129	52.802	53.9404	48.586	49.3772	53.881
RLTA1_RS04125	-0.164633	4.38355	0.22413	0.291223	149	181	137	185	151	156	21.3579	19.9108	17.1856	24.2275	20.0969	21.0663
RLTA1_RS04130	0.052602	3.53604	0.705926	0.764368	87	99	91	91	81	79	12.4707	10.8904	11.4153	11.9173	10.7805	10.6682
RLTA1_RS04135	-0.127167	4.74344	0.273439	0.346476	179	234	197	219	188	218	25.6581	25.741	24.7122	28.6801	25.0213	29.4388
RLTA1_RS04140	0.321112	2.83979	0.121013	0.168525	60	78	46	45	41	52	8.60049	8.58033	5.77036	5.89318	5.45678	7.02209
RLTA1_RS04150	-1.45123	1.528	1.82238e-06	5.61511e-06	13	12	9	36	26	26	1.86344	1.32005	1.12898	4.71454	3.4604	3.51105
RLTA1_RS04155	-0.572456	0.850307	0.138752	0.189766	8	14	8	15	15	12	1.14673	1.54006	1.00354	1.96439	1.99638	1.62048
RLTA1_RS04160	0.736071	0.852274	0.0553503	0.0837854	21	11	14	9	10	7	3.01017	1.21005	1.7562	1.17864	1.33092	0.945282
RLTA1_RS04165	-1.36858	5.16898	1.20542e-25	1.53608e-24	147	175	158	423	324	419	21.0712	19.2507	19.8199	55.3959	43.1219	56.5819
RLTA1_RS04170	-0.0957644	6.02729	0.306409	0.382049	438	601	474	544	498	473	62.7836	66.1125	59.4598	71.242	66.2799	63.874
RLTA1_RS04175	-0.289399	2.63395	0.13536	0.185712	40	52	37	53	50	45	5.73366	5.72022	4.64138	6.94086	6.65461	6.07681
RLTA1_RS04190	-1.3461	6.78689	8.51912e-36	1.85471e-34	392	575	536	1206	1295	1073	56.1899	63.2524	67.2373	157.937	172.354	144.898
RLTA1_RS04195	-0.561566	4.48908	1.79906e-06	5.54829e-06	132	153	146	192	203	203	18.9211	16.8306	18.3146	25.1442	27.0177	27.4132
RLTA1_RS04200	-0.174028	2.67647	0.351472	0.429371	35	56	48	47	50	50	5.01695	6.16024	6.02125	6.1551	6.65461	6.75201
RLTA1_RS04205	0.0501401	4.72659	0.668009	0.73291	183	238	220	207	180	194	26.2315	26.181	27.5974	27.1086	23.9566	26.1978
RLTA1_RS04210	0.0966853	4.96546	0.355715	0.434019	229	276	263	230	220	225	32.8252	30.3612	32.9914	30.1207	29.2803	30.384
RLTA1_RS04215	0.598041	7.23716	4.41451e-09	1.81735e-08	1304	1648	1401	831	973	896	186.917	181.287	175.745	108.827	129.499	120.996
RLTA1_RS04220	-0.194929	5.26282	0.0557131	0.0842796	251	321	283	330	302	287	35.9787	35.3114	35.5003	43.2166	40.1939	38.7565
RLTA1_RS04225	0.0802607	4.39082	0.510258	0.587716	157	190	164	154	142	158	22.5046	20.9008	20.5726	20.1678	18.8991	21.3364
RLTA1_RS04230	-0.672565	4.69513	9.45521e-08	3.43983e-07	155	176	144	263	238	212	22.2179	19.3607	18.0637	34.4424	31.676	28.6285
RLTA1_RS04235	-0.892815	3.49167	2.18964e-07	7.64942e-07	55	54	76	108	113	103	7.88378	5.94023	9.53364	14.1436	15.0394	13.9091
RLTA1_RS04240	-0.116221	5.12426	0.270323	0.343404	214	309	278	284	266	263	30.6751	33.9913	34.8731	37.1925	35.4025	35.5156
RLTA1_RS04245	0.218075	5.33097	0.0570857	0.0862245	283	392	360	244	305	284	40.5656	43.1217	45.1594	31.9541	40.5931	38.3514
RLTA1_RS04250	0.474046	4.85055	1.71274e-05	4.67386e-05	233	290	274	197	168	174	33.3986	31.9012	34.3713	25.799	22.3595	23.497
RLTA1_RS04255	-0.191209	4.73948	0.106513	0.15026	176	224	194	240	206	191	25.2281	24.6409	24.3359	31.4303	27.417	25.7927
RLTA1_RS04260	0.235687	1.10143	0.549876	0.624409	13	17	19	11	19	9	1.86344	1.87007	2.38341	1.44055	2.52875	1.21536
RLTA1_RS04265	-0.171961	4.04936	0.293553	0.3684	100	121	147	128	150	112	14.3342	13.3105	18.4401	16.7628	19.9638	15.1245
RLTA1_RS04270	-0.976052	2.54233	8.33546e-07	2.7026e-06	21	40	30	56	56	56	3.01017	4.40017	3.76328	7.33373	7.45317	7.56225
RLTA1_RS04275	-0.525861	0.981622	0.1413	0.192644	7	14	13	16	10	20	1.00339	1.54006	1.63075	2.09535	1.33092	2.7008
RLTA1_RS04280	0.482819	1.41873	0.175992	0.234555	9	33	26	17	13	15	1.29007	3.63014	3.26151	2.22631	1.7302	2.0256
RLTA1_RS04285	-0.4941	3.92881	0.00171159	0.00348873	101	118	80	124	148	124	14.4775	12.9805	10.0354	16.239	19.6977	16.745
RLTA1_RS04290	-1.4966	5.8836	2.15849e-27	3.00415e-26	196	329	223	570	766	627	28.0949	36.1914	27.9737	74.6469	101.949	84.6702
RLTA1_RS04300	-0.467996	5.46123	5.44304e-06	1.59099e-05	241	347	299	411	390	348	34.5453	38.1715	37.5074	53.8244	51.906	46.994
RLTA1_RS04305	-0.866355	1.34182	0.00475342	0.00896105	11	16	12	29	21	17	1.57676	1.76007	1.50531	3.79783	2.79494	2.29568
RLTA1_RS04310	-1.75656	1.52898	5.31421e-08	1.99283e-07	13	11	5	33	24	36	1.86344	1.21005	0.627213	4.32166	3.19421	4.86145
RLTA1_RS04315	-0.577799	4.299	7.83581e-05	0.000194356	119	143	113	153	205	168	17.0576	15.7306	14.175	20.0368	27.2839	22.6868
RLTA1_RS04320	0.110968	4.07215	0.413278	0.491812	119	151	143	119	131	109	17.0576	16.6106	17.9383	15.5842	17.4351	14.7194
RLTA1_RS04325	-0.275917	3.97352	0.0747053	0.109712	108	114	113	114	122	146	15.4809	12.5405	14.175	14.9294	16.2373	19.7159
RLTA1_RS04330	-0.27905	4.8981	0.0254415	0.0416111	163	285	200	245	253	234	23.3647	31.3512	25.0885	32.0851	33.6723	31.5994
RLTA1_RS04335	-0.429254	4.84108	0.00043025	0.000969214	184	225	173	224	256	256	26.3748	24.7509	21.7016	29.3349	34.0716	34.5703
RLTA1_RS04340	-0.355031	5.10989	0.0220071	0.0364249	176	260	290	244	340	284	25.2281	28.6011	36.3784	31.9541	45.2514	38.3514
RLTA1_RS04345	-0.264416	5.80278	0.0116449	0.020361	346	449	419	413	505	450	49.5962	49.3919	52.5605	54.0863	67.2116	60.7681
RLTA1_RS04350	0.128814	7.24494	0.229214	0.29708	1122	1538	1151	1206	1058	1001	160.829	169.186	144.385	157.937	140.812	135.175
RLTA1_RS04355	0.333258	6.34143	0.00330556	0.00639651	630	931	616	552	566	495	90.3051	102.414	77.2727	72.2897	75.3302	66.8449
RLTA1_RS04360	1.46924	3.82601	1.24897e-14	8.19083e-14	149	216	125	51	49	65	21.3579	23.7609	15.6803	6.67894	6.52152	8.77761
RLTA1_RS04370	0.919974	1.8826	0.000518846	0.0011494	37	40	30	23	15	15	5.30364	4.40017	3.76328	3.01207	1.99638	2.0256
RLTA1_RS04375	0.253839	3.32922	0.103624	0.146542	82	89	84	63	68	70	11.754	9.79037	10.5372	8.25045	9.05027	9.45282
RLTA1_RS04380	-1.80212	4.96909	1.08307e-52	5.15202e-51	84	142	110	362	377	357	12.0407	15.6206	13.7987	47.4074	50.1758	48.2094
RLTA1_RS04385	-0.661934	4.22477	4.62734e-05	0.000118849	92	145	109	140	208	163	13.1874	15.9506	13.6733	18.3343	27.6832	22.0116
RLTA1_RS04390	-0.843518	2.97676	2.66824e-06	8.07801e-06	33	55	44	67	74	81	4.73027	6.05023	5.51948	8.77429	9.84883	10.9383
RLTA1_RS04395	-0.221762	3.93319	0.112036	0.157445	108	124	101	123	120	122	15.4809	13.6405	12.6697	16.108	15.9711	16.4749
RLTA1_RS04400	0.0119213	3.80973	0.950934	0.968078	104	129	99	90	108	111	14.9075	14.1905	12.4188	11.7864	14.374	14.9895
RLTA1_RS04405	-0.177245	5.75058	0.186276	0.246652	321	480	414	385	527	371	46.0126	52.802	51.9333	50.4194	70.1396	50.0999
RLTA1_RS04410	0.66805	5.27326	2.5114e-09	1.06028e-08	360	434	335	233	215	220	51.6029	47.7418	42.0233	30.5136	28.6148	29.7088
RLTA1_RS04420	0.346272	6.62344	0.000174969	0.00041473	805	946	884	658	668	626	115.39	104.064	110.891	86.1714	88.9056	84.5352
RLTA1_RS04425	0.609074	2.82222	0.00278719	0.00544655	49	87	62	34	41	46	7.02373	9.57037	7.77745	4.45262	5.45678	6.21185
RLTA1_RS04430	0.650737	5.4885	1.21121e-09	5.31721e-09	402	520	387	256	267	259	57.6233	57.2022	48.5463	33.5256	35.5356	34.9754
RLTA1_RS04435	0.288964	1.25299	0.336457	0.413281	20	19	17	16	14	13	2.86683	2.09008	2.13253	2.09535	1.86329	1.75552
RLTA1_RS04440	-0.124985	0.998368	0.835666	0.875369	13	13	14	9	13	19	1.86344	1.43005	1.7562	1.17864	1.7302	2.56576
RLTA1_RS04445	-0.701228	2.04825	0.00643252	0.0118435	27	19	25	34	36	39	3.87022	2.09008	3.13607	4.45262	4.79132	5.26657
RLTA1_RS04450	-0.911057	3.22754	4.34679e-07	1.45979e-06	35	53	65	93	91	86	5.01695	5.83022	8.15377	12.1792	12.1114	11.6135
RLTA1_RS04455	0.11681	4.34789	0.38893	0.467969	135	214	156	140	156	139	19.3511	23.5409	19.5691	18.3343	20.7624	18.7706
RLTA1_RS04460	0.540459	1.22559	0.121236	0.168734	14	17	28	15	9	14	2.00678	1.87007	3.5124	1.96439	1.19783	1.89056
RLTA1_RS04465	-0.519468	4.02847	8.08584e-05	0.0002002	96	122	100	144	154	130	13.7608	13.4205	12.5443	18.8582	20.4962	17.5552
RLTA1_RS04470	-0.725485	4.6821	1.04345e-08	4.15049e-08	128	159	174	221	241	254	18.3477	17.4907	21.827	28.9421	32.0752	34.3002
RLTA1_RS04475	-0.623076	4.36767	2.93436e-07	1.01037e-06	123	142	121	196	179	184	17.631	15.6206	15.1786	25.6681	23.8235	24.8474
RLTA1_RS04480	-0.492314	2.86239	0.0491154	0.0751502	50	34	55	60	52	74	7.16708	3.74014	6.89935	7.85757	6.9208	9.99298
RLTA1_RS04485	-1.08614	4.05309	4.63156e-15	3.14123e-14	72	99	82	161	188	155	10.3206	10.8904	10.2863	21.0845	25.0213	20.9312
RLTA1_RS04490	0.39539	3.455	0.0150788	0.0258254	97	107	87	66	65	77	13.9041	11.7705	10.9135	8.64333	8.651	10.3981
RLTA1_RS04495	-0.234755	4.97057	0.0608587	0.0912487	203	296	191	262	240	257	29.0983	32.5612	23.9596	34.3114	31.9421	34.7053
RLTA1_RS04500	0.351176	3.35832	0.12657	0.175071	95	106	67	81	45	72	13.6174	11.6604	8.40466	10.6077	5.98915	9.7229
RLTA1_RS04515	0.520903	2.91038	0.021986	0.0363999	58	76	71	41	63	30	8.31381	8.36032	8.90643	5.36934	8.38481	4.05121
RLTA1_RS04520	-0.0870978	2.22809	0.788736	0.835281	30	32	41	24	47	32	4.30025	3.52013	5.14315	3.14303	6.25533	4.32129
RLTA1_RS04530	0.0727833	2.35802	0.755181	0.807379	34	47	39	39	31	37	4.87361	5.1702	4.89226	5.10742	4.12586	4.99649
RLTA1_RS04535	-0.0603634	1.11574	0.919166	0.94209	10	17	18	12	16	16	1.43342	1.87007	2.25797	1.57151	2.12948	2.16064
RLTA1_RS04540	-0.232814	2.09369	0.367966	0.446302	26	40	23	43	32	23	3.72688	4.40017	2.88518	5.63126	4.25895	3.10593
RLTA1_RS04545	-0.297953	1.53654	0.3221	0.398111	20	19	18	26	25	15	2.86683	2.09008	2.25797	3.40495	3.32731	2.0256
RLTA1_RS04550	-0.456772	1.30328	0.138305	0.189304	9	18	18	19	23	16	1.29007	1.98008	2.25797	2.48823	3.06112	2.16064
RLTA1_RS04555	-0.408778	2.35983	0.106728	0.150502	25	35	41	51	47	28	3.58354	3.85015	5.14315	6.67894	6.25533	3.78113
RLTA1_RS04565	-0.533283	2.74685	0.00876158	0.0156906	29	60	39	66	53	54	4.1569	6.60025	4.89226	8.64333	7.05389	7.29217
RLTA1_RS04590	0.716605	3.44746	1.08595e-05	3.04972e-05	95	121	101	74	57	50	13.6174	13.3105	12.6697	9.69101	7.58626	6.75201
RLTA1_RS04595	0.260966	6.15235	0.00689176	0.0126355	585	708	559	478	477	498	83.8548	77.883	70.1225	62.5987	63.485	67.25
RLTA1_RS04600	0.880188	3.21054	2.3331e-07	8.12201e-07	86	113	80	48	48	46	12.3274	12.4305	10.0354	6.28606	6.38843	6.21185
RLTA1_RS04605	1.54896	0.314841	0.00135232	0.00280438	10	11	14	8	1	2	1.43342	1.21005	1.7562	1.04768	0.133092	0.27008
RLTA1_RS04615	1.82529	2.27729	4.13343e-10	1.90236e-09	68	56	45	13	12	20	9.74722	6.16024	5.64492	1.70247	1.59711	2.7008
RLTA1_RS04620	1.65665	4.60057	3.60792e-29	5.53134e-28	282	347	241	81	95	83	40.4223	38.1715	30.2317	10.6077	12.6438	11.2083
RLTA1_RS04645	0.291853	2.82297	0.175905	0.234483	57	71	52	56	32	50	8.17047	7.8103	6.52302	7.33373	4.25895	6.75201
RLTA1_RS04650	0.235092	2.24941	0.376526	0.45573	32	51	34	41	28	24	4.58693	5.61021	4.26505	5.36934	3.72658	3.24097
RLTA1_RS04655	1.53605	1.30072	2.39009e-06	7.28034e-06	25	31	22	6	10	9	3.58354	3.41013	2.75974	0.785757	1.33092	1.21536
RLTA1_RS04660	1.37834	6.24062	4.23645e-40	1.16755e-38	838	990	774	314	309	319	120.12	108.904	97.0926	41.1213	41.1255	43.0778
RLTA1_RS04665	0.815725	4.74697	1.36438e-08	5.37166e-08	244	292	275	142	115	176	34.9753	32.1212	34.4967	18.5963	15.3056	23.7671
RLTA1_RS04670	1.04959	3.87828	3.51202e-14	2.22952e-13	135	177	154	73	61	77	19.3511	19.4707	19.3182	9.56005	8.11863	10.3981
RLTA1_RS04675	-0.113243	6.7474	0.27586	0.34897	753	939	780	910	742	861	107.936	103.294	97.8453	119.173	98.7544	116.27
RLTA1_RS04680	-0.23536	5.65652	0.0353416	0.0560126	337	460	314	434	388	403	48.3061	50.6019	39.389	56.8364	51.6398	54.4212
RLTA1_RS04685	0.573377	5.348	9.22261e-07	2.9667e-06	317	440	407	285	215	233	45.4393	48.4019	51.0552	37.3235	28.6148	31.4644
RLTA1_RS04690	0.805074	5.83862	4.87082e-18	4.05609e-17	486	657	598	320	322	292	69.664	72.2728	75.0147	41.9071	42.8557	39.4317
RLTA1_RS04695	0.293628	6.47402	0.00447644	0.0084896	668	960	727	669	583	545	95.7521	105.604	91.1968	87.6119	77.5928	73.5969
RLTA1_RS04700	1.88694	5.61231	1.86114e-59	1.07713e-57	536	757	547	160	144	161	76.831	83.2732	68.6171	20.9535	19.1653	21.7415
RLTA1_RS04705	1.16031	3.93742	8.79903e-08	3.22476e-07	111	240	153	89	69	50	15.9109	26.401	19.1927	11.6554	9.18336	6.75201
RLTA1_RS04710	-1.53249	7.87417	2.7569e-24	3.26735e-23	905	940	1025	3257	2461	2160	129.724	103.404	128.579	426.535	327.54	291.687
RLTA1_RS04715	0.524326	4.77626	3.06648e-06	9.22335e-06	234	270	262	166	175	160	33.5419	29.7011	32.866	21.7393	23.2911	21.6064
RLTA1_RS04720	0.0844056	5.76022	0.394726	0.47363	411	504	417	427	368	386	58.9134	55.4421	52.3096	55.9197	48.9779	52.1255
RLTA1_RS04725	-0.255507	2.25463	0.379933	0.459213	32	37	30	22	41	48	4.58693	4.07016	3.76328	2.88111	5.45678	6.48193
RLTA1_RS04730	0.496755	4.19053	0.00018591	0.000439614	128	197	182	110	116	110	18.3477	21.6708	22.8306	14.4055	15.4387	14.8544
RLTA1_RS04735	0.425443	3.98821	0.00214764	0.00429466	114	162	154	105	108	87	16.3409	17.8207	19.3182	13.7508	14.374	11.7485
RLTA1_RS04740	-0.49243	3.3671	0.0166206	0.028264	49	74	79	97	64	105	7.02373	8.14031	9.90997	12.7031	8.5179	14.1792
RLTA1_RS04745	0.48748	4.99237	9.35869e-05	0.000229993	294	308	277	212	176	204	42.1424	33.8813	34.7476	27.7634	23.4242	27.5482
RLTA1_RS04755	-0.748855	10.175	9.31671e-08	3.39656e-07	6125	7590	6972	8944	13451	10268	877.967	834.932	874.586	1171.3	1790.22	1386.59
RLTA1_RS04760	-0.863235	8.85775	8.36542e-09	3.36409e-08	2485	3013	2388	3594	5513	4379	356.204	331.443	299.557	470.669	733.737	591.341
RLTA1_RS04765	-2.26504	9.20985	4.30278e-27	5.9057e-26	1450	2341	1167	5661	9205	7219	207.845	257.52	146.392	741.362	1225.11	974.855
RLTA1_RS04770	-1.55003	7.7134	8.23247e-34	1.58818e-32	798	1050	722	2498	2068	2489	114.387	115.504	90.5696	327.137	275.235	336.115
RLTA1_RS04775	-1.53927	5.7178	1.86004e-32	3.34662e-31	211	241	192	627	494	642	30.2451	26.511	24.085	82.1116	65.7476	86.6958
RLTA1_RS04780	-0.778668	6.35447	4.97677e-19	4.44835e-18	423	542	480	769	786	772	60.6335	59.6223	60.2125	100.708	104.61	104.251
RLTA1_RS04785	-0.711898	6.85257	1.28312e-12	7.16916e-12	563	808	739	1063	1158	1012	80.7013	88.8834	92.7021	139.21	154.121	136.661
RLTA1_RS04790	-0.157531	3.80232	0.325747	0.401903	84	120	108	99	132	95	12.0407	13.2005	13.5478	12.965	17.5682	12.8288
RLTA1_RS04795	-0.858348	5.47923	2.03427e-12	1.12127e-11	194	287	281	434	482	377	27.8083	31.5712	35.2494	56.8364	64.1505	50.9102
RLTA1_RS04800	0.695139	6.1227	2.1733e-14	1.39626e-13	591	784	687	380	430	384	84.7148	86.2433	86.1791	49.7646	57.2297	51.8554
RLTA1_RS04805	0.936418	5.11208	6.67893e-12	3.55987e-11	352	439	289	188	173	169	50.4562	48.2918	36.2529	24.6204	23.025	22.8218
RLTA1_RS04810	-0.837857	6.81565	1.02276e-16	7.70395e-16	512	761	676	1073	1161	1021	73.3909	83.7132	84.7993	140.52	154.52	137.876
RLTA1_RS04815	-0.142835	4.56085	0.319896	0.395957	166	230	139	190	190	173	23.7947	25.301	17.4365	24.8823	25.2875	23.362
[truncated: 6,036 more rows]

## Sheet: limma
locus_tag	logFC	AveExpr	P,Value	adj,P,Val	M5_1 raw counts	M5_2 raw counts	M5_3 raw counts	C5_1 raw counts	C5_2 raw counts	C5_3 raw counts	M5_1 normalized counts	M5_2 normalized counts	M5_3 normalized counts	C5_3 normalized counts	C5_3 normalized counts	C5_3 normalized counts
[truncated: 6,945 more rows]

[truncated: 1 more sheets: NOISeq]
