# Supplementary material for: Transcriptomic Response of Rhizobium leguminosarum to Acidic Stress and Nutrient Limitation Is Versatile and Substantially Influenced by Extrachromosomal Gene Pool
Source: Int J Mol Sci. 2024 Oct 31;25(21):11734. doi: 10.3390/ijms252111734 (PMC11547076; doi:10.3390/ijms252111734)
Supplement: Supplementary file 1 [file ijms-25-11734-s001.zip › Supplementary table S4. Summary of differential gene expression analyses for the C5vC7 experimental variant.xlsx]

## Sheet: DESeq2
Gene_id	baseMean	log2FoldChange	lfcSE	stat	pvalue	padj	C5_1_raw counts	C5_2_raw counts	C5_3_raw counts	C7_1_raw counts	C7_2_raw counts	C7_3_raw counts	C5_1_normalized counts	C5_2_normalized counts	C5_3_normalized counts	C7_1_normalized counts	C7_2_normalized counts	C7_3_normalized counts
RLTA1_RS00005	4963.32	-0.0337672	0.126839	-0.266221	0.790069	0.83607	3167	2907	2914	7461	8868	8454	5115.69	4753.13	4846.47	4712.94	4746.62	5605.09
RLTA1_RS00010	345.013	0.27432	0.175408	1.5639	0.117841	0.174308	256	215	221	465	509	560	413.519	351.539	367.56	293.729	272.444	371.286
RLTA1_RS00015	1429.1	-0.0402199	0.151242	-0.26593	0.790293	0.83618	809	927	845	1946	3010	2272	1306.79	1515.7	1405.38	1229.24	1611.11	1506.36
RLTA1_RS00020	942.041	0.644844	0.133725	4.82218	1.42e-06	6.55e-06	703	758	645	1072	1470	1117	1135.56	1239.38	1072.74	677.157	786.822	740.583
RLTA1_RS00025	433.084	0.0139035	0.186092	0.074713	0.940443	0.953594	254	294	249	594	717	806	410.289	480.708	414.129	375.216	383.776	534.387
RLTA1_RS00030	1612.79	0.680262	0.144884	4.6952	2.66e-06	1.17e-05	1205	1256	1177	2026	1966	2092	1946.45	2053.64	1957.55	1279.78	1052.31	1387.02
RLTA1_RS00035	1237.81	0.239415	0.164774	1.45298	0.146228	0.210135	827	788	840	1981	2340	1360	1335.86	1288.43	1397.06	1251.35	1252.49	901.695
RLTA1_RS00040	13120.6	1.21036	0.155739	7.77172	7.74e-15	1.01e-13	10877	11928	10760	14955	14079	10215	17569.7	19503	17895.7	9446.72	7535.82	6772.65
RLTA1_RS00045	6604.24	0.556536	0.129875	4.28516	1.83e-05	6.94e-05	4712	4863	4825	9570	9466	7430	7611.34	7951.31	8024.78	6045.14	5066.7	4926.17
RLTA1_RS00050	8614.11	0.259545	0.271688	0.955306	0.339423	0.425639	6135	5345	5719	15575	17789	6280	9909.93	8739.41	9511.65	9838.36	9521.61	4163.71
RLTA1_RS00055	4765.19	0.314252	0.26393	1.19067	0.233785	0.311937	3618	3128	2939	8509	9366	3554	5844.19	5114.48	4888.05	5374.93	5013.18	2356.34
RLTA1_RS00060	1736.81	-0.507304	0.133485	-3.80046	0.000144429	0.000456572	895	912	822	3301	4147	2733	1445.7	1491.18	1367.12	2085.16	2219.69	1812.01
RLTA1_RS00065	12004.7	0.55012	0.14921	3.68688	0.000227024	0.00068859	8386	8895	8844	17323	19100	12162	13546	14543.9	14709.1	10942.5	10223.3	8063.54
RLTA1_RS00070	4638.11	0.112783	0.152036	0.741814	0.4582	0.544288	3137	2408	3279	7268	8225	6602	5067.23	3937.23	5453.53	4591.02	4402.45	4377.2
RLTA1_RS00075	1016.84	-0.505652	0.12161	-4.15798	3.21e-05	0.000117075	524	538	478	1950	2145	1810	846.423	879.664	794.994	1231.77	1148.12	1200.05
RLTA1_RS00080	10691.4	-0.294645	0.170054	-1.73266	0.0831557	0.12869	6156	5985	5460	21563	23527	13762	9943.85	9785.85	9080.89	13620.8	12592.9	9124.35
RLTA1_RS00085	1712.77	-1.29035	0.117768	-10.9568	6.17e-28	2.44e-26	622	591	608	4079	4413	3553	1004.72	966.322	1011.21	2576.61	2362.07	2355.68
RLTA1_RS00090	5767.05	-0.642131	0.18038	-3.55987	0.000371036	0.00107751	2851	2595	2805	13195	13927	7993	4605.25	4242.99	4665.18	8334.97	7454.47	5299.44
RLTA1_RS00095	2105.81	-0.599757	0.130435	-4.59814	4.26e-06	1.81e-05	1020	991	1055	3837	4413	4263	1647.62	1620.35	1754.64	2423.74	2362.07	2826.41
RLTA1_RS00100	1155.18	0.16651	0.120408	1.38288	0.1667	0.234662	709	761	767	1768	1949	1668	1145.26	1244.28	1275.65	1116.8	1043.21	1105.9
RLTA1_RS00105	859.368	0.0429349	0.172739	0.248554	0.803706	0.846768	549	464	584	1521	1650	1049	886.805	758.669	971.29	960.78	883.167	695.498
RLTA1_RS00110	2970.56	-0.438654	0.155771	-2.81601	0.00486243	0.0106673	1483	1503	1632	6412	6046	4479	2395.51	2457.5	2714.29	4050.31	3236.14	2969.63
RLTA1_RS00115	3424.55	-0.299824	0.219049	-1.36875	0.171077	0.239707	1852	1824	1946	6448	8901	3770	2991.56	2982.35	3236.52	4073.05	4764.28	2499.55
RLTA1_RS00120	14031.3	-0.514809	0.213729	-2.4087	0.0160095	0.0306243	7323	6925	6921	30898	35716	16426	11828.9	11322.8	11510.8	19517.5	19117.1	10890.6
RLTA1_RS00125	1369.8	0.0151456	0.120657	0.125526	0.900108	0.922303	883	815	825	2005	2614	2145	1426.32	1332.58	1372.11	1266.51	1399.15	1422.16
RLTA1_RS00130	1388.13	0.941533	0.142639	6.60079	4.09e-11	3.61e-10	1105	1023	1214	1419	1672	1600	1784.92	1672.67	2019.09	896.349	894.943	1060.82
RLTA1_RS00135	85.2282	0.240319	0.213014	1.12818	0.259242	0.339655	60	51	58	126	136	124	96.9186	83.3882	96.4637	79.5912	72.7944	82.2133
RLTA1_RS00140	324.094	-0.00512123	0.155873	-0.0328552	0.97379	0.980126	217	202	174	495	576	533	350.522	330.283	289.391	312.68	308.306	353.385
RLTA1_RS00145	1876.87	0.497064	0.118458	4.19613	2.72e-05	0.000100211	1330	1421	1274	2508	2735	2447	2148.36	2323.42	2118.88	1584.24	1463.92	1622.39
RLTA1_RS00150	2647.51	0.385613	0.118961	3.24151	0.00118898	0.0030518	1907	1803	1785	3831	3924	3571	3080.4	2948.02	2968.75	2419.95	2100.33	2367.61
RLTA1_RS00155	93.9245	-0.357773	0.240906	-1.48512	0.137512	0.19988	65	38	48	144	206	174	104.995	62.1324	79.832	90.9614	110.262	115.364
RLTA1_RS00160	1699.23	0.213564	0.168869	1.26468	0.205987	0.28	1163	1136	1045	2017	2894	2863	1878.61	1857.43	1738.01	1274.09	1549.02	1898.2
RLTA1_RS00165	2671.79	0.521359	0.110059	4.73707	2.17e-06	9.69e-06	1869	2037	1863	3469	4098	3315	3019.02	3330.62	3098.48	2191.28	2193.47	2197.88
RLTA1_RS00170	202.638	-0.725542	0.176054	-4.12114	3.77e-05	0.000135556	98	90	92	392	525	345	158.3	147.156	153.011	247.617	281.008	228.739
RLTA1_RS00175	1926.94	0.763826	0.119432	6.39548	1.6e-10	1.33e-09	1480	1546	1418	2286	2830	2000	2390.66	2527.81	2358.37	1444.01	1514.77	1326.02
RLTA1_RS00180	933.551	-0.158341	0.2111	-0.750075	0.45321	0.539927	597	559	462	1221	1645	1965	964.34	914	768.383	771.277	880.491	1302.82
RLTA1_RS00185	297.937	-0.661132	0.161014	-4.10606	4.02e-05	0.000143746	133	154	136	555	750	517	214.836	251.8	226.191	350.58	401.44	342.777
RLTA1_RS00190	1020.55	0.0684538	0.121443	0.56367	0.572979	0.65439	625	669	620	1518	1964	1476	1009.57	1093.86	1031.16	958.884	1051.24	978.604
RLTA1_RS00195	1382.3	0.370078	0.131186	2.82101	0.00478731	0.0105158	907	1047	901	1905	2110	1939	1465.09	1711.91	1498.51	1203.34	1129.38	1285.58
RLTA1_RS00205	128.207	-0.543408	0.226615	-2.39793	0.0164879	0.0314704	62	65	64	195	267	287	100.149	106.279	106.443	123.177	142.912	190.284
RLTA1_RS00210	452.785	-0.275282	0.149444	-1.84204	0.0654689	0.104862	256	264	231	830	978	663	413.519	431.657	384.192	524.291	523.477	439.576
RLTA1_RS00215	1050.14	0.190386	0.164682	1.15608	0.247649	0.327175	716	725	611	1770	1910	1210	1156.56	1185.42	1016.2	1118.07	1022.33	802.243
RLTA1_RS00220	2049	0.422844	0.138996	3.04213	0.00234913	0.00559434	1551	1223	1525	2733	3225	2715	2505.35	1999.68	2536.33	1726.37	1726.19	1800.07
RLTA1_RS00225	1334.47	0.376952	0.123648	3.04858	0.00229925	0.00548495	909	905	947	1830	2019	1881	1468.32	1479.73	1575.02	1155.97	1080.68	1247.12
RLTA1_RS00230	1196.24	0.35348	0.116073	3.04533	0.00232424	0.00553886	819	819	820	1687	1862	1643	1322.94	1339.12	1363.8	1065.64	996.641	1089.33
RLTA1_RS00235	1570.69	0.0830064	0.136999	0.605893	0.544586	0.62825	1070	867	1023	2308	2771	2467	1728.38	1417.6	1701.42	1457.91	1483.19	1635.65
RLTA1_RS00240	4672.07	0.170291	0.154615	1.10139	0.270728	0.352069	3154	2942	2969	7433	9214	5373	5094.69	4810.36	4937.94	4695.25	4931.82	3562.36
RLTA1_RS00245	3360.65	0.387386	0.112598	3.44043	0.000580798	0.00159548	2313	2390	2275	4315	5701	4463	3736.21	3907.8	3783.71	2725.68	3051.48	2959.02
RLTA1_RS00250	144.19	0.183599	0.185641	0.988995	0.322665	0.407414	91	92	98	195	282	197	146.993	150.426	162.99	123.177	150.941	130.613
RLTA1_RS00255	8067.6	0.485427	0.135335	3.58687	0.000334677	0.000980095	5949	5261	6028	11138	13436	8961	9609.48	8602.07	10025.6	7035.61	7191.66	5941.24
RLTA1_RS00260	2291.4	0.290047	0.168359	1.72278	0.0849276	0.131082	1641	1437	1541	3709	4151	2444	2650.72	2349.59	2562.94	2342.89	2221.83	1620.4
RLTA1_RS00265	736.591	-0.0125077	0.13035	-0.0959547	0.923557	0.940418	464	447	433	1093	1497	1097	749.504	730.873	720.152	690.422	801.273	727.323
RLTA1_RS00270	931.72	0.754078	0.161858	4.65887	3.18e-06	1.38e-05	725	735	683	1011	1130	1264	1171.1	1201.77	1135.94	638.625	604.836	838.046
RLTA1_RS00275	1951.26	-1.11057	0.130807	-8.49013	2.06e-17	3.47e-16	743	790	730	4441	5265	3587	1200.18	1291.7	1214.11	2805.27	2818.11	2378.22
RLTA1_RS00280	683.964	1.08217	0.143916	7.51946	5.5e-14	6.59e-13	583	622	498	655	799	717	941.726	1017.01	828.257	413.748	427.667	475.379
RLTA1_RS00285	645.181	0.494521	0.158711	3.11585	0.00183415	0.0044877	506	440	437	766	925	948	817.347	719.428	726.804	483.864	495.109	628.534
RLTA1_RS00290	314.662	0.379969	0.206765	1.83769	0.0661087	0.105789	239	172	241	402	625	349	386.059	281.231	400.823	253.934	334.533	231.391
RLTA1_RS00295	1105.56	0.224807	0.167609	1.34126	0.179837	0.250569	695	790	698	1522	2297	1308	1122.64	1291.7	1160.89	961.411	1229.48	867.218
RLTA1_RS00300	2241.45	0.640139	0.141807	4.51415	6.36e-06	2.62e-05	1584	1931	1489	2743	3443	2535	2558.65	3157.31	2476.46	1732.69	1842.88	1680.73
RLTA1_RS00305	1283.16	0.261325	0.144009	1.81464	0.0695785	0.110352	814	961	788	1832	1988	1932	1314.86	1571.3	1310.58	1157.23	1064.08	1280.94
RLTA1_RS00310	393.02	-0.295694	0.145107	-2.03776	0.0415741	0.0707226	230	225	192	665	855	636	371.521	367.889	319.328	420.065	457.641	421.675
RLTA1_RS00315	1636.96	0.368242	0.139455	2.64058	0.00827642	0.0170501	1099	1137	1142	2352	2305	2366	1775.23	1859.07	1899.34	1485.7	1233.76	1568.68
RLTA1_RS00320	2467.94	0.807944	0.111346	7.25615	3.98e-13	4.42e-12	1898	1925	1931	2743	3538	2649	3065.86	3147.5	3211.58	1732.69	1893.72	1756.32
RLTA1_RS00325	566.034	1.12407	0.142069	7.91212	2.53e-15	3.41e-14	495	485	442	628	611	520	799.579	793.005	735.12	396.693	327.039	344.766
RLTA1_RS00330	2159.25	3.4014	0.180577	18.8363	3.81e-79	2.21e-76	2811	2134	2288	726	633	487	4540.64	3489.22	3805.33	458.597	338.815	322.886
RLTA1_RS00335	445.517	-0.189977	0.151248	-1.25606	0.209095	0.283725	257	232	273	709	845	791	415.135	379.335	454.045	447.858	452.289	524.442
RLTA1_RS00340	1121.55	-0.351515	0.204372	-1.71998	0.0854368	0.131606	603	539	662	2006	1736	2378	974.032	881.299	1101.02	1267.14	929.199	1576.64
RLTA1_RS00345	341.662	-0.284178	0.160693	-1.76845	0.0769862	0.120103	178	192	194	559	646	644	287.525	313.932	322.654	353.107	345.773	426.979
RLTA1_RS00350	731.76	-0.098916	0.144988	-0.682238	0.495089	0.58048	434	477	384	1269	1281	1182	701.045	779.925	638.656	801.597	685.659	783.679
RLTA1_RS00355	817.117	0.309977	0.153282	2.02227	0.0431486	0.0730618	528	540	588	985	1406	1228	852.884	882.934	977.942	622.201	752.565	814.177
RLTA1_RS00360	767.266	0.759407	0.167768	4.52652	6e-06	2.48e-05	610	578	579	815	929	1053	985.339	945.066	962.974	514.816	497.25	698.15
RLTA1_RS00365	112.377	-0.608244	0.275567	-2.20725	0.0272967	0.0489597	42	55	66	179	343	166	67.843	89.9285	109.769	113.07	183.592	110.06
RLTA1_RS00370	1423.5	0.271165	0.155613	1.74256	0.0814112	0.126243	1034	927	893	2144	2703	1612	1670.23	1515.7	1485.21	1354.31	1446.79	1068.77
RLTA1_RS00375	163.108	-1.18114	0.227869	-5.1834	2.18e-07	1.17e-06	67	49	67	363	503	272	108.226	80.1181	111.432	229.298	269.232	180.339
RLTA1_RS00380	1248.09	-0.116105	0.121162	-0.958259	0.337932	0.424076	750	687	757	2147	2414	1880	1211.48	1123.29	1259.02	1356.21	1292.1	1246.46
RLTA1_RS00385	52.0429	-1.45465	0.291604	-4.98844	6.09e-07	3e-06	19	18	14	132	138	108	30.6909	29.4311	23.2843	83.3813	73.8649	71.6052
RLTA1_RS00390	77.7473	-1.84565	0.281277	-6.5617	5.32e-11	4.65e-10	23	12	27	182	250	175	37.1521	19.6208	44.9055	114.965	133.813	116.027
RLTA1_RS00395	1076.43	-2.30803	0.16477	-14.0076	1.4e-44	1.57e-42	217	185	260	2757	3625	2551	350.522	302.487	432.424	1741.53	1940.29	1691.34
RLTA1_RS00400	561.507	-0.15528	0.169308	-0.917143	0.359067	0.4453	324	333	316	953	902	1042	523.361	544.476	525.561	601.987	482.798	690.857
RLTA1_RS00405	6780.65	0.592349	0.120786	4.9041	9.39e-07	4.46e-06	4904	4857	5169	9194	9265	8231	7921.48	7941.5	8596.91	5807.63	4959.12	5457.24
RLTA1_RS00410	314.843	0.758267	0.164272	4.61591	3.91e-06	1.67e-05	256	243	226	339	403	411	413.519	397.32	375.876	214.138	215.707	272.497
RLTA1_RS00415	8924.35	0.474666	0.210522	2.25471	0.0241514	0.0438606	7004	5293	6716	8816	13460	14532	11313.6	8654.39	11169.8	5568.86	7204.5	9634.87
RLTA1_RS00420	1719.1	0.857603	0.14259	6.01448	1.8e-09	1.32e-08	1392	1444	1225	2079	2418	1599	2248.51	2361.03	2037.38	1313.25	1294.24	1060.15
RLTA1_RS00425	2080.13	-0.379228	0.251839	-1.50583	0.13211	0.192792	1086	1168	1059	4267	5593	2061	1754.23	1909.75	1761.29	2695.36	2993.67	1366.47
RLTA1_RS00430	38.5912	-1.55393	0.377121	-4.12052	3.78e-05	0.000135727	9	17	10	91	137	63	14.5378	27.7961	16.6317	57.4825	73.3296	41.7697
RLTA1_RS00435	71.269	-0.0981939	0.228065	-0.430551	0.666795	0.733611	42	40	44	117	129	118	67.843	65.4025	73.1794	73.9061	69.0476	78.2353
RLTA1_RS00445	23.5669	-0.349913	0.370443	-0.944581	0.344873	0.431447	16	11	11	38	50	43	25.845	17.9857	18.2948	24.0037	26.7626	28.5095
RLTA1_RS00450	152.841	-0.504404	0.248195	-2.03229	0.0421244	0.0715352	65	67	99	223	323	338	104.995	109.549	164.654	140.864	172.887	224.098
RLTA1_RS00455	84.8067	-0.437722	0.233802	-1.87219	0.0611803	0.098995	47	34	51	150	201	136	75.9196	55.5921	84.8215	94.7514	107.586	90.1695
RLTA1_RS00460	61.4342	-0.688972	0.275959	-2.49665	0.0125374	0.0246324	30	20	36	116	126	131	48.4593	32.7013	59.874	73.2744	67.4418	86.8544
RLTA1_RS00465	107.314	0.178178	0.225676	0.789529	0.429803	0.516461	73	84	52	179	186	135	117.918	137.345	86.4847	113.07	99.557	89.5065
RLTA1_RS00470	293.415	-0.51579	0.206199	-2.50142	0.0123697	0.0243441	135	153	154	447	587	663	218.067	250.165	256.128	282.359	314.193	439.576
RLTA1_RS00475	283.172	-0.364671	0.200772	-1.81634	0.0693178	0.110039	164	144	146	449	753	406	264.911	235.449	242.822	283.623	403.045	269.182
RLTA1_RS00480	1775.78	0.00659473	0.180313	0.0365738	0.970825	0.977849	1067	1151	1043	2561	4179	2202	1723.54	1881.96	1734.68	1617.72	2236.82	1459.95
RLTA1_RS00485	88.7932	-0.0812298	0.220472	-0.368436	0.712548	0.770912	50	55	53	125	171	156	80.7655	89.9285	88.1479	78.9595	91.5282	103.43
RLTA1_RS00490	46.4041	-0.306667	0.288435	-1.06321	0.287686	0.369821	24	26	26	64	103	88	38.7675	42.5116	43.2424	40.4273	55.131	58.3449
RLTA1_RS00495	128.479	0.302069	0.186612	1.6187	0.105512	0.158393	96	86	78	191	202	176	155.07	140.615	129.727	120.65	108.121	116.69
RLTA1_RS00500	4662.62	0.966354	0.298823	3.23387	0.00122124	0.00312539	4404	3482	3426	7218	6210	2394	7113.83	5693.29	5698.01	4559.44	3323.92	1587.25
RLTA1_RS00505	2686.6	0.817473	0.130318	6.2729	3.54e-10	2.83e-09	1957	2279	2042	3274	3332	2993	3161.16	3726.31	3396.19	2068.11	1783.46	1984.39
RLTA1_RS00510	579.635	0.226295	0.126983	1.78209	0.0747347	0.117277	389	384	372	806	998	844	628.356	627.864	618.698	509.131	534.182	559.581
RLTA1_RS00515	4937.19	0.929837	0.13219	7.03412	2.01e-12	2.08e-11	3945	3873	4041	6115	5899	4792	6372.4	6332.6	6720.86	3862.7	3157.46	3177.15
RLTA1_RS00520	60.3513	0.457752	0.25341	1.80637	0.0708607	0.111978	47	36	45	67	103	83	75.9196	58.8623	74.8425	42.3223	55.131	55.0299
RLTA1_RS00525	447.726	0.502865	0.152855	3.28982	0.0010025	0.00261168	291	348	322	568	640	619	470.055	569.002	535.54	358.792	342.562	410.404
RLTA1_RS00530	419.16	0.818623	0.162412	5.04042	4.65e-07	2.34e-06	297	318	364	422	585	498	479.747	519.95	605.393	266.567	313.123	330.179
RLTA1_RS00535	511.548	1.05981	0.128947	8.21891	2.05e-16	3.13e-15	433	424	410	518	650	482	699.429	693.267	681.899	327.208	347.914	319.571
RLTA1_RS00540	983.259	0.683283	0.126493	5.40175	6.6e-08	3.88e-07	723	766	731	1177	1523	1063	1167.87	1252.46	1215.78	743.483	815.19	704.78
RLTA1_RS00545	164.274	-0.133215	0.193058	-0.690024	0.490179	0.575402	101	78	108	247	348	261	163.146	127.535	179.622	156.024	186.268	173.046
RLTA1_RS00550	380.597	-0.0841544	0.158816	-0.529887	0.59619	0.674796	225	225	227	664	788	503	363.445	367.889	377.539	419.433	421.779	333.494
RLTA1_RS00555	3156.41	1.65139	0.290177	5.69097	1.26e-08	8.3e-08	2603	3448	2720	2551	4033	1210	4204.65	5637.7	4523.82	1611.41	2158.67	802.243
RLTA1_RS00560	5041.38	4.54367	0.241928	18.7811	1.08e-78	5.78e-76	5198	6663	5841	785	925	380	8396.38	10894.4	9714.56	495.866	495.109	251.944
RLTA1_RS00565	941.29	2.29352	0.163568	14.0218	1.15e-44	1.35e-42	832	1079	952	523	654	416	1343.94	1764.23	1583.34	330.367	350.055	275.812
RLTA1_RS00570	323.396	1.33591	0.167711	7.96552	1.65e-15	2.26e-14	268	318	263	305	373	238	432.903	519.95	437.413	192.661	199.649	157.797
RLTA1_RS00575	688.948	0.833649	0.184025	4.53008	5.9e-06	2.44e-05	458	610	548	733	1113	643	739.812	997.388	911.416	463.019	595.736	426.316
RLTA1_RS00585	169.248	1.12414	0.177274	6.34123	2.28e-10	1.85e-09	150	136	139	154	190	182	242.297	222.369	231.18	97.2781	101.698	120.668
RLTA1_RS00590	210.091	0.479803	0.15925	3.0129	0.00258768	0.00608748	145	145	158	269	323	277	234.22	237.084	262.78	169.921	172.887	183.654
RLTA1_RS00595	124.719	0.807118	0.226883	3.55742	0.000374512	0.00108624	101	85	105	135	213	109	163.146	138.98	174.633	85.2763	114.009	72.2682
RLTA1_RS00600	637.692	0.453112	0.154943	2.92438	0.00345144	0.00787463	474	463	414	957	1033	690	765.657	757.034	688.551	604.514	552.916	457.477
RLTA1_RS00605	476.015	0.870773	0.138123	6.30434	2.89e-10	2.32e-09	380	399	349	499	669	507	613.818	652.39	580.445	315.206	358.084	336.146
RLTA1_RS00610	149.42	0.149729	0.17904	0.836287	0.402993	0.489998	98	90	100	213	287	206	158.3	147.156	166.317	134.547	153.618	136.58
RLTA1_RS00615	129.305	-0.517805	0.209488	-2.47176	0.0134449	0.0262377	78	65	52	224	270	258	125.994	106.279	86.4847	141.495	144.518	171.057
RLTA1_RS00620	444.047	-0.576316	0.153779	-3.7477	0.000178464	0.000553358	216	228	209	771	944	909	348.907	372.794	347.602	487.022	505.279	602.677
RLTA1_RS00625	786.303	0.237306	0.129117	1.83792	0.0660746	0.105759	490	542	526	1215	1322	1041	791.502	886.204	874.826	767.487	707.604	690.194
RLTA1_RS00630	919.041	-0.26237	0.161902	-1.62055	0.105114	0.157931	460	560	510	1420	1754	1767	743.043	915.635	848.215	896.98	938.833	1171.54
RLTA1_RS00635	10026.9	0.610382	0.108325	5.63475	1.75e-08	1.12e-07	7561	7053	7579	13014	14296	11973	12213.4	11532.1	12605.1	8220.63	7651.97	7938.23
RLTA1_RS00640	2327.79	0.343674	0.111298	3.08787	0.00201595	0.00488275	1560	1577	1631	3272	3684	3193	2519.88	2578.49	2712.63	2066.84	1971.87	2116.99
RLTA1_RS00645	2114.84	0.0330765	0.118867	0.278266	0.780808	0.828285	1262	1309	1346	3509	3902	2966	2038.52	2140.3	2238.62	2216.55	2088.56	1966.49
RLTA1_RS00650	1948.61	-0.296297	0.115522	-2.56485	0.0103221	0.0207007	1155	1045	1006	3306	4028	3318	1865.68	1708.64	1673.15	2088.32	2156	2199.87
RLTA1_RS00655	784.621	0.662139	0.126399	5.23849	1.62e-07	8.9e-07	583	592	586	955	1062	983	941.726	967.957	974.616	603.251	568.438	651.74
RLTA1_RS00660	345.441	1.08955	0.211757	5.1453	2.67e-07	1.41e-06	330	302	230	338	325	416	533.052	493.789	382.529	213.507	173.957	275.812
RLTA1_RS00665	577.477	-0.0651857	0.150601	-0.432838	0.665133	0.732611	334	368	332	1052	1092	788	539.514	601.703	552.172	664.523	584.496	522.452
RLTA1_RS00670	131.607	-0.42434	0.19129	-2.21831	0.0265335	0.047726	76	72	58	241	269	236	122.764	117.725	96.4637	152.234	143.983	156.471
RLTA1_RS00675	93.0135	-0.644303	0.228446	-2.82038	0.00479675	0.0105332	48	48	37	207	190	163	77.5349	78.483	61.5372	130.757	101.698	108.071
RLTA1_RS00680	83.2699	-0.326989	0.304024	-1.07554	0.282134	0.364164	33	57	45	159	113	177	53.3052	93.1986	74.8425	100.437	60.4836	117.353
RLTA1_RS00685	230.784	-0.444618	0.216258	-2.05596	0.0397859	0.0681136	114	110	134	477	561	296	184.145	179.857	222.864	301.31	300.277	196.251
RLTA1_RS00690	995.914	0.502579	0.129841	3.87073	0.000108512	0.000352803	719	730	690	1434	1419	1218	1161.41	1193.6	1147.59	905.824	759.524	807.547
RLTA1_RS00695	2120.7	0.483062	0.133063	3.63034	0.000283048	0.000842367	1515	1480	1533	2844	2914	2943	2447.2	2419.89	2549.64	1796.49	1559.73	1951.24
RLTA1_RS00700	376.344	-0.0849031	0.1714	-0.49535	0.620353	0.694815	220	232	217	521	701	691	355.368	379.335	360.907	329.103	375.212	458.14
RLTA1_RS00705	150.424	-0.311734	0.176071	-1.7705	0.0766438	0.11973	84	83	79	270	319	239	135.686	135.71	131.39	170.553	170.746	158.46
RLTA1_RS00710	107.668	0.0654745	0.238754	0.274234	0.783905	0.83081	87	58	57	137	198	186	140.532	94.8336	94.8005	86.5396	105.98	123.32
RLTA1_RS00715	576.906	0.420213	0.155414	2.70384	0.00685434	0.0143844	401	398	410	826	774	822	647.74	650.755	681.899	521.765	414.286	544.995
RLTA1_RS00725	3396.32	1.37584	0.119403	11.5227	1.01e-30	5.12e-29	2901	2963	3114	2780	3563	3024	4686.02	4844.69	5179.1	1756.06	1907.11	2004.94
RLTA1_RS00730	489.262	-0.420553	0.146469	-2.87129	0.00408806	0.00916489	245	243	278	962	1009	803	395.751	397.32	462.361	607.673	540.07	532.398
RLTA1_RS00735	652.876	0.385618	0.167051	2.30839	0.0209775	0.0387847	502	377	476	997	1066	751	810.886	616.419	791.668	629.781	570.579	497.921
RLTA1_RS00740	637.904	0.708085	0.172467	4.10562	4.03e-05	0.000143941	494	501	455	625	888	880	797.963	819.167	756.741	394.798	475.304	583.449
RLTA1_RS00745	161.883	0.91464	0.191432	4.77789	1.77e-06	8.03e-06	129	114	144	190	180	182	208.375	186.397	239.496	120.018	96.3455	120.668
RLTA1_RS00750	206.784	-0.247706	0.21677	-1.14271	0.253158	0.332936	91	146	109	349	360	393	146.993	238.719	181.285	220.455	192.691	260.563
RLTA1_RS00755	356.319	-0.0356115	0.153104	-0.232596	0.816075	0.856688	191	223	230	570	637	575	308.524	364.619	382.529	360.055	340.956	381.231
RLTA1_RS00760	438.196	0.686079	0.163848	4.1873	2.82e-05	0.000103698	299	388	303	488	627	549	482.978	634.404	503.94	308.258	335.603	363.993
RLTA1_RS00765	1316.44	1.17831	0.139857	8.4251	3.6e-17	5.88e-16	995	1230	1118	1244	1437	1306	1607.23	2011.13	1859.42	785.805	769.158	865.892
RLTA1_RS00775	178.789	0.12343	0.186397	0.662191	0.507849	0.592349	108	102	131	271	288	284	174.454	166.776	217.875	171.184	154.153	188.295
RLTA1_RS00780	325.539	0.491243	0.1658	2.96287	0.0030479	0.00703696	233	253	211	385	481	470	376.367	413.671	350.928	243.195	257.457	311.615
RLTA1_RS00785	19.521	-0.980855	0.479523	-2.04548	0.0408075	0.0695968	7	9	8	25	44	58	11.3072	14.7156	13.3053	15.7919	23.5511	38.4546
RLTA1_RS00790	1225.69	-1.00831	0.19457	-5.18227	2.19e-07	1.18e-06	519	507	466	2479	3900	1898	838.346	828.977	775.036	1565.93	2087.49	1258.39
RLTA1_RS00795	2505.87	-0.645273	0.201879	-3.19634	0.00139185	0.0035053	1157	1226	1197	5235	6951	3233	1868.91	2004.59	1990.81	3306.82	3720.54	2143.51
RLTA1_RS00800	1850.35	-0.405935	0.171905	-2.36139	0.0182064	0.0342712	1003	989	925	3455	4659	2489	1620.16	1617.08	1538.43	2182.44	2493.74	1650.23
RLTA1_RS00805	4350.42	-0.535826	0.147227	-3.63946	0.000273207	0.000815871	2318	2048	2142	8732	10498	6504	3744.29	3348.61	3562.5	5515.8	5619.08	4312.22
RLTA1_RS00810	1257.35	-0.250542	0.173351	-1.44529	0.148377	0.2129	734	713	658	2251	3001	1614	1185.64	1165.8	1094.36	1421.9	1606.29	1070.1
RLTA1_RS00815	2931.11	0.304093	0.198557	1.53151	0.125642	0.18432	2004	2055	1876	4434	5995	2805	3237.08	3360.05	3120.1	2800.85	3208.84	1859.75
RLTA1_RS00820	10567.7	0.264804	0.130496	2.02921	0.0424373	0.0719625	7107	7271	6756	16111	19178	12608	11480	11888.5	11236.4	10176.9	10265.1	8359.24
RLTA1_RS00825	1003.36	-0.385824	0.135613	-2.84504	0.00444058	0.00983926	550	518	526	1934	2208	1518	888.421	846.963	874.826	1221.66	1181.84	1006.45
RLTA1_RS00830	589.041	0.0435791	0.132882	0.327953	0.742947	0.796497	379	379	338	879	1156	854	612.203	619.689	562.151	555.243	618.752	566.211
RLTA1_RS00835	240.472	0.34179	0.177794	1.92239	0.0545563	0.089631	182	176	135	301	398	352	293.987	287.771	224.528	190.135	213.031	233.38
RLTA1_RS00840	1605	-0.764837	0.219886	-3.47833	0.000504553	0.00141393	786	711	683	3324	4852	2059	1269.63	1162.53	1135.94	2099.69	2597.05	1365.14
RLTA1_RS00845	124.259	-1.48082	0.232225	-6.37669	1.81e-10	1.49e-09	32	38	50	288	384	243	51.6899	62.1324	83.1584	181.923	205.537	161.112
RLTA1_RS00850	113.281	-0.284908	0.195604	-1.45656	0.145239	0.209016	65	58	64	207	218	190	104.995	94.8336	106.443	130.757	116.685	125.972
RLTA1_RS00855	164.542	0.0631964	0.17489	0.361349	0.717839	0.775433	108	94	106	274	295	229	174.454	153.696	176.296	173.079	157.9	151.829
RLTA1_RS00860	460.716	-0.151007	0.167459	-0.901756	0.367186	0.453671	287	251	262	911	836	651	463.594	410.401	435.75	575.457	447.471	431.62
RLTA1_RS00865	219.633	-0.281011	0.183351	-1.53264	0.125366	0.18403	121	122	120	382	379	421	195.453	199.478	199.58	241.3	202.861	279.128
RLTA1_RS00870	280.537	0.502469	0.151992	3.30589	0.000946748	0.0024841	188	196	218	360	428	362	303.678	320.472	362.571	227.403	229.088	240.01
RLTA1_RS00875	157.739	-0.231664	0.18115	-1.27885	0.20095	0.274223	95	82	89	254	350	246	153.455	134.075	148.022	160.446	187.338	163.101
RLTA1_RS00880	331.955	-0.369487	0.178312	-2.07214	0.0382522	0.0658767	185	173	173	620	799	457	298.832	282.866	287.728	391.639	427.667	302.996
RLTA1_RS00885	384.362	0.0489085	0.13653	0.358224	0.720176	0.777232	242	242	232	585	687	598	390.905	395.685	385.855	369.531	367.719	396.48
RLTA1_RS00890	534.673	-0.486351	0.141991	-3.42523	0.000614283	0.00168215	268	278	270	900	1275	936	432.903	454.547	449.055	568.509	682.447	620.578
RLTA1_RS00895	139.061	-0.985801	0.188072	-5.24163	1.59e-07	8.77e-07	57	58	56	287	360	272	92.0727	94.8336	93.1374	181.291	192.691	180.339
RLTA1_RS00900	95.7737	-0.425546	0.242021	-1.75831	0.0786955	0.122468	49	61	40	144	242	164	79.1502	99.7388	66.5267	90.9614	129.531	108.734
RLTA1_RS00905	589.411	0.00492134	0.144893	0.0339655	0.972905	0.979377	371	375	336	820	1146	956	599.28	613.149	558.824	517.974	613.4	633.838
RLTA1_RS00910	62.8456	0.323947	0.241427	1.3418	0.17966	0.250424	41	46	41	77	108	92	66.2277	75.2129	68.1899	48.6391	57.8073	60.997
RLTA1_RS00915	145.481	-0.748163	0.187211	-3.99636	6.43e-05	0.000219923	74	59	66	299	346	261	119.533	96.4687	109.769	188.871	185.197	173.046
RLTA1_RS00920	46.615	-0.770286	0.293565	-2.6239	0.00869284	0.0178288	16	23	24	85	104	101	25.845	37.6064	39.916	53.6925	55.6663	66.9641
RLTA1_RS00925	257.717	-0.69748	0.160127	-4.35579	1.33e-05	5.17e-05	124	112	124	492	565	518	200.299	183.127	206.233	310.785	302.418	343.44
RLTA1_RS00930	71.9049	-0.505499	0.250442	-2.01842	0.0435471	0.0735935	42	42	25	131	149	137	67.843	68.6726	41.5792	82.7496	79.7527	90.8325
RLTA1_RS00935	15.5277	-1.74626	0.539488	-3.23689	0.00120839	0.0030982	2	4	7	43	35	39	3.23062	6.54025	11.6422	27.1621	18.7338	25.8574
RLTA1_RS00940	82.1742	-1.07399	0.279946	-3.83641	0.000124848	0.000401046	25	49	23	160	214	179	40.3828	80.1181	38.2529	101.068	114.544	118.679
RLTA1_RS00945	22.7983	-0.837227	0.396982	-2.10898	0.0349464	0.0608763	14	6	10	48	54	43	22.6143	9.81038	16.6317	30.3205	28.9036	28.5095
RLTA1_RS00950	78.7197	-1.4829	0.283899	-5.22332	1.76e-07	9.6e-07	31	23	22	150	197	223	50.0746	37.6064	36.5897	94.7514	105.445	147.851
RLTA1_RS00955	319.449	-1.20703	0.157174	-7.67959	1.6e-14	2.01e-13	125	120	109	705	891	626	201.914	196.208	181.285	445.332	476.91	415.045
RLTA1_RS00960	18.751	-0.90353	0.469448	-1.92466	0.0542713	0.0892259	12	6	6	25	53	44	19.3837	9.81038	9.979	15.7919	28.3684	29.1725
RLTA1_RS00965	443.369	0.254715	0.226389	1.12512	0.260538	0.340839	298	312	274	870	692	442	481.363	510.14	455.708	549.558	370.395	293.051
RLTA1_RS00970	1412.71	0.227342	0.155464	1.46234	0.143647	0.206982	861	1058	872	2284	2111	2010	1390.78	1729.9	1450.28	1442.75	1129.92	1332.65
RLTA1_RS00975	708.02	-0.755257	0.1374	-5.49679	3.87e-08	2.35e-07	333	319	313	1459	1494	1428	537.898	521.585	520.571	921.616	799.668	946.779
RLTA1_RS00980	747.15	-0.708861	0.135281	-5.23989	1.61e-07	8.85e-07	335	378	326	1539	1619	1422	541.129	618.054	542.193	972.15	866.574	942.801
RLTA1_RS00985	2338.33	0.152435	0.164446	0.926961	0.353947	0.440519	1454	1350	1701	4075	3602	3232	2348.66	2207.33	2829.05	2574.08	1927.98	2142.85
RLTA1_RS00990	791.143	-0.140192	0.188076	-0.745402	0.456028	0.542612	440	466	472	1462	1155	1429	710.737	761.939	785.015	923.511	618.217	947.442
RLTA1_RS00995	1115.27	-0.0829197	0.118323	-0.700791	0.483433	0.569404	668	654	662	1848	2023	1798	1079.03	1069.33	1101.02	1167.34	1082.82	1192.09
RLTA1_RS01000	797.867	0.312158	0.125397	2.48936	0.0127973	0.0250934	563	502	554	1165	1328	1039	909.42	820.802	921.395	735.903	710.816	688.868
RLTA1_RS01005	743.089	0.457964	0.141825	3.22909	0.00124186	0.00316885	534	480	561	1060	1200	854	862.576	784.83	933.037	669.577	642.303	566.211
RLTA1_RS01010	684.507	0.361507	0.140224	2.57807	0.0099353	0.0200521	449	503	458	1050	1080	839	725.274	822.437	761.731	663.26	578.073	556.266
RLTA1_RS01015	5385.66	-1.18959	0.193216	-6.15678	7.42e-10	5.69e-09	1954	2236	1826	14627	14229	8460	3156.32	3656	3036.94	9239.53	7616.11	5609.07
RLTA1_RS01020	2239.28	0.840611	0.134204	6.26367	3.76e-10	2.99e-09	1814	1771	1681	2820	3035	2124	2930.17	2895.7	2795.78	1781.33	1624.49	1408.23
RLTA1_RS01025	4424.65	-0.0763576	0.14573	-0.523967	0.600302	0.678581	2706	2421	2762	7767	9072	5826	4371.03	3958.49	4593.67	4906.23	4855.81	3862.7
RLTA1_RS01030	8282.9	0.708933	0.159052	4.45723	8.3e-06	3.34e-05	6255	6426	6147	11863	11601	7783	10103.8	10506.9	10223.5	7493.57	6209.47	5160.21
RLTA1_RS01035	988.569	0.15167	0.117005	1.29628	0.19488	0.267725	632	641	633	1438	1823	1396	1020.88	1048.08	1052.79	908.35	975.766	925.563
RLTA1_RS01040	1164.08	0.559782	0.149046	3.75577	0.000172812	0.000537509	891	824	827	1550	1965	1194	1439.24	1347.29	1375.44	979.098	1051.77	791.635
RLTA1_RS01045	808.326	0.614184	0.16825	3.65042	0.000261816	0.000784545	648	582	562	872	1103	1170	1046.72	951.607	934.7	550.822	590.384	775.723
RLTA1_RS01050	24.8708	-0.286423	0.374188	-0.765452	0.444002	0.531048	9	15	17	36	56	44	14.5378	24.5259	28.2738	22.7403	29.9742	29.1725
RLTA1_RS01055	98.7076	-0.515153	0.260321	-1.97891	0.0478256	0.0799505	45	64	40	138	244	197	72.689	104.644	66.5267	87.1713	130.602	130.613
RLTA1_RS01060	83.1797	-0.182307	0.242652	-0.75131	0.452466	0.539381	59	47	37	118	172	149	95.3033	76.848	61.5372	74.5378	92.0635	98.7886
RLTA1_RS01065	88.4106	-0.537865	0.257641	-2.08765	0.0368293	0.0637099	43	51	38	151	159	202	69.4584	83.3882	63.2004	95.3831	85.1052	133.928
RLTA1_RS01070	82.2886	-0.359868	0.230741	-1.55962	0.11885	0.175614	40	54	38	141	164	152	64.6124	88.2934	63.2004	89.0663	87.7815	100.778
RLTA1_RS01075	57.7045	-0.954272	0.27481	-3.47248	0.000515668	0.00143698	30	16	26	119	145	114	48.4593	26.161	43.2424	75.1695	77.6117	75.5832
RLTA1_RS01080	833.297	-0.764785	0.134414	-5.68979	1.27e-08	8.35e-08	366	386	379	1738	2056	1431	591.204	631.134	630.34	1097.85	1100.48	948.768
RLTA1_RS01085	174.35	-0.442084	0.24603	-1.79687	0.0723566	0.113994	92	89	90	376	435	199	148.609	145.521	149.685	237.51	232.835	131.939
RLTA1_RS01090	144.852	-0.244483	0.195873	-1.24817	0.211968	0.286841	83	94	66	260	267	248	134.071	153.696	109.769	164.236	142.912	164.427
RLTA1_RS01095	657.567	0.771636	0.174746	4.41577	1.01e-05	4.01e-05	525	545	450	659	841	892	848.038	891.109	748.425	416.275	450.148	591.406
RLTA1_RS01100	368.295	-1.146	0.169211	-6.77262	1.26e-11	1.18e-10	136	140	144	837	1050	650	219.682	228.909	239.496	528.713	562.015	430.957
RLTA1_RS01105	85.5675	-1.15989	0.307175	-3.776	0.000159366	0.000499257	30	36	31	235	250	109	48.4593	58.8623	51.5582	148.444	133.813	72.2682
RLTA1_RS01110	477.566	-0.202158	0.147107	-1.37423	0.169371	0.237748	266	293	255	799	1047	705	429.673	479.073	424.108	504.709	560.41	467.423
RLTA1_RS01115	740.379	-0.104807	0.135281	-0.774741	0.438493	0.525271	464	463	381	1256	1383	1159	749.504	757.034	633.667	793.385	740.255	768.429
RLTA1_RS01120	1886.2	0.310852	0.152209	2.04227	0.0411244	0.0700777	1297	1259	1270	3165	2961	2213	2095.06	2058.54	2112.22	1999.26	1584.88	1467.24
RLTA1_RS01125	502.621	-1.01781	0.182145	-5.5879	2.3e-08	1.44e-07	186	238	185	1075	1447	852	300.448	389.145	307.686	679.052	774.511	564.885
RLTA1_RS01130	1584.01	-0.0215092	0.216754	-0.0992332	0.920953	0.938617	861	1123	896	2491	3842	1745	1390.78	1836.18	1490.2	1573.51	2056.44	1156.95
RLTA1_RS01135	318.136	-0.274824	0.173769	-1.58155	0.113752	0.169035	177	200	151	513	742	488	285.91	327.013	251.138	324.05	397.158	323.549
RLTA1_RS01140	440.451	-0.540571	0.155046	-3.48653	0.000489335	0.00137571	225	238	195	805	1081	722	363.445	389.145	324.318	508.499	578.608	478.694
RLTA1_RS01145	78.4073	0.27547	0.236561	1.16448	0.24423	0.323333	52	47	58	117	109	122	83.9961	76.848	96.4637	73.9061	58.3426	80.8873
RLTA1_RS01150	491.892	0.274251	0.185584	1.47777	0.13947	0.202218	316	347	323	634	703	844	510.438	567.367	537.203	400.483	376.283	559.581
RLTA1_RS01155	871.998	0.239977	0.122095	1.9655	0.0493562	0.0820952	573	607	550	1251	1444	1261	925.573	992.483	914.742	790.227	772.905	836.057
RLTA1_RS01160	1197.15	1.10874	0.13158	8.4263	3.57e-17	5.84e-16	991	1078	928	1267	1293	1182	1600.77	1762.6	1543.42	800.334	692.082	783.679
RLTA1_RS01165	576.165	0.732898	0.163647	4.47852	7.52e-06	3.06e-05	460	368	489	735	727	672	743.043	601.703	813.289	464.282	389.129	445.543
RLTA1_RS01170	296.245	0.590058	0.155661	3.79066	0.000150245	0.000472597	206	239	207	351	431	388	332.754	390.78	344.276	221.718	230.694	257.248
RLTA1_RS01175	3760.34	1.09652	0.189844	5.77592	7.65e-09	5.15e-08	2923	3150	3308	3992	5410	2671	4721.55	5150.45	5501.76	2521.65	2895.72	1770.9
RLTA1_RS01180	1375.79	0.929985	0.176544	5.26772	1.38e-07	7.7e-07	1199	1104	1005	1854	1665	1175	1936.76	1805.11	1671.48	1171.13	891.196	779.038
RLTA1_RS01185	112.734	0.606599	0.195884	3.09672	0.00195673	0.00475421	76	86	87	148	152	141	122.764	140.615	144.696	93.4881	81.3584	93.4845
RLTA1_RS01190	95.3846	0.0203447	0.212895	0.0955621	0.923868	0.940487	67	55	54	139	169	160	108.226	89.9285	89.811	87.803	90.4577	106.082
RLTA1_RS01195	1063.79	-0.433285	0.128751	-3.3653	0.000764597	0.00205259	585	549	525	2071	2311	1692	944.957	897.65	873.163	1308.2	1236.97	1121.81
RLTA1_RS01200	1109.44	-0.257129	0.142611	-1.80301	0.0713871	0.112758	611	640	601	1978	2486	1574	986.955	1046.44	999.564	1249.46	1330.64	1043.58
RLTA1_RS01205	291.55	0.682715	0.164385	4.15315	3.28e-05	0.000119202	240	235	184	368	436	310	387.675	384.24	306.023	232.457	233.37	205.533
RLTA1_RS01210	109.412	1.22323	0.232489	5.26147	1.43e-07	7.94e-07	69	106	105	109	107	107	111.456	173.317	174.633	68.8527	57.272	70.9422
RLTA1_RS01215	388.056	0.0982574	0.177787	0.55267	0.58049	0.661557	216	303	216	603	649	598	348.907	495.424	359.244	380.901	347.379	396.48
RLTA1_RS01220	367.885	-0.357661	0.157923	-2.26478	0.0235263	0.042826	210	205	176	708	685	643	339.215	335.188	292.717	447.227	366.648	426.316
RLTA1_RS01225	3549.23	-0.549271	0.174981	-3.13904	0.00169504	0.00418857	1739	2007	1536	6889	9147	5132	2809.03	3281.57	2554.63	4351.62	4895.96	3402.57
RLTA1_RS01230	692.8	0.389552	0.177853	2.1903	0.0285022	0.0508858	514	475	451	1183	968	806	830.27	776.655	750.089	747.273	518.125	534.387
RLTA1_RS01235	3918.67	0.391023	0.219164	1.78416	0.0743983	0.116825	2744	2991	2415	7315	5689	3781	4432.41	4890.47	4016.55	4620.71	3045.05	2506.84
RLTA1_RS01240	1806.19	-0.307839	0.194533	-1.58245	0.113546	0.168851	994	982	981	3948	3806	2207	1605.62	1605.63	1631.57	2493.86	2037.17	1463.26
RLTA1_RS01245	2074.42	0.174162	0.184927	0.941787	0.346302	0.432862	1339	1367	1323	3955	3324	2369	2162.9	2235.13	2200.37	2498.28	1779.18	1570.67
RLTA1_RS01250	352.063	-0.304584	0.202356	-1.50519	0.132276	0.192954	189	202	186	796	610	510	305.294	330.283	309.349	502.814	326.504	338.135
RLTA1_RS01255	3580.12	0.0986291	0.159814	0.61715	0.537136	0.621097	2306	2264	2213	6654	6002	4461	3724.91	3701.78	3680.59	4203.17	3212.59	2957.69
RLTA1_RS01260	14327.9	-1.38231	0.17511	-7.89398	2.93e-15	3.93e-14	5296	3723	5527	35186	35938	31177	8554.68	6087.34	9192.33	22226.2	19235.9	20670.7
RLTA1_RS01265	574.43	-0.0634167	0.15785	-0.401753	0.687866	0.751095	310	378	341	900	1240	797	500.746	618.054	567.14	568.509	663.713	528.42
RLTA1_RS01270	126.351	0.828123	0.188397	4.39564	1.1e-05	4.38e-05	90	99	107	142	180	131	145.378	161.871	177.959	89.698	96.3455	86.8544
RLTA1_RS01275	192.45	0.175935	0.193472	0.909357	0.363162	0.449577	128	118	128	228	361	309	206.76	192.937	212.885	144.022	193.226	204.87
RLTA1_RS01280	288.543	0.899664	0.157852	5.69942	1.2e-08	7.92e-08	233	225	230	359	339	296	376.367	367.889	382.529	226.772	181.451	196.251
RLTA1_RS01285	352.541	0.183162	0.145904	1.25536	0.209349	0.284015	237	235	215	566	608	464	382.829	384.24	357.581	357.529	325.434	307.637
RLTA1_RS01290	570.46	-0.639477	0.134162	-4.76645	1.87e-06	8.49e-06	262	293	262	1092	1251	1094	423.211	479.073	435.75	689.79	669.601	725.334
RLTA1_RS01295	551.636	0.254501	0.185967	1.36853	0.171146	0.239756	380	314	405	915	990	605	613.818	513.41	673.583	577.984	529.9	401.122
RLTA1_RS01300	617.999	-0.00296027	0.138297	-0.0214052	0.982922	0.987225	410	386	336	940	1233	908	662.277	631.134	558.824	593.776	659.967	602.014
RLTA1_RS01305	213.229	0.442911	0.261859	1.69141	0.0907581	0.138667	147	164	139	198	292	394	237.451	268.15	231.18	125.072	156.294	261.226
RLTA1_RS01310	177.697	-0.415622	0.19774	-2.10186	0.0355656	0.0618003	85	110	84	273	400	336	137.301	179.857	139.706	172.448	214.101	222.772
RLTA1_RS01315	1153.3	0.442957	0.130459	3.39537	0.000685364	0.00185707	748	904	782	1561	1820	1467	1208.25	1478.1	1300.6	986.047	974.16	972.637
RLTA1_RS01320	1803.72	-0.622488	0.137276	-4.53455	5.77e-06	2.4e-05	820	904	877	3362	3712	3696	1324.55	1478.1	1458.6	2123.7	1986.86	2450.49
RLTA1_RS01325	204.095	-0.10778	0.192331	-0.560391	0.575213	0.656618	126	114	120	398	391	263	203.529	186.397	199.58	251.407	209.284	174.372
RLTA1_RS01330	21.8923	-0.590719	0.394747	-1.49645	0.134536	0.195881	7	14	11	39	53	39	11.3072	22.8909	18.2948	24.6354	28.3684	25.8574
RLTA1_RS01335	149.901	0.112362	0.269857	0.416375	0.677136	0.742173	122	81	83	233	351	146	197.068	132.44	138.043	147.181	187.874	96.7996
RLTA1_RS01340	415.108	-1.10549	0.210373	-5.25491	1.48e-07	8.2e-07	186	138	159	872	1321	667	300.448	225.639	264.444	550.822	707.069	442.228
RLTA1_RS01345	30.7061	-1.21251	0.407718	-2.97389	0.00294046	0.0068115	19	7	8	50	85	78	30.6909	11.4454	13.3053	31.5838	45.4965	51.7148
RLTA1_RS01355	168.468	-0.702667	0.187528	-3.747	0.000178961	0.000554523	78	84	73	368	391	278	125.994	137.345	121.411	232.457	209.284	184.317
RLTA1_RS01360	5266.56	0.780345	0.143682	5.43106	5.6e-08	3.32e-07	3904	4190	4097	7135	6431	5549	6306.17	6850.91	6814	4507.01	3442.21	3679.05
RLTA1_RS01365	2060.85	0.177688	0.188132	0.944484	0.344922	0.431447	1346	1425	1238	3528	4024	2141	2174.21	2329.96	2059	2228.55	2153.86	1419.51
RLTA1_RS01370	5236.26	0.628441	0.151299	4.15363	3.27e-05	0.000119079	3984	3852	3814	7771	7197	5399	6435.4	6298.26	6343.32	4908.76	3852.21	3579.6
RLTA1_RS01375	981.215	-0.0530852	0.140315	-0.378329	0.705186	0.765087	608	551	605	1772	1699	1462	982.109	900.92	1006.22	1119.33	909.394	969.322
RLTA1_RS01380	425.617	-0.694817	0.21886	-3.1747	0.00149991	0.00375705	190	238	168	885	1182	583	306.909	389.145	279.412	559.033	632.669	386.535
RLTA1_RS01385	353.236	-0.138141	0.197181	-0.700579	0.483566	0.569464	261	167	189	654	702	485	421.596	273.056	314.339	413.116	375.747	321.56
RLTA1_RS01390	536.318	0.701097	0.136351	5.14186	2.72e-07	1.44e-06	425	408	384	593	770	662	686.507	667.106	638.656	374.584	412.145	438.913
RLTA1_RS01395	51.9761	-0.157888	0.281637	-0.560608	0.575065	0.656557	30	26	34	67	114	92	48.4593	42.5116	56.5477	42.3223	61.0188	60.997
RLTA1_RS01400	19.5969	-0.722646	0.440579	-1.64022	0.100959	0.152308	5	11	11	31	42	47	8.07655	17.9857	18.2948	19.582	22.4806	31.1615
RLTA1_RS01405	217.771	-0.64369	0.250889	-2.56564	0.0102986	0.0206596	108	68	135	474	531	321	174.454	111.184	224.528	299.415	284.219	212.826
RLTA1_RS01410	538.131	-0.0367548	0.189173	-0.194292	0.845948	0.880803	340	276	357	947	1136	646	549.206	451.277	593.751	598.197	608.047	428.305
RLTA1_RS01415	63.2559	-1.41889	0.282446	-5.02358	5.07e-07	2.54e-06	16	18	29	152	179	127	25.845	29.4311	48.2319	96.0148	95.8102	84.2024
RLTA1_RS01420	162.243	-0.779556	0.179504	-4.34284	1.41e-05	5.46e-05	78	74	67	320	406	295	125.994	120.995	111.432	202.136	217.313	195.588
RLTA1_RS01425	213.247	-1.1938	0.185221	-6.44527	1.15e-10	9.77e-10	90	82	66	443	614	425	145.378	134.075	109.769	279.833	328.645	281.78
RLTA1_RS01430	27.8695	-1.54303	0.42993	-3.58904	0.000331902	0.000973014	7	11	8	68	51	82	11.3072	17.9857	13.3053	42.954	27.2979	54.3669
RLTA1_RS01435	145.204	-0.405641	0.194742	-2.08297	0.0372543	0.0643172	85	79	65	236	305	278	137.301	129.17	108.106	149.076	163.252	184.317
RLTA1_RS01440	126.932	-0.713821	0.205616	-3.47163	0.000517314	0.00144099	47	62	67	247	312	226	75.9196	101.374	111.432	156.024	166.999	149.84
RLTA1_RS01445	166.866	-0.819678	0.188095	-4.35779	1.31e-05	5.13e-05	77	60	84	329	403	325	124.379	98.1038	139.706	207.821	215.707	215.478
RLTA1_RS01450	604.826	-1.5417	0.235005	-6.56028	5.37e-11	4.68e-10	224	154	189	1524	2087	937	361.83	251.8	314.339	962.675	1117.07	621.241
RLTA1_RS01455	125.589	-0.343243	0.20584	-1.66753	0.0954099	0.144884	74	67	62	186	284	229	119.533	109.549	103.116	117.492	152.012	151.829
RLTA1_RS01460	271.383	-0.779253	0.173058	-4.50283	6.71e-06	2.75e-05	127	103	136	544	690	476	205.144	168.411	226.191	343.632	369.324	315.593
RLTA1_RS01465	46.7296	-1.03708	0.294384	-3.5229	0.000426853	0.00121976	15	17	24	102	114	95	24.2297	27.7961	39.916	64.431	61.0188	62.986
RLTA1_RS01470	230.526	0.119463	0.166148	0.719014	0.472132	0.557792	153	154	133	388	403	305	247.143	251.8	221.201	245.09	215.707	202.218
RLTA1_RS01475	192.052	-0.309786	0.176436	-1.7558	0.0791232	0.123079	102	92	120	339	412	306	164.762	150.426	199.58	214.138	220.524	202.881
RLTA1_RS01480	20.9803	-0.958141	0.434443	-2.20545	0.0274227	0.0491602	5	7	14	47	44	45	8.07655	11.4454	23.2843	29.6888	23.5511	29.8355
RLTA1_RS01485	50.899	-1.14493	0.284281	-4.02747	5.64e-05	0.000195058	20	16	22	111	122	113	32.3062	26.161	36.5897	70.1161	65.3008	74.9202
RLTA1_RS01490	35.8812	-0.382189	0.358618	-1.06573	0.286547	0.368698	21	17	19	45	67	87	33.9215	27.7961	31.6002	28.4254	35.8619	57.6819
RLTA1_RS01495	375.158	-0.0975807	0.189816	-0.514081	0.607195	0.685038	244	205	215	581	596	721	394.136	335.188	357.581	367.004	319.011	478.031
RLTA1_RS01500	72.6735	-0.397393	0.255676	-1.55428	0.120117	0.177259	44	34	37	102	168	141	71.0737	55.5921	61.5372	64.431	89.9225	93.4845
RLTA1_RS01505	260.683	-0.0524683	0.161869	-0.324141	0.745831	0.799097	146	177	146	407	530	385	235.835	289.406	242.822	257.092	283.684	255.259
RLTA1_RS01510	241.906	0.0101195	0.182657	0.0554016	0.955819	0.965948	121	161	162	378	411	399	195.453	263.245	269.433	238.774	219.989	264.541
RLTA1_RS01515	311.894	-0.279196	0.149496	-1.86757	0.0618214	0.0998516	165	181	170	539	601	549	266.526	295.946	282.738	340.473	321.687	363.993
RLTA1_RS01520	399.362	0.329878	0.13638	2.41881	0.0155713	0.0299177	288	257	270	541	670	545	465.209	420.211	449.055	341.737	358.619	361.341
RLTA1_RS01525	510.654	0.17816	0.128972	1.38139	0.16716	0.235166	327	335	331	791	885	700	528.207	547.746	550.508	499.656	473.699	464.108
RLTA1_RS01530	549.421	0.822647	0.181874	4.52316	6.09e-06	2.51e-05	449	446	392	511	913	571	725.274	729.238	651.962	322.787	488.686	378.579
RLTA1_RS01535	547.461	-0.0570357	0.169794	-0.335911	0.736938	0.791151	333	334	316	762	967	1020	537.898	546.111	525.561	481.337	517.589	676.271
RLTA1_RS01540	257.021	-0.247441	0.296031	-0.835861	0.403233	0.490037	124	159	147	346	346	654	200.299	259.975	244.486	218.56	185.197	433.609
RLTA1_RS01545	186.269	-0.332219	0.265128	-1.25305	0.210187	0.285012	99	113	90	272	286	450	159.916	184.762	149.685	171.816	153.082	298.355
RLTA1_RS01550	151.912	-0.559957	0.204766	-2.73462	0.00624532	0.0132997	76	88	61	269	310	313	122.764	143.886	101.453	169.921	165.928	207.522
RLTA1_RS01555	478.789	-0.390487	0.173199	-2.25455	0.0241613	0.0438672	229	276	254	883	1158	681	369.906	451.277	422.445	557.77	619.823	451.51
RLTA1_RS01560	629.653	-0.198831	0.142678	-1.39357	0.163449	0.230752	379	374	322	1068	1364	926	612.203	611.514	535.54	674.63	730.085	613.948
RLTA1_RS01565	67.839	-0.122948	0.267831	-0.459048	0.646199	0.71742	43	27	49	107	152	95	69.4584	44.1467	81.4952	67.5894	81.3584	62.986
RLTA1_RS01570	139.988	-0.148772	0.185216	-0.803233	0.42184	0.508737	79	74	90	229	265	234	127.61	120.995	149.685	144.654	141.842	155.145
RLTA1_RS01580	34.0805	-1.07905	0.435228	-2.47928	0.013165	0.0257492	8	20	12	54	62	108	12.9225	32.7013	19.958	34.1105	33.1857	71.6052
RLTA1_RS01585	115.803	-0.534255	0.234992	-2.2735	0.0229961	0.0420036	48	67	58	232	201	237	77.5349	109.549	96.4637	146.549	107.586	157.134
RLTA1_RS01590	16.3982	-0.186374	0.46793	-0.398294	0.690414	0.753405	9	9	10	21	25	39	14.5378	14.7156	16.6317	13.2652	13.3813	25.8574
RLTA1_RS01595	135.469	0.0186575	0.219519	0.084993	0.932267	0.946821	105	77	68	226	211	224	169.608	125.9	113.095	142.759	112.938	148.514
RLTA1_RS01600	50.8098	-0.286822	0.337217	-0.850555	0.395017	0.481898	43	22	19	82	83	108	69.4584	35.9714	31.6002	51.7974	44.426	71.6052
RLTA1_RS01605	30.5753	0.628834	0.345138	1.82198	0.0684582	0.108998	29	18	21	32	39	47	46.844	29.4311	34.9265	20.2136	20.8749	31.1615
RLTA1_RS01610	163.575	1.12151	0.262054	4.27971	1.87e-05	7.09e-05	143	172	96	188	136	178	230.989	281.231	159.664	118.755	72.7944	118.016
RLTA1_RS01615	162.045	0.620714	0.179796	3.45233	0.000555775	0.00153644	121	121	118	205	265	168	195.453	197.843	196.254	129.494	141.842	111.386
RLTA1_RS01620	887.23	0.0980601	0.143127	0.685129	0.493262	0.578827	622	494	565	1458	1593	1203	1004.72	807.721	939.69	920.984	852.658	797.602
RLTA1_RS01625	2051.78	-0.40515	0.134252	-3.01783	0.00254591	0.00600545	1139	1030	1066	4008	4530	3103	1839.84	1684.11	1772.94	2531.76	2424.7	2057.32
RLTA1_RS01630	2282.34	-0.312223	0.128243	-2.43461	0.0149079	0.028786	1308	1138	1284	4321	4637	3580	2112.83	1860.7	2135.51	2729.47	2481.97	2373.58
RLTA1_RS01635	1409.5	0.0923578	0.148084	0.623683	0.532836	0.617149	929	847	889	2417	2639	1740	1500.62	1384.9	1478.56	1526.76	1412.53	1153.64
RLTA1_RS01640	87.9565	-0.222623	0.226288	-0.983802	0.325213	0.410184	61	44	44	143	196	134	98.5339	71.9428	73.1794	90.3297	104.91	88.8434
RLTA1_RS01645	82.9079	0.228724	0.225957	1.01224	0.311422	0.395297	67	50	47	121	132	124	108.226	81.7531	78.1689	76.4328	70.6534	82.2133
RLTA1_RS01650	18.8934	1.06285	0.420145	2.52972	0.0114153	0.0227163	23	14	10	18	25	18	37.1521	22.8909	16.6317	11.3702	13.3813	11.9342
RLTA1_RS01655	12.9311	1.06401	0.500373	2.12644	0.0334666	0.0586212	13	9	10	9	13	19	20.999	14.7156	16.6317	5.68509	6.95829	12.5972
RLTA1_RS01660	3022.94	0.261547	0.264825	0.987619	0.323339	0.408117	2067	2050	1923	5410	6228	2259	3338.85	3351.88	3198.27	3417.37	3333.55	1497.74
RLTA1_RS01665	2820.8	-0.403038	0.183405	-2.19753	0.0279828	0.0500999	1418	1670	1363	6324	5668	3934	2290.51	2730.56	2266.9	3994.72	3033.81	2608.28
RLTA1_RS01670	290.063	-0.499772	0.184657	-2.70648	0.00680009	0.0142878	141	158	141	498	552	618	227.759	258.34	234.507	314.575	295.46	409.741
RLTA1_RS01675	846.099	0.266298	0.130323	2.04336	0.0410164	0.0699107	581	583	529	1149	1386	1263	938.495	953.242	879.816	725.796	741.86	837.383
RLTA1_RS01680	865.557	-0.363092	0.117519	-3.08964	0.00200399	0.00485716	463	466	458	1574	1784	1467	747.889	761.939	761.731	994.258	954.891	972.637
RLTA1_RS01685	371.106	-0.261032	0.16508	-1.58125	0.113822	0.169081	173	230	215	678	766	566	279.449	376.064	357.581	428.276	410.004	375.264
RLTA1_RS01690	1356.98	-1.57444	0.164905	-9.54755	1.33e-21	3.29e-20	380	433	436	3523	4119	2511	613.818	707.982	725.141	2225.4	2204.71	1664.82
RLTA1_RS01695	2493.66	-3.31205	0.244827	-13.5281	1.07e-41	1.05e-39	320	227	289	8095	10437	4364	516.899	371.159	480.655	5113.42	5586.43	2893.38
RLTA1_RS01700	367.167	0.193973	0.163527	1.18619	0.235548	0.313811	263	225	230	472	636	587	424.827	367.889	382.529	298.151	340.421	389.187
RLTA1_RS01705	157.488	0.00469515	0.179002	0.0262296	0.979074	0.984448	95	94	100	225	318	240	153.455	153.696	166.317	142.127	170.21	159.123
RLTA1_RS01710	242.339	0.260471	0.152696	1.70582	0.0880417	0.13505	169	152	163	337	428	331	272.987	248.53	271.096	212.875	229.088	219.457
RLTA1_RS01715	8636.08	0.226874	0.130593	1.73726	0.0823406	0.127485	5555	5870	5634	14242	14206	10973	8973.05	9597.82	9370.29	8996.33	7603.8	7275.22
RLTA1_RS01720	840.908	0.406863	0.149311	2.72494	0.00643123	0.013628	633	604	521	1103	1529	986	1022.49	987.578	866.51	696.739	818.401	653.729
RLTA1_RS01725	1143.21	-0.100112	0.140452	-0.712785	0.475979	0.561955	684	714	624	1965	1936	1918	1104.87	1167.43	1037.82	1241.24	1036.25	1271.65
RLTA1_RS01730	42.324	-1.43036	0.318049	-4.49731	6.88e-06	2.81e-05	16	16	10	92	115	99	25.845	26.161	16.6317	58.1142	61.5541	65.6381
RLTA1_RS01735	503.577	0.479668	0.203632	2.35557	0.0184944	0.0347287	341	384	349	550	675	835	550.821	627.864	580.445	347.422	361.296	553.614
RLTA1_RS01740	553.161	0.222577	0.151707	1.46715	0.142335	0.205388	357	416	319	754	1019	769	576.666	680.186	530.55	476.284	545.423	509.855
RLTA1_RS01745	136.668	-0.259666	0.222491	-1.16709	0.243175	0.322243	70	94	64	192	296	252	113.072	153.696	106.443	121.282	158.435	167.079
RLTA1_RS01750	288.89	-0.345487	0.182849	-1.88946	0.0588296	0.0957253	159	130	177	523	669	424	256.834	212.558	294.381	330.367	358.084	281.117
RLTA1_RS01755	3101.49	-0.0670586	0.139831	-0.47957	0.631533	0.704617	1865	2055	1633	4938	6494	4412	3012.55	3360.05	2715.95	3119.22	3475.93	2925.2
RLTA1_RS01760	422.299	-0.527868	0.202936	-2.60116	0.00929098	0.0188886	192	270	172	662	992	825	310.14	441.467	286.065	418.17	530.971	546.984
RLTA1_RS01765	487.63	-0.881228	0.163106	-5.40278	6.56e-08	3.86e-07	212	230	187	859	1268	1018	342.446	376.064	311.012	542.61	678.7	674.945
RLTA1_RS01770	603.575	-0.630608	0.165021	-3.82137	0.000132711	0.000423762	265	350	253	1083	1381	1172	428.057	572.272	420.781	684.105	739.184	777.049
RLTA1_RS01775	947.44	-0.185364	0.164276	-1.12837	0.259164	0.339616	502	620	502	1587	1626	1738	810.886	1013.74	834.91	1002.47	870.321	1152.31
RLTA1_RS01780	764.269	0.225418	0.130854	1.72267	0.0849478	0.131084	535	516	459	1063	1291	1134	864.191	843.692	763.394	671.472	691.011	751.854
RLTA1_RS01785	307.212	-0.276501	0.152563	-1.81237	0.0699285	0.110882	172	166	171	482	651	538	277.833	271.42	284.402	304.468	348.45	356.7
RLTA1_RS01790	874.049	-0.463981	0.165459	-2.8042	0.00504419	0.011005	410	463	472	1315	2059	1670	662.277	757.034	785.015	830.654	1102.09	1107.23
RLTA1_RS01795	6533.24	-2.09507	0.170196	-12.3098	8.03e-35	5.53e-33	1464	1513	1561	20371	19350	12880	2364.81	2473.85	2596.2	12867.9	10357.1	8539.58
RLTA1_RS01800	3021.66	-1.89423	0.17058	-11.1046	1.19e-28	4.91e-27	808	764	775	9307	8288	5990	1305.17	1249.19	1288.95	5879.01	4436.17	3971.43
RLTA1_RS01805	1164.02	-0.50438	0.125026	-4.0342	5.48e-05	0.000190026	618	576	570	2162	2729	1915	998.262	941.796	948.005	1365.68	1460.7	1269.67
RLTA1_RS01810	485.603	-0.317104	0.141991	-2.23326	0.0255317	0.0460908	251	268	273	788	1082	813	405.443	438.197	454.045	497.761	579.143	539.028
RLTA1_RS01815	2201.28	-0.2062	0.112718	-1.82934	0.067348	0.107537	1227	1251	1266	3567	4608	3552	1981.99	2045.46	2105.57	2253.19	2466.44	2355.01
RLTA1_RS01820	578.714	-0.163831	0.128052	-1.27941	0.200754	0.274063	331	335	334	927	1196	918	534.668	547.746	555.498	585.564	640.162	608.644
RLTA1_RS01825	702.757	-0.137076	0.152071	-0.901396	0.367378	0.453827	438	394	395	1143	1572	972	707.506	644.215	656.951	722.006	841.417	644.446
RLTA1_RS01830	796.02	-0.248615	0.137597	-1.80683	0.0707886	0.11194	438	409	485	1289	1618	1377	707.506	668.741	806.636	814.231	866.039	912.966
RLTA1_RS01835	215.607	-0.350687	0.195785	-1.79118	0.0732638	0.115174	113	98	136	333	515	360	182.53	160.236	226.191	210.348	275.655	238.684
RLTA1_RS01840	439.081	-0.580699	0.192105	-3.02283	0.00250425	0.00592525	180	228	236	679	1148	807	290.756	372.794	392.508	428.908	614.47	535.05
RLTA1_RS01845	282.63	-1.15264	0.167876	-6.86603	6.6e-12	6.37e-11	93	111	117	575	747	613	150.224	181.492	194.591	363.214	399.834	406.426
RLTA1_RS01850	142.778	0.117937	0.244018	0.483313	0.628874	0.702099	82	76	114	179	325	186	132.455	124.265	189.601	113.07	173.957	123.32
RLTA1_RS01855	192.318	-0.321366	0.225716	-1.42376	0.154515	0.22027	89	103	121	267	500	308	143.763	168.411	201.243	168.658	267.626	204.207
RLTA1_RS01860	154.696	-0.552865	0.227665	-2.42842	0.0151649	0.0292176	79	75	76	241	445	243	127.61	122.63	126.401	152.234	238.187	161.112
RLTA1_RS01865	678.072	-0.251391	0.162825	-1.54393	0.122604	0.180471	325	386	422	1115	1543	1026	524.976	631.134	701.857	704.319	825.895	680.249
RLTA1_RS01870	446.226	-0.635694	0.155714	-4.08245	4.46e-05	0.000157468	203	212	225	757	1115	835	327.908	346.633	374.213	478.179	596.807	553.614
RLTA1_RS01875	611.348	-0.712342	0.171998	-4.14157	3.45e-05	0.000124732	233	306	309	1067	1570	1151	376.367	500.329	513.919	673.999	840.347	763.125
RLTA1_RS01880	179.77	-1.06373	0.200056	-5.31713	1.05e-07	6.04e-07	55	82	76	369	496	348	88.8421	134.075	126.401	233.089	265.485	230.728
RLTA1_RS01885	384.442	-0.857006	0.148176	-5.78372	7.31e-09	4.93e-08	160	170	171	746	1000	723	258.45	277.961	284.402	471.23	535.253	479.357
RLTA1_RS01890	169.862	-1.03684	0.190647	-5.43855	5.37e-08	3.19e-07	66	72	66	316	466	356	106.61	117.725	109.769	199.61	249.428	236.032
RLTA1_RS01895	817.602	0.0345021	0.1257	0.27448	0.783716	0.83081	502	477	536	1242	1527	1239	810.886	779.925	891.458	784.542	817.331	821.47
RLTA1_RS01900	1081.83	-0.786869	0.152026	-5.1759	2.27e-07	1.21e-06	437	544	473	1944	2832	2059	705.891	889.474	786.678	1227.98	1515.84	1365.14
RLTA1_RS01905	2855.17	1.25769	0.198253	6.34387	2.24e-10	1.82e-09	2318	2470	2583	2095	2828	3341	3744.29	4038.61	4295.96	1323.36	1513.69	2215.12
RLTA1_RS01910	2063.17	0.265375	0.133211	1.99214	0.0463561	0.0777178	1390	1359	1377	2592	3813	2931	2245.28	2222.05	2290.18	1637.3	2040.92	1943.28
RLTA1_RS01915	501.502	-0.562134	0.15273	-3.68057	0.000232713	0.000703483	270	218	254	1039	1085	840	436.134	356.444	422.445	656.312	580.749	556.929
RLTA1_RS01920	482.37	-1.19441	0.152798	-7.81695	5.41e-15	7.12e-14	168	166	203	1082	1300	957	271.372	271.42	337.623	683.474	695.829	634.501
RLTA1_RS01925	190.465	-1.4288	0.201042	-7.10699	1.19e-12	1.27e-11	63	62	64	363	556	462	101.765	101.374	106.443	229.298	297.601	306.311
RLTA1_RS01930	670.062	-1.86671	0.178054	-10.4839	1.02e-25	3.36e-24	160	177	191	1437	2339	1501	258.45	289.406	317.665	907.719	1251.96	995.179
RLTA1_RS01935	542.279	-1.41993	0.1696	-8.37218	5.66e-17	9.07e-16	154	185	201	1107	1629	1202	248.758	302.487	334.297	699.266	871.927	796.939
RLTA1_RS01940	705.772	-1.68601	0.158147	-10.661	1.55e-26	5.62e-25	191	219	203	1474	2216	1679	308.524	358.079	337.623	931.091	1186.12	1113.2
RLTA1_RS01945	160.333	-2.00805	0.224835	-8.93124	4.21e-19	8.19e-18	34	43	40	355	563	369	54.9206	70.3077	66.5267	224.245	301.347	244.651
RLTA1_RS01950	3183.09	-0.246509	0.175013	-1.40852	0.158977	0.225523	1665	1705	1959	6746	5827	4499	2689.49	2787.78	3258.15	4261.29	3118.92	2982.89
RLTA1_RS01955	5155.43	-0.180315	0.164692	-1.09486	0.273577	0.354763	2682	3057	3109	9780	10904	6662	4332.26	4998.39	5170.79	6177.79	5836.4	4416.98
RLTA1_RS01960	4156.31	-1.03124	0.174742	-5.90148	3.6e-09	2.53e-08	1622	1654	1725	9994	11539	6418	2620.03	2704.39	2868.96	6312.97	6176.28	4255.2
RLTA1_RS01965	3217.02	-1.12189	0.187575	-5.98103	2.22e-09	1.59e-08	1144	1187	1376	7933	9141	5009	1847.92	1940.82	2288.52	5011.09	4892.75	3321.02
RLTA1_RS01970	853.528	-1.85062	0.206675	-8.95423	3.42e-19	6.71e-18	218	183	277	2263	2845	1594	352.138	299.217	460.697	1429.48	1522.79	1056.84
RLTA1_RS01975	1422.17	-0.976301	0.236938	-4.12049	3.78e-05	0.000135727	561	456	736	3584	3846	2013	906.189	745.589	1224.09	2263.93	2058.58	1334.64
RLTA1_RS01980	2090.77	-1.26004	0.18739	-6.72415	1.77e-11	1.63e-10	767	658	830	5488	5809	3429	1238.94	1075.87	1380.43	3466.64	3109.28	2273.46
RLTA1_RS01985	1772.45	-0.556659	0.145894	-3.8155	0.000135908	0.000433177	843	928	857	3627	4197	2704	1361.71	1517.34	1425.33	2291.09	2246.46	1792.78
RLTA1_RS01990	510.164	-0.206539	0.183246	-1.12711	0.259695	0.339928	257	289	321	701	1184	849	415.135	472.533	533.877	442.805	633.739	562.896
RLTA1_RS01995	564.978	-0.245154	0.141695	-1.73015	0.0836032	0.129267	298	339	310	893	1145	998	481.363	554.286	515.582	564.087	612.864	661.685
RLTA1_RS02000	212.299	-0.502144	0.168954	-2.97207	0.00295802	0.00684316	115	98	109	361	493	384	185.761	160.236	181.285	228.035	263.88	254.596
RLTA1_RS02005	317.28	-0.611298	0.194112	-3.1492	0.00163719	0.00406897	159	142	159	478	854	590	256.834	232.179	264.444	301.941	457.106	391.176
RLTA1_RS02010	198.733	-0.286468	0.206314	-1.38851	0.164983	0.232432	106	98	124	300	500	298	171.223	160.236	206.233	189.503	267.626	197.577
RLTA1_RS02015	276.518	-0.700466	0.177078	-3.9557	7.63e-05	0.000256498	120	134	132	512	744	460	193.837	219.098	219.538	323.418	398.228	304.985
RLTA1_RS02020	355.294	0.662675	0.214576	3.0883	0.00201308	0.00487751	276	284	238	344	453	552	445.826	464.358	395.834	217.297	242.47	365.982
RLTA1_RS02025	503.317	0.122096	0.165794	0.736436	0.461466	0.54742	333	348	281	740	1041	635	537.898	569.002	467.35	467.44	557.198	421.012
RLTA1_RS02030	1441.46	0.7227	0.112284	6.43635	1.22e-10	1.03e-09	1090	1099	1099	1790	2016	1589	1760.69	1796.93	1827.82	1130.7	1079.07	1053.52
RLTA1_RS02035	831.079	-0.771419	0.166515	-4.63272	3.61e-06	1.55e-05	370	390	365	1838	2133	1269	597.665	637.675	607.056	1161.02	1141.69	841.361
RLTA1_RS02040	3044.42	-0.0306618	0.169039	-0.181389	0.856062	0.88835	1871	1836	1811	6003	5436	3814	3022.25	3001.98	3012	3791.95	2909.63	2528.72
RLTA1_RS02045	265.145	-0.0734274	0.170087	-0.431706	0.665955	0.733035	153	163	157	430	440	466	247.143	266.515	261.117	271.621	235.511	308.963
RLTA1_RS02050	374.864	-0.701641	0.158425	-4.42885	9.47e-06	3.79e-05	193	164	166	748	775	763	311.755	268.15	276.086	472.494	414.821	505.877
RLTA1_RS02055	941.543	0.124631	0.141051	0.883592	0.376917	0.463882	573	599	626	1444	1493	1496	925.573	979.403	1041.14	912.14	799.132	991.864
RLTA1_RS02060	1357.62	-0.0298015	0.121123	-0.246044	0.805648	0.848105	888	770	804	2117	2518	2157	1434.4	1259	1337.19	1337.26	1347.77	1430.11
RLTA1_RS02065	475.967	0.585287	0.158963	3.68191	0.000231495	0.000700321	372	292	382	563	720	605	600.896	477.438	635.33	355.634	385.382	401.122
RLTA1_RS02070	4425.85	0.835106	0.118227	7.06358	1.62e-12	1.71e-11	3502	3518	3372	4669	6469	4715	5656.82	5752.15	5608.2	2949.3	3462.55	3126.1
RLTA1_RS02075	3718.84	-0.00600434	0.121467	-0.0494317	0.960575	0.969629	2206	2343	2248	5473	6840	6126	3563.38	3830.95	3738.8	3457.16	3661.13	4061.6
RLTA1_RS02080	6582.64	0.674541	0.106549	6.33078	2.44e-10	1.97e-09	4960	4992	4875	7659	9443	8026	8011.94	8162.23	8107.94	4838.01	5054.39	5321.32
RLTA1_RS02085	1443.5	-0.0114649	0.113453	-0.101054	0.919507	0.937555	925	889	821	2274	2724	2192	1494.16	1453.57	1365.46	1436.43	1458.03	1453.32
RLTA1_RS02090	2684.13	0.186416	0.120078	1.55245	0.120554	0.177812	1732	1680	1820	4143	4344	3908	2797.72	2746.91	3026.96	2617.03	2325.14	2591.05
RLTA1_RS02095	158.072	0.00519929	0.260098	0.0199898	0.984052	0.987883	96	111	83	226	211	329	155.07	181.492	138.043	142.759	112.938	218.131
RLTA1_RS02100	1854.86	0.839509	0.54412	1.54288	0.122861	0.180734	1702	1260	1401	2830	3170	762	2749.26	2060.18	2330.1	1787.64	1696.75	505.214
RLTA1_RS02105	2567.82	-0.0032606	0.20117	-0.0162082	0.987068	0.990198	1608	1659	1434	5034	5046	2762	2597.42	2712.57	2384.98	3179.86	2700.89	1831.24
RLTA1_RS02110	682.064	1.03182	0.149965	6.88044	5.97e-12	5.81e-11	518	639	521	773	788	655	836.731	1044.81	866.51	488.286	421.779	434.272
RLTA1_RS02115	79.8647	1.03976	0.278761	3.72994	0.000191529	0.000589423	70	73	54	116	82	60	113.072	119.36	89.811	73.2744	43.8907	39.7806
RLTA1_RS02120	364.846	0.659341	0.160955	4.09644	4.2e-05	0.000149156	265	320	234	437	547	422	428.057	523.22	389.181	276.043	292.783	279.791
RLTA1_RS02125	52.684	-0.37589	0.269405	-1.39526	0.162937	0.230389	28	32	24	108	101	85	45.2287	52.322	39.916	68.221	54.0605	56.3559
RLTA1_RS02130	155.204	0.12285	0.186348	0.659251	0.509735	0.594349	86	98	112	224	270	241	138.917	160.236	186.275	141.495	144.518	159.786
RLTA1_RS02135	780.068	-0.65817	0.178066	-3.69622	0.000218834	0.000665488	358	406	345	1455	2163	1188	578.281	663.836	573.793	919.089	1157.75	787.657
RLTA1_RS02140	10722.2	1.52735	0.120189	12.708	5.34e-37	4.18e-35	9983	8966	10208	9294	10063	8013	16125.6	14660	16977.6	5870.8	5386.25	5312.71
RLTA1_RS02145	264.626	-0.811354	0.195724	-4.14541	3.39e-05	0.000122853	130	113	109	462	572	624	209.99	184.762	181.285	291.834	306.165	413.719
RLTA1_RS02150	198.579	-0.526207	0.194151	-2.7103	0.00672217	0.0141497	99	100	99	319	410	426	159.916	163.506	164.654	201.505	219.454	282.443
RLTA1_RS02155	183.282	-0.626299	0.231243	-2.7084	0.00676086	0.0142182	89	97	78	276	379	438	143.763	158.601	129.727	174.343	202.861	290.399
RLTA1_RS02160	996.47	0.118161	0.138314	0.854297	0.392941	0.479786	625	666	609	1406	1685	1625	1009.57	1088.95	1012.87	888.137	901.901	1077.39
RLTA1_RS02165	1086.9	-0.465191	0.140417	-3.31292	0.000923269	0.00242799	558	593	522	1899	2172	2142	901.343	969.592	868.173	1199.55	1162.57	1420.17
RLTA1_RS02170	9471.54	-0.0489096	0.132618	-0.3688	0.712276	0.770738	5942	5449	5667	13566	17765	16317	9598.18	8909.46	9425.17	8569.32	9508.77	10818.3
RLTA1_RS02175	11956.4	-0.270948	0.163743	-1.65472	0.0979822	0.148369	6802	6382	6667	25414	22581	16723	10987.3	10435	11088.3	16053.4	12086.5	11087.5
RLTA1_RS02180	46.3471	-0.0618752	0.293326	-0.210943	0.832931	0.870241	29	31	23	70	73	89	46.844	50.6869	38.2529	44.2173	39.0735	59.008
RLTA1_RS02185	16887.7	-0.0720362	0.116848	-0.616496	0.537567	0.621492	10177	10154	9835	24881	34488	26773	16439	16602.4	16357.3	15716.7	18459.8	17750.8
RLTA1_RS02190	561.904	-0.769974	0.163249	-4.71655	2.4e-06	1.06e-05	267	249	245	1029	1191	1264	431.288	407.131	407.476	649.995	637.486	838.046
RLTA1_RS02195	22.7598	-0.108396	0.430777	-0.251629	0.801328	0.844902	13	12	15	25	35	55	20.999	19.6208	24.9475	15.7919	18.7338	36.4656
RLTA1_RS02200	152.929	0.393547	0.189177	2.08031	0.0374969	0.0647201	105	110	103	183	238	232	169.608	179.857	171.306	115.597	127.39	153.818
RLTA1_RS02205	25.0691	0.06958	0.373277	0.186403	0.852129	0.885588	15	11	21	31	52	39	24.2297	17.9857	34.9265	19.582	27.8331	25.8574
RLTA1_RS02210	1088.03	0.502922	0.135351	3.71569	0.000202647	0.000619784	778	790	769	1597	1645	1224	1256.71	1291.7	1278.98	1008.79	880.491	811.525
RLTA1_RS02215	5278.91	0.0350946	0.174185	0.201479	0.840324	0.876591	3409	3361	3023	8984	11181	6009	5506.59	5495.45	5027.76	5674.98	5984.66	3984.03
RLTA1_RS02220	74254.4	1.8373	0.161103	11.4045	3.97e-30	1.91e-28	74281	63853	74388	56690	66009	39630	119987	104404	123720	35809.7	35331.5	26275.1
RLTA1_RS02225	1985.66	1.58196	0.162992	9.70573	2.85e-22	7.4e-21	1896	1734	1824	1742	2046	1187	3062.63	2835.2	3033.62	1100.38	1095.13	786.994
RLTA1_RS02230	1092.5	1.89413	0.168069	11.2699	1.85e-29	8.29e-28	1037	1067	1050	817	957	544	1675.08	1744.61	1746.33	516.079	512.237	360.678
RLTA1_RS02235	1862.14	1.69929	0.148986	11.4057	3.92e-30	1.89e-28	1800	1690	1727	1468	1823	1096	2907.56	2763.26	2872.29	927.301	975.766	726.66
RLTA1_RS02240	1473.39	1.33331	0.134743	9.89522	4.37e-23	1.21e-21	1270	1348	1247	1337	1727	1119	2051.44	2204.06	2073.97	844.551	924.382	741.909
RLTA1_RS02245	431.316	1.06008	0.183052	5.79113	6.99e-09	4.75e-08	376	305	387	445	611	347	607.357	498.694	643.646	281.096	327.039	230.065
RLTA1_RS02250	1136.72	0.960984	0.124765	7.70232	1.34e-14	1.7e-13	966	964	823	1229	1398	1192	1560.39	1576.2	1368.79	776.33	748.283	790.309
RLTA1_RS02255	87.1011	0.784803	0.216355	3.62738	0.000286311	0.000850988	73	61	68	88	127	103	117.918	99.7388	113.095	55.5875	67.9771	68.2901
RLTA1_RS02260	305.715	1.33117	0.196599	6.77102	1.28e-11	1.2e-10	247	290	264	224	301	331	398.982	474.168	439.076	141.495	161.111	219.457
RLTA1_RS02265	216.567	0.872156	0.186326	4.68081	2.86e-06	1.25e-05	171	163	179	288	281	191	276.218	266.515	297.707	181.923	150.406	126.635
RLTA1_RS02270	239.066	0.511688	0.163919	3.12158	0.00179881	0.00441365	192	161	162	291	358	326	310.14	263.245	269.433	183.818	191.62	216.142
RLTA1_RS02275	267.224	0.0336384	0.156401	0.215078	0.829706	0.86779	155	179	161	408	469	428	250.373	292.676	267.77	257.724	251.034	283.769
RLTA1_RS02280	529.259	-0.0444869	0.140373	-0.316919	0.751305	0.804095	350	310	295	852	936	865	565.359	506.869	490.634	538.188	500.997	573.504
RLTA1_RS02285	491.305	0.408556	0.148517	2.75091	0.00594305	0.0127369	375	328	324	612	764	711	605.741	536.301	538.866	386.586	408.933	471.401
RLTA1_RS02290	563.352	0.238276	0.180258	1.32186	0.186215	0.257908	396	321	400	869	1093	628	639.663	524.855	665.267	548.927	585.031	416.371
RLTA1_RS02295	1934.86	0.088945	0.121494	0.732091	0.464113	0.549905	1307	1119	1228	3064	3351	2861	2111.21	1829.64	2042.37	1935.46	1793.63	1896.87
RLTA1_RS02300	703.378	-0.577446	0.144097	-4.00734	6.14e-05	0.000211398	372	304	358	1235	1590	1351	600.896	497.059	595.414	780.12	851.052	895.728
RLTA1_RS02305	1492.39	-0.283665	0.157743	-1.79827	0.072134	0.113731	840	754	871	2210	3025	2867	1356.86	1232.84	1448.62	1396	1619.14	1900.85
RLTA1_RS02310	999.683	0.374081	0.133847	2.79484	0.00519251	0.0112883	682	685	700	1222	1709	1396	1101.64	1120.02	1164.22	771.908	914.747	925.563
RLTA1_RS02315	894.713	-0.175247	0.14193	-1.23474	0.216928	0.292642	513	553	474	1343	1787	1572	828.654	904.19	788.341	848.341	956.497	1042.25
RLTA1_RS02320	1073.95	-0.507388	0.181898	-2.78941	0.00528045	0.0114544	573	485	567	1823	2929	1603	925.573	793.005	943.016	1151.55	1567.76	1062.81
RLTA1_RS02325	3332.71	-0.43012	0.198944	-2.16202	0.030617	0.0542578	1900	1430	1871	6716	8183	4306	3069.09	2338.14	3111.79	4242.34	4379.97	2854.92
RLTA1_RS02330	2576.9	-0.0554644	0.125992	-0.440222	0.659776	0.728653	1624	1389	1616	4375	4754	3878	2623.26	2271.1	2687.68	2763.58	2544.59	2571.16
RLTA1_RS02335	556.358	-0.333344	0.14278	-2.33466	0.019561	0.0364368	326	262	314	959	1193	930	526.591	428.386	522.235	605.777	638.557	616.6
RLTA1_RS02340	655.87	0.0941841	0.135556	0.694799	0.487181	0.57285	447	393	401	944	1158	1037	722.044	642.58	666.93	596.302	619.823	687.542
RLTA1_RS02345	357.905	-0.174035	0.142292	-1.22308	0.221299	0.297501	208	207	201	605	664	605	335.985	338.458	334.297	382.164	355.408	401.122
RLTA1_RS02350	785.017	0.38598	0.131356	2.93843	0.00329883	0.00755615	564	498	567	1014	1300	1064	911.035	814.261	943.016	640.52	695.829	705.443
RLTA1_RS02355	587.889	-0.480059	0.161234	-2.97741	0.00290692	0.00674053	306	268	325	932	1331	1136	494.285	438.197	540.529	588.722	712.421	753.18
RLTA1_RS02360	495.73	-0.315185	0.167397	-1.88286	0.0597194	0.097037	289	288	233	740	1057	929	466.825	470.898	387.518	467.44	565.762	615.937
RLTA1_RS02365	434.382	-0.35803	0.15742	-2.27436	0.0229445	0.0419424	230	212	255	699	902	814	371.521	346.633	424.108	441.542	482.798	539.691
RLTA1_RS02370	1695.73	-0.22512	0.123351	-1.82504	0.0679946	0.108433	999	934	932	2675	3394	2982	1613.7	1527.15	1550.07	1689.73	1816.65	1977.1
RLTA1_RS02375	1105.78	-0.181122	0.123079	-1.47159	0.141131	0.204114	620	617	661	1758	2295	1789	1001.49	1008.83	1099.35	1110.49	1228.41	1186.13
RLTA1_RS02380	753.426	-0.23373	0.146547	-1.59492	0.110731	0.165301	446	402	421	1131	1699	1235	720.429	657.295	700.194	714.426	909.394	818.818
RLTA1_RS02385	940.704	0.104663	0.141649	0.738891	0.459973	0.545929	621	519	645	1359	1695	1439	1003.11	848.598	1072.74	858.448	907.253	954.072
RLTA1_RS02390	293.494	-0.216008	0.17585	-1.22836	0.219312	0.295229	162	154	181	447	552	556	261.68	251.8	301.033	282.359	295.46	368.634
RLTA1_RS02395	1393.5	0.714532	0.132601	5.3886	7.1e-08	4.14e-07	1045	972	1153	1631	1892	1694	1688	1589.28	1917.63	1030.26	1012.7	1123.14
RLTA1_RS02400	1012.87	-0.417152	0.132671	-3.14425	0.00166511	0.00412926	591	489	510	1875	2239	1647	954.649	799.546	848.215	1184.39	1198.43	1091.98
RLTA1_RS02405	479.092	-0.400697	0.140796	-2.84593	0.00442813	0.00982288	230	265	261	866	976	854	371.521	433.292	434.087	547.032	522.407	566.211
RLTA1_RS02410	368.459	-0.995916	0.156397	-6.36788	1.92e-10	1.57e-09	171	137	143	753	878	795	276.218	224.004	237.833	475.652	469.952	527.094
RLTA1_RS02415	91.1092	-0.756016	0.255469	-2.95933	0.00308308	0.00710876	39	39	46	140	210	215	62.9971	63.7675	76.5057	88.4347	112.403	142.547
RLTA1_RS02420	3954.58	0.527367	0.131191	4.01985	5.82e-05	0.000201279	2630	3172	2750	4781	6238	5068	4248.27	5186.42	4573.71	3020.04	3338.91	3360.14
RLTA1_RS02425	1051.58	0.548166	0.128649	4.26095	2.04e-05	7.66e-05	700	822	765	1401	1588	1248	1130.72	1344.02	1272.32	884.978	849.981	827.437
RLTA1_RS02430	569.216	0.352631	0.173522	2.0322	0.0421339	0.0715352	422	413	336	800	1082	626	681.661	675.281	558.824	505.341	579.143	415.045
RLTA1_RS02435	440.625	0.747146	0.144846	5.15823	2.49e-07	1.32e-06	327	373	312	493	656	489	528.207	609.878	518.908	311.416	351.126	324.212
RLTA1_RS02440	751.836	1.81804	0.149064	12.1964	3.25e-34	2.09e-32	836	649	663	555	609	483	1350.4	1061.16	1102.68	350.58	325.969	320.234
RLTA1_RS02445	3261.05	0.211836	0.133452	1.58735	0.112433	0.167375	2095	2136	2179	5092	6019	3963	3384.08	3492.49	3624.04	3216.5	3221.69	2627.51
RLTA1_RS02450	397.032	-0.0820236	0.161328	-0.508429	0.611153	0.688276	201	246	259	624	823	588	324.677	402.225	430.76	394.166	440.513	389.85
RLTA1_RS02455	94.431	-0.895939	0.224322	-3.99399	6.5e-05	0.000221804	39	41	41	171	256	186	62.9971	67.0376	68.1899	108.017	137.025	123.32
RLTA1_RS02460	161.844	0.310267	0.187792	1.65218	0.0984973	0.149084	94	117	117	250	273	195	151.839	191.302	194.591	157.919	146.124	129.287
RLTA1_RS02465	90.59	-0.225761	0.216076	-1.04482	0.296105	0.378855	56	42	55	147	188	150	90.4574	68.6726	91.4742	92.8564	100.628	99.4516
RLTA1_RS02470	324.292	0.162609	0.155563	1.04529	0.295887	0.378825	213	223	192	482	628	418	344.061	364.619	319.328	304.468	336.139	277.138
RLTA1_RS02475	4140.95	1.04339	0.190451	5.47851	4.29e-08	2.58e-07	3196	3742	3276	5015	5540	2991	5162.53	6118.41	5448.54	3167.86	2965.3	1983.07
RLTA1_RS02480	3470.63	-0.128179	0.163815	-0.782457	0.433946	0.520272	2245	1661	2169	6484	6458	5010	3626.37	2715.84	3607.41	4095.79	3456.66	3321.68
RLTA1_RS02485	2102.78	-0.323802	0.115431	-2.80516	0.00502917	0.0109846	1168	1134	1120	3854	4490	3281	1886.68	1854.16	1862.75	2434.48	2403.28	2175.34
RLTA1_RS02490	270.559	-0.370567	0.183868	-2.0154	0.0438632	0.0740558	130	142	160	402	627	491	209.99	232.179	266.107	253.934	335.603	325.538
RLTA1_RS02495	1745.75	0.809622	0.13836	5.85154	4.87e-09	3.37e-08	1358	1374	1340	1869	2178	2201	2193.59	2246.58	2228.64	1180.6	1165.78	1459.29
RLTA1_RS02500	229.896	0.235463	0.184367	1.27714	0.201552	0.274776	126	174	155	302	390	353	203.529	284.501	257.791	190.766	208.749	234.043
RLTA1_RS02505	2224.47	-1.14199	0.129711	-8.8041	1.32e-18	2.45e-17	845	898	799	5167	5915	4155	1364.94	1468.29	1328.87	3263.87	3166.02	2754.81
RLTA1_RS02510	2982.72	-0.584386	0.190523	-3.06727	0.00216022	0.00517991	1476	1365	1530	6017	8041	3968	2384.2	2231.86	2544.65	3800.8	4303.97	2630.83
RLTA1_RS02515	260.409	0.488707	0.155871	3.13533	0.00171662	0.00423586	175	200	182	317	418	341	282.679	327.013	302.696	200.241	223.736	226.087
RLTA1_RS02520	370.554	0.610883	0.141104	4.3293	1.5e-05	5.78e-05	297	276	248	453	553	449	479.747	451.277	412.466	286.149	295.995	297.692
RLTA1_RS02525	205.596	0.765442	0.164604	4.65019	3.32e-06	1.43e-05	155	158	161	224	275	254	250.373	258.34	267.77	141.495	147.195	168.405
RLTA1_RS02530	143.829	0.402907	0.188503	2.1374	0.0325654	0.0572588	107	103	90	194	206	210	172.838	168.411	149.685	122.545	110.262	139.232
RLTA1_RS02535	180.62	0.367767	0.182696	2.013	0.0441151	0.0744088	135	130	108	227	281	271	218.067	212.558	179.622	143.39	150.406	179.676
RLTA1_RS02540	799.136	0.471111	0.162229	2.90398	0.00368451	0.00835436	549	596	556	1105	1427	825	886.805	974.497	924.721	698.002	763.806	546.984
RLTA1_RS02545	713.702	0.0213669	0.159627	0.133855	0.893517	0.91683	402	516	399	1096	1221	1176	649.355	843.692	663.604	692.317	653.544	779.701
RLTA1_RS02550	476.098	0.0695108	0.179405	0.387452	0.698421	0.760355	263	354	276	628	887	788	424.827	578.812	459.034	396.693	474.769	522.452
RLTA1_RS02555	363.785	-0.604681	0.178955	-3.37895	0.000727636	0.00196321	199	145	185	635	936	625	321.447	237.084	307.686	401.114	500.997	414.382
RLTA1_RS02560	1925.04	-0.0954546	0.12631	-0.755718	0.449819	0.536714	1138	1094	1177	3296	3894	2714	1838.22	1788.76	1957.55	2082	2084.27	1799.41
RLTA1_RS02565	366.764	0.386359	0.14608	2.64484	0.0081729	0.0168668	257	252	252	520	535	512	415.135	412.036	419.118	328.472	286.36	339.462
RLTA1_RS02570	1012.31	1.96771	0.133961	14.6887	7.62e-49	1.1e-46	1027	1068	861	659	771	615	1658.92	1746.25	1431.99	416.275	412.68	407.752
RLTA1_RS02575	268.224	0.0469096	0.150531	0.311628	0.755323	0.807527	157	167	175	421	478	407	253.604	273.056	291.054	265.936	255.851	269.845
RLTA1_RS02580	273.692	-0.0254211	0.155205	-0.16379	0.869896	0.897887	173	170	154	419	490	455	279.449	277.961	256.128	264.672	262.274	301.67
RLTA1_RS02585	429.834	0.308349	0.159001	1.93929	0.0524661	0.0866008	304	249	318	636	750	526	491.054	407.131	528.887	401.746	401.44	348.744
RLTA1_RS02590	3196.65	0.465427	0.1972	2.36018	0.0182663	0.0343467	2365	2227	2202	5354	5102	2931	3820.21	3641.29	3662.29	3381.99	2730.86	1943.28
RLTA1_RS02595	509.058	1.28023	0.207962	6.15609	7.46e-10	5.7e-09	416	350	553	506	608	370	671.969	572.272	919.732	319.628	325.434	245.314
RLTA1_RS02600	343.188	0.538787	0.153401	3.51228	0.000444274	0.00126486	280	219	246	424	522	441	452.287	358.079	409.139	267.831	279.402	292.388
RLTA1_RS02605	156.818	0.271589	0.19208	1.41394	0.157381	0.22376	91	124	99	222	245	234	146.993	202.748	164.654	140.232	131.137	155.145
RLTA1_RS02610	1388.2	0.919487	0.163947	5.60843	2.04e-08	1.3e-07	1159	1112	1057	1241	1781	1725	1872.14	1818.19	1757.97	783.91	953.285	1143.69
RLTA1_RS02615	718.719	0.725472	0.145482	4.98667	6.14e-07	3.02e-06	538	574	529	739	1091	866	869.037	938.526	879.816	466.809	583.961	574.167
RLTA1_RS02620	631.959	0.706817	0.158514	4.45903	8.23e-06	3.32e-05	534	474	429	652	920	809	862.576	775.02	713.499	411.853	492.433	536.376
RLTA1_RS02625	191.025	0.969346	0.164155	5.90506	3.53e-09	2.48e-08	143	157	163	202	245	194	230.989	256.705	271.096	127.599	131.137	128.624
RLTA1_RS02630	672.519	1.1672	0.12881	9.06136	1.29e-19	2.69e-18	596	560	549	691	719	637	962.725	915.635	913.079	436.488	384.847	422.338
RLTA1_RS02635	40.8527	-1.26565	0.326226	-3.87966	0.000104604	0.000340733	15	19	10	80	109	97	24.2297	31.0662	16.6317	50.5341	58.3426	64.312
RLTA1_RS02640	105385	1.22107	0.151268	8.07224	6.9e-16	9.95e-15	81986	90444	97512	102768	100968	106869	132433	147882	162179	64916.1	54043.4	70855.3
RLTA1_RS02645	10855.5	1.87003	0.129801	14.4069	4.68e-47	6.15e-45	9625	10332	11244	7394	8090	7527	15547.4	16893.5	18700.7	4670.61	4330.19	4990.48
RLTA1_RS02655	954.64	1.06952	0.144501	7.40144	1.35e-13	1.57e-12	752	841	775	952	1028	1052	1214.71	1375.09	1288.95	601.356	550.24	697.487
RLTA1_RS02660	1370.41	1.04363	0.13434	7.76862	7.93e-15	1.03e-13	1067	1247	1067	1433	1780	1248	1723.54	2038.92	1774.6	905.192	952.75	827.437
RLTA1_RS02665	4302.38	0.69426	0.109967	6.31336	2.73e-10	2.2e-09	3247	3232	3262	5014	6524	4827	5244.91	5284.52	5425.25	3167.22	3491.99	3200.35
RLTA1_RS02670	3779.68	-0.135279	0.14932	-0.905969	0.364952	0.451472	2113	2259	2225	6829	6123	6455	3413.15	3693.61	3700.55	4313.72	3277.35	4279.73
RLTA1_RS02675	373.377	-0.315282	0.17086	-1.84527	0.0649989	0.104301	234	197	179	610	712	718	377.983	322.107	297.707	385.322	381.1	476.042
RLTA1_RS02680	7982.76	0.328096	0.115919	2.83039	0.00464908	0.010238	5445	5676	5161	10433	13243	11400	8795.37	9280.62	8583.61	6590.28	7088.35	7558.32
RLTA1_RS02685	1032.05	-0.0279633	0.14398	-0.194217	0.846006	0.880803	634	662	577	1431	2041	1704	1024.11	1082.41	959.648	903.929	1092.45	1129.77
RLTA1_RS02690	1778.3	0.375421	0.156912	2.39255	0.0167318	0.0318833	1149	1297	1232	2649	3177	1916	1855.99	2120.68	2049.02	1673.31	1700.5	1270.33
RLTA1_RS02700	360.391	-0.343625	0.14304	-2.4023	0.0162923	0.0311396	195	201	186	599	761	639	314.986	328.648	309.349	378.374	407.327	423.664
RLTA1_RS02705	2015.76	-0.279608	0.11258	-2.48364	0.0130048	0.0254517	1113	1085	1137	3541	3951	3439	1797.84	1774.04	1891.02	2236.77	2114.78	2280.09
RLTA1_RS02710	19658.3	0.710755	0.20527	3.46254	0.0005351	0.00148164	15239	15611	13874	29328	29667	15579	24615.7	25525	23074.8	18525.8	15879.3	10329
RLTA1_RS02715	4812.17	0.192768	0.124562	1.54757	0.121725	0.179291	3147	3161	3095	7934	7800	6466	5083.38	5168.43	5147.5	5011.72	4174.97	4287.03
RLTA1_RS02720	1677.4	0.457334	0.151489	3.01893	0.00253668	0.00598978	1286	984	1285	2337	2693	1996	2077.29	1608.9	2137.17	1476.23	1441.44	1323.37
RLTA1_RS02725	3843.15	1.01636	0.105751	9.61086	7.19e-22	1.81e-20	3088	3273	3061	4089	4734	3788	4988.08	5351.56	5090.96	2582.92	2533.89	2511.48
RLTA1_RS02730	1474.06	0.615968	0.117117	5.25942	1.45e-07	8.02e-07	1116	1129	1024	1813	2094	1850	1802.69	1845.99	1703.08	1145.23	1120.82	1226.57
RLTA1_RS02735	705.807	0.243727	0.147824	1.64876	0.0991965	0.14998	442	530	430	944	1197	1059	713.967	866.583	715.162	596.302	640.698	702.128
RLTA1_RS02740	129.383	-1.04101	0.205081	-5.0761	3.85e-07	1.97e-06	43	59	53	260	348	259	69.4584	96.4687	88.1479	164.236	186.268	171.72
RLTA1_RS02745	120.367	-1.55637	0.214348	-7.26095	3.84e-13	4.29e-12	41	35	36	273	365	258	66.2277	57.2272	59.874	172.448	195.367	171.057
RLTA1_RS02750	85.2065	-1.00142	0.232075	-4.31508	1.6e-05	6.15e-05	29	40	35	179	226	161	46.844	65.4025	58.2109	113.07	120.967	106.745
RLTA1_RS02755	99.2928	-0.765173	0.230853	-3.31455	0.000917903	0.0024157	51	49	35	170	261	193	82.3808	80.1181	58.2109	107.385	139.701	127.961
RLTA1_RS02760	1315.01	-0.457041	0.167614	-2.72674	0.00639632	0.0135664	745	594	692	1985	3221	2393	1203.41	971.227	1150.91	1253.88	1724.05	1586.58
RLTA1_RS02765	1797.85	-0.219672	0.145702	-1.50768	0.131637	0.192223	997	1095	952	3054	4086	2544	1610.46	1790.39	1583.34	1929.14	2187.04	1686.7
RLTA1_RS02770	913.876	-0.0439879	0.145895	-0.301503	0.763031	0.813518	568	602	480	1435	1907	1291	917.496	984.308	798.32	906.455	1020.73	855.947
RLTA1_RS02775	614.555	0.23774	0.148198	1.60421	0.108668	0.162535	461	378	380	907	956	917	744.658	618.054	632.004	572.93	511.702	607.981
RLTA1_RS02780	1330.36	1.37418	0.157173	8.74314	2.27e-18	4.15e-17	1327	1153	1041	1343	1360	974	2143.52	1885.23	1731.36	848.341	727.944	645.772
RLTA1_RS02785	3388.32	0.507688	0.163981	3.09603	0.00196134	0.00476373	2348	2558	2381	5392	4908	3562	3792.75	4182.49	3960	3406	2627.02	2361.64
RLTA1_RS02790	1382.74	0.855575	0.221864	3.8563	0.000115117	0.000372885	961	1155	1144	2108	1684	1086	1552.31	1888.5	1902.66	1331.57	901.366	720.03
RLTA1_RS02795	2171.1	0.693212	0.233263	2.97181	0.00296052	0.00684656	1440	1899	1574	3487	3090	1691	2326.05	3104.98	2617.83	2202.65	1653.93	1121.15
RLTA1_RS02800	1584.02	0.438327	0.207024	2.11728	0.0342365	0.0598194	1051	1213	1075	2466	2892	1402	1697.69	1983.33	1787.91	1557.71	1547.95	929.541
RLTA1_RS02805	1005.84	0.742591	0.520218	1.42746	0.153447	0.219107	671	910	725	1485	1894	461	1083.87	1487.91	1205.8	938.039	1013.77	305.648
RLTA1_RS02810	656.216	-0.0795968	0.16632	-0.478576	0.63224	0.705179	378	403	388	1148	1408	820	610.587	658.93	645.309	725.164	753.636	543.669
RLTA1_RS02815	39.9799	-1.41646	0.330083	-4.29124	1.78e-05	6.78e-05	17	13	10	81	119	90	27.4603	21.2558	16.6317	51.1658	63.6951	59.671
RLTA1_RS02820	7431.99	0.404509	0.170633	2.37064	0.0177574	0.0335529	5210	5568	4739	12043	12162	7652	8415.77	9104.03	7881.75	7607.28	6509.74	5073.36
RLTA1_RS02825	159.58	-1.39956	0.211996	-6.60184	4.06e-11	3.59e-10	64	55	42	329	489	339	103.38	89.9285	69.853	207.821	261.739	224.761
RLTA1_RS02830	416.295	0.948496	0.142865	6.6391	3.16e-11	2.83e-10	358	341	306	466	490	447	578.281	557.556	508.929	294.361	262.274	296.366
RLTA1_RS02835	1725.89	0.1482	0.178275	0.8313	0.405804	0.492727	1158	1153	1015	2779	3559	1887	1870.53	1885.23	1688.11	1755.43	1904.96	1251.1
RLTA1_RS02840	550.123	0.39048	0.173261	2.25371	0.0242145	0.0439408	420	412	313	784	986	611	678.43	673.646	520.571	495.234	527.759	405.1
RLTA1_RS02845	2384.04	0.212549	0.245382	0.866196	0.386383	0.473273	1565	1583	1540	2678	3122	4923	2527.96	2588.3	2561.28	1691.63	1671.06	3264
RLTA1_RS02850	1417.33	0.834409	0.129641	6.43628	1.22e-10	1.03e-09	1055	1111	1159	1487	1889	1667	1704.15	1816.55	1927.61	939.303	1011.09	1105.24
RLTA1_RS02855	4201.2	0.780154	0.122035	6.39289	1.63e-10	1.35e-09	3355	3014	3357	4542	5853	4939	5419.37	4928.08	5583.25	2869.07	3132.83	3274.61
RLTA1_RS02860	4884.33	0.713248	0.118913	5.99805	2e-09	1.44e-08	3637	3820	3657	5367	6991	5989	5874.88	6245.94	6082.2	3390.21	3741.95	3970.77
RLTA1_RS02865	2530.11	0.145737	0.134207	1.08591	0.277517	0.359337	1679	1512	1677	3369	4636	3918	2712.11	2472.22	2789.13	2128.12	2481.43	2597.68
RLTA1_RS02870	763.73	-0.0604258	0.152717	-0.395672	0.692347	0.755041	429	474	466	1425	1304	1118	692.968	775.02	775.036	900.139	697.97	741.246
RLTA1_RS02875	462.451	-0.185849	0.177989	-1.04416	0.296411	0.379027	252	292	249	763	1093	617	407.058	477.438	414.129	481.969	585.031	409.078
RLTA1_RS02880	717.805	-0.288374	0.196293	-1.4691	0.141806	0.204746	370	514	301	1297	1380	1222	597.665	840.422	500.613	819.284	738.649	810.199
RLTA1_RS02885	479.523	-1.22599	0.177973	-6.88861	5.63e-12	5.5e-11	187	142	197	1116	1353	884	302.063	232.179	327.644	704.951	724.197	586.102
RLTA1_RS02890	311.897	-0.0459861	0.153216	-0.300138	0.764072	0.814136	191	179	192	546	540	478	308.524	292.676	319.328	344.895	289.036	316.919
RLTA1_RS02895	887.32	-0.282701	0.123895	-2.28177	0.022503	0.0412655	519	462	486	1596	1835	1405	838.346	755.399	808.299	1008.16	982.189	931.53
RLTA1_RS02900	9861.76	0.29703	0.147888	2.00848	0.0445918	0.0750855	7000	6404	6519	16208	16482	11297	11307.2	10470.9	10842.2	10238.2	8822.04	7490.03
RLTA1_RS02905	6395.6	0.563558	0.15957	3.53174	0.000412837	0.00118359	4977	4632	4374	9212	10336	6236	8039.4	7573.61	7274.69	5819	5532.37	4134.54
RLTA1_RS02910	136.762	-0.296311	0.205184	-1.44413	0.148703	0.213266	80	63	82	242	316	196	129.225	103.009	136.38	152.866	169.14	129.95
RLTA1_RS02915	1978.11	-0.809956	0.115987	-6.98318	2.89e-12	2.92e-11	862	893	877	4172	4764	3578	1392.4	1460.11	1458.6	2635.35	2549.94	2372.25
RLTA1_RS02920	57821.8	0.208526	0.134593	1.5493	0.121308	0.178715	38043	38226	37294	97272	89161	78103	61451.3	62501.9	62026.2	61444.4	47723.7	51783.1
RLTA1_RS02925	13979.3	0.946646	0.187229	5.0561	4.28e-07	2.17e-06	11622	11275	10832	18800	18053	10729	18773.1	18435.3	18015.4	11875.5	9662.92	7113.44
RLTA1_RS02930	1241.76	0.861379	0.139635	6.16879	6.88e-10	5.29e-09	975	1083	878	1366	1799	1235	1574.93	1770.77	1460.26	862.87	962.92	818.818
RLTA1_RS02935	987.02	0.969919	0.11537	8.40705	4.2e-17	6.82e-16	802	815	777	1043	1222	1039	1295.48	1332.58	1292.28	658.838	654.079	688.868
RLTA1_RS02940	467.846	0.361327	0.143538	2.5173	0.0118258	0.0234262	350	305	309	627	719	676	565.359	498.694	513.919	396.061	384.847	448.195
RLTA1_RS02945	878.665	0.655516	0.126697	5.17391	2.29e-07	1.22e-06	628	715	626	1062	1255	1063	1014.42	1169.07	1041.14	670.84	671.742	704.78
RLTA1_RS02950	432.707	-0.157541	0.15855	-0.99364	0.320398	0.404953	225	268	256	636	879	749	363.445	438.197	425.771	401.746	470.487	496.595
RLTA1_RS02955	706.375	0.548798	0.180565	3.03933	0.00237101	0.00564067	495	553	489	744	1011	1071	799.579	904.19	813.289	469.967	541.141	710.085
RLTA1_RS02960	302.908	0.309316	0.200383	1.54363	0.122678	0.180542	234	219	162	355	496	486	377.983	358.079	269.433	224.245	265.485	322.223
RLTA1_RS02965	353.074	-0.0166409	0.181917	-0.0914755	0.927115	0.942964	219	222	202	493	593	659	353.753	362.984	335.96	311.416	317.405	436.924
RLTA1_RS02970	530.46	0.221725	0.160821	1.37871	0.167985	0.236088	367	373	307	666	935	827	592.819	609.878	510.592	420.696	500.461	548.31
RLTA1_RS02975	296.084	0.414084	0.178943	2.31406	0.0206646	0.0382672	214	217	189	326	497	437	345.676	354.809	314.339	205.926	266.021	289.736
RLTA1_RS02980	2447.84	0.920226	0.149059	6.17356	6.68e-10	5.15e-09	1857	2018	1990	2353	3013	2985	2999.63	3299.56	3309.7	1486.33	1612.72	1979.09
RLTA1_RS02985	2251.24	0.75914	0.142311	5.33436	9.59e-08	5.51e-07	1659	1807	1717	2752	2674	2787	2679.8	2954.56	2855.66	1738.37	1431.27	1847.81
RLTA1_RS02990	16278.5	-1.08765	0.220238	-4.93853	7.87e-07	3.79e-06	6975	6075	6044	44039	44880	21988	11266.8	9933.01	10052.2	27818.4	24022.1	14578.3
RLTA1_RS02995	8869.11	-0.824483	0.194059	-4.24862	2.15e-05	8.07e-05	3882	4402	3449	22353	16098	17004	6270.64	7197.55	5736.26	14119.9	8616.5	11273.8
RLTA1_RS03000	630.46	-0.476099	0.182398	-2.61022	0.00904843	0.0184278	311	355	300	1405	1110	1085	502.362	580.447	498.95	887.505	594.131	719.367
RLTA1_RS03005	185.855	1.68524	0.21103	7.9858	1.4e-15	1.94e-14	202	182	136	136	139	158	326.293	297.581	226.191	85.908	74.4001	104.756
RLTA1_RS03010	877.011	0.582265	0.14188	4.10392	4.06e-05	0.000144858	600	709	617	1220	1213	1037	969.186	1159.26	1026.17	770.645	649.262	687.542
RLTA1_RS03015	302.695	-0.147125	0.146251	-1.00598	0.314427	0.398602	171	175	180	492	577	505	276.218	286.136	299.37	310.785	308.841	334.82
RLTA1_RS03020	134.17	0.724375	0.218609	3.31356	0.000921159	0.00242335	106	76	124	149	205	150	171.223	124.265	206.233	94.1198	109.727	99.4516
RLTA1_RS03025	484.101	1.87307	0.213857	8.75853	1.98e-18	3.63e-17	444	514	435	266	327	423	717.198	840.422	723.478	168.026	175.028	280.454
RLTA1_RS03030	2021.82	-0.710734	0.141543	-5.02131	5.13e-07	2.57e-06	938	969	903	3767	5399	3409	1515.16	1584.38	1501.84	2379.52	2889.83	2260.2
RLTA1_RS03035	293.51	-0.192723	0.15428	-1.24918	0.211599	0.286397	171	182	149	475	574	501	276.218	297.581	247.812	300.046	307.235	332.168
RLTA1_RS03040	381.136	0.411633	0.162936	2.52635	0.0115254	0.0228963	256	290	251	462	584	569	413.519	474.168	417.455	291.834	312.588	377.253
RLTA1_RS03045	274.831	0.907507	0.193553	4.68866	2.75e-06	1.21e-05	220	249	188	261	328	352	355.368	407.131	312.675	164.867	175.563	233.38
RLTA1_RS03050	18.2483	0.135524	0.468962	0.288986	0.772592	0.821197	14	14	7	18	27	40	22.6143	22.8909	11.6422	11.3702	14.4518	26.5204
RLTA1_RS03055	3250.42	-0.00736395	0.241611	-0.0304786	0.975685	0.981608	1993	1972	1974	6245	7262	2932	3219.31	3224.34	3283.09	3944.82	3887.01	1943.95
RLTA1_RS03060	3306.36	0.517887	0.482662	1.07298	0.283279	0.3651	2132	2398	2595	6253	5593	1831	3443.84	3920.88	4315.92	3949.87	2993.67	1213.97
RLTA1_RS03065	1053.67	0.186859	0.197679	0.945265	0.344524	0.431259	699	667	689	1968	1847	1093	1129.1	1090.59	1145.92	1243.14	988.612	724.671
RLTA1_RS03070	272.53	-0.613213	0.200462	-3.059	0.00222076	0.00531776	151	125	119	647	549	432	243.912	204.383	197.917	408.695	293.854	286.421
RLTA1_RS03075	162.199	-0.428375	0.250335	-1.71121	0.0870425	0.133694	66	104	83	376	264	271	106.61	170.047	138.043	237.51	141.307	179.676
RLTA1_RS03080	124.604	-0.230262	0.248811	-0.92545	0.354732	0.44126	74	61	75	151	260	255	119.533	99.7388	124.738	95.3831	139.166	169.068
RLTA1_RS03085	692.042	0.368444	0.148434	2.48222	0.0130567	0.0255447	472	519	438	868	1089	1028	762.427	848.598	728.467	548.295	582.89	681.575
RLTA1_RS03090	321.134	0.364901	0.199132	1.83246	0.0668835	0.106906	227	219	216	416	416	539	366.675	358.079	359.244	262.777	222.665	357.363
RLTA1_RS03095	366.856	0.174172	0.156749	1.11116	0.266502	0.347596	235	227	250	594	563	540	379.598	371.159	415.792	375.216	301.347	358.026
RLTA1_RS03100	1112.03	0.617018	0.145409	4.24333	2.2e-05	8.24e-05	877	830	761	1256	1882	1255	1416.63	1357.1	1265.67	793.385	1007.35	832.078
RLTA1_RS03105	5716.85	0.684311	0.114493	5.9769	2.27e-09	1.63e-08	4290	4488	4134	7458	7977	6300	6929.68	7338.16	6875.53	4711.04	4269.71	4176.97
RLTA1_RS03110	930.26	0.926189	0.142474	6.50074	7.99e-11	6.84e-10	737	755	741	1129	1227	836	1190.48	1234.47	1232.41	713.162	656.755	554.277
RLTA1_RS03115	1071.82	-0.162351	0.12578	-1.29075	0.196789	0.269744	638	648	568	1678	2197	1750	1030.57	1059.52	944.679	1059.95	1175.95	1160.27
RLTA1_RS03120	669.034	-0.988707	0.173964	-5.68341	1.32e-08	8.65e-08	311	264	247	1182	1645	1572	502.362	431.657	410.802	746.641	880.491	1042.25
RLTA1_RS03125	1367.54	-0.239062	0.119215	-2.0053	0.0449313	0.0755658	739	822	737	2276	2782	2285	1193.71	1344.02	1225.75	1437.7	1489.07	1514.98
RLTA1_RS03130	119.372	-0.867576	0.218855	-3.96416	7.37e-05	0.00024853	57	44	54	229	336	208	92.0727	71.9428	89.811	144.654	179.845	137.906
RLTA1_RS03135	128.887	-0.630505	0.211427	-2.98215	0.00286235	0.0066527	46	67	72	254	283	238	74.3043	109.549	119.748	160.446	151.477	157.797
RLTA1_RS03145	104.335	-0.15005	0.222162	-0.67541	0.499416	0.584471	55	62	64	146	199	197	88.8421	101.374	106.443	92.2247	106.515	130.613
RLTA1_RS03150	27.3904	-0.583222	0.464866	-1.2546	0.209623	0.28433	11	13	16	34	39	85	17.7684	21.2558	26.6107	21.477	20.8749	56.3559
RLTA1_RS03155	31.9005	-0.269298	0.419152	-0.642482	0.52056	0.605248	24	16	13	38	47	84	38.7675	26.161	21.6212	24.0037	25.1569	55.6929
RLTA1_RS03160	76.3112	-0.311621	0.253166	-1.23089	0.218363	0.294179	55	40	30	120	159	140	88.8421	65.4025	49.895	75.8011	85.1052	92.8215
RLTA1_RS03165	16.4946	-0.700076	0.697596	-1.00356	0.315593	0.399643	8	10	5	8	21	68	12.9225	16.3506	8.31584	5.05341	11.2403	45.0847
RLTA1_RS03170	40.3419	0.0794055	0.305192	0.260182	0.794723	0.840102	25	30	21	48	79	68	40.3828	49.0519	34.9265	30.3205	42.285	45.0847
RLTA1_RS03175	45.3272	-0.554557	0.343153	-1.61606	0.106081	0.159075	15	23	29	72	80	111	24.2297	37.6064	48.2319	45.4807	42.8202	73.5942
RLTA1_RS03180	104.567	0.337053	0.219213	1.53756	0.124156	0.182408	90	61	63	144	159	153	145.378	99.7388	104.78	90.9614	85.1052	101.441
RLTA1_RS03185	186.222	0.643899	0.164262	3.91995	8.86e-05	0.000293646	134	151	131	228	267	225	216.452	246.894	217.875	144.022	142.912	149.177
RLTA1_RS03190	183.974	0.483514	0.164045	2.94745	0.00320409	0.00736824	131	128	134	230	302	231	211.606	209.288	222.864	145.286	161.646	153.155
RLTA1_RS03195	39.2623	-2.25314	0.385989	-5.83731	5.3e-09	3.65e-08	8	9	8	92	151	84	12.9225	14.7156	13.3053	58.1142	80.8232	55.6929
RLTA1_RS03200	283.602	-1.24765	0.163867	-7.61378	2.66e-14	3.26e-13	112	91	105	652	770	563	180.915	148.791	174.633	411.853	412.145	373.275
RLTA1_RS03205	196.997	-1.35654	0.190097	-7.13606	9.6e-13	1.03e-11	77	70	56	432	584	399	124.379	114.454	93.1374	272.884	312.588	264.541
RLTA1_RS03215	2092.75	1.17131	0.132807	8.81964	1.15e-18	2.15e-17	1750	1822	1737	1984	2168	2184	2826.79	2979.08	2888.92	1253.25	1160.43	1448.02
RLTA1_RS03220	71.9744	0.611693	0.283252	2.15953	0.0308089	0.0545155	44	58	57	74	85	119	71.0737	94.8336	94.8005	46.744	45.4965	78.8983
RLTA1_RS03225	122.569	0.436635	0.240345	1.8167	0.0692625	0.110001	91	82	85	149	150	209	146.993	134.075	141.369	94.1198	80.2879	138.569
RLTA1_RS03230	1394.55	-0.620677	0.142038	-4.36978	1.24e-05	4.88e-05	641	691	681	2627	3564	2266	1035.41	1129.83	1132.62	1659.41	1907.64	1502.38
RLTA1_RS03235	600.226	-0.432063	0.126832	-3.40657	0.000657835	0.00178805	316	301	319	1061	1310	1051	510.438	492.154	530.55	670.208	701.181	696.824
RLTA1_RS03240	2496.17	0.703927	0.11681	6.02625	1.68e-09	1.23e-08	1830	1971	1865	2978	3770	2711	2956.02	3222.71	3101.81	1881.13	2017.9	1797.42
RLTA1_RS03245	1131.08	1.37617	0.162271	8.48065	2.24e-17	3.76e-16	929	1106	956	837	1181	1096	1500.62	1808.38	1589.99	528.713	632.134	726.66
RLTA1_RS03250	361.874	-0.121517	0.162472	-0.747927	0.454504	0.541191	215	216	204	518	695	652	347.292	353.174	339.286	327.208	372.001	432.283
RLTA1_RS03255	1725.42	-0.60738	0.155985	-3.89384	9.87e-05	0.000324293	967	691	848	3360	3612	3310	1562.01	1129.83	1410.37	2122.43	1933.33	2194.57
RLTA1_RS03260	1649.24	0.0243125	0.134579	0.180656	0.856637	0.888618	1053	1013	981	2749	2665	2630	1700.92	1656.32	1631.57	1736.48	1426.45	1743.72
RLTA1_RS03265	1520.83	1.05959	0.125066	8.47229	2.41e-17	4.03e-16	1272	1251	1242	1574	1673	1613	2054.68	2045.46	2065.65	994.258	895.478	1069.44
RLTA1_RS03270	790.722	0.582534	0.133787	4.35418	1.34e-05	5.21e-05	552	638	547	953	1176	1008	891.651	1043.17	909.753	601.987	629.457	668.315
RLTA1_RS03275	439.867	0.792638	0.1381	5.73959	9.49e-09	6.33e-08	366	334	322	533	562	496	591.204	546.111	535.54	336.683	300.812	328.853
RLTA1_RS03280	287.84	0.627827	0.168416	3.72783	0.000193134	0.000593846	219	209	212	325	387	402	353.753	341.728	352.592	205.295	207.143	266.53
RLTA1_RS03285	369.104	0.0907974	0.183718	0.494221	0.62115	0.695149	217	235	245	447	708	620	350.522	384.24	407.476	282.359	378.959	411.067
RLTA1_RS03290	2302.73	1.23471	0.120112	10.2796	8.7e-25	2.72e-23	2033	2054	1836	2047	2535	2218	3283.93	3358.42	3053.58	1293.04	1356.87	1470.56
RLTA1_RS03295	765.121	-0.369076	0.16218	-2.27572	0.0228627	0.0418149	456	362	406	1368	1829	1122	736.582	591.893	675.246	864.133	978.977	743.898
RLTA1_RS03300	3835.29	0.197516	0.167479	1.17934	0.238261	0.316575	2448	2705	2354	6899	6290	4517	3954.28	4422.85	3915.1	4357.93	3366.74	2994.82
RLTA1_RS03305	20885	0.520274	0.191992	2.70987	0.00673092	0.0141638	15426	15376	14294	33691	33057	18857	24917.8	25140.7	23773.3	21281.8	17693.9	12502.4
RLTA1_RS03315	4116.14	0.657913	0.152095	4.32567	1.52e-05	5.87e-05	2908	3245	3074	5759	4981	4943	4697.32	5305.78	5112.58	3637.82	2666.09	3277.26
RLTA1_RS03320	7410.9	0.913405	0.122474	7.45793	8.79e-14	1.04e-12	5854	5884	5993	8762	8627	7947	9456.03	9620.71	9967.36	5534.75	4617.63	5268.95
RLTA1_RS03325	13097.4	0.807719	0.122974	6.56821	5.09e-11	4.46e-10	9998	10292	10243	14128	19786	13659	16149.9	16828.1	17035.8	8924.32	10590.5	9056.06
RLTA1_RS03330	3250.78	0.465133	0.139948	3.32361	0.0008886	0.002348	2353	2430	2127	4028	5850	3797	3800.83	3973.2	3537.56	2544.39	3131.23	2517.45
RLTA1_RS03335	143.002	-0.649544	0.181739	-3.57406	0.00035149	0.00102803	67	72	65	270	332	265	108.226	117.725	108.106	170.553	177.704	175.698
RLTA1_RS03340	988.949	-0.880069	0.182525	-4.82165	1.42e-06	6.56e-06	430	386	459	1571	2590	2211	694.584	631.134	763.394	992.363	1386.3	1465.92
RLTA1_RS03345	4281.93	0.219328	0.111057	1.97491	0.0482785	0.0805916	2723	2848	2865	6233	7084	6248	4398.49	4656.66	4764.97	3937.24	3791.73	4142.49
RLTA1_RS03350	1135.97	0.00361998	0.145295	0.0249147	0.980123	0.985076	701	676	706	2053	1857	1679	1132.33	1105.3	1174.2	1296.83	993.964	1113.2
RLTA1_RS03355	474.271	0.11777	0.169967	0.692901	0.488371	0.573958	281	332	291	855	773	620	453.902	542.841	483.982	540.083	413.75	411.067
RLTA1_RS03360	460.519	-0.491056	0.147436	-3.33065	0.000866449	0.00229591	255	235	212	899	1041	738	411.904	384.24	352.592	567.877	557.198	489.302
RLTA1_RS03365	1260.48	0.727069	0.133308	5.45407	4.92e-08	2.95e-07	904	998	976	1479	1947	1314	1460.24	1631.79	1623.25	934.249	1042.14	871.196
RLTA1_RS03370	944.746	0.761813	0.118169	6.44679	1.14e-10	9.69e-10	747	737	694	1107	1362	1017	1206.64	1205.04	1154.24	699.266	729.014	674.282
RLTA1_RS03375	404.18	-0.456046	0.175356	-2.60068	0.00930385	0.0188927	202	195	227	607	945	774	326.293	318.837	377.539	383.427	505.814	513.17
RLTA1_RS03380	102.024	-1.35946	0.265926	-5.11218	3.18e-07	1.66e-06	42	28	35	187	348	205	67.843	45.7818	58.2109	118.123	186.268	135.917
RLTA1_RS03385	167.169	0.288766	0.171137	1.68734	0.0915376	0.139613	122	105	110	230	298	221	197.068	171.682	182.948	145.286	159.505	146.525
RLTA1_RS03390	305.776	-0.882321	0.215438	-4.09546	4.21e-05	0.00014971	137	110	147	632	907	459	221.298	179.857	244.486	399.219	485.474	304.322
RLTA1_RS03395	3266.18	-0.045164	0.179336	-0.25184	0.801165	0.844902	2040	1881	1969	6015	6851	3748	3295.23	3075.55	3274.78	3799.53	3667.02	2484.96
RLTA1_RS03400	282.03	0.164039	0.154104	1.06447	0.287117	0.36928	180	199	167	411	475	429	290.756	325.378	277.749	259.619	254.245	284.432
RLTA1_RS03405	1484.92	1.32128	0.126086	10.4792	1.08e-25	3.52e-24	1404	1173	1309	1384	1534	1284	2267.9	1917.93	2177.09	874.24	821.078	851.306
RLTA1_RS03410	31.2967	0.0917725	0.34029	0.269689	0.7874	0.834006	18	22	19	56	41	51	29.0756	35.9714	31.6002	35.3739	21.9454	33.8135
RLTA1_RS03415	20.2297	0.464185	0.491856	0.943742	0.345302	0.431844	18	16	9	13	27	43	29.0756	26.161	14.9685	8.21179	14.4518	28.5095
RLTA1_RS03420	55.3002	0.568065	0.265969	2.13583	0.032693	0.0574396	43	43	35	58	80	82	69.4584	70.3077	58.2109	36.6372	42.8202	54.3669
RLTA1_RS03425	305.518	0.469474	0.155416	3.02077	0.00252135	0.00596165	225	216	209	457	450	361	363.445	353.174	347.602	288.676	240.864	239.347
RLTA1_RS03430	895.213	0.490923	0.286672	1.71249	0.0868057	0.13336	715	616	587	1636	1515	586	1154.95	1007.2	976.279	1033.42	810.908	388.524
RLTA1_RS03435	967.162	1.46571	0.28484	5.14572	2.66e-07	1.41e-06	906	950	748	1064	1130	400	1463.47	1553.31	1244.05	672.103	604.836	265.204
RLTA1_RS03440	177.83	1.09303	0.195277	5.59733	2.18e-08	1.38e-07	131	163	149	184	176	197	211.606	266.515	247.812	116.228	94.2045	130.613
RLTA1_RS03445	242.767	0.474729	0.166319	2.85433	0.0043128	0.00959763	158	196	163	322	353	328	255.219	320.472	271.096	203.4	188.944	217.468
RLTA1_RS03450	144.784	0.587441	0.218983	2.68259	0.00730544	0.0152384	79	121	118	207	212	155	127.61	197.843	196.254	130.757	113.474	102.767
RLTA1_RS03455	351.479	0.568383	0.176045	3.22863	0.00124385	0.00317274	205	281	282	479	516	408	331.139	459.453	469.013	302.573	276.19	270.508
RLTA1_RS03460	159.965	0.468133	0.205128	2.28215	0.0224808	0.0412355	101	134	105	252	220	190	163.146	219.098	174.633	159.182	117.756	125.972
RLTA1_RS03465	199.391	0.322912	0.158267	2.04029	0.0413212	0.0703441	142	131	133	288	325	265	229.374	214.193	221.201	181.923	173.957	175.698
RLTA1_RS03470	61.2248	0.0539867	0.298976	0.180572	0.856704	0.888618	36	37	41	76	89	128	58.1512	60.4973	68.1899	48.0074	47.6375	84.8654
RLTA1_RS03475	30.4506	-0.60883	0.437065	-1.393	0.16362	0.230839	13	13	18	43	43	91	20.999	21.2558	29.937	27.1621	23.0159	60.334
RLTA1_RS03480	114.535	0.435119	0.206889	2.10315	0.0354525	0.0616345	87	70	84	168	155	156	140.532	114.454	139.706	106.122	82.9642	103.43
RLTA1_RS03485	86.9217	-0.961283	0.24038	-3.99902	6.36e-05	0.000217896	42	26	40	195	197	175	67.843	42.5116	66.5267	123.177	105.445	116.027
RLTA1_RS03490	804.894	-0.123749	0.206821	-0.598338	0.549614	0.632897	490	474	448	1463	1886	881	791.502	775.02	745.099	924.142	1009.49	584.112
RLTA1_RS03495	5601.98	0.210929	0.111723	1.88797	0.0590306	0.0960075	3628	3932	3453	8427	9702	7637	5860.35	6429.07	5742.92	5323.14	5193.02	5063.41
RLTA1_RS03500	623.918	-0.216423	0.131799	-1.64208	0.100574	0.151799	341	346	370	1007	1315	1013	550.821	565.732	615.372	636.098	703.857	671.63
RLTA1_RS03505	4437.75	0.255527	0.117923	2.16689	0.0302431	0.0536362	3010	2934	2904	6976	7421	5669	4862.08	4797.27	4829.84	4406.57	3972.11	3758.61
RLTA1_RS03510	2071.15	0.716902	0.13797	5.19605	2.04e-07	1.1e-06	1591	1484	1641	2407	2639	2667	2569.96	2426.43	2729.26	1520.44	1412.53	1768.25
RLTA1_RS03515	1407.5	0.363983	0.128899	2.82378	0.00474611	0.0104417	995	958	949	2155	2102	1820	1607.23	1566.39	1578.35	1361.26	1125.1	1206.68
RLTA1_RS03520	263.357	-0.433658	0.188872	-2.29604	0.0216735	0.039923	153	130	128	447	680	394	247.143	212.558	212.885	282.359	363.972	261.226
RLTA1_RS03525	3170.46	0.229171	0.207579	1.10402	0.269585	0.351091	2148	1994	2126	4549	7101	3141	3469.69	3260.32	3535.89	2873.5	3800.83	2082.52
RLTA1_RS03530	603.219	0.703279	0.140266	5.0139	5.33e-07	2.66e-06	487	445	438	724	942	626	786.656	727.603	728.467	457.334	504.208	415.045
RLTA1_RS03535	17.6582	-1.26404	0.462629	-2.73229	0.00628959	0.0133767	5	5	9	35	50	39	8.07655	8.17531	14.9685	22.1087	26.7626	25.8574
RLTA1_RS03540	596.203	0.449977	0.130726	3.44213	0.000577144	0.00158795	434	400	427	851	915	731	701.045	654.025	710.173	537.556	489.756	484.661
RLTA1_RS03545	835.311	-0.294314	0.1629	-1.80671	0.0708076	0.111944	437	529	409	1273	1722	1561	705.891	864.948	680.235	804.124	921.705	1034.96
RLTA1_RS03550	26.7951	0.0511123	0.34779	0.146963	0.883161	0.908346	21	17	12	43	45	42	33.9215	27.7961	19.958	27.1621	24.0864	27.8465
RLTA1_RS03555	51.7457	0.0982736	0.272449	0.360705	0.71832	0.775683	37	29	32	66	91	90	59.7665	47.4168	53.2214	41.6906	48.708	59.671
RLTA1_RS03560	1990.12	1.01425	0.153341	6.61434	3.73e-11	3.31e-10	1699	1769	1413	2303	2557	1705	2744.41	2892.43	2350.06	1454.75	1368.64	1130.43
RLTA1_RS03565	613.863	-0.115135	0.172505	-0.667428	0.504499	0.58933	367	329	383	935	1037	1161	592.819	537.936	636.993	590.617	555.057	769.755
RLTA1_RS03570	581.313	0.458878	0.157071	2.92147	0.00348381	0.00794328	435	409	389	872	770	764	702.66	668.741	646.972	550.822	412.145	506.54
RLTA1_RS03575	851.653	0.170087	0.127117	1.33803	0.180886	0.25179	539	592	521	1322	1419	1222	870.652	967.957	866.51	835.076	759.524	810.199
RLTA1_RS03580	527.282	0.18669	0.179287	1.04129	0.297741	0.380428	344	367	318	783	1101	596	555.667	600.068	528.887	494.602	589.313	395.154
RLTA1_RS03590	43.1159	-1.76043	0.347839	-5.06106	4.17e-07	2.12e-06	11	14	11	131	117	82	17.7684	22.8909	18.2948	82.7496	62.6246	54.3669
RLTA1_RS03595	2178.39	1.54713	0.150392	10.2873	8.04e-25	2.53e-23	2125	1903	1920	2017	1752	1691	3432.53	3111.52	3193.28	1274.09	937.763	1121.15
RLTA1_RS03600	2534.33	0.126931	0.136886	0.927274	0.353784	0.440395	1657	1668	1523	3473	4323	4165	2676.57	2727.28	2533	2193.81	2313.9	2761.44
RLTA1_RS03605	2444.71	-0.325139	0.112411	-2.8924	0.00382312	0.0086349	1323	1368	1285	4135	5004	4324	2137.06	2236.77	2137.17	2611.98	2678.4	2866.86
RLTA1_RS03610	466.51	0.349201	0.143786	2.42862	0.0151565	0.0292175	302	332	323	711	708	608	487.824	542.841	537.203	449.122	378.959	403.111
RLTA1_RS03615	90.2425	0.515496	0.234347	2.19971	0.0278273	0.0498342	82	64	49	105	150	115	132.455	104.644	81.4952	66.326	80.2879	76.2462
RLTA1_RS03620	126.189	0.0953783	0.190157	0.501576	0.615966	0.692017	82	82	75	202	242	164	132.455	134.075	124.738	127.599	129.531	108.734
RLTA1_RS03625	612.427	0.284379	0.160141	1.7758	0.0757662	0.118726	422	394	416	1033	977	726	681.661	644.215	691.878	652.522	522.942	481.346
RLTA1_RS03630	519.634	0.524687	0.140051	3.74641	0.000179387	0.000555477	353	416	354	655	781	674	570.205	680.186	588.761	413.748	418.032	446.869
RLTA1_RS03635	54.3389	-0.953692	0.296435	-3.2172	0.00129446	0.00328979	29	24	15	119	151	89	46.844	39.2415	24.9475	75.1695	80.8232	59.008
RLTA1_RS03640	209.662	-0.24058	0.224943	-1.06952	0.284837	0.366701	119	126	107	332	327	448	192.222	206.018	177.959	209.717	175.028	297.029
RLTA1_RS03645	55.6433	-0.364937	0.283198	-1.28863	0.197527	0.270401	34	28	27	104	89	113	54.9206	45.7818	44.9055	65.6943	47.6375	74.9202
RLTA1_RS03650	257.916	0.0581286	0.160965	0.361126	0.718005	0.77549	157	174	151	364	473	415	253.604	284.501	251.138	229.93	253.175	275.149
RLTA1_RS03655	48.0208	0.0934458	0.293411	0.318481	0.75012	0.803074	31	34	26	55	106	72	50.0746	55.5921	43.2424	34.7422	56.7368	47.7368
RLTA1_RS03660	480.956	-0.12899	0.197115	-0.654389	0.512861	0.597468	327	220	295	648	1049	809	528.207	359.714	490.634	409.326	561.48	536.376
RLTA1_RS03665	998.585	-0.663776	0.163322	-4.06422	4.82e-05	0.000169428	470	442	503	1624	2285	2148	759.196	722.698	836.573	1025.84	1223.05	1424.15
RLTA1_RS03670	1792.63	-0.507411	0.134872	-3.76217	0.000168446	0.000524867	956	818	938	3042	3970	3420	1544.24	1337.48	1560.05	1921.56	2124.95	2267.5
RLTA1_RS03675	686.69	-0.845246	0.186573	-4.53038	5.89e-06	2.44e-05	293	283	323	1121	1597	1635	473.286	462.723	537.203	708.109	854.799	1084.02
RLTA1_RS03680	1282.23	-0.57755	0.159778	-3.6147	0.000300696	0.000889941	690	536	659	2099	3104	2442	1114.56	876.394	1096.03	1325.89	1661.42	1619.07
RLTA1_RS03685	717.944	0.524294	0.12686	4.13284	3.58e-05	0.000129164	542	526	484	961	1034	915	875.498	860.043	804.973	607.041	553.451	606.655
RLTA1_RS03690	834.143	0.431623	0.179781	2.40082	0.0163582	0.031257	562	598	594	988	1145	1349	907.805	977.768	987.921	624.096	612.864	894.401
RLTA1_RS03695	1854.74	-0.523337	0.171814	-3.04596	0.00231939	0.0055292	860	895	1030	3610	3300	3795	1389.17	1463.38	1713.06	2280.35	1766.33	2516.13
RLTA1_RS03700	1284.49	-0.647765	0.206875	-3.13119	0.00174098	0.00428839	600	504	727	2502	2273	2877	969.186	824.072	1209.12	1580.45	1216.63	1907.48
RLTA1_RS03705	5545.85	-0.136413	0.202238	-0.674515	0.499984	0.584939	3014	3173	3484	9172	7916	11151	4868.55	5188.05	5794.48	5793.73	4237.06	7393.23
RLTA1_RS03710	883.565	1.10845	0.161144	6.87864	6.04e-12	5.87e-11	699	751	760	830	910	1009	1129.1	1227.93	1264.01	524.291	487.08	668.978
RLTA1_RS03720	39.6963	-0.159069	0.334753	-0.475181	0.634658	0.707196	29	22	18	63	103	46	46.844	35.9714	29.937	39.7956	55.131	30.4985
RLTA1_RS03725	99.8061	-1.72538	0.237532	-7.26378	3.76e-13	4.21e-12	33	24	28	231	315	219	53.3052	39.2415	46.5687	145.917	168.605	145.199
RLTA1_RS03730	23.6045	-0.6239	0.395809	-1.57627	0.114964	0.170524	9	8	17	45	60	38	14.5378	13.0805	28.2738	28.4254	32.1152	25.1944
RLTA1_RS03735	215.041	0.0683112	0.227606	0.300129	0.764079	0.814136	153	137	114	356	476	226	247.143	224.004	189.601	224.877	254.78	149.84
RLTA1_RS03740	50.7369	-0.257001	0.32183	-0.798561	0.424545	0.511202	37	26	22	94	129	56	59.7665	42.5116	36.5897	59.3776	69.0476	37.1286
RLTA1_RS03745	112.182	0.408851	0.221512	1.84573	0.064932	0.104218	93	82	60	156	201	125	150.224	134.075	99.79	98.5415	107.586	82.8763
RLTA1_RS03750	70.9779	-0.404428	0.247815	-1.63198	0.102684	0.154648	40	38	34	104	162	136	64.6124	62.1324	56.5477	65.6943	86.7109	90.1695
RLTA1_RS03760	723.912	0.151945	0.123764	1.2277	0.219561	0.29545	464	487	445	1133	1251	1014	749.504	796.276	740.11	715.689	669.601	672.293
RLTA1_RS03765	1223.8	0.0951536	0.177499	0.53608	0.591903	0.671158	846	780	692	2036	2514	1385	1366.55	1275.35	1150.91	1286.09	1345.63	918.27
RLTA1_RS03775	1205.36	-0.291993	0.17082	-1.70936	0.087385	0.134161	708	615	663	2123	2934	1612	1143.64	1005.56	1102.68	1341.05	1570.43	1068.77
RLTA1_RS03780	257.009	0.585184	0.159306	3.67334	0.0002394	0.00072235	182	185	198	317	423	286	293.987	302.487	329.307	200.241	226.412	189.621
RLTA1_RS03785	279.082	-0.857159	0.210807	-4.06609	4.78e-05	0.000168257	126	120	118	533	857	427	203.529	196.208	196.254	336.683	458.712	283.106
RLTA1_RS03790	288.43	-0.0744866	0.172359	-0.432159	0.665626	0.732871	165	204	146	433	564	471	266.526	333.553	242.822	273.516	301.883	312.278
RLTA1_RS03820	267.152	0.203466	0.163221	1.24657	0.212557	0.287526	164	193	167	363	512	364	264.911	315.567	277.749	229.298	274.049	241.336
RLTA1_RS03830	10.1273	-0.0733575	0.654931	-0.112008	0.910817	0.93074	2	5	11	7	25	20	3.23062	8.17531	18.2948	4.42173	13.3813	13.2602
RLTA1_RS03860	58.6568	-0.581243	0.254584	-2.28311	0.0224241	0.0411533	24	31	31	110	128	110	38.7675	50.6869	51.5582	69.4844	68.5124	72.9312
RLTA1_RS03865	577.082	-0.0257576	0.184701	-0.139456	0.88909	0.913229	346	301	400	949	1253	718	558.897	492.154	665.267	599.461	670.672	476.042
RLTA1_RS03870	1242.38	-0.946661	0.184177	-5.13995	2.75e-07	1.45e-06	569	435	551	2402	3724	2107	919.112	711.252	916.405	1517.29	1993.28	1396.96
RLTA1_RS03875	729.937	0.492146	0.16345	3.01099	0.00260401	0.00611557	538	459	565	1006	959	1013	869.037	750.494	939.69	635.466	513.307	671.63
RLTA1_RS03880	901.795	0.075426	0.146039	0.516479	0.60552	0.683481	558	646	492	1325	1610	1412	901.343	1056.25	818.278	836.971	861.757	936.171
RLTA1_RS03885	21.5469	-0.473989	0.438222	-1.08162	0.279423	0.361401	14	10	9	30	36	56	22.6143	16.3506	14.9685	18.9503	19.2691	37.1286
RLTA1_RS03890	196.569	-0.722302	0.175061	-4.126	3.69e-05	0.000132857	97	86	89	378	503	341	156.685	140.615	148.022	238.774	269.232	226.087
RLTA1_RS03895	83.7841	-0.94351	0.276641	-3.4106	0.000648202	0.001766	31	47	27	143	193	207	50.0746	76.848	44.9055	90.3297	103.304	137.243
RLTA1_RS03900	627.893	-1.37962	0.161313	-8.55242	1.21e-17	2.08e-16	214	226	199	1319	1974	1254	345.676	369.524	330.97	833.181	1056.59	831.415
RLTA1_RS03905	47.9109	0.340321	0.265161	1.28345	0.199334	0.272445	30	37	31	65	75	69	48.4593	60.4973	51.5582	41.059	40.144	45.7477
RLTA1_RS03910	36.9675	1.21963	0.386275	3.15742	0.00159171	0.00396418	42	37	16	26	36	47	67.843	60.4973	26.6107	16.4236	19.2691	31.1615
RLTA1_RS03915	94.7688	0.966063	0.226847	4.25865	2.06e-05	7.73e-05	98	67	65	95	119	104	158.3	109.549	108.106	60.0092	63.6951	68.9531
RLTA1_RS03920	287.122	2.86313	0.177764	16.1064	2.3e-58	6.96e-56	358	293	275	99	138	108	578.281	479.073	457.371	62.5359	73.8649	71.6052
RLTA1_RS03930	357.644	-0.706809	0.159138	-4.44148	8.93e-06	3.59e-05	168	167	163	737	896	581	271.372	273.056	271.096	465.545	479.586	385.209
RLTA1_RS03940	127.239	0.901405	0.220526	4.08753	4.36e-05	0.000154373	91	87	125	125	158	155	146.993	142.25	207.896	78.9595	84.5699	102.767
RLTA1_RS03945	1717	-0.45602	0.162695	-2.80292	0.00506428	0.0110336	924	857	872	3267	4289	2411	1492.55	1401.25	1450.28	2063.69	2295.7	1598.52
RLTA1_RS03955	987.69	-0.0234774	0.123239	-0.190503	0.848915	0.883039	581	608	605	1677	1770	1479	938.495	994.118	1006.22	1059.32	947.397	980.593
RLTA1_RS03960	447.76	0.199766	0.174434	1.14523	0.252115	0.331816	265	358	254	661	718	677	428.057	585.353	422.445	417.538	384.311	448.858
RLTA1_RS03970	247.12	0.03234	0.162001	0.199628	0.841771	0.877575	170	134	154	379	481	356	274.603	219.098	256.128	239.405	257.457	236.032
RLTA1_RS03975	129.45	0.617115	0.251053	2.45811	0.0139671	0.0271199	84	125	78	194	145	161	135.686	204.383	129.727	122.545	77.6117	106.745
RLTA1_RS03980	85.2565	0.549916	0.252542	2.17752	0.0294416	0.0523481	63	73	50	113	156	79	101.765	119.36	83.1584	71.3794	83.4994	52.3778
RLTA1_RS03985	138.277	0.549729	0.218209	2.51928	0.0117595	0.0233081	103	94	104	220	207	131	166.377	153.696	172.969	138.969	110.797	86.8544
RLTA1_RS03990	191.108	0.63097	0.194976	3.23614	0.00121156	0.00310519	157	142	127	267	302	180	253.604	232.179	211.222	168.658	161.646	119.342
RLTA1_RS03995	101.415	0.7555	0.223486	3.38052	0.000723498	0.0019528	69	71	93	138	136	100	111.456	116.089	154.675	87.1713	72.7944	66.3011
RLTA1_RS04000	243.08	-0.189948	0.178924	-1.06162	0.28841	0.370542	135	156	125	371	456	451	218.067	255.07	207.896	234.352	244.075	299.018
RLTA1_RS04005	44.2791	-0.10674	0.292967	-0.364341	0.715603	0.773736	29	24	25	71	70	84	46.844	39.2415	41.5792	44.849	37.4677	55.6929
RLTA1_RS04010	33.6589	-0.171625	0.444264	-0.386313	0.699265	0.761001	29	7	22	37	61	77	46.844	11.4454	36.5897	23.372	32.6504	51.0518
RLTA1_RS04015	54.0054	-0.293947	0.266574	-1.10269	0.270164	0.351562	29	29	31	92	129	77	46.844	47.4168	51.5582	58.1142	69.0476	51.0518
RLTA1_RS04020	88.5729	-0.0109974	0.312195	-0.035226	0.971899	0.978789	49	72	41	126	235	92	79.1502	117.725	68.1899	79.5912	125.784	60.997
RLTA1_RS04025	108.858	0.137073	0.248392	0.551843	0.581056	0.661877	60	76	73	153	251	120	96.9186	124.265	121.411	96.6465	134.348	79.5613
RLTA1_RS04030	21.2962	-1.3457	0.518214	-2.59681	0.00940936	0.0190902	10	7	5	36	35	76	16.1531	11.4454	8.31584	22.7403	18.7338	50.3888
RLTA1_RS04035	185.67	-0.780229	0.189388	-4.11974	3.79e-05	0.000136099	73	75	102	366	447	352	117.918	122.63	169.643	231.193	239.258	233.38
RLTA1_RS04040	216.95	1.84718	0.189507	9.74728	1.89e-22	5.02e-21	216	209	197	122	170	174	348.907	341.728	327.644	77.0645	90.993	115.364
RLTA1_RS04045	670.866	3.01839	0.155325	19.4328	4.08e-84	3.55e-81	796	719	674	215	254	258	1285.79	1175.61	1120.97	135.81	135.954	171.057
RLTA1_RS04050	380.89	-0.630138	0.180543	-3.49024	0.000482593	0.0013595	172	208	168	763	978	577	277.833	340.093	279.412	481.969	523.477	382.557
RLTA1_RS04055	103.361	-0.623666	0.214156	-2.91221	0.00358881	0.00816662	48	46	55	218	237	168	77.5349	75.2129	91.4742	137.705	126.855	111.386
RLTA1_RS04060	379.213	0.16472	0.193141	0.852851	0.393742	0.480596	268	233	234	566	815	420	432.903	380.97	389.181	357.529	436.231	278.465
RLTA1_RS04065	124.24	0.15806	0.184201	0.858083	0.390847	0.477732	81	82	77	193	209	179	130.84	134.075	128.064	121.914	111.868	118.679
RLTA1_RS04070	706.98	0.342515	0.148745	2.3027	0.021296	0.039293	465	460	522	1115	1075	891	751.119	752.129	868.173	704.319	575.397	590.743
RLTA1_RS04075	146.588	-0.3249	0.237765	-1.36648	0.171789	0.240512	103	67	69	246	374	201	166.377	109.549	114.759	155.392	200.185	133.265
RLTA1_RS04080	284.524	0.143538	0.148794	0.964676	0.334707	0.420787	185	179	183	459	481	398	298.832	292.676	304.36	289.939	257.457	263.878
RLTA1_RS04085	287.751	0.129863	0.151266	0.858503	0.390615	0.477533	193	176	182	461	524	381	311.755	287.771	302.696	291.203	280.472	252.607
RLTA1_RS04095	299.991	1.70261	0.186072	9.1503	5.68e-20	1.22e-18	279	270	291	230	207	253	450.672	441.467	483.982	145.286	110.797	167.742
RLTA1_RS04100	66.5677	1.59042	0.248265	6.40613	1.49e-10	1.25e-09	69	49	65	51	58	55	111.456	80.1181	108.106	32.2155	31.0447	36.4656
RLTA1_RS04105	1427.86	0.974351	0.211028	4.61717	3.89e-06	1.66e-05	1250	1024	1193	1987	1743	1058	2019.14	1674.3	1984.16	1255.14	932.946	701.465
RLTA1_RS04110	138.039	0.180144	0.191798	0.939239	0.347608	0.434027	98	88	83	186	275	186	158.3	143.886	138.043	117.492	147.195	123.32
RLTA1_RS04115	674.151	-0.219043	0.131383	-1.66721	0.0954722	0.144947	371	371	399	1194	1388	1023	599.28	606.608	663.604	754.221	742.931	678.26
RLTA1_RS04125	332.851	-0.565277	0.155508	-3.63503	0.000277952	0.000828972	185	151	156	596	727	643	298.832	246.894	259.454	376.479	389.129	426.316
RLTA1_RS04130	172.151	-0.598563	0.17529	-3.41469	0.000638541	0.00174173	91	81	79	306	401	323	146.993	132.44	131.39	193.293	214.636	214.152
RLTA1_RS04135	341.574	-0.00427748	0.174009	-0.024582	0.980388	0.9852	219	188	218	536	740	439	353.753	307.392	362.571	338.578	396.087	291.062
RLTA1_RS04140	75.1385	0.00980282	0.225173	0.0435346	0.965275	0.973527	45	41	52	123	137	111	72.689	67.0376	86.4847	77.6962	73.3296	73.5942
RLTA1_RS04150	38.8371	0.693544	0.303426	2.28571	0.0222712	0.0409157	36	26	26	38	56	53	58.1512	42.5116	43.2424	24.0037	29.9742	35.1396
RLTA1_RS04155	21.4715	0.204151	0.405144	0.503897	0.614334	0.690741	15	15	12	32	25	40	24.2297	24.5259	19.958	20.2136	13.3813	26.5204
RLTA1_RS04160	18.0456	-0.624741	0.452041	-1.38204	0.166958	0.234944	9	10	7	24	40	44	14.5378	16.3506	11.6422	15.1602	21.4101	29.1725
RLTA1_RS04165	526.642	0.612369	0.256154	2.39063	0.0168195	0.0320212	423	324	419	475	645	912	683.276	529.76	696.867	300.046	345.238	604.666
RLTA1_RS04170	893.517	-0.216927	0.148713	-1.4587	0.144648	0.208251	544	498	473	1631	1925	1238	878.729	814.261	786.678	1030.26	1030.36	820.807
RLTA1_RS04175	91.9739	-0.352726	0.222172	-1.58762	0.112371	0.167319	53	50	45	143	188	179	85.6115	81.7531	74.8425	90.3297	100.628	118.679
RLTA1_RS04190	1677.3	0.473221	0.138505	3.41664	0.000633986	0.00173134	1206	1295	1073	2383	2719	1890	1948.06	2117.41	1784.58	1505.28	1455.35	1253.09
RLTA1_RS04195	328.623	-0.0173439	0.151154	-0.114743	0.908648	0.929069	192	203	203	563	561	507	310.14	331.918	337.623	355.634	300.277	336.146
RLTA1_RS04200	76.2182	0.15332	0.219147	0.699621	0.484164	0.56988	47	50	50	120	134	104	75.9196	81.7531	83.1584	75.8011	71.7239	68.9531
RLTA1_RS04205	261.472	0.621974	0.161215	3.85804	0.000114298	0.000370405	207	180	194	300	428	300	334.369	294.311	322.654	189.503	229.088	198.903
RLTA1_RS04210	480.544	-0.685809	0.158665	-4.32236	1.54e-05	5.95e-05	230	220	225	795	1204	952	371.521	359.714	374.213	502.183	644.444	631.186
RLTA1_RS04215	1524.88	-0.0956101	0.140246	-0.68173	0.495409	0.580759	831	973	896	2221	3182	2443	1342.32	1590.92	1490.2	1402.95	1703.17	1619.74
RLTA1_RS04220	536.629	-0.190394	0.168398	-1.13061	0.258218	0.33844	330	302	287	964	1198	702	533.052	493.789	477.329	608.936	641.233	465.434
RLTA1_RS04225	304.086	-0.538974	0.149555	-3.60384	0.000313549	0.000924052	154	142	158	563	650	569	248.758	232.179	262.78	355.634	347.914	377.253
RLTA1_RS04230	326.879	0.554982	0.151966	3.65201	0.000260199	0.000780373	263	238	212	418	465	425	424.827	389.145	352.592	264.041	248.893	281.78
RLTA1_RS04235	167.306	0.166114	0.204994	0.810333	0.417749	0.504888	108	113	103	206	277	294	174.454	184.762	171.306	130.125	148.265	194.925
RLTA1_RS04240	489.102	-0.269201	0.136621	-1.97043	0.0487894	0.0812885	284	266	263	839	1068	757	458.748	434.927	437.413	529.976	571.65	501.899
RLTA1_RS04245	456.009	-0.00630366	0.147494	-0.0427385	0.96591	0.973949	244	305	284	744	852	671	394.136	498.694	472.34	469.967	456.035	444.88
RLTA1_RS04250	332.486	-0.335894	0.184283	-1.82271	0.0683473	0.108896	197	168	174	570	830	465	318.216	274.691	289.391	360.055	444.26	308.3
RLTA1_RS04255	399.282	-0.377101	0.14888	-2.53292	0.0113117	0.022523	240	206	191	737	865	641	387.675	336.823	317.665	465.545	462.994	424.99
RLTA1_RS04260	29.6442	-0.840978	0.39371	-2.13604	0.0326765	0.0574252	11	19	9	71	81	39	17.7684	31.0662	14.9685	44.849	43.3555	25.8574
RLTA1_RS04265	212.666	0.00225374	0.175603	0.0128343	0.98976	0.992326	128	150	112	317	385	349	206.76	245.259	186.275	200.241	206.072	231.391
RLTA1_RS04270	75.0749	0.646982	0.224448	2.88254	0.00394483	0.00888959	56	56	56	95	120	77	90.4574	91.5635	93.1374	60.0092	64.2303	51.0518
RLTA1_RS04275	23.7575	0.164656	0.394744	0.417122	0.676589	0.741808	16	10	20	25	50	37	25.845	16.3506	33.2633	15.7919	26.7626	24.5314
RLTA1_RS04280	33.1504	-0.765143	0.325957	-2.34737	0.0189064	0.035426	17	13	15	61	79	67	27.4603	21.2558	24.9475	38.5322	42.285	44.4217
RLTA1_RS04285	182.209	0.546407	0.182092	3.00071	0.0026935	0.00630234	124	148	124	233	245	251	200.299	241.989	206.233	147.181	131.137	166.416
RLTA1_RS04290	714.522	1.58693	0.167814	9.45646	3.19e-21	7.7e-20	570	766	627	547	605	606	920.727	1252.46	1042.81	345.527	323.828	401.785
RLTA1_RS04300	570.744	0.283754	0.149185	1.90203	0.0571679	0.0933916	411	390	348	866	1023	678	663.893	637.675	578.782	547.032	547.564	449.521
RLTA1_RS04305	27.3796	0.996951	0.347442	2.8694	0.00411247	0.00921071	29	21	17	25	37	29	46.844	34.3363	28.2738	15.7919	19.8044	19.2273
RLTA1_RS04310	35.6249	1.31533	0.312579	4.208	2.58e-05	9.53e-05	33	24	36	29	37	35	53.3052	39.2415	59.874	18.3186	19.8044	23.2054
RLTA1_RS04315	251.167	0.415985	0.176509	2.35674	0.0184362	0.0346288	153	205	168	322	444	308	247.143	335.188	279.412	203.4	237.652	204.207
RLTA1_RS04320	253.248	-0.665865	0.170815	-3.89817	9.69e-05	0.000319453	119	131	109	452	650	450	192.222	214.193	181.285	285.518	347.914	298.355
RLTA1_RS04325	284.661	-0.788598	0.184243	-4.28021	1.87e-05	7.08e-05	114	122	146	649	670	472	184.145	199.478	242.822	409.958	358.619	312.941
RLTA1_RS04330	445.64	-0.300577	0.158864	-1.89204	0.0584854	0.0952766	245	253	234	778	1044	641	395.751	413.671	389.181	491.444	558.804	424.99
RLTA1_RS04335	419.439	-0.120803	0.18087	-0.6679	0.504198	0.589176	224	256	256	730	934	527	361.83	418.576	425.771	461.124	499.926	349.407
RLTA1_RS04340	340.693	1.19525	0.183796	6.50312	7.87e-11	6.76e-10	244	340	284	320	343	356	394.136	555.921	472.34	202.136	183.592	236.032
RLTA1_RS04345	456.528	2.17243	0.164249	13.2265	6.17e-40	5.51e-38	413	505	450	287	267	262	667.123	825.707	748.425	181.291	142.912	173.709
RLTA1_RS04350	1061.18	2.38185	0.163158	14.5984	2.88e-48	4.08e-46	1206	1058	1001	452	746	512	1948.06	1729.9	1664.83	285.518	399.299	339.462
RLTA1_RS04355	1054.97	-0.483089	0.231147	-2.08996	0.0366212	0.0634129	552	566	495	1915	3092	1244	891.651	925.446	823.268	1209.66	1655	824.785
RLTA1_RS04360	269.34	-2.31573	0.215104	-10.7656	5e-27	1.91e-25	51	49	65	641	1009	604	82.3808	80.1181	108.106	404.904	540.07	400.458
RLTA1_RS04370	50.1348	-1.30574	0.297358	-4.39113	1.13e-05	4.45e-05	23	15	15	102	146	108	37.1521	24.5259	24.9475	64.431	78.1469	71.6052
RLTA1_RS04375	133.584	-0.519723	0.18571	-2.79857	0.00513291	0.0111727	63	68	70	242	293	245	101.765	111.184	116.422	152.866	156.829	162.438
RLTA1_RS04380	374.693	1.98836	0.160231	12.4093	2.33e-35	1.69e-33	362	377	357	265	238	239	584.742	616.419	593.751	167.394	127.39	158.46
RLTA1_RS04385	248.831	0.351629	0.232057	1.51527	0.129705	0.189604	140	208	163	406	451	238	226.143	340.093	271.096	256.461	241.399	157.797
RLTA1_RS04390	116.724	0.114045	0.194931	0.585052	0.558513	0.640707	67	74	81	187	196	171	108.226	120.995	134.717	118.123	104.91	113.375
RLTA1_RS04395	250.931	-0.603192	0.160022	-3.76943	0.00016362	0.000510972	123	120	122	512	574	418	198.683	196.208	202.906	323.418	307.235	277.138
RLTA1_RS04400	168.227	0.0081412	0.211679	0.0384602	0.969321	0.976899	90	108	111	278	366	198	145.378	176.587	184.612	175.606	195.903	131.276
RLTA1_RS04405	623.468	0.356539	0.178175	2.00106	0.0453862	0.0762755	385	527	371	783	1132	814	621.895	861.678	617.035	494.602	605.906	539.691
RLTA1_RS04410	333.9	0.264351	0.168954	1.56464	0.117668	0.174125	233	215	220	452	668	402	376.367	351.539	365.897	285.518	357.549	266.53
RLTA1_RS04420	905.452	0.515257	0.115751	4.45143	8.53e-06	3.43e-05	658	668	626	1170	1383	1142	1062.87	1092.22	1041.14	739.061	740.255	757.158
RLTA1_RS04425	93.2416	-0.86522	0.230027	-3.76138	0.00016898	0.00052606	34	41	46	208	232	159	54.9206	67.0376	76.5057	131.389	124.179	105.419
RLTA1_RS04430	630.924	-0.967563	0.132726	-7.28992	3.1e-13	3.48e-12	256	267	259	1242	1570	1327	413.519	436.562	430.76	784.542	840.347	879.815
RLTA1_RS04435	26.6533	-0.339272	0.445805	-0.761033	0.446637	0.533466	16	14	13	37	32	74	25.845	22.8909	21.6212	23.372	17.1281	49.0628
RLTA1_RS04440	20.2301	0.3238	0.410084	0.789595	0.429765	0.516461	9	13	19	29	27	32	14.5378	21.2558	31.6002	18.3186	14.4518	21.2163
RLTA1_RS04445	50.4289	0.531306	0.268924	1.97567	0.0481917	0.080466	34	36	39	59	69	75	54.9206	58.8623	64.8635	37.2689	36.9324	49.7258
RLTA1_RS04450	128.834	0.421759	0.248877	1.69465	0.0901418	0.137877	93	91	86	171	144	220	150.224	148.791	143.032	108.017	77.0764	145.862
RLTA1_RS04455	222.076	0.198126	0.184484	1.07395	0.282844	0.36479	140	156	139	331	447	259	226.143	255.07	231.18	209.085	239.258	171.72
RLTA1_RS04460	28.7763	-0.832129	0.367696	-2.26309	0.0236304	0.0430042	15	9	14	60	81	44	24.2297	14.7156	23.2843	37.9006	43.3555	29.1725
RLTA1_RS04465	231.129	0.028588	0.170005	0.16816	0.866457	0.895532	144	154	130	347	481	316	232.605	251.8	216.212	219.192	257.457	209.511
RLTA1_RS04470	324.369	0.600845	0.185993	3.23047	0.00123587	0.00315701	221	241	254	338	584	372	356.984	394.05	422.445	213.507	312.588	246.64
RLTA1_RS04475	265.479	0.432073	0.162159	2.6645	0.0077102	0.0160307	196	179	184	337	478	315	316.601	292.676	306.023	212.875	255.851	208.848
RLTA1_RS04480	89.86	0.38073	0.218058	1.746	0.080811	0.12545	60	52	74	125	145	117	96.9186	85.0233	123.074	78.9595	77.6117	77.5723
RLTA1_RS04485	208.44	0.958218	0.17324	5.53116	3.18e-08	1.96e-07	161	188	155	235	235	228	260.065	307.392	257.791	148.444	125.784	151.166
RLTA1_RS04490	156.085	-0.807332	0.244319	-3.30442	0.000951724	0.00249527	66	65	77	317	471	216	106.61	106.279	128.064	200.241	252.104	143.21
RLTA1_RS04495	533.109	-0.654498	0.205123	-3.19075	0.00141905	0.00356863	262	240	257	1086	1490	712	423.211	392.415	427.434	686	797.527	472.064
RLTA1_RS04500	141.172	-0.691341	0.254849	-2.71275	0.00667273	0.0140669	81	45	72	284	389	204	130.84	73.5778	119.748	179.396	208.213	135.254
RLTA1_RS04510	10.3609	0.305302	0.621628	0.491133	0.623332	0.697255	4	9	8	5	26	16	6.46124	14.7156	13.3053	3.15838	13.9166	10.6082
RLTA1_RS04515	104.175	-0.889283	0.252044	-3.52828	0.000418265	0.00119571	41	63	30	206	270	198	66.2277	103.009	49.895	130.125	144.518	131.276
RLTA1_RS04520	71.3435	-0.61654	0.343274	-1.79606	0.0724852	0.114053	24	47	32	97	132	192	38.7675	76.848	53.2214	61.2726	70.6534	127.298
RLTA1_RS04530	65.3615	-0.304308	0.263952	-1.15289	0.248956	0.328589	39	31	37	106	113	135	62.9971	50.6869	61.5372	66.9577	60.4836	89.5065
RLTA1_RS04535	28.0835	-0.415258	0.378694	-1.09655	0.272837	0.354002	12	16	16	36	57	65	19.3837	26.161	26.6107	22.7403	30.5094	43.0957
RLTA1_RS04540	60.6881	-0.348804	0.300769	-1.15971	0.246168	0.325466	43	32	23	79	132	126	69.4584	52.322	38.2529	49.9024	70.6534	83.5394
RLTA1_RS04545	52.2394	-0.930188	0.281256	-3.30727	0.00094211	0.00247286	26	25	15	107	134	100	41.9981	40.8766	24.9475	67.5894	71.7239	66.3011
RLTA1_RS04550	30.9963	0.0684408	0.365675	0.187163	0.851533	0.885101	19	23	16	45	39	63	30.6909	37.6064	26.6107	28.4254	20.8749	41.7697
RLTA1_RS04555	81.4375	-0.454842	0.302234	-1.50493	0.132342	0.193008	51	47	28	120	144	196	82.3808	76.848	46.5687	75.8011	77.0764	129.95
RLTA1_RS04565	97.3876	-0.0884609	0.206915	-0.427522	0.668999	0.735571	66	53	54	152	184	161	106.61	86.6583	89.811	96.0148	98.4865	106.745
RLTA1_RS04590	141.967	-0.908439	0.209505	-4.33612	1.45e-05	5.61e-05	74	57	50	260	349	309	119.533	93.1986	83.1584	164.236	186.803	204.87
RLTA1_RS04595	861.37	-0.227805	0.125072	-1.82139	0.0685473	0.10909	478	477	498	1531	1628	1432	772.118	779.925	828.257	967.096	871.391	949.431
RLTA1_RS04600	79.1375	-0.0565118	0.289249	-0.195374	0.8451	0.880254	48	48	46	91	131	173	77.5349	78.483	76.5057	57.4825	70.1181	114.701
RLTA1_RS04615	38.3758	-1.07993	0.341795	-3.15958	0.00157995	0.00394054	13	12	20	79	80	96	20.999	19.6208	33.2633	49.9024	42.8202	63.649
RLTA1_RS04620	119.029	0.548333	0.204649	2.67939	0.00737567	0.0153719	81	95	83	177	178	125	130.84	155.331	138.043	111.807	95.275	82.8763
RLTA1_RS04625	19.6061	-1.57695	0.458684	-3.43799	0.000586049	0.00160863	4	7	7	53	50	42	6.46124	11.4454	11.6422	33.4788	26.7626	27.8465
RLTA1_RS04640	12.5524	0.121749	0.493124	0.246893	0.804991	0.847737	6	12	6	18	25	17	9.69186	19.6208	9.979	11.3702	13.3813	11.2712
RLTA1_RS04645	84.4845	-0.312728	0.26749	-1.16912	0.242356	0.321297	56	32	50	123	163	175	90.4574	52.322	83.1584	77.6962	87.2462	116.027
RLTA1_RS04650	60.5432	-0.477379	0.272263	-1.75338	0.0795373	0.123585	41	28	24	105	152	96	66.2277	45.7818	39.916	66.326	81.3584	63.649
RLTA1_RS04655	26.0584	-1.49684	0.421057	-3.55496	0.000378043	0.00109511	6	10	9	44	88	61	9.69186	16.3506	14.9685	27.7938	47.1022	40.4437
RLTA1_RS04660	733.001	-0.888017	0.159812	-5.55662	2.75e-08	1.71e-07	314	309	319	1724	1808	1204	507.208	505.234	530.55	1089.01	967.737	798.265
RLTA1_RS04665	456.363	-1.5143	0.305944	-4.94959	7.44e-07	3.59e-06	142	115	176	1562	1242	568	229.374	188.032	292.717	986.678	664.784	376.59
RLTA1_RS04670	372.25	-2.4497	0.318433	-7.69297	1.44e-14	1.82e-13	73	61	77	1171	1564	469	117.918	99.7388	128.064	739.693	837.135	310.952
RLTA1_RS04675	2261.58	-1.20007	0.588079	-2.04066	0.0412849	0.0703167	910	742	861	6583	7915	1598	1469.93	1213.22	1431.99	4158.32	4236.53	1059.49
RLTA1_RS04680	973.486	-0.935292	0.550738	-1.69825	0.0894603	0.137075	434	388	403	2498	3339	709	701.045	634.404	670.256	1577.93	1787.21	470.075
RLTA1_RS04685	961.899	-1.93055	0.496246	-3.8903	0.00010012	0.000328279	285	215	233	2947	3840	988	460.364	351.539	387.518	1861.55	2055.37	655.055
RLTA1_RS04690	971.169	-1.49129	0.270138	-5.52046	3.38e-08	2.07e-07	320	322	292	2612	3472	1191	516.899	526.49	485.645	1649.94	1858.4	789.646
RLTA1_RS04695	1861.25	-1.48458	0.216222	-6.86601	6.6e-12	6.37e-11	669	583	545	4240	6714	2949	1080.64	953.242	906.426	2678.31	3593.69	1955.22
RLTA1_RS04700	1245.15	-3.13888	0.14428	-21.7555	6.13e-105	8.53e-102	160	144	161	3749	3843	3445	258.45	235.449	267.77	2368.15	2056.98	2284.07
RLTA1_RS04705	236.072	-1.66218	0.20509	-8.10463	5.29e-16	7.72e-15	89	69	50	560	631	581	143.763	112.819	83.1584	353.739	337.744	385.209
RLTA1_RS04710	2459.35	2.77709	0.238625	11.6379	2.65e-31	1.44e-29	3257	2461	2160	1360	1049	691	5261.07	4023.89	3592.44	859.08	561.48	458.14
RLTA1_RS04715	322.166	-0.438706	0.14991	-2.92647	0.00342832	0.00782958	166	175	160	588	644	598	268.142	286.136	266.107	371.426	344.703	396.48
RLTA1_RS04720	680.826	-0.154201	0.134547	-1.14607	0.251765	0.331543	427	368	386	1211	1332	1016	689.738	601.703	641.983	764.96	712.957	673.619
RLTA1_RS04725	54.0585	0.36215	0.299074	1.2109	0.225932	0.302853	22	41	48	78	79	76	35.5368	67.0376	79.832	49.2707	42.285	50.3888
RLTA1_RS04730	205.565	-0.312988	0.167222	-1.87169	0.0612499	0.0990844	110	116	110	332	462	341	177.684	189.667	182.948	209.717	247.287	226.087
RLTA1_RS04735	166.002	-0.0398069	0.175727	-0.226527	0.820791	0.860341	105	108	87	269	298	265	169.608	176.587	144.696	169.921	159.505	175.698
RLTA1_RS04740	156.823	-0.214153	0.255088	-0.839527	0.401174	0.488126	97	64	105	286	378	184	156.685	104.644	174.633	180.659	202.326	121.994
RLTA1_RS04745	639.589	-1.56522	0.214323	-7.30311	2.81e-13	3.18e-12	212	176	204	1645	2151	1022	342.446	287.771	339.286	1039.11	1151.33	677.597
RLTA1_RS04755	11210.4	1.96117	0.172139	11.393	4.53e-30	2.16e-28	8944	13451	10268	7589	8652	6515	14447.3	21993.2	17077.4	4793.79	4631.01	4319.52
RLTA1_RS04760	4579.05	2.04067	0.186527	10.9404	7.39e-28	2.91e-26	3594	5513	4379	2441	3641	2837	5805.43	9014.1	7283.01	1541.92	1948.86	1880.96
RLTA1_RS04765	6842.6	2.89899	0.286721	10.1108	4.95e-24	1.48e-22	5661	9205	7219	2122	1989	3694	9144.27	15050.8	12006.4	1340.42	1064.62	2449.16
RLTA1_RS04770	3300.97	0.486153	0.48552	1.0013	0.31668	0.400947	2498	2068	2489	5673	6507	1785	4035.05	3381.31	4139.62	3583.5	3482.89	1183.47
RLTA1_RS04775	800.281	0.593727	0.271791	2.1845	0.0289256	0.0515755	627	494	642	1357	1297	546	1012.8	807.721	1067.75	857.185	694.223	362.004
RLTA1_RS04780	1108.13	0.425533	0.114191	3.72651	0.000194152	0.000596111	769	786	772	1531	1785	1380	1242.17	1285.16	1283.97	967.096	955.426	914.955
RLTA1_RS04785	1482.43	0.556092	0.122866	4.526	6.01e-06	2.48e-05	1063	1158	1012	1859	2153	1922	1717.08	1893.4	1683.13	1174.29	1152.4	1274.31
RLTA1_RS04790	144.456	0.679505	0.228069	2.97939	0.00288823	0.00670389	99	132	95	133	236	185	159.916	215.828	158.001	84.0129	126.32	122.657
RLTA1_RS04795	639.832	0.296053	0.192089	1.54123	0.123261	0.181246	434	482	377	1000	1226	656	701.045	788.1	627.014	631.676	656.22	434.935
RLTA1_RS04800	932.466	-0.896456	0.162261	-5.52478	3.3e-08	2.02e-07	380	430	384	2030	2533	1510	613.818	703.077	638.656	1282.3	1355.8	1001.15
RLTA1_RS04805	288.125	0.0109626	0.145305	0.0754456	0.93986	0.953142	188	173	169	443	541	440	303.678	282.866	281.075	279.833	289.572	291.725
RLTA1_RS04810	1403.74	0.785121	0.153409	5.11784	3.09e-07	1.62e-06	1073	1161	1021	1909	1858	1346	1733.23	1898.31	1698.09	1205.87	994.5	892.412
RLTA1_RS04815	338.291	-0.312368	0.252817	-1.23555	0.216626	0.292291	190	190	173	862	562	421	306.909	310.662	287.728	544.505	300.812	279.128
RLTA1_RS04820	357.653	0.120339	0.184308	0.652925	0.513804	0.598393	222	223	237	664	531	490	358.599	364.619	394.171	419.433	284.219	324.875
RLTA1_RS04825	364.391	0.444127	0.154675	2.87136	0.00408715	0.00916489	260	282	228	520	595	421	419.981	461.088	379.202	328.472	318.475	279.128
RLTA1_RS04830	404.442	-0.400274	0.15794	-2.53435	0.0112658	0.0224509	213	240	186	795	798	681	344.061	392.415	309.349	502.183	427.132	451.51
RLTA1_RS04835	277.542	-0.0825633	0.155213	-0.531936	0.594771	0.673445	170	171	153	417	531	466	274.603	279.596	254.465	263.409	284.219	308.963
RLTA1_RS04840	604.474	1.01059	0.149172	6.77465	1.25e-11	1.17e-10	522	477	481	627	658	687	843.192	779.925	799.984	396.061	352.196	455.488
RLTA1_RS04845	108.746	-0.787024	0.233982	-3.3636	0.000769322	0.00206368	39	49	58	252	256	176	62.9971	80.1181	96.4637	159.182	137.025	116.69
RLTA1_RS04850	114.975	-0.0391302	0.205047	-0.190835	0.848655	0.8829	71	77	60	162	240	179	114.687	125.9	99.79	102.332	128.461	118.679
RLTA1_RS04855	174.329	0.213589	0.193932	1.10136	0.270741	0.352069	115	117	111	205	321	276	185.761	191.302	184.612	129.494	171.816	182.991
RLTA1_RS04860	542.033	0.359658	0.132449	2.71544	0.00661875	0.0139743	383	370	363	795	822	728	618.664	604.973	603.73	502.183	439.978	482.672
RLTA1_RS04865	193.236	-0.611507	0.167432	-3.65226	0.000259939	0.000780266	89	92	99	365	452	344	143.763	150.426	164.654	230.562	241.934	228.076
RLTA1_RS04870	43.4256	0.631113	0.33286	1.89603	0.0579558	0.094458	32	43	22	55	81	36	51.6899	70.3077	36.5897	34.7422	43.3555	23.8684
RLTA1_RS04875	256.147	0.29345	0.152742	1.92121	0.0547052	0.0898119	172	177	168	354	463	330	277.833	289.406	279.412	223.613	247.822	218.794
RLTA1_RS04880	149.686	-0.254176	0.187507	-1.35555	0.175242	0.244755	85	80	85	232	296	277	137.301	130.805	141.369	146.549	158.435	183.654
RLTA1_RS04885	105.867	0.376122	0.3196	1.17685	0.239254	0.317713	69	86	64	88	148	214	111.456	140.615	106.443	55.5875	79.2174	141.884
RLTA1_RS04890	400.689	0.43163	0.26072	1.65553	0.0978166	0.148183	287	292	264	392	498	769	463.594	477.438	439.076	247.617	266.556	509.855
RLTA1_RS04895	239.239	-0.888589	0.251647	-3.53109	0.000413845	0.00118453	100	96	111	516	381	607	161.531	156.966	184.612	325.945	203.931	402.448
RLTA1_RS04905	210.705	-0.11288	0.174822	-0.645684	0.518484	0.603136	143	110	118	336	384	361	230.989	179.857	196.254	212.243	205.537	239.347
RLTA1_RS04910	281.256	0.0232017	0.158636	0.146257	0.883718	0.90865	176	161	182	448	472	455	284.295	263.245	302.696	282.991	252.639	301.67
RLTA1_RS04915	7057.05	1.31364	0.206329	6.36673	1.93e-10	1.58e-09	6629	6149	5672	7440	8747	4171	10707.9	10054	9433.49	4699.67	4681.86	2765.42
RLTA1_RS04920	477.739	0.0348047	0.185835	0.187288	0.851435	0.885101	359	259	269	772	998	594	579.896	423.481	447.392	487.654	534.182	393.828
RLTA1_RS04925	446.184	-0.058175	0.162858	-0.357213	0.720932	0.777686	246	298	257	702	965	611	397.366	487.249	427.434	443.437	516.519	405.1
RLTA1_RS04930	4947.38	-0.91139	0.190013	-4.79646	1.61e-06	7.35e-06	2298	2108	1891	13242	10307	8294	3711.98	3446.71	3145.05	8364.66	5516.85	5499.01
RLTA1_RS04935	11274.7	-0.602144	0.160467	-3.75244	0.000175123	0.000543483	5963	4711	5731	23348	27362	17176	9632.1	7702.78	9531.61	14748.4	14645.6	11387.9
RLTA1_RS04940	1555.87	-0.555805	0.152345	-3.64832	0.00026396	0.000790632	784	699	824	3240	3600	2386	1266.4	1142.91	1370.45	2046.63	1926.91	1581.94
RLTA1_RS04945	1031.18	-0.416584	0.172271	-2.41819	0.0155979	0.0299605	590	515	514	2261	2113	1475	953.033	842.057	854.868	1428.22	1130.99	977.941
RLTA1_RS04950	660.994	0.0523666	0.186229	0.281195	0.778561	0.826279	434	446	354	1229	1227	775	701.045	729.238	588.761	776.33	656.755	513.833
RLTA1_RS04955	962.9	0.274023	0.17915	1.52957	0.126123	0.184947	656	675	601	1334	2006	1053	1059.64	1103.67	999.564	842.656	1073.72	698.15
RLTA1_RS04960	3075.91	2.80173	0.144644	19.3699	1.39e-83	1.07e-80	3292	3466	3100	1038	1476	1311	5317.6	5667.13	5155.82	655.68	790.033	869.207
RLTA1_RS04965	267.442	1.99	0.178252	11.164	6.12e-29	2.57e-27	250	306	227	159	194	179	403.828	500.329	377.539	100.437	103.839	118.679
RLTA1_RS04970	280.885	0.041419	0.204193	0.202842	0.839258	0.875874	165	179	178	472	611	309	266.526	292.676	296.044	298.151	327.039	204.87
RLTA1_RS04975	86.4158	-0.318365	0.218079	-1.45986	0.144328	0.207877	46	49	46	158	191	129	74.3043	80.1181	76.5057	99.8048	102.233	85.5284
RLTA1_RS04980	369.414	0.156574	0.151824	1.03128	0.302408	0.385528	270	225	219	591	649	494	436.134	367.889	364.234	373.321	347.379	327.527
RLTA1_RS04985	470.515	-0.298642	0.184762	-1.61636	0.106016	0.159013	289	283	202	918	827	807	466.825	462.723	335.96	579.879	442.654	535.05
RLTA1_RS04990	216.129	0.147381	0.162512	0.906892	0.364464	0.451028	135	142	139	298	383	335	218.067	232.179	231.18	188.24	205.002	222.109
RLTA1_RS05000	2567.24	-0.351716	0.139734	-2.51704	0.0118346	0.0234369	1450	1366	1318	4994	5631	3721	2342.2	2233.5	2192.05	3154.59	3014.01	2467.06
RLTA1_RS05005	5593.7	0.876712	0.125997	6.9582	3.45e-12	3.44e-11	4388	4433	4445	6789	7548	5286	7087.98	7248.23	7392.78	4288.45	4040.09	3504.67
RLTA1_RS05010	1519.64	-0.1606	0.129198	-1.24305	0.213848	0.28916	889	890	850	2681	2668	2551	1436.01	1455.21	1413.69	1693.52	1428.05	1691.34
RLTA1_RS05015	366.114	-0.335169	0.189347	-1.77013	0.0767054	0.119799	171	232	190	732	797	507	276.218	379.335	316.002	462.387	426.596	336.146
RLTA1_RS05020	143.248	0.139024	0.184659	0.752871	0.451527	0.538568	101	81	93	231	238	205	163.146	132.44	154.675	145.917	127.39	135.917
RLTA1_RS05025	1890.77	0.733891	0.110145	6.66298	2.68e-11	2.44e-10	1483	1404	1439	2310	2555	2162	2395.51	2295.63	2393.3	1459.17	1367.57	1433.43
RLTA1_RS05030	1646.86	0.486137	0.13714	3.54483	0.00039286	0.00113379	1153	1230	1137	2366	2233	2152	1862.45	2011.13	1891.02	1494.55	1195.22	1426.8
RLTA1_RS05035	2481.43	-1.0601	0.127433	-8.31886	8.88e-17	1.41e-15	1063	869	1015	5342	6334	4974	1717.08	1420.87	1688.11	3374.41	3390.29	3297.82
RLTA1_RS05040	278.559	-0.153869	0.189896	-0.810282	0.417778	0.504888	167	145	171	369	587	502	269.757	237.084	284.402	233.089	314.193	332.831
RLTA1_RS05045	345.498	0.0682008	0.150055	0.454505	0.649465	0.720122	231	215	202	509	597	560	373.137	351.539	335.96	321.523	319.546	371.286
RLTA1_RS05050	108.642	-0.559432	0.21019	-2.66156	0.00777803	0.0161524	58	52	51	230	241	172	93.688	85.0233	84.8215	145.286	128.996	114.038
RLTA1_RS05060	322.96	0.0287309	0.15944	0.180199	0.856997	0.888789	214	195	189	453	671	473	345.676	318.837	314.339	286.149	359.155	313.604
RLTA1_RS05065	987.899	0.513381	0.136123	3.77145	0.000162302	0.000507539	691	710	727	1216	1705	1147	1116.18	1160.89	1209.12	768.118	912.606	760.473
RLTA1_RS05070	114.75	0.479002	0.196439	2.43843	0.0147512	0.0284994	84	79	82	144	202	133	135.686	129.17	136.38	90.9614	108.121	88.1804
RLTA1_RS05075	111.875	0.0871732	0.197304	0.441821	0.658619	0.727491	70	74	67	170	185	180	113.072	120.995	111.432	107.385	99.0218	119.342
RLTA1_RS05080	56.1962	-0.194155	0.257443	-0.754167	0.450749	0.537731	36	30	30	88	105	103	58.1512	49.0519	49.895	55.5875	56.2015	68.2901
RLTA1_RS05085	54.8457	0.0811371	0.314018	0.258384	0.796111	0.841185	23	37	43	62	98	103	37.1521	60.4973	71.5162	39.1639	52.4548	68.2901
RLTA1_RS05090	97.6564	0.627528	0.226767	2.76728	0.00565255	0.0121867	70	79	68	108	125	144	113.072	129.17	113.095	68.221	66.9066	95.4735
RLTA1_RS05095	74.0315	0.351605	0.27421	1.28225	0.199756	0.272915	47	62	43	79	112	129	75.9196	101.374	71.5162	49.9024	59.9483	85.5284
RLTA1_RS05100	108.054	-0.135725	0.237031	-0.572607	0.566911	0.648737	70	63	56	141	264	164	113.072	103.009	93.1374	89.0663	141.307	108.734
RLTA1_RS05105	180.867	0.0856848	0.166427	0.51485	0.606658	0.684654	116	110	115	280	308	279	187.376	179.857	191.264	176.869	164.858	184.98
RLTA1_RS05110	84.4231	0.34628	0.247311	1.40018	0.161459	0.228717	52	69	52	98	128	140	83.9961	112.819	86.4847	61.9043	68.5124	92.8215
RLTA1_RS05120	67.6468	-0.512717	0.26383	-1.94336	0.0519722	0.0860353	34	28	40	104	146	143	54.9206	45.7818	66.5267	65.6943	78.1469	94.8105
RLTA1_RS05125	50.5435	0.116528	0.297296	0.391961	0.695087	0.757555	28	24	44	79	76	83	45.2287	39.2415	73.1794	49.9024	40.6792	55.0299
RLTA1_RS05130	99.2909	0.889582	0.231213	3.84746	0.000119347	0.000384973	71	78	87	85	135	125	114.687	127.535	144.696	53.6925	72.2591	82.8763
RLTA1_RS05135	139.404	0.439676	0.179888	2.44417	0.0145185	0.0280965	105	97	92	182	211	192	169.608	158.601	153.011	114.965	112.938	127.298
RLTA1_RS05140	51.8541	-0.550131	0.284955	-1.93059	0.053534	0.0881595	28	19	30	86	109	109	45.2287	31.0662	49.895	54.3242	58.3426	72.2682
RLTA1_RS05145	53.9788	-0.590667	0.286369	-2.06261	0.0391497	0.06714	29	20	30	109	138	78	46.844	32.7013	49.895	68.8527	73.8649	51.7148
RLTA1_RS05150	1172.51	-0.669189	0.118214	-5.66083	1.51e-08	9.75e-08	575	559	525	2181	2717	2243	928.804	914	873.163	1377.69	1454.28	1487.13
RLTA1_RS05155	594.868	-1.02782	0.13396	-7.67264	1.68e-14	2.11e-13	238	228	251	1213	1547	1207	384.444	372.794	417.455	766.223	828.036	800.254
RLTA1_RS05160	27.6599	-1.18133	0.395063	-2.99022	0.00278773	0.00649679	13	9	9	47	67	75	20.999	14.7156	14.9685	29.6888	35.8619	49.7258
RLTA1_RS05165	82.0666	0.701372	0.299766	2.33973	0.0192977	0.036004	70	56	60	82	81	140	113.072	91.5635	99.79	51.7974	43.3555	92.8215
RLTA1_RS05170	95.8258	0.206948	0.23908	0.8656	0.38671	0.473467	66	68	54	138	131	166	106.61	111.184	89.811	87.1713	70.1181	110.06
RLTA1_RS05180	222.624	-0.255525	0.164442	-1.55389	0.12021	0.177359	132	117	123	396	479	332	213.221	191.302	204.57	250.144	256.386	220.12
RLTA1_RS05185	2815.52	-0.580483	0.207093	-2.803	0.0050629	0.0110336	1396	1317	1420	6713	6598	3546	2254.97	2153.38	2361.7	4240.44	3531.6	2351.04
RLTA1_RS05190	6937.62	-0.182132	0.260326	-0.699633	0.484157	0.56988	4158	3851	3901	15278	15605	6216	6716.46	6296.63	6488.02	9650.75	8352.62	4121.27
RLTA1_RS05195	76.1823	-1.14019	0.278749	-4.09039	4.31e-05	0.000152636	26	32	29	133	178	204	41.9981	52.322	48.2319	84.0129	95.275	135.254
RLTA1_RS05200	1259.13	-0.0917127	0.145385	-0.630826	0.528154	0.613053	751	770	713	2022	2776	1710	1213.1	1259	1185.84	1277.25	1485.86	1133.75
RLTA1_RS05205	2801.81	1.06249	0.111825	9.50136	2.07e-21	5.08e-20	2465	2198	2280	2951	3299	2735	3981.74	3593.87	3792.02	1864.08	1765.8	1813.33
RLTA1_RS05210	492.547	-0.0411486	0.136349	-0.301788	0.762814	0.81351	329	282	279	772	955	754	531.437	461.088	464.024	487.654	511.166	499.91
RLTA1_RS05215	217.765	0.581628	0.159645	3.64325	0.000269214	0.000804637	161	146	171	273	320	271	260.065	238.719	284.402	172.448	171.281	179.676
RLTA1_RS05220	100.081	0.456274	0.248586	1.83548	0.066435	0.106262	60	94	58	123	140	152	96.9186	153.696	96.4637	77.6962	74.9354	100.778
RLTA1_RS05225	60.0569	-0.339683	0.25071	-1.35488	0.175454	0.244954	33	28	36	108	115	108	53.3052	45.7818	59.874	68.221	61.5541	71.6052
RLTA1_RS05230	105.622	0.0374524	0.215858	0.173505	0.862254	0.892381	76	61	59	157	173	183	122.764	99.7388	98.1269	99.1732	92.5987	121.331
RLTA1_RS05235	1673.88	0.155054	0.167066	0.928096	0.353358	0.439943	1004	1202	1025	2414	3521	2024	1621.77	1965.35	1704.75	1524.87	1884.62	1341.93
RLTA1_RS05240	484.997	-0.327539	0.162473	-2.01596	0.0438041	0.0739739	249	285	254	721	1077	886	402.212	465.993	422.445	455.439	576.467	587.428
RLTA1_RS05245	279.678	0.963556	0.175122	5.50221	3.75e-08	2.28e-07	230	252	196	258	396	292	371.521	412.036	325.981	162.972	211.96	193.599
RLTA1_RS05250	646.619	0.483604	0.128875	3.75251	0.000175071	0.000543483	443	472	466	817	1069	798	715.583	771.75	775.036	516.079	572.185	529.083
RLTA1_RS05255	48.7294	-0.0762171	0.302146	-0.252252	0.800846	0.844778	36	32	19	70	83	93	58.1512	52.322	31.6002	44.2173	44.426	61.66
RLTA1_RS05260	100.857	-0.763201	0.217884	-3.50279	0.000460413	0.00130494	49	45	43	178	234	216	79.1502	73.5778	71.5162	112.438	125.249	143.21
RLTA1_RS05265	143.13	1.21923	0.192664	6.32825	2.48e-10	2e-09	135	128	104	136	144	144	218.067	209.288	172.969	85.908	77.0764	95.4735
RLTA1_RS05270	326.479	0.418916	0.192913	2.17152	0.0298916	0.0530669	256	179	249	497	445	432	413.519	292.676	414.129	313.943	238.187	286.421
RLTA1_RS05275	13836.2	1.14082	0.1472	7.75017	9.18e-15	1.19e-13	11960	10217	12681	15379	15456	11937	19319.1	16705.4	21090.6	9714.55	8272.87	7914.36
RLTA1_RS05280	38.7124	-0.154739	0.366648	-0.422038	0.672998	0.738917	23	24	20	48	56	94	37.1521	39.2415	33.2633	30.3205	29.9742	62.323
RLTA1_RS05285	117.709	0.0326721	0.194498	0.167981	0.866598	0.895545	75	76	67	183	199	192	121.148	124.265	111.432	115.597	106.515	127.298
RLTA1_RS05295	751.228	1.71411	0.146467	11.703	1.23e-31	6.9e-30	820	675	617	555	657	529	1324.55	1103.67	1026.17	350.58	351.661	350.733
RLTA1_RS05300	394.161	1.00767	0.14399	6.99818	2.59e-12	2.64e-11	333	348	284	415	479	403	537.898	569.002	472.34	262.146	256.386	267.193
RLTA1_RS05305	495.567	-0.513199	0.191132	-2.68505	0.007252	0.0151459	244	248	256	1035	1228	659	394.136	405.496	425.771	653.785	657.29	436.924
RLTA1_RS05310	1103.38	-0.183733	0.14932	-1.23047	0.218522	0.294295	635	640	618	2028	2349	1481	1025.72	1046.44	1027.84	1281.04	1257.31	981.919
RLTA1_RS05315	120.233	0.567504	0.229817	2.46938	0.0135349	0.0263837	108	63	92	156	160	161	174.454	103.009	153.011	98.5415	85.6404	106.745
RLTA1_RS05320	2246.22	1.30656	0.200568	6.51431	7.3e-11	6.29e-10	1999	1679	2178	2480	1789	2046	3229.01	2745.27	3622.38	1566.56	957.567	1356.52
RLTA1_RS05325	1548.97	0.82215	0.178796	4.59827	4.26e-06	1.81e-05	1216	1136	1271	1796	1629	2039	1964.22	1857.43	2113.89	1134.49	871.927	1351.88
RLTA1_RS05330	3622.19	0.41328	0.151416	2.72943	0.00634435	0.0134767	2544	2650	2387	5851	5304	4202	4109.35	4332.92	3969.98	3695.94	2838.98	2785.97
RLTA1_RS05335	20389.5	0.290907	0.224808	1.29402	0.195657	0.268527	14322	14437	12371	35986	38275	17803	23134.5	23605.4	20575	22731.5	20486.8	11803.6
RLTA1_RS05340	3808.34	0.348369	0.229193	1.51998	0.128516	0.18802	2812	2544	2463	6065	7678	3184	4542.25	4159.6	4096.38	3831.12	4109.67	2111.03
RLTA1_RS05345	472.626	-0.988461	0.158468	-6.2376	4.44e-10	3.51e-09	215	206	160	932	1251	946	347.292	336.823	266.107	588.722	669.601	627.208
RLTA1_RS05350	731.994	0.0256132	0.126701	0.202154	0.839796	0.876303	451	480	422	1170	1295	1123	728.505	784.83	701.857	739.061	693.152	744.561
RLTA1_RS05355	1946	0.463651	0.114652	4.04397	5.26e-05	0.000183278	1393	1395	1345	2436	3058	2613	2250.13	2280.91	2236.96	1538.76	1636.8	1732.45
RLTA1_RS05360	13564.1	0.788482	0.140875	5.59705	2.18e-08	1.38e-07	11063	9993	10422	17747	15940	15233	17870.2	16339.2	17333.5	11210.4	8531.93	10099.6
RLTA1_RS05365	815.433	1.29659	0.186775	6.94201	3.87e-12	3.83e-11	697	693	732	898	662	746	1125.87	1133.1	1217.44	567.245	354.337	494.606
RLTA1_RS05370	1995.93	0.956141	0.170904	5.59461	2.21e-08	1.4e-07	1777	1542	1510	2267	2934	1614	2870.41	2521.27	2511.38	1432.01	1570.43	1070.1
RLTA1_RS05375	446.206	0.0248481	0.138194	0.179806	0.857305	0.888869	298	269	258	709	862	630	481.363	439.832	429.097	447.858	461.388	417.697
RLTA1_RS05380	200.631	0.118274	0.171279	0.690535	0.489858	0.575122	150	117	116	297	370	289	242.297	191.302	192.927	187.608	198.044	191.61
RLTA1_RS05385	975.706	0.729099	0.19193	3.79877	0.000145414	0.000459477	790	744	697	1362	1509	806	1276.1	1216.49	1159.23	860.343	807.696	534.387
RLTA1_RS05390	2341.87	1.09995	0.310117	3.54689	0.000389811	0.00112546	2046	1950	1857	2735	3859	1020	3304.93	3188.37	3088.5	1727.63	2065.54	676.271
RLTA1_RS05395	2026.24	0.449007	0.243222	1.84608	0.064881	0.10416	1490	1525	1273	3243	3847	1557	2406.81	2493.47	2117.21	2048.53	2059.12	1032.31
RLTA1_RS05400	650.339	-0.0791151	0.141051	-0.560895	0.574869	0.656441	395	387	377	1132	1311	886	638.048	632.769	627.014	715.057	701.716	587.428
RLTA1_RS05405	2386.89	0.414847	0.161418	2.57002	0.0101692	0.0204259	1567	1793	1636	3385	4364	2509	2531.19	2931.67	2720.94	2138.22	2335.84	1663.49
RLTA1_RS05410	9205.7	1.25135	0.197575	6.33353	2.4e-10	1.94e-09	7773	8261	7716	10864	10370	5920	12555.8	13507.3	12833	6862.53	5550.57	3925.02
RLTA1_RS05415	572.857	-0.00213496	0.134931	-0.0158226	0.987376	0.990364	348	372	329	927	1124	803	562.128	608.243	547.182	585.564	601.624	532.398
RLTA1_RS05420	1081.93	0.145419	0.124819	1.16504	0.244002	0.323093	697	732	653	1639	1795	1639	1125.87	1196.87	1086.05	1035.32	960.779	1086.67
RLTA1_RS05425	140.71	-0.492755	0.202606	-2.43208	0.0150125	0.028972	69	60	85	235	326	257	111.456	98.1038	141.369	148.444	174.492	170.394
RLTA1_RS05435	586.263	0.208121	0.139602	1.49082	0.136009	0.197859	403	413	336	864	970	856	650.97	675.281	558.824	545.768	519.195	567.537
RLTA1_RS05440	74.1043	-0.16874	0.265896	-0.634607	0.525685	0.610493	42	58	28	136	143	110	67.843	94.8336	46.5687	85.908	76.5411	72.9312
RLTA1_RS05445	68.9231	-0.1428	0.231789	-0.616076	0.537845	0.62171	36	45	39	114	137	108	58.1512	73.5778	64.8635	72.0111	73.3296	71.6052
RLTA1_RS05450	93.196	-0.25032	0.209044	-1.19745	0.231131	0.30893	57	53	46	167	180	154	92.0727	86.6583	76.5057	105.49	96.3455	102.104
RLTA1_RS05455	16849.6	-0.20866	0.127058	-1.64223	0.100541	0.151782	9438	8656	10523	29362	33058	27083	15245.3	14153.1	17501.5	18547.3	17694.4	17956.3
RLTA1_RS05460	3751.82	0.121403	0.28969	0.419078	0.675159	0.74059	2646	2165	2354	6844	8722	2700	4274.11	3539.91	3915.1	4323.19	4668.47	1790.13
RLTA1_RS05470	999.202	0.560432	0.119381	4.69449	2.67e-06	1.18e-05	747	749	686	1291	1440	1262	1206.64	1224.66	1140.93	815.494	770.764	836.72
RLTA1_RS05475	572.409	1.26054	0.179191	7.03462	2e-12	2.07e-11	549	505	427	448	601	614	886.805	825.707	710.173	282.991	321.687	407.089
RLTA1_RS05480	366.176	0.721086	0.170291	4.23443	2.29e-05	8.55e-05	294	296	246	394	607	385	474.901	483.979	409.139	248.88	324.898	255.259
RLTA1_RS05485	373.574	-0.00702446	0.173921	-0.0403888	0.967783	0.975491	223	270	190	564	656	628	360.214	441.467	316.002	356.265	351.126	416.371
RLTA1_RS05490	412.292	1.24357	0.138464	8.98116	2.68e-19	5.33e-18	350	354	358	401	476	341	565.359	578.812	595.414	253.302	254.78	226.087
RLTA1_RS05495	165.169	-0.260093	0.187288	-1.38873	0.164915	0.232383	84	91	100	272	308	307	135.686	148.791	166.317	171.816	164.858	203.544
RLTA1_RS05500	75.3788	-0.130713	0.257408	-0.507806	0.611589	0.688656	39	57	36	134	163	97	62.9971	93.1986	59.874	84.6446	87.2462	64.312
RLTA1_RS05505	779.888	0.72736	0.167578	4.34043	1.42e-05	5.52e-05	571	671	540	1042	1155	732	922.342	1097.13	898.11	658.207	618.217	485.324
RLTA1_RS05510	514.388	0.275337	0.164378	1.67503	0.0939286	0.142848	296	388	347	755	772	764	478.132	634.404	577.119	476.916	413.215	506.54
RLTA1_RS05515	478.925	-0.422104	0.203582	-2.07338	0.0381366	0.0657101	257	237	256	998	1160	594	415.135	387.51	425.771	630.413	620.893	393.828
RLTA1_RS05520	263.079	-0.454211	0.162613	-2.79321	0.00521882	0.0113313	151	139	117	459	559	488	243.912	227.274	194.591	289.939	299.206	323.549
RLTA1_RS05525	420.397	0.614561	0.135587	4.53259	5.83e-06	2.42e-05	310	327	295	508	650	494	500.746	534.666	490.634	320.892	347.914	327.527
RLTA1_RS05530	2710.96	-0.238346	0.118708	-2.00784	0.0446603	0.0751827	1593	1550	1416	4930	5498	4142	2573.19	2534.35	2355.05	3114.16	2942.82	2746.19
RLTA1_RS05535	348.433	0.261163	0.166612	1.5675	0.116999	0.173246	248	231	217	457	542	562	400.597	377.7	360.907	288.676	290.107	372.612
RLTA1_RS05540	477.718	-0.958692	0.175849	-5.45178	4.99e-08	2.98e-07	212	210	173	844	1164	1111	342.446	343.363	287.728	533.135	623.034	736.605
RLTA1_RS05545	882.347	-0.818667	0.146628	-5.58331	2.36e-08	1.48e-07	389	361	419	1623	2047	1897	628.356	590.258	696.867	1025.21	1095.66	1257.73
RLTA1_RS05550	1778.44	-0.340592	0.131279	-2.59441	0.00947522	0.0192126	991	994	891	3218	3329	3240	1600.77	1625.25	1481.88	2032.73	1781.86	2148.15
RLTA1_RS05555	292.09	-2.67335	0.180475	-14.8129	1.21e-49	1.91e-47	47	47	51	776	962	769	75.9196	76.848	84.8215	490.181	514.913	509.855
RLTA1_RS05560	87.6448	-1.45249	0.244439	-5.94216	2.81e-09	2.01e-08	34	29	23	183	240	213	54.9206	47.4168	38.2529	115.597	128.461	141.221
RLTA1_RS05565	426.358	-1.5514	0.18894	-8.21107	2.19e-16	3.33e-15	135	113	149	969	1018	1132	218.067	184.762	247.812	612.094	544.887	750.528
RLTA1_RS05570	115.339	0.328066	0.223185	1.46993	0.141581	0.204507	77	83	75	141	166	195	124.379	135.71	124.738	89.0663	88.852	129.287
RLTA1_RS05575	1770.34	-1.21323	0.129849	-9.34339	9.33e-21	2.13e-19	642	656	656	3664	4413	4140	1037.03	1072.6	1091.04	2314.46	2362.07	2744.86
RLTA1_RS05580	647.083	0.676224	0.167728	4.03166	5.54e-05	0.000191807	515	487	457	925	942	612	831.885	796.276	760.068	584.3	504.208	405.763
RLTA1_RS05590	128.661	-0.827138	0.203753	-4.0595	4.92e-05	0.000172368	60	65	45	261	289	263	96.9186	106.279	74.8425	164.867	154.688	174.372
RLTA1_RS05595	65.0623	-0.987153	0.262133	-3.76585	0.000165985	0.000517663	29	22	29	143	177	112	46.844	35.9714	48.2319	90.3297	94.7397	74.2572
RLTA1_RS05600	83.3285	-1.67184	0.273056	-6.12271	9.2e-10	6.97e-09	25	20	28	192	287	159	40.3828	32.7013	46.5687	121.282	153.618	105.419
RLTA1_RS05605	124.464	-2.86675	0.26892	-10.6602	1.56e-26	5.63e-25	20	14	21	299	459	335	32.3062	22.8909	34.9265	188.871	245.681	222.109
RLTA1_RS05610	1040.41	-3.86894	0.175449	-22.0517	9.21e-108	1.6e-104	81	64	99	3037	3797	2853	130.84	104.644	164.654	1918.4	2032.35	1891.57
RLTA1_RS05615	778.086	-3.84529	0.228516	-16.8272	1.54e-63	5.96e-61	47	51	87	2161	2491	2513	75.9196	83.3882	144.696	1365.05	1333.31	1666.15
RLTA1_RS05620	963.941	-2.3023	0.154169	-14.9337	1.99e-50	3.38e-48	200	180	215	2339	2868	2709	323.062	294.311	357.581	1477.49	1535.1	1796.1
RLTA1_RS05625	170.614	-1.12935	0.272421	-4.1456	3.39e-05	0.000122816	67	69	60	446	269	418	108.226	112.819	99.79	281.728	143.983	277.138
RLTA1_RS05630	32.5281	-2.68404	0.526553	-5.09738	3.44e-07	1.79e-06	7	2	7	101	54	115	11.3072	3.27013	11.6422	63.7993	28.9036	76.2462
RLTA1_RS05635	138.882	-0.675102	0.314696	-2.14525	0.0319328	0.0562887	73	70	53	261	183	377	117.918	114.454	88.1479	164.867	97.9513	249.955
RLTA1_RS05640	16.0258	-0.12566	0.509996	-0.246393	0.805378	0.848016	12	6	10	18	22	41	19.3837	9.81038	16.6317	11.3702	11.7756	27.1834
RLTA1_RS05645	146.203	-0.227672	0.248231	-0.91718	0.359048	0.4453	83	86	78	281	356	158	134.071	140.615	129.727	177.501	190.55	104.756
RLTA1_RS05650	686.672	-0.315962	0.192706	-1.63961	0.101087	0.152407	385	432	305	1344	1561	905	621.895	706.347	507.266	848.973	835.53	600.025
RLTA1_RS05655	9821.58	0.349843	0.217836	1.60599	0.108276	0.162018	6818	7162	6191	16510	18327	8553	11013.2	11710.3	10296.7	10429	9809.58	5670.73
RLTA1_RS05660	665.431	0.577679	0.177316	3.2579	0.0011224	0.00289049	498	537	426	969	1051	644	804.425	878.029	708.509	612.094	562.551	426.979
RLTA1_RS05665	366.677	0.734749	0.1508	4.87235	1.1e-06	5.18e-06	322	264	254	445	521	401	520.13	431.657	422.445	281.096	278.867	265.867
RLTA1_RS05670	1402.31	1.13353	0.16775	6.75727	1.41e-11	1.31e-10	1111	1383	1036	1431	1402	1479	1794.61	2261.29	1723.04	903.929	750.424	980.593
RLTA1_RS05675	5125.6	1.00771	0.260637	3.86634	0.000110481	0.000358368	4594	4708	3259	7719	5800	3370	7420.74	7697.88	5420.26	4875.91	3104.47	2234.35
RLTA1_RS05680	1221.23	0.7978	0.216642	3.68257	0.000230896	0.000698842	1083	1000	762	1761	1719	970	1749.38	1635.06	1267.33	1112.38	920.099	643.12
RLTA1_RS05685	221.645	0.299791	0.208788	1.43587	0.15104	0.216113	155	141	152	404	336	243	250.373	230.544	252.801	255.197	179.845	161.112
RLTA1_RS05690	304.334	0.058	0.197147	0.294196	0.768608	0.817835	199	199	171	595	505	375	321.447	325.378	284.402	375.847	270.303	248.629
RLTA1_RS05695	343.063	0.247156	0.168259	1.4689	0.14186	0.204746	224	219	239	562	603	397	361.83	358.079	397.497	355.002	322.757	263.215
RLTA1_RS05700	472.599	-0.731614	0.222544	-3.2875	0.00101082	0.00263139	245	174	232	1029	1300	639	395.751	284.501	385.855	649.995	695.829	423.664
RLTA1_RS05705	386.536	-0.153671	0.141458	-1.08634	0.27733	0.359162	220	212	238	643	734	637	355.368	346.633	395.834	406.168	392.876	422.338
RLTA1_RS05710	163.425	1.09671	0.182099	6.02261	1.72e-09	1.26e-08	144	143	121	168	172	173	232.605	233.814	201.243	106.122	92.0635	114.701
RLTA1_RS05715	267.553	0.634135	0.158483	4.00127	6.3e-05	0.000216258	202	204	190	318	361	355	326.293	333.553	316.002	200.873	193.226	235.369
RLTA1_RS05720	3456.89	-0.231289	0.273229	-0.846504	0.397272	0.48414	1871	1906	2046	7160	8782	2981	3022.25	3116.43	3402.84	4522.8	4700.59	1976.44
RLTA1_RS05725	3271.69	-0.0918394	0.271381	-0.338415	0.735051	0.789612	1828	1750	2218	7139	6981	2837	2952.79	2861.36	3688.91	4509.54	3736.6	1880.96
RLTA1_RS05730	3449.39	-0.0161893	0.19824	-0.081665	0.934913	0.948816	2023	1989	2267	6922	6491	3860	3267.77	3252.14	3770.4	4372.46	3474.33	2559.22
RLTA1_RS05735	1343.27	0.35863	0.116672	3.07383	0.00211327	0.0050831	919	929	917	1857	2322	1682	1484.47	1518.97	1525.12	1173.02	1242.86	1115.18
RLTA1_RS05740	980.945	0.421581	0.120016	3.5127	0.000443578	0.00126392	722	649	687	1315	1622	1232	1166.25	1061.16	1142.6	830.654	868.18	816.829
RLTA1_RS05745	451.14	0.145516	0.154446	0.942176	0.346102	0.43269	325	300	244	647	781	692	524.976	490.519	405.813	408.695	418.032	458.803
RLTA1_RS05750	2727.53	0.562038	0.135766	4.13976	3.48e-05	0.000125653	1931	2215	1813	3411	3838	3620	3119.16	3621.66	3015.32	2154.65	2054.3	2400.1
RLTA1_RS05755	542.401	0.303295	0.17698	1.71372	0.0865797	0.133072	344	438	316	682	878	839	555.667	716.158	525.561	430.803	469.952	556.266
RLTA1_RS05760	34.5002	-0.614434	0.319988	-1.92018	0.0548354	0.0899833	20	17	13	72	76	59	32.3062	27.7961	21.6212	45.4807	40.6792	39.1176
RLTA1_RS05765	54019.9	3.50314	0.215266	16.2735	1.52e-59	5.04e-57	68417	58380	55244	18956	14052	10217	110515	95455	91880	11974.1	7521.37	6773.98
RLTA1_RS05770	3106.96	2.69042	0.194124	13.8593	1.12e-43	1.22e-41	3645	3388	2834	1708	1314	1084	5887.81	5539.59	4713.42	1078.9	703.322	718.704
RLTA1_RS05775	1420.45	1.80787	0.162296	11.1394	8.07e-29	3.36e-27	1498	1441	1114	991	1045	1069	2419.74	2356.13	1852.77	625.991	559.339	708.758
RLTA1_RS05780	1822.77	0.317376	0.118518	2.67788	0.00740902	0.0154183	1166	1326	1212	2622	2957	2459	1883.45	2168.09	2015.76	1656.26	1582.74	1630.34
RLTA1_RS05785	531.551	-0.805068	0.165584	-4.86198	1.16e-06	5.44e-06	247	215	247	1067	1447	874	398.982	351.539	410.802	673.999	774.511	579.471
RLTA1_RS05790	5602.75	-0.193246	0.145158	-1.33128	0.183097	0.254247	3067	3143	3362	10105	12146	7613	4954.16	5139	5591.57	6383.09	6501.18	5047.5
RLTA1_RS05795	1867.6	0.707495	0.148512	4.76389	1.9e-06	8.59e-06	1413	1386	1444	2448	2860	1777	2282.43	2266.2	2401.61	1546.34	1530.82	1178.17
RLTA1_RS05800	509.215	0.754926	0.135822	5.55822	2.73e-08	1.7e-07	419	396	357	618	667	588	676.815	647.485	593.751	390.376	357.014	389.85
RLTA1_RS05805	381.456	-0.808974	0.178421	-4.53409	5.79e-06	2.4e-05	171	163	174	703	1094	644	276.218	266.515	289.391	444.068	585.567	426.979
RLTA1_RS05810	4855.95	-1.5512	0.170148	-9.11676	7.74e-20	1.65e-18	1604	1473	1451	12942	14843	8451	2590.96	2408.45	2413.26	8175.15	7944.76	5603.1
RLTA1_RS05815	2965.85	-0.361259	0.293602	-1.23044	0.218533	0.294295	1741	1497	1521	6553	7926	2449	2812.26	2447.69	2529.68	4139.37	4242.41	1623.71
RLTA1_RS05820	7088.72	-0.0507808	0.519698	-0.0977122	0.922161	0.939435	4795	3576	4389	14356	18050	4390	7745.41	5846.98	7299.64	9068.34	9661.31	2910.62
RLTA1_RS05825	984.395	-0.346889	0.126672	-2.73848	0.0061723	0.0131715	498	566	523	1802	1959	1689	804.425	925.446	869.837	1138.28	1048.56	1119.83
RLTA1_RS05830	256.539	0.645137	0.259618	2.48494	0.0129572	0.0253785	188	199	186	239	288	446	303.678	325.378	309.349	150.971	154.153	295.703
RLTA1_RS05835	1208.84	1.73315	0.178705	9.69835	3.06e-22	7.93e-21	1400	1086	925	1002	963	798	2261.43	1775.68	1538.43	632.94	515.448	529.083
RLTA1_RS05840	650.705	2.01002	0.17957	11.1935	4.39e-29	1.88e-27	771	609	533	471	464	348	1245.4	995.753	886.468	297.519	248.357	230.728
RLTA1_RS05845	221.515	1.09903	0.203688	5.39565	6.83e-08	3.98e-07	217	156	181	222	313	173	350.522	255.07	301.033	140.232	167.534	114.701
RLTA1_RS05850	600.394	1.22882	0.172046	7.14238	9.17e-13	9.88e-12	449	537	554	503	627	640	725.274	878.029	921.395	317.733	335.603	424.327
RLTA1_RS05855	2291.33	0.364648	0.111507	3.27017	0.00107482	0.00278238	1533	1622	1569	3251	3578	3079	2476.27	2652.07	2609.51	2053.58	1915.13	2041.41
RLTA1_RS05860	151.829	0.97528	0.191324	5.09753	3.44e-07	1.78e-06	135	110	124	140	216	155	218.067	179.857	206.233	88.4347	115.615	102.767
RLTA1_RS05865	413.665	-0.264922	0.246087	-1.07654	0.281686	0.363788	200	244	244	786	1066	433	323.062	398.955	405.813	496.497	570.579	287.084
RLTA1_RS05870	159.503	0.852204	0.184792	4.61169	3.99e-06	1.7e-05	140	111	125	173	196	192	226.143	181.492	207.896	109.28	104.91	127.298
RLTA1_RS05875	2153.62	2.07003	0.172564	11.9957	3.74e-33	2.31e-31	2174	2268	1934	1562	1577	987	3511.69	3708.32	3216.57	986.678	844.094	654.392
RLTA1_RS05880	1099.38	1.20239	0.150167	8.00698	1.18e-15	1.66e-14	959	982	868	1200	1255	857	1549.08	1605.63	1443.63	758.011	671.742	568.2
RLTA1_RS05885	298.515	-0.606725	0.20315	-2.98658	0.00282113	0.00656346	152	152	130	606	795	411	245.527	248.53	216.212	382.796	425.526	272.497
RLTA1_RS05890	3274.74	0.562711	0.204293	2.75443	0.00587948	0.0126201	2447	2414	2295	4909	5645	2729	3952.66	3947.04	3816.97	3100.9	3021.5	1809.36
RLTA1_RS05895	4966.7	0.0618058	0.222948	0.27722	0.781611	0.828884	3341	3015	2942	9452	10227	4730	5396.75	4929.71	4893.04	5970.6	5474.03	3136.04
RLTA1_RS05900	1018.41	-0.58591	0.123436	-4.74667	2.07e-06	9.3e-06	510	493	489	2074	2230	1755	823.808	806.086	813.289	1310.1	1193.61	1163.58
RLTA1_RS05905	1280.54	0.222458	0.128948	1.72517	0.0844963	0.130474	844	895	788	2020	2207	1642	1363.32	1463.38	1310.58	1275.99	1181.3	1088.66
RLTA1_RS05910	449.095	-0.44907	0.205931	-2.18068	0.0292068	0.0519571	252	207	237	863	1173	576	407.058	338.458	394.171	545.137	627.851	381.894
RLTA1_RS05915	365.391	-0.455808	0.230698	-1.97578	0.0481795	0.0804648	226	148	191	727	943	458	365.06	241.989	317.665	459.229	504.743	303.659
RLTA1_RS05920	287.817	0.22371	0.162076	1.38028	0.1675	0.235454	193	181	194	364	521	434	311.755	295.946	322.654	229.93	278.867	287.747
RLTA1_RS05925	280.853	0.461043	0.195779	2.35491	0.018527	0.0347619	195	211	190	287	456	428	314.986	344.998	316.002	181.291	244.075	283.769
RLTA1_RS05930	664.604	0.713841	0.163071	4.37749	1.2e-05	4.73e-05	538	488	487	678	905	902	869.037	797.911	809.963	428.276	484.404	598.036
RLTA1_RS05935	257.754	0.501471	0.184878	2.71244	0.00667891	0.0140757	173	199	181	310	348	390	279.449	325.378	301.033	195.82	186.268	258.574
RLTA1_RS05940	365.182	1.10157	0.215772	5.10526	3.3e-07	1.72e-06	313	340	260	330	342	461	505.592	555.921	432.424	208.453	183.056	305.648
RLTA1_RS05945	162.804	0.0198841	0.186463	0.106638	0.915076	0.934269	98	101	101	250	265	280	158.3	165.141	167.98	157.919	141.842	185.643
RLTA1_RS05950	64.0416	-0.183	0.26059	-0.702252	0.482522	0.568594	34	37	39	91	156	95	54.9206	60.4973	64.8635	57.4825	83.4994	62.986
RLTA1_RS05955	54.8254	-0.274171	0.256201	-1.07014	0.284556	0.366514	31	31	29	86	122	91	50.0746	50.6869	48.2319	54.3242	65.3008	60.334
RLTA1_RS05960	81.564	0.243845	0.215316	1.1325	0.257426	0.337717	50	58	54	111	145	115	80.7655	94.8336	89.811	70.1161	77.6117	76.2462
RLTA1_RS05965	22.8767	-1.2385	0.406785	-3.0446	0.00232991	0.00555049	11	8	6	47	64	49	17.7684	13.0805	9.979	29.6888	34.2562	32.4875
RLTA1_RS05970	5744.78	0.1728	0.166415	1.03837	0.2991	0.381745	3712	3482	3954	10111	10194	6576	5996.03	5693.29	6576.16	6386.88	5456.37	4359.96
RLTA1_RS05975	949.272	-1.20486	0.290425	-4.14861	3.34e-05	0.000121399	331	305	415	2389	3291	1058	534.668	498.694	690.214	1509.07	1761.52	701.465
RLTA1_RS05980	445.007	0.467978	0.14589	3.20775	0.00133779	0.00338262	321	315	310	632	615	592	518.515	515.045	515.582	399.219	329.18	392.502
RLTA1_RS05985	280.901	1.31606	0.164071	8.02129	1.05e-15	1.48e-14	285	219	231	249	317	235	460.364	358.079	384.192	157.287	169.675	155.808
RLTA1_RS05990	929.867	1.02692	0.181026	5.67279	1.4e-08	9.15e-08	722	850	713	879	972	1149	1166.25	1389.8	1185.84	555.243	520.266	761.799
RLTA1_RS05995	297.649	0.203991	0.19494	1.04643	0.295363	0.378293	222	184	178	386	453	519	358.599	300.852	296.044	243.827	242.47	344.103
RLTA1_RS06000	37.1419	-1.26381	0.338773	-3.73054	0.000191071	0.000588517	14	9	17	72	106	83	22.6143	14.7156	28.2738	45.4807	56.7368	55.0299
RLTA1_RS06005	234.81	0.210129	0.191568	1.09689	0.27269	0.353877	165	164	133	384	441	263	266.526	268.15	221.201	242.564	236.046	174.372
RLTA1_RS06010	2026.71	-0.0660403	0.20341	-0.324665	0.745434	0.798794	1172	1302	1154	3982	4203	2193	1893.14	2128.85	1919.3	2515.33	2249.67	1453.98
RLTA1_RS06015	352.492	0.389527	0.155979	2.49731	0.0125141	0.0246006	268	235	230	507	610	405	432.903	384.24	382.529	320.26	326.504	268.519
RLTA1_RS06020	64.7775	0.945466	0.255434	3.70141	0.000214403	0.000653155	52	55	49	66	67	84	83.9961	89.9285	81.4952	41.6906	35.8619	55.6929
RLTA1_RS06025	143.368	0.201018	0.187893	1.06985	0.284685	0.366573	96	101	84	188	251	222	155.07	165.141	139.706	118.755	134.348	147.188
RLTA1_RS06030	40.4468	-0.648872	0.384318	-1.68837	0.0913394	0.139362	26	20	12	74	131	47	41.9981	32.7013	19.958	46.744	70.1181	31.1615
RLTA1_RS06035	759.731	0.397235	0.18132	2.1908	0.0284662	0.0508346	536	554	493	1097	1441	758	865.806	905.825	819.942	692.949	771.299	502.562
RLTA1_RS06040	40.8974	-0.829471	0.329395	-2.51816	0.0117969	0.0233756	13	22	19	67	121	75	20.999	35.9714	31.6002	42.3223	64.7656	49.7258
RLTA1_RS06045	609.362	1.06922	0.123357	8.66772	4.41e-18	7.93e-17	508	501	503	605	757	592	820.578	819.167	836.573	382.164	405.186	392.502
RLTA1_RS06050	880.597	0.55311	0.12508	4.42204	9.78e-06	3.9e-05	616	666	636	1121	1264	1142	995.031	1088.95	1057.77	708.109	676.559	757.158
RLTA1_RS06055	1128.89	0.157004	0.121834	1.28867	0.197513	0.270401	705	752	723	1582	2029	1685	1138.79	1229.57	1202.47	999.312	1086.03	1117.17
RLTA1_RS06060	1164.46	0.117174	0.135484	0.864858	0.387117	0.473755	741	774	705	1584	2085	1863	1196.95	1265.54	1172.53	1000.58	1116	1235.19
RLTA1_RS06065	377.023	-0.129757	0.14959	-0.867413	0.385716	0.472622	206	206	247	625	732	596	332.754	336.823	410.802	394.798	391.805	395.154
RLTA1_RS06070	301.634	0.216854	0.145446	1.49096	0.135971	0.197846	203	188	203	421	539	426	327.908	307.392	337.623	265.936	288.501	282.443
RLTA1_RS06075	800.432	0.158833	0.166999	0.951103	0.341552	0.428001	560	494	494	1204	1657	937	904.574	807.721	821.605	760.538	886.914	621.241
RLTA1_RS06080	107.201	-0.662832	0.247439	-2.67877	0.00738921	0.0153863	56	49	47	170	218	257	90.4574	80.1181	78.1689	107.385	116.685	170.394
RLTA1_RS06085	111678	-0.211829	0.122495	-1.72929	0.0837567	0.129447	63984	60772	64793	198010	200785	191608	103354	99366	107762	125078	107471	127038
RLTA1_RS06090	352.4	0.0725776	0.137784	0.52675	0.598367	0.676614	232	216	214	534	656	516	374.752	353.174	355.918	337.315	351.126	342.114
RLTA1_RS06095	2073.3	0.996354	0.149525	6.66346	2.67e-11	2.43e-10	1778	1794	1492	2268	2864	1791	2872.02	2933.3	2481.45	1432.64	1532.96	1187.45
RLTA1_RS06100	1521.09	1.47601	0.110017	13.4161	4.86e-41	4.57e-39	1353	1401	1345	1260	1497	1231	2185.52	2290.72	2236.96	795.912	801.273	816.166
RLTA1_RS06105	1500.68	-0.168672	0.168998	-0.998069	0.318246	0.402637	979	876	737	2588	3380	1992	1581.39	1432.32	1225.75	1634.78	1809.15	1320.72
RLTA1_RS06110	4608.01	-0.52291	0.170301	-3.07049	0.00213705	0.0051332	2512	2054	2363	9406	11307	6498	4057.66	3358.42	3930.06	5941.55	6052.1	4308.24
RLTA1_RS06115	2538.64	0.759849	0.129296	5.87681	4.18e-09	2.92e-08	2010	1805	2031	3194	3199	2905	3246.77	2951.29	3377.89	2017.57	1712.27	1926.05
RLTA1_RS06120	1751.44	-0.143103	0.131916	-1.0848	0.278009	0.359907	1061	977	1012	2922	3778	2483	1713.84	1597.46	1683.13	1845.76	2022.18	1646.26
RLTA1_RS06125	10737.9	-0.985699	0.317691	-3.10269	0.00191769	0.00467239	5423	3299	4488	24672	37910	10457	8759.83	5394.07	7464.3	15584.7	20291.4	6933.1
RLTA1_RS06130	7481.52	-1.21505	0.548343	-2.21586	0.0267013	0.0479658	2854	2776	2625	18745	29161	5920	4610.1	4538.93	4365.81	11840.8	15608.5	3925.02
RLTA1_RS06135	456.217	0.499065	0.17576	2.83947	0.00451891	0.00998493	365	317	298	620	813	463	589.588	518.315	495.624	391.639	435.16	306.974
RLTA1_RS06140	3273.65	0.197305	0.14571	1.35409	0.175708	0.245209	2269	2004	2134	5515	4916	4579	3665.14	3276.67	3549.2	3483.69	2631.3	3035.93
RLTA1_RS06145	1511.88	-0.116294	0.131942	-0.881405	0.378099	0.465008	965	902	793	2408	2797	2565	1558.77	1474.83	1318.89	1521.08	1497.1	1700.62
RLTA1_RS06150	2638.16	0.520899	0.124192	4.1943	2.74e-05	0.000100919	2075	1775	1848	3331	3875	3504	3351.77	2902.24	3073.53	2104.11	2074.1	2323.19
RLTA1_RS06155	719.529	0.0582761	0.122617	0.475268	0.634596	0.707196	468	439	438	1069	1347	1084	755.965	717.793	728.467	675.262	720.985	718.704
RLTA1_RS06160	624.605	-0.159104	0.137669	-1.1557	0.247803	0.327317	410	336	336	1061	1234	975	662.277	549.381	558.824	670.208	660.502	646.435
RLTA1_RS06165	656.293	0.345992	0.184405	1.87626	0.0606196	0.0982017	485	449	413	897	1325	690	783.426	734.143	686.888	566.614	709.21	457.477
RLTA1_RS06170	5852.8	0.561676	0.22155	2.53521	0.0112381	0.0224021	4482	4390	3918	9674	9229	4724	7239.82	7177.93	6516.29	6110.84	4939.85	3132.06
RLTA1_RS06175	1216.86	-0.102396	0.115151	-0.889234	0.373877	0.460467	752	726	673	2007	2386	1863	1214.71	1187.06	1119.31	1267.77	1277.11	1235.19
RLTA1_RS06180	259.538	-0.183814	0.167746	-1.09579	0.273171	0.354369	149	149	147	402	480	479	240.681	243.624	244.486	253.934	256.921	317.582
RLTA1_RS06185	164.815	0.480751	0.207818	2.31333	0.0207044	0.0383307	124	130	98	179	252	249	200.299	212.558	162.99	113.07	134.884	165.09
RLTA1_RS06190	668.269	-0.927507	0.16893	-5.49049	4.01e-08	2.42e-07	318	234	292	1397	1820	1163	513.669	382.605	485.645	882.452	974.16	771.082
RLTA1_RS06195	137.945	-1.03248	0.206576	-4.99805	5.79e-07	2.87e-06	50	58	58	293	390	244	80.7655	94.8336	96.4637	185.081	208.749	161.775
RLTA1_RS06200	327.63	0.238443	0.14539	1.64002	0.101001	0.152311	218	229	203	464	598	435	352.138	374.429	337.623	293.098	320.081	288.41
RLTA1_RS06205	902.006	0.594638	0.150597	3.94855	7.86e-05	0.00026339	662	683	643	1323	1172	1046	1069.34	1116.75	1069.42	835.708	627.316	693.509
RLTA1_RS06210	919.879	0.377793	0.165619	2.28109	0.0225429	0.0413169	679	667	560	1510	1396	1055	1096.8	1090.59	931.374	953.831	747.213	699.476
RLTA1_RS06215	4616.84	0.767816	0.206259	3.72259	0.00019719	0.000604155	3602	3742	3316	6882	6545	3618	5818.35	6118.41	5515.06	4347.2	3503.23	2398.77
RLTA1_RS06220	3525.45	0.0931558	0.138943	0.670459	0.502565	0.587564	2322	2277	2071	5443	7148	4480	3750.75	3723.04	3444.42	3438.21	3825.99	2970.29
RLTA1_RS06225	1862.77	-0.58491	0.148454	-3.94001	8.15e-05	0.000272024	944	799	986	3621	4547	2993	1524.85	1306.42	1639.88	2287.3	2433.79	1984.39
RLTA1_RS06230	490.702	-1.46087	0.14123	-10.3439	4.46e-25	1.43e-23	166	146	167	1130	1351	1090	268.142	238.719	277.749	713.794	723.126	722.682
RLTA1_RS06235	391.432	-0.350297	0.203445	-1.72183	0.0851009	0.131263	229	199	203	664	1039	513	369.906	325.378	337.623	419.433	556.128	340.125
RLTA1_RS06240	121.799	0.15566	0.185656	0.838435	0.401787	0.488701	77	77	81	185	206	179	124.379	125.9	134.717	116.86	110.262	118.679
RLTA1_RS06245	1523.04	0.583996	0.124273	4.69929	2.61e-06	1.15e-05	1122	1186	1040	2078	2180	1776	1812.38	1939.18	1729.69	1312.62	1166.85	1177.51
RLTA1_RS06250	539.809	-0.619513	0.162153	-3.82056	0.00013315	0.000424969	264	279	237	1208	1124	901	426.442	456.183	394.171	763.065	601.624	597.373
RLTA1_RS06255	562.528	0.583152	0.140379	4.15413	3.27e-05	0.000118877	427	407	402	651	820	756	689.738	665.471	668.593	411.221	438.907	501.236
RLTA1_RS06260	711.981	0.893823	0.143994	6.20736	5.39e-10	4.2e-09	578	589	529	795	820	836	933.649	963.052	879.816	502.183	438.907	554.277
RLTA1_RS06265	1281.71	-0.047497	0.119568	-0.397237	0.691193	0.754137	750	811	748	2126	2305	2009	1211.48	1326.04	1244.05	1342.94	1233.76	1331.99
RLTA1_RS06270	3852.6	0.0643366	0.115349	0.557754	0.577012	0.658024	2371	2395	2447	6359	7027	5312	3829.9	3915.98	4069.77	4016.83	3761.22	3521.91
RLTA1_RS06275	1538.37	0.31498	0.126331	2.49328	0.0126569	0.0248392	1097	991	1037	2338	2578	1895	1772	1620.35	1724.7	1476.86	1379.88	1256.41
RLTA1_RS06280	1363.25	0.85096	0.148543	5.72872	1.01e-08	6.73e-08	1139	1058	1018	1397	2127	1351	1839.84	1729.9	1693.1	882.452	1138.48	895.728
RLTA1_RS06285	2210.59	0.353471	0.118576	2.98097	0.00287335	0.0066738	1466	1544	1532	2873	3859	2930	2368.05	2524.54	2547.97	1814.81	2065.54	1942.62
RLTA1_RS06290	1548.07	0.166135	0.11303	1.46983	0.141607	0.204507	1020	976	1003	2224	2841	2189	1647.62	1595.82	1668.16	1404.85	1520.65	1451.33
RLTA1_RS06295	307.719	-0.204133	0.163563	-1.24804	0.212017	0.286852	187	156	181	463	668	510	302.063	255.07	301.033	292.466	357.549	338.135
RLTA1_RS06300	305.97	-0.645766	0.171858	-3.75755	0.000171583	0.000533925	128	157	152	558	789	520	206.76	256.705	252.801	352.475	422.314	344.766
RLTA1_RS06305	482.697	-0.206106	0.166955	-1.2345	0.217017	0.292649	255	279	287	744	1141	709	411.904	456.183	477.329	469.967	610.723	470.075
RLTA1_RS06310	1555.22	0.185251	0.15679	1.18153	0.237394	0.315663	1015	1019	998	2088	3272	1954	1639.54	1666.13	1659.84	1318.94	1751.35	1295.52
RLTA1_RS06315	340.109	-0.376524	0.156898	-2.3998	0.0164042	0.0313264	176	173	193	661	729	520	284.295	282.866	320.991	417.538	390.199	344.766
RLTA1_RS06320	616.04	0.819678	0.134758	6.08258	1.18e-09	8.86e-09	527	478	437	678	877	662	851.269	781.56	726.804	428.276	469.417	438.913
RLTA1_RS06325	2642.39	0.648326	0.198806	3.2611	0.0011098	0.00286122	2074	1809	2027	4055	3968	2247	3350.15	2957.83	3371.24	2561.45	2123.88	1489.79
RLTA1_RS06330	1268.4	0.346981	0.130597	2.65689	0.00788656	0.0163419	864	799	937	1734	2000	1786	1395.63	1306.42	1558.39	1095.33	1070.51	1184.14
RLTA1_RS06335	2086.74	0.448612	0.126117	3.55711	0.000374956	0.00108708	1492	1585	1337	2842	3073	2798	2410.04	2591.57	2223.65	1795.22	1644.83	1855.1
RLTA1_RS06340	755.487	0.03486	0.209578	0.166335	0.867894	0.896484	552	395	455	1251	1678	830	891.651	645.85	756.741	790.227	898.154	550.299
RLTA1_RS06345	897.028	-0.0157454	0.133962	-0.117536	0.906436	0.927079	556	568	511	1487	1786	1222	898.113	928.716	849.879	939.303	955.961	810.199
RLTA1_RS06350	2766.52	0.0993651	0.125472	0.791933	0.4284	0.515131	1775	1695	1772	4391	5320	3608	2867.18	2771.43	2947.13	2773.69	2847.54	2392.14
RLTA1_RS06355	3542.34	0.653445	0.128439	5.08761	3.63e-07	1.86e-06	2789	2427	2718	4062	5607	4062	4505.1	3968.3	4520.49	2565.87	3001.16	2693.15
RLTA1_RS06360	292.201	0.91661	0.196483	4.66508	3.09e-06	1.34e-05	236	238	226	237	422	349	381.213	389.145	375.876	149.707	225.877	231.391
RLTA1_RS06365	2468.26	1.34627	0.169433	7.94571	1.93e-15	2.64e-14	2053	2437	2001	1811	2604	2478	3316.23	3984.65	3328	1143.97	1393.8	1642.94
RLTA1_RS06370	6192.16	1.75299	0.178355	9.82866	8.47e-23	2.31e-21	6009	5254	6226	3604	5121	5254	9706.4	8590.62	10354.9	2276.56	2741.03	3483.46
RLTA1_RS06375	2048.13	1.30019	0.129084	10.0724	7.32e-24	2.18e-22	1792	1712	1831	2010	1973	1846	2894.64	2799.23	3045.26	1269.67	1056.05	1223.92
RLTA1_RS06380	946.83	1.40531	0.158829	8.84792	8.92e-19	1.67e-17	805	924	789	766	864	922	1300.32	1510.8	1312.24	483.864	462.458	611.296
RLTA1_RS06385	1099.49	1.08847	0.166666	6.53086	6.54e-11	5.65e-10	879	890	969	922	1285	1267	1419.86	1455.21	1611.61	582.405	687.8	840.035
RLTA1_RS06390	5780.41	0.561545	0.243695	2.30429	0.0212062	0.0391659	4365	4031	4228	5628	6668	10384	7050.83	6590.94	7031.87	3555.07	3569.07	6884.7
RLTA1_RS06395	4291.56	1.31195	0.139921	9.37634	6.83e-21	1.58e-19	3858	3633	3718	3390	4552	4247	6231.87	5940.18	6183.66	2141.38	2436.47	2815.81
RLTA1_RS06400	2004.65	0.202368	0.108671	1.8622	0.0625745	0.100876	1340	1312	1278	2859	3605	2801	2164.52	2145.2	2125.53	1805.96	1929.59	1857.09
RLTA1_RS06405	1150.32	0.632984	0.119597	5.29263	1.21e-07	6.8e-07	817	913	832	1428	1716	1335	1319.71	1492.81	1383.76	902.034	918.494	885.119
RLTA1_RS06410	1022.29	0.677138	0.131809	5.13728	2.79e-07	1.47e-06	801	790	714	1230	1351	1298	1293.86	1291.7	1187.5	776.962	723.126	860.588
RLTA1_RS06415	482.041	-0.225199	0.161434	-1.39499	0.163018	0.23041	261	288	265	730	919	914	421.596	470.898	440.739	461.124	491.897	605.992
RLTA1_RS06420	1349.05	0.490549	0.14163	3.46361	0.000532982	0.00147695	977	1058	854	1628	2062	1861	1578.16	1729.9	1420.35	1028.37	1103.69	1233.86
RLTA1_RS06425	2829.73	0.858779	0.11471	7.4865	7.07e-14	8.43e-13	2220	2146	2314	3234	3559	3148	3585.99	3508.84	3848.57	2042.84	1904.96	2087.16
RLTA1_RS06430	5038.5	0.141861	0.135035	1.05055	0.293465	0.376346	3398	3054	3232	6967	8453	8217	5488.83	4993.48	5375.36	4400.89	4524.49	5447.96
RLTA1_RS06435	1739.59	-0.710825	0.147446	-4.82091	1.43e-06	6.57e-06	812	814	791	3142	3663	3822	1311.63	1330.94	1315.57	1984.73	1960.63	2534.03
RLTA1_RS06440	1324.61	-0.0831842	0.120041	-0.692963	0.488333	0.573958	806	803	748	2097	2439	2200	1301.94	1312.96	1244.05	1324.63	1305.48	1458.62
RLTA1_RS06445	331.02	0.326639	0.158291	2.06353	0.0390621	0.0670227	254	210	211	451	509	489	410.289	343.363	350.928	284.886	272.444	324.212
RLTA1_RS06450	3813.93	0.867429	0.107225	8.08981	5.98e-16	8.68e-15	2969	3139	2918	4155	5057	4179	4795.86	5132.46	4853.12	2624.61	2706.77	2770.72
RLTA1_RS06455	742.118	-0.187792	0.137164	-1.36911	0.170965	0.239599	403	444	424	1176	1624	1144	650.97	725.968	705.183	742.851	869.25	758.484
RLTA1_RS06460	1049.43	0.400386	0.142235	2.81496	0.00487839	0.010699	800	648	740	1296	1781	1421	1292.25	1059.52	1230.74	818.652	953.285	942.138
RLTA1_RS06465	4781.74	1.58291	0.111218	14.2325	5.76e-46	7.29e-44	4378	4545	4213	4019	4381	3464	7071.83	7431.36	7006.92	2538.71	2344.94	2296.67
RLTA1_RS06470	6406.2	0.747303	0.124747	5.99055	2.09e-09	1.51e-08	5066	5121	4528	8125	8102	7362	8183.16	8373.16	7530.82	5132.37	4336.62	4881.09
RLTA1_RS06475	149.473	0.410633	0.211003	1.9461	0.0516428	0.0855104	118	119	76	187	234	214	190.607	194.572	126.401	118.123	125.249	141.884
RLTA1_RS06480	1093.63	0.898697	0.168038	5.34817	8.88e-08	5.12e-07	846	823	937	1034	1336	1392	1366.55	1345.66	1558.39	653.153	715.098	922.911
RLTA1_RS06485	96.4109	0.486325	0.272154	1.78695	0.0739458	0.116193	57	89	60	94	145	157	92.0727	145.521	99.79	59.3776	77.6117	104.093
RLTA1_RS06490	57.2135	-0.304699	0.283448	-1.07497	0.282386	0.364393	33	31	30	98	149	72	53.3052	50.6869	49.895	61.9043	79.7527	47.7368
RLTA1_RS06495	831.422	-0.771152	0.240188	-3.21062	0.0013245	0.00335633	397	367	362	1813	2515	986	641.278	600.068	602.067	1145.23	1346.16	653.729
RLTA1_RS06500	1323.67	1.0744	0.163061	6.58893	4.43e-11	3.9e-10	1165	1016	1107	1253	1380	1550	1881.84	1661.22	1841.13	791.49	738.649	1027.67
RLTA1_RS06505	256.833	-0.218716	0.210903	-1.03704	0.299715	0.382389	145	139	151	479	607	303	234.22	227.274	251.138	302.573	324.898	200.892
RLTA1_RS06510	166.061	0.217652	0.201338	1.08103	0.279685	0.361673	88	128	111	246	317	204	142.147	209.288	184.612	155.392	169.675	135.254
RLTA1_RS06515	129.793	-0.0146099	0.23688	-0.0616762	0.950821	0.961875	81	104	52	202	255	192	130.84	170.047	86.4847	127.599	136.489	127.298
RLTA1_RS06520	346.514	-0.258621	0.153184	-1.6883	0.0913531	0.139362	199	199	180	596	639	625	321.447	325.378	299.37	376.479	342.027	414.382
RLTA1_RS06525	331.72	-0.670848	0.171557	-3.91036	9.22e-05	0.000304609	153	183	133	636	699	674	247.143	299.217	221.201	401.746	374.142	446.869
RLTA1_RS06530	1226.74	-0.228479	0.127179	-1.79651	0.0724131	0.113994	749	624	697	2168	2450	1946	1209.87	1020.28	1159.23	1369.47	1311.37	1290.22
RLTA1_RS06535	7861.63	-0.15495	0.148858	-1.04093	0.297908	0.380572	4518	4739	4373	15413	14903	10765	7297.97	7748.56	7273.03	9736.03	7976.87	7137.31
RLTA1_RS06540	2701.74	0.104247	0.278998	0.373647	0.708667	0.768146	1781	1724	1625	4699	6519	2043	2876.87	2818.85	2702.65	2968.25	3489.31	1354.53
RLTA1_RS06545	61293.4	0.613148	0.176047	3.48286	0.00049608	0.00139243	46925	44195	44684	97577	76798	64313	75798.4	72261.6	74317	61637.1	41106.3	42640.2
RLTA1_RS06550	772.566	0.139533	0.206862	0.674523	0.499979	0.584939	507	430	546	1327	1568	796	818.962	703.077	908.089	838.234	839.276	527.757
RLTA1_RS06555	431.431	0.480879	0.150975	3.18515	0.00144679	0.00363446	315	327	279	557	613	605	508.823	534.666	464.024	351.844	328.11	401.122
RLTA1_RS06560	4679.51	0.236399	0.121908	1.93916	0.0524822	0.0866008	3185	3027	3062	6763	8777	5913	5144.76	4949.34	5092.62	4272.03	4697.91	3920.38
RLTA1_RS06565	1029.93	-0.354005	0.142081	-2.49157	0.0127182	0.0249524	591	543	523	1642	2106	1965	954.649	887.839	869.837	1037.21	1127.24	1302.82
RLTA1_RS06570	1309.25	0.477683	0.137488	3.47437	0.00051205	0.0014309	894	998	900	1700	2275	1495	1444.09	1631.79	1496.85	1073.85	1217.7	991.201
RLTA1_RS06575	503.378	0.80843	0.165104	4.89649	9.76e-07	4.62e-06	387	406	381	470	733	616	625.125	663.836	633.667	296.888	392.34	408.415
RLTA1_RS06580	988.408	1.21453	0.169508	7.165	7.78e-13	8.42e-12	818	872	840	778	1064	1094	1321.32	1425.77	1397.06	491.444	569.509	725.334
RLTA1_RS06585	702.672	0.600226	0.138292	4.34029	1.42e-05	5.52e-05	559	524	469	928	949	878	902.959	856.773	780.026	586.196	507.955	582.123
RLTA1_RS06590	395.609	-0.0323397	0.154859	-0.208834	0.834578	0.871638	217	242	257	572	763	649	350.522	395.685	427.434	361.319	408.398	430.294
RLTA1_RS06595	2620.1	0.428849	0.137797	3.11219	0.00185707	0.00453739	1902	1754	1852	3869	4351	2907	3072.32	2867.9	3080.19	2443.96	2328.88	1927.37
RLTA1_RS06600	1305.38	0.353323	0.136325	2.59177	0.00954836	0.0193441	920	896	867	1613	2120	1939	1486.09	1465.02	1441.97	1018.89	1134.74	1285.58
RLTA1_RS06605	182.481	-0.59855	0.205658	-2.91042	0.00360946	0.00820825	81	109	76	295	428	368	130.84	178.222	126.401	186.344	229.088	243.988
RLTA1_RS06610	1050.79	-0.015502	0.148475	-0.104408	0.916846	0.935527	649	638	628	1723	2217	1348	1048.34	1043.17	1044.47	1088.38	1186.66	893.738
RLTA1_RS06615	1654.16	0.597186	0.112598	5.30372	1.13e-07	6.46e-07	1293	1188	1169	2059	2530	1953	2088.6	1942.45	1944.24	1300.62	1354.19	1294.86
RLTA1_RS06620	481.628	-0.292242	0.213069	-1.37158	0.170193	0.238614	278	298	218	1090	877	653	449.056	487.249	362.571	688.527	469.417	432.946
RLTA1_RS06625	1726.66	1.16081	0.163967	7.07956	1.45e-12	1.53e-11	1449	1381	1539	1376	2018	1889	2340.58	2258.02	2559.61	869.186	1080.14	1252.43
RLTA1_RS06635	2188.21	0.950634	0.148158	6.41634	1.4e-10	1.17e-09	1823	1632	1827	2588	2353	2388	2944.71	2668.42	3038.61	1634.78	1259.45	1583.27
RLTA1_RS06640	1910.86	-0.150546	0.172434	-0.873066	0.382627	0.469664	1180	1007	1131	2561	3756	3625	1906.07	1646.51	1881.04	1617.72	2010.41	2403.41
RLTA1_RS06645	86.5611	-0.3604	0.256343	-1.40593	0.159746	0.226521	50	42	47	182	199	106	80.7655	68.6726	78.1689	114.965	106.515	70.2791
RLTA1_RS06650	174.19	-0.598924	0.193669	-3.09251	0.00198475	0.00481388	81	93	80	332	448	271	130.84	152.061	133.053	209.717	239.793	179.676
RLTA1_RS06655	187.53	-0.611868	0.190691	-3.20869	0.00133341	0.0033734	94	93	85	387	463	283	151.839	152.061	141.369	244.459	247.822	187.632
RLTA1_RS06660	1836.63	-0.404415	0.163955	-2.46662	0.0136394	0.0265504	1041	967	890	3730	4190	2531	1681.54	1581.11	1480.22	2356.15	2242.71	1678.08
RLTA1_RS06665	3835.78	0.128814	0.264609	0.486808	0.626394	0.69985	2693	2227	2423	6480	9064	3090	4350.03	3641.29	4029.85	4093.26	4851.53	2048.7
RLTA1_RS06670	6572.19	0.332713	0.22739	1.46318	0.143418	0.206737	4636	4537	4253	11816	11718	5606	7488.58	7418.28	7073.45	7463.89	6272.09	3716.84
RLTA1_RS06675	665.044	1.1255	0.124907	9.01067	2.05e-19	4.12e-18	543	550	577	678	759	633	877.114	899.285	959.648	428.276	406.257	419.686
RLTA1_RS06680	459.947	0.429979	0.138936	3.09479	0.0019695	0.00478023	356	313	299	604	770	576	575.051	511.775	497.287	381.532	412.145	381.894
RLTA1_RS06685	560.323	2.1885	0.132135	16.5626	1.3e-61	4.52e-59	595	542	547	306	380	314	961.11	886.204	909.753	193.293	203.396	208.185
RLTA1_RS06690	9514.43	0.125005	0.141584	0.882904	0.377288	0.464257	6033	6000	6147	16822	15879	12341	9745.17	9810.38	10223.5	10626.1	8499.28	8182.22
RLTA1_RS06695	3440.41	1.34498	0.116777	11.5175	1.08e-30	5.36e-29	2888	3045	3107	3076	3428	3097	4665.02	4978.77	5167.46	1943.04	1834.85	2053.34
RLTA1_RS06700	587.441	0.662531	0.140735	4.70765	2.51e-06	1.11e-05	480	447	393	668	856	731	775.349	730.873	653.625	421.96	458.176	484.661
RLTA1_RS06705	543.241	0.714694	0.153385	4.65948	3.17e-06	1.37e-05	404	399	433	575	748	710	652.585	652.39	720.152	363.214	400.369	470.738
RLTA1_RS06710	4197.47	0.893587	0.14027	6.37048	1.88e-10	1.55e-09	3441	3191	3365	5280	5474	3842	5558.28	5217.49	5596.56	3335.25	2929.97	2547.29
RLTA1_RS06715	513.55	-0.236262	0.136679	-1.72859	0.0838832	0.129585	299	282	283	810	1054	891	482.978	461.088	470.676	511.658	564.156	590.743
RLTA1_RS06720	327.286	-0.358383	0.177082	-2.02382	0.0429882	0.0728435	167	163	195	493	700	629	269.757	266.515	324.318	311.416	374.677	417.034
RLTA1_RS06725	409.167	-0.488907	0.144362	-3.38667	0.000707474	0.00191251	225	193	206	715	946	717	363.445	315.567	342.612	451.648	506.349	475.379
RLTA1_RS06730	221.571	0.026299	0.190276	0.138215	0.89007	0.913832	114	142	153	304	406	376	184.145	232.179	254.465	192.03	217.313	249.292
RLTA1_RS06735	686.634	-0.439119	0.158804	-2.76515	0.00568959	0.0122541	321	356	390	1095	1644	1205	518.515	582.082	648.635	691.685	879.956	798.928
RLTA1_RS06740	94.4802	-0.732609	0.269793	-2.71545	0.00661866	0.0139743	43	40	47	128	240	218	69.4584	65.4025	78.1689	80.8546	128.461	144.536
RLTA1_RS06745	210.242	0.206075	0.164493	1.25279	0.210282	0.285012	154	134	125	292	383	296	248.758	219.098	207.896	184.449	205.002	196.251
RLTA1_RS06750	782.992	2.55272	0.170585	14.9645	1.25e-50	2.3e-48	997	712	745	396	406	327	1610.46	1164.16	1239.06	250.144	217.313	216.805
RLTA1_RS06755	19092.7	3.67261	0.260855	14.0791	5.1e-45	6.13e-43	25948	19831	19172	6582	3934	3118	41914.1	32424.9	31886.2	4157.69	2105.68	2067.27
RLTA1_RS06760	638.937	0.677812	0.167069	4.05707	4.97e-05	0.000173997	541	425	475	665	914	853	873.883	694.902	790.005	420.065	489.221	565.548
RLTA1_RS06765	663.517	0.815598	0.128511	6.34655	2.2e-10	1.79e-09	522	492	536	749	948	696	843.192	804.451	891.458	473.125	507.42	461.455
RLTA1_RS06770	2014.41	-0.349684	0.14039	-2.49081	0.0127453	0.0249986	1044	1117	1083	3533	3712	3852	1686.38	1826.37	1801.21	2231.71	1986.86	2553.92
RLTA1_RS06775	850.745	0.953367	0.135469	7.03752	1.96e-12	2.04e-11	736	667	653	898	995	964	1188.87	1090.59	1086.05	567.245	532.576	639.142
RLTA1_RS06780	758.424	0.210328	0.198141	1.06151	0.28846	0.370542	545	441	505	1214	1543	779	880.344	721.063	839.9	766.855	825.895	516.485
RLTA1_RS06785	1864.14	0.149672	0.145142	1.03121	0.30244	0.385528	1295	1119	1179	3163	3295	2324	2091.83	1829.64	1960.87	1997.99	1763.66	1540.84
RLTA1_RS06790	2639.03	0.347893	0.118066	2.94659	0.003213	0.00738628	1734	1880	1799	3494	4257	3743	2800.95	3073.92	2992.04	2207.08	2278.57	2481.65
RLTA1_RS06795	2504.81	0.550803	0.131222	4.1975	2.7e-05	9.97e-05	1829	1790	1834	2908	3695	3443	2954.4	2926.76	3050.25	1836.91	1977.76	2282.75
RLTA1_RS06800	1061.84	0.923803	0.124503	7.41992	1.17e-13	1.37e-12	898	801	849	1191	1424	1032	1450.55	1309.69	1412.03	752.326	762.2	684.227
RLTA1_RS06805	1146.98	0.0763558	0.150568	0.507119	0.612072	0.688977	756	665	736	1692	2410	1494	1221.17	1087.32	1224.09	1068.8	1289.96	990.538
RLTA1_RS06810	379.584	-0.0455991	0.169767	-0.268597	0.78824	0.834769	199	242	243	606	812	511	321.447	395.685	404.15	382.796	434.625	338.798
RLTA1_RS06815	1334.49	0.180707	0.112344	1.60851	0.107723	0.161225	884	871	843	1960	2424	1836	1427.93	1424.14	1402.05	1238.09	1297.45	1217.29
RLTA1_RS06820	116.145	-0.243379	0.2008	-1.21205	0.225495	0.302324	77	61	57	211	223	189	124.379	99.7388	94.8005	133.284	119.361	125.309
RLTA1_RS06825	1085.73	-0.327022	0.117741	-2.77748	0.00547829	0.0118467	598	612	555	1944	2294	1763	965.956	1000.66	923.058	1227.98	1227.87	1168.89
RLTA1_RS06830	1243.77	-0.903117	0.12348	-7.31387	2.6e-13	2.95e-12	546	522	520	2667	3141	2257	881.96	853.503	864.847	1684.68	1681.23	1496.42
RLTA1_RS06835	1270.66	-0.70338	0.129863	-5.41632	6.08e-08	3.59e-07	587	652	533	2548	3003	2272	948.187	1066.06	886.468	1609.51	1607.36	1506.36
RLTA1_RS06840	556.485	-1.2182	0.150185	-8.11135	5.01e-16	7.32e-15	221	194	198	1138	1400	1308	356.984	317.202	329.307	718.848	749.354	867.218
RLTA1_RS06845	1245.23	-0.207202	0.149928	-1.38201	0.166969	0.234944	665	824	629	2095	2331	2161	1074.18	1347.29	1046.13	1323.36	1247.67	1432.77
RLTA1_RS06850	259.818	0.89352	0.166584	5.36377	8.15e-08	4.73e-07	216	223	180	302	302	292	348.907	364.619	299.37	190.766	161.646	193.599
RLTA1_RS06855	26.3494	-0.751312	0.368201	-2.0405	0.041301	0.0703269	13	13	10	43	64	57	20.999	21.2558	16.6317	27.1621	34.2562	37.7916
RLTA1_RS06860	1040.43	0.0604888	0.132546	0.456359	0.648132	0.718987	674	685	588	1740	1887	1428	1088.72	1120.02	977.942	1099.12	1010.02	946.779
RLTA1_RS06865	33.2613	-0.729109	0.344985	-2.11345	0.0345622	0.0602675	17	16	13	55	98	56	27.4603	26.161	21.6212	34.7422	52.4548	37.1286
RLTA1_RS06870	144.672	0.348373	0.180424	1.93085	0.0535012	0.0881263	97	100	100	196	261	178	156.685	163.506	166.317	123.809	139.701	118.016
RLTA1_RS06875	427.16	-0.24447	0.153934	-1.58815	0.112253	0.167179	220	245	251	800	879	624	355.368	400.59	417.455	505.341	470.487	413.719
RLTA1_RS06880	177.975	0.112625	0.193442	0.582218	0.56042	0.642365	140	95	104	279	293	272	226.143	155.331	172.969	176.238	156.829	180.339
RLTA1_RS06890	4823.01	0.890534	0.184696	4.82164	1.42e-06	6.56e-06	4190	3322	3967	6595	5043	4940	6768.15	5431.68	6597.79	4165.9	2699.28	3275.27
RLTA1_RS06895	77.616	-0.969229	0.245749	-3.94398	8.01e-05	0.000268077	32	30	34	158	168	179	51.6899	49.0519	56.5477	99.8048	89.9225	118.679
RLTA1_RS06900	50.0783	0.845942	0.27306	3.09801	0.00194827	0.0047353	45	43	30	51	64	62	72.689	70.3077	49.895	32.2155	34.2562	41.1067
RLTA1_RS06905	316.863	-1.63409	0.175796	-9.29538	1.47e-20	3.32e-19	109	76	98	730	954	703	176.069	124.265	162.99	461.124	510.631	466.097
RLTA1_RS06910	140.273	-0.821383	0.222372	-3.69374	0.000220982	0.000671729	71	54	61	273	404	224	114.687	88.2934	101.453	172.448	216.242	148.514
RLTA1_RS06915	614.749	0.482027	0.152554	3.15972	0.00157922	0.00394013	425	474	414	738	1099	730	686.507	775.02	688.551	466.177	588.243	483.998
RLTA1_RS06920	355.738	-0.68194	0.220379	-3.09439	0.00197218	0.00478507	194	148	159	510	1028	667	313.37	241.989	264.444	322.155	550.24	442.228
RLTA1_RS06925	643.72	-0.2884	0.139371	-2.0693	0.0385175	0.066268	380	335	347	1019	1338	1152	613.818	547.746	577.119	643.678	716.168	763.788
RLTA1_RS06930	1586.06	0.0169566	0.124467	0.136234	0.891636	0.915305	964	928	1029	2585	2740	2460	1557.16	1517.34	1711.4	1632.88	1466.59	1631.01
RLTA1_RS06935	375.86	-0.482599	0.171274	-2.8177	0.00483692	0.0106147	208	195	172	760	876	551	335.985	318.837	286.065	480.074	468.881	365.319
RLTA1_RS06940	223.839	-0.61477	0.199585	-3.08024	0.00206834	0.00499401	122	82	120	463	529	357	197.068	134.075	199.58	292.466	283.149	236.695
RLTA1_RS06945	168.414	-0.0897719	0.179184	-0.501004	0.616368	0.692134	110	91	98	249	329	283	177.684	148.791	162.99	157.287	176.098	187.632
RLTA1_RS06950	416.696	1.14429	0.149078	7.67578	1.64e-14	2.06e-13	381	364	307	385	482	419	615.433	595.163	510.592	243.195	257.992	277.802
RLTA1_RS06955	183.441	-0.389624	0.169674	-2.29631	0.0216584	0.0399057	93	108	90	328	395	310	150.224	176.587	149.685	207.19	211.425	205.533
RLTA1_RS06960	142.886	0.871664	0.2131	4.09041	4.31e-05	0.000152636	114	136	89	137	212	155	184.145	222.369	148.022	86.5396	113.474	102.767
RLTA1_RS06965	844.935	0.765163	0.175836	4.35157	1.35e-05	5.27e-05	669	737	545	1038	1319	778	1080.64	1205.04	906.426	655.68	705.998	515.822
RLTA1_RS06970	421.286	1.44364	0.18117	7.96845	1.61e-15	2.21e-14	402	386	341	313	376	424	649.355	631.134	567.14	197.715	201.255	281.117
RLTA1_RS06975	136.436	-0.0783415	0.210947	-0.371379	0.710355	0.769496	89	75	79	213	219	255	143.763	122.63	131.39	134.547	117.22	169.068
RLTA1_RS06980	1377.81	1.26168	0.167011	7.55448	4.21e-14	5.09e-13	1186	1323	1055	1541	1376	1091	1915.76	2163.19	1754.64	973.413	736.508	723.345
RLTA1_RS06985	288.269	0.269487	0.154811	1.74075	0.0817282	0.126706	190	191	196	380	477	436	306.909	312.297	325.981	240.037	255.316	289.073
RLTA1_RS06990	1966.55	1.137	0.111448	10.2021	1.94e-24	5.93e-23	1710	1650	1594	2040	2272	1785	2762.18	2697.85	2651.09	1288.62	1216.09	1183.47
RLTA1_RS06995	869.909	1.42799	0.13333	10.7102	9.12e-27	3.41e-25	764	797	762	794	786	743	1234.1	1303.15	1267.33	501.551	420.709	492.617
RLTA1_RS07000	77.1565	-0.170115	0.273353	-0.622327	0.533727	0.617873	51	42	40	100	136	165	82.3808	68.6726	66.5267	63.1676	72.7944	109.397
RLTA1_RS07005	8294.82	1.64636	0.110845	14.8529	6.66e-50	1.08e-47	7402	7910	7714	6039	7545	6329	11956.5	12933.3	12829.7	3814.69	4038.48	4196.2
RLTA1_RS07010	7092.73	1.61365	0.131217	12.2976	9.33e-35	6.37e-33	6465	6248	6864	5034	6363	5876	10443	10215.9	11416	3179.86	3405.81	3895.85
RLTA1_RS07015	169.488	-0.0981812	0.177161	-0.55419	0.579449	0.660478	110	89	101	256	337	277	177.684	145.521	167.98	161.709	180.38	183.654
RLTA1_RS07020	131.842	0.207131	0.197368	1.04946	0.293964	0.376918	101	76	82	173	233	201	163.146	124.265	136.38	109.28	124.714	133.265
RLTA1_RS07025	634.247	0.258265	0.129436	1.99531	0.0460093	0.0772294	401	429	435	871	1086	907	647.74	701.442	723.478	550.19	581.284	601.351
RLTA1_RS07030	285.409	-0.661972	0.165521	-3.99933	6.35e-05	0.00021782	135	148	122	510	633	586	218.067	241.989	202.906	322.155	338.815	388.524
RLTA1_RS07035	46.5582	0.156651	0.267356	0.585925	0.557926	0.640239	34	27	29	69	86	64	54.9206	44.1467	48.2319	43.5857	46.0317	42.4327
RLTA1_RS07040	2476.55	0.295734	0.245243	1.20588	0.227863	0.304971	1816	1543	1643	4251	4973	1996	2933.4	2522.9	2732.58	2685.26	2661.81	1323.37
RLTA1_RS07045	1294.56	0.908463	0.164307	5.52905	3.22e-08	1.98e-07	887	1210	996	1581	1663	1223	1432.78	1978.43	1656.51	998.68	890.125	810.862
RLTA1_RS07050	58.5461	-0.523474	0.306733	-1.70661	0.0878943	0.134854	21	31	36	100	168	81	33.9215	50.6869	59.874	63.1676	89.9225	53.7039
RLTA1_RS07055	56.9313	-0.488387	0.359233	-1.35953	0.173979	0.243235	23	42	22	99	176	64	37.1521	68.6726	36.5897	62.5359	94.2045	42.4327
RLTA1_RS07060	207.862	0.339199	0.253033	1.34053	0.180072	0.250847	165	126	135	285	461	186	266.526	206.018	224.528	180.028	246.752	123.32
RLTA1_RS07065	478.486	-0.281082	0.146272	-1.92164	0.0546514	0.0897551	260	254	277	762	963	872	419.981	415.306	460.697	481.337	515.448	578.145
RLTA1_RS07075	1075.48	0.616785	0.122083	5.05215	4.37e-07	2.21e-06	823	780	782	1418	1472	1303	1329.4	1275.35	1300.6	895.717	787.892	863.903
RLTA1_RS07080	387.807	1.31763	0.204078	6.45648	1.07e-10	9.1e-10	339	357	318	273	382	437	547.59	583.717	528.887	172.448	204.467	289.736
RLTA1_RS07085	18149	0.489503	0.202234	2.42048	0.0155	0.0298053	13600	12565	12677	29062	30793	15773	21968.2	20544.6	21084	18357.8	16482	10457.7
RLTA1_RS07090	33869.2	0.188702	0.172693	1.0927	0.274525	0.355927	24144	19918	22052	59390	60489	37827	39000.1	32567.2	36676.2	37515.3	32376.9	25079.7
RLTA1_RS07095	145820	0.615591	0.176768	3.48248	0.000496786	0.00139385	114303	98712	110250	222626	213413	136742	184635	161400	183364	140628	114230	90661.4
RLTA1_RS07100	12837.2	0.335489	0.160658	2.08822	0.0367777	0.0636364	9126	7308	9788	15708	22635	18123	14741.3	11949	16279.1	9922.37	12115.4	12015.7
RLTA1_RS07105	179.837	-0.606486	0.20269	-2.99218	0.00276994	0.00646382	85	92	84	317	349	399	137.301	150.426	139.706	200.241	186.803	264.541
RLTA1_RS07110	296.493	0.476339	0.172615	2.75955	0.00578807	0.0124393	227	203	202	354	423	444	366.675	331.918	335.96	223.613	226.412	294.377
RLTA1_RS07115	613.913	0.435414	0.12287	3.54368	0.000394579	0.00113781	442	425	426	838	946	800	713.967	694.902	708.509	529.345	506.349	530.409
RLTA1_RS07120	1965.5	0.677034	0.132336	5.11603	3.12e-07	1.63e-06	1527	1485	1419	2672	2526	2260	2466.58	2428.07	2360.03	1687.84	1352.05	1498.4
RLTA1_RS07125	263.823	0.0590329	0.156003	0.378408	0.705128	0.765087	162	152	179	413	501	371	261.68	248.53	297.707	260.882	268.162	245.977
RLTA1_RS07130	1463.68	1.01758	0.149495	6.80677	9.98e-12	9.44e-11	1196	1233	1161	1711	1901	1214	1931.91	2016.03	1930.94	1080.8	1017.52	804.895
RLTA1_RS07135	333.299	-0.865788	0.15719	-5.50792	3.63e-08	2.22e-07	150	151	132	691	867	589	242.297	246.894	219.538	436.488	464.064	390.513
RLTA1_RS07140	50.1199	-0.286194	0.297162	-0.96309	0.335502	0.421482	31	29	23	75	133	70	50.0746	47.4168	38.2529	47.3757	71.1886	46.4108
RLTA1_RS07145	1106.62	0.455003	0.23724	1.9179	0.0551234	0.0903969	801	771	772	1289	1225	2008	1293.86	1260.63	1283.97	814.231	655.685	1331.33
RLTA1_RS07150	265.433	0.291758	0.246186	1.18511	0.235973	0.314194	206	195	135	299	380	489	332.754	318.837	224.528	188.871	203.396	324.212
RLTA1_RS07155	1476.2	0.934076	0.16012	5.83359	5.42e-09	3.73e-08	1311	1067	1174	1635	2164	1284	2117.67	1744.61	1952.56	1032.79	1158.29	851.306
RLTA1_RS07160	4933.25	1.10416	0.15095	7.31472	2.58e-13	2.93e-12	4016	4278	4041	5281	6521	3877	6487.09	6994.8	6720.86	3335.88	3490.38	2570.49
RLTA1_RS07165	4432.72	0.575384	0.146692	3.92239	8.77e-05	0.000291039	3357	3054	3307	5460	7724	4671	5422.6	4993.48	5500.09	3448.95	4134.29	3096.92
RLTA1_RS07170	7187.27	0.666321	0.130809	5.09384	3.51e-07	1.81e-06	5698	5066	5392	8207	11658	7910	9204.04	8283.23	8967.8	5184.17	6239.98	5244.42
RLTA1_RS07175	1036.48	-0.532433	0.138723	-3.83811	0.000123984	0.000398637	541	519	493	1763	2572	1789	873.883	848.598	819.942	1113.65	1376.67	1186.13
RLTA1_RS07180	12043.9	0.48826	0.105132	4.64425	3.41e-06	1.47e-05	8582	8556	8620	15436	19681	14766	13862.6	13989.6	14336.5	9750.55	10534.3	9790.02
RLTA1_RS07185	12545.4	0.463235	0.114764	4.03641	5.43e-05	0.000188435	9164	8739	8740	15708	21401	15486	14802.7	14288.8	14536.1	9922.37	11454.9	10267.4
RLTA1_RS07190	8459.64	0.283684	0.128685	2.20448	0.0274905	0.0492692	6055	5684	5286	10847	14334	12621	9780.71	9293.7	8791.5	6851.79	7672.31	8367.86
RLTA1_RS07195	21363.3	0.826313	0.105085	7.86332	3.74e-15	4.99e-14	16810	17089	16152	24330	30099	22235	27153.4	27941.6	26863.5	15368.7	16110.6	14742
RLTA1_RS07200	7258.94	0.448954	0.104244	4.30677	1.66e-05	6.36e-05	5140	5247	4964	10037	11057	9287	8302.7	8579.17	8255.96	6340.13	5918.29	6157.38
RLTA1_RS07205	3199.06	0.288888	0.105779	2.73105	0.00631323	0.0134228	2140	2148	2156	4512	5256	4489	3456.76	3512.12	3585.79	2850.12	2813.29	2976.26
RLTA1_RS07210	2865.09	0.65166	0.112339	5.80084	6.6e-09	4.5e-08	2245	2158	2014	3517	4356	3217	3626.37	3528.47	3349.62	2221.61	2331.56	2132.91
RLTA1_RS07215	1221.55	0.532608	0.131749	4.0426	5.29e-05	0.000184172	897	918	832	1722	1886	1355	1448.93	1500.99	1383.76	1087.75	1009.49	898.38
RLTA1_RS07220	11429.1	0.581829	0.100977	5.76202	8.31e-09	5.57e-08	8545	8154	8402	14632	17246	13562	13802.8	13332.3	13973.9	9242.69	9230.97	8991.75
RLTA1_RS07225	9364.98	0.540833	0.105612	5.12097	3.04e-07	1.6e-06	7011	6506	6817	12127	14663	11132	11324.9	10637.7	11337.8	7660.34	7848.41	7380.64
RLTA1_RS07230	7645.71	0.403792	0.11127	3.62893	0.000284597	0.000846324	5341	5470	5144	10899	12574	9250	8627.37	8943.79	8555.33	6884.64	6730.27	6132.85
RLTA1_RS07235	810.446	-0.0840781	0.152338	-0.551917	0.581005	0.661877	492	518	432	1183	1498	1438	794.733	846.963	718.488	747.273	801.809	953.409
RLTA1_RS07240	2753.93	0.234887	0.129766	1.81008	0.0702835	0.111318	1894	1757	1804	3652	4588	4266	3059.4	2872.81	3000.35	2306.88	2455.74	2828.4
RLTA1_RS07245	329.726	0.035433	0.156252	0.226768	0.820604	0.860275	239	185	188	522	610	484	386.059	302.487	312.675	329.735	326.504	320.897
RLTA1_RS07250	152.677	0.483478	0.175519	2.75456	0.00587712	0.012619	108	114	104	197	224	208	174.454	186.397	172.969	124.44	119.897	137.906
RLTA1_RS07255	13.2638	-0.890161	0.5025	-1.77146	0.0764837	0.119507	6	4	7	26	30	29	9.69186	6.54025	11.6422	16.4236	16.0576	19.2273
RLTA1_RS07265	2470.91	0.293031	0.154108	1.90146	0.0572415	0.093447	1772	1495	1717	3420	3605	3881	2862.33	2444.42	2855.66	2160.33	1929.59	2573.14
RLTA1_RS07270	2586.89	-0.337323	0.108818	-3.09989	0.00193594	0.00471028	1413	1432	1343	4740	5369	4217	2282.43	2341.41	2233.63	2994.15	2873.77	2795.92
RLTA1_RS07275	928.747	-0.107002	0.125054	-0.855646	0.392194	0.478958	543	553	542	1452	1743	1568	877.114	904.19	901.437	917.194	932.946	1039.6
RLTA1_RS07280	252.934	-0.165398	0.153143	-1.08002	0.280132	0.362159	147	154	136	433	512	384	237.451	251.8	226.191	273.516	274.049	254.596
RLTA1_RS07285	7777.77	-0.0625325	0.113192	-0.552445	0.580644	0.661624	4824	4468	4648	12559	15774	11255	7792.26	7305.46	7730.4	7933.22	8443.08	7462.19
RLTA1_RS07290	381.917	0.429148	0.167643	2.55989	0.0104707	0.0209624	267	287	249	441	596	572	431.288	469.263	414.129	278.569	319.011	379.242
RLTA1_RS07295	680.502	-0.177386	0.137632	-1.28884	0.197453	0.270401	411	421	339	1103	1378	1105	663.893	688.361	563.814	696.739	737.578	732.627
RLTA1_RS07300	417.529	-0.281084	0.162303	-1.73184	0.0833012	0.128858	230	244	217	725	974	595	371.521	398.955	360.907	457.965	521.336	394.491
RLTA1_RS07305	1479.76	0.265568	0.262714	1.01086	0.312081	0.39599	989	955	1015	2559	3122	1122	1597.54	1561.49	1688.11	1616.46	1671.06	743.898
RLTA1_RS07310	840.672	0.104317	0.214421	0.486505	0.626609	0.69985	576	467	553	1294	1932	873	930.419	763.574	919.732	817.389	1034.11	578.808
RLTA1_RS07315	149.415	0.440145	0.198288	2.21973	0.0264372	0.0475774	103	104	108	164	241	223	166.377	170.047	179.622	103.595	128.996	147.851
RLTA1_RS07320	486.542	0.536325	0.146763	3.65436	0.000257821	0.000774242	370	369	317	584	820	578	597.665	603.338	527.224	368.899	438.907	383.22
RLTA1_RS07325	334.408	-0.387274	0.228382	-1.69573	0.0899371	0.137654	222	117	192	547	669	654	358.599	191.302	319.328	345.527	358.084	433.609
RLTA1_RS07330	1048.29	0.300669	0.17228	1.74523	0.0809447	0.125603	703	684	732	1833	1627	1191	1135.56	1118.38	1217.44	1157.86	870.856	789.646
RLTA1_RS07335	288.087	0.0768593	0.181259	0.42403	0.671544	0.737903	194	164	184	500	555	344	313.37	268.15	306.023	315.838	297.065	228.076
RLTA1_RS07340	7616.55	0.259368	0.118275	2.19293	0.0283124	0.0505988	5038	5360	4808	11495	13375	9624	8137.93	8763.94	7996.51	7261.12	7159.01	6380.82
RLTA1_RS07345	9729.24	0.244926	0.11948	2.04994	0.0403704	0.0689708	6570	6351	6411	15459	16344	12372	10612.6	10384.3	10662.6	9765.08	8748.17	8202.77
RLTA1_RS07350	1650.71	0.187173	0.148578	1.25976	0.207754	0.282071	1028	1121	1070	2818	2832	2014	1660.54	1832.91	1779.59	1780.06	1515.84	1335.3
RLTA1_RS07355	360.831	0.394119	0.173981	2.26529	0.0234948	0.0427798	262	269	220	453	523	558	423.211	439.832	365.897	286.149	279.937	369.96
RLTA1_RS07360	755.953	0.946665	0.157761	6.00063	1.97e-09	1.42e-08	645	578	601	673	1046	851	1041.88	945.066	999.564	425.118	559.874	564.222
RLTA1_RS07365	575.702	1.47061	0.197459	7.44768	9.5e-14	1.12e-12	523	538	489	390	505	603	844.807	879.664	813.289	246.354	270.303	399.795
RLTA1_RS07370	2065.29	0.455879	0.129034	3.533	0.000410867	0.00117843	1384	1554	1437	2592	3131	2884	2235.59	2540.89	2389.97	1637.3	1675.88	1912.12
RLTA1_RS07375	17594.4	-0.138985	0.104393	-1.33137	0.183069	0.254247	10435	9930	10312	28137	34465	28812	16855.8	16236.2	17150.6	17773.5	18447.5	19102.7
RLTA1_RS07380	3016.87	-0.161884	0.125226	-1.29273	0.196104	0.268981	1707	1797	1712	5298	5330	5066	2757.34	2938.21	2847.34	3346.62	2852.9	3358.81
RLTA1_RS07385	10454	-0.218114	0.135071	-1.61481	0.106351	0.159378	6242	5896	5575	20046	18525	16818	10082.8	9640.33	9272.16	12662.6	9915.56	11150.5
RLTA1_RS07390	4476.81	0.750301	0.123741	6.06348	1.33e-09	9.9e-09	3496	3481	3311	5712	5585	5155	5647.13	5691.65	5506.75	3608.13	2989.39	3417.82
RLTA1_RS07395	94.86	0.208373	0.272156	0.76564	0.44389	0.531006	68	44	74	118	139	174	109.841	71.9428	123.074	74.5378	74.4001	115.364
RLTA1_RS07400	83.1048	-0.519045	0.247652	-2.09587	0.0360939	0.0626402	42	45	38	153	147	179	67.843	73.5778	63.2004	96.6465	78.6822	118.679
RLTA1_RS07405	117.767	-0.112505	0.207903	-0.541141	0.588411	0.66785	67	62	78	189	203	210	108.226	101.374	129.727	119.387	108.656	139.232
RLTA1_RS07410	242.28	0.458801	0.170454	2.69164	0.00711025	0.0148721	187	149	178	338	405	274	302.063	243.624	296.044	213.507	216.777	181.665
RLTA1_RS07415	534.606	0.633188	0.143256	4.41997	9.87e-06	3.94e-05	427	376	388	730	713	626	689.738	614.784	645.309	461.124	381.635	415.045
RLTA1_RS07420	368.192	0.334372	0.138345	2.41694	0.0156514	0.0300302	251	238	263	516	601	497	405.443	389.145	437.413	325.945	321.687	329.516
RLTA1_RS07425	1229.96	0.623961	0.119491	5.22182	1.77e-07	9.67e-07	919	914	900	1420	1878	1511	1484.47	1494.45	1496.85	896.98	1005.2	1001.81
RLTA1_RS07430	482.173	0.0998669	0.136382	0.732259	0.464011	0.549877	307	321	286	695	865	746	495.9	524.855	475.666	439.015	462.994	494.606
RLTA1_RS07440	677.022	0.265287	0.123608	2.14619	0.0318582	0.0561714	458	462	434	957	1115	971	739.812	755.399	721.815	604.514	596.807	643.783
RLTA1_RS07445	648.517	0.398022	0.130488	3.05026	0.00228643	0.00545623	461	466	424	890	976	897	744.658	761.939	705.183	562.192	522.407	594.721
RLTA1_RS07455	1204.15	-0.064628	0.200713	-0.321992	0.747459	0.800594	818	587	752	2257	2497	1404	1321.32	959.782	1250.7	1425.69	1336.53	930.867
RLTA1_RS07460	3133.83	0.153924	0.175604	0.876537	0.380738	0.467593	2100	1872	2074	5898	4882	3864	3392.15	3060.84	3449.41	3725.63	2613.1	2561.87
RLTA1_RS07465	87.1455	-0.116464	0.225306	-0.516914	0.605216	0.683249	51	48	54	163	144	139	82.3808	78.483	89.811	102.963	77.0764	92.1585
RLTA1_RS07470	176.6	-0.631343	0.18157	-3.47713	0.000506811	0.00141911	95	74	85	349	423	297	153.455	120.995	141.369	220.455	226.412	196.914
RLTA1_RS07475	77.4074	0.309282	0.217378	1.42278	0.154799	0.22054	55	53	49	103	131	109	88.8421	86.6583	81.4952	65.0626	70.1181	72.2682
RLTA1_RS07480	403.958	-1.31112	0.164137	-7.98793	1.37e-15	1.91e-14	147	137	141	870	970	994	237.451	224.004	234.507	549.558	519.195	659.033
RLTA1_RS07485	243.113	-0.0594752	0.179827	-0.330736	0.740844	0.794609	161	125	150	395	405	420	260.065	204.383	249.475	249.512	216.777	278.465
RLTA1_RS07490	250.769	-0.640644	0.181909	-3.52178	0.000428664	0.00122393	122	106	131	520	614	391	197.068	173.317	217.875	328.472	328.645	259.237
RLTA1_RS07495	129.352	-0.720451	0.220728	-3.26398	0.0010986	0.0028376	54	57	68	252	354	202	87.2268	93.1986	113.095	159.182	189.479	133.928
RLTA1_RS07500	55.4756	-0.152417	0.293491	-0.519323	0.603535	0.681682	21	39	36	83	97	107	33.9215	63.7675	59.874	52.4291	51.9195	70.9422
RLTA1_RS07505	179.45	-0.724428	0.182564	-3.96807	7.25e-05	0.000244838	89	90	69	371	386	347	143.763	147.156	114.759	234.352	206.608	230.065
RLTA1_RS07515	262.632	0.0144635	0.222396	0.0650351	0.948146	0.960146	164	144	175	375	380	519	264.911	235.449	291.054	236.879	203.396	344.103
RLTA1_RS07520	54.0111	-0.378991	0.259114	-1.46264	0.143565	0.206906	25	33	28	93	116	94	40.3828	53.9571	46.5687	58.7459	62.0893	62.323
RLTA1_RS07525	43.6761	0.216723	0.299812	0.722863	0.469764	0.55556	27	24	35	50	89	63	43.6134	39.2415	58.2109	31.5838	47.6375	41.7697
RLTA1_RS07530	10.6434	-0.989513	0.592684	-1.66955	0.0950092	0.144339	1	4	8	22	26	22	1.61531	6.54025	13.3053	13.8969	13.9166	14.5862
RLTA1_RS07535	49.8845	0.56417	0.277851	2.03048	0.0423081	0.0717784	44	32	33	58	66	74	71.0737	52.322	54.8845	36.6372	35.3267	49.0628
RLTA1_RS07540	44.0577	0.0458399	0.301732	0.151923	0.879248	0.905306	22	29	31	77	91	49	35.5368	47.4168	51.5582	48.6391	48.708	32.4875
RLTA1_RS07545	18.7368	-1.17777	0.461031	-2.55465	0.0106295	0.021256	4	7	10	32	52	45	6.46124	11.4454	16.6317	20.2136	27.8331	29.8355
RLTA1_RS07550	535.262	-0.0388776	0.239146	-0.162569	0.870858	0.898613	350	305	313	909	1319	523	565.359	498.694	520.571	574.194	705.998	346.755
RLTA1_RS07555	775.752	-0.94017	0.147864	-6.35835	2.04e-10	1.67e-09	354	296	324	1797	1863	1399	571.82	483.979	538.866	1135.12	997.176	927.552
RLTA1_RS07560	792.936	0.542439	0.141205	3.8415	0.000122286	0.000393725	593	527	602	1134	1158	906	957.879	861.678	1001.23	716.321	619.823	600.688
RLTA1_RS07565	96.4232	0.743332	0.245871	3.02326	0.00250071	0.00591887	77	57	87	139	131	88	124.379	93.1986	144.696	87.803	70.1181	58.3449
RLTA1_RS07570	179.802	-0.423114	0.235521	-1.7965	0.0724148	0.113994	86	79	116	408	368	246	138.917	129.17	192.927	257.724	196.973	163.101
RLTA1_RS07575	60.4332	-0.463759	0.33677	-1.37708	0.168488	0.236603	30	19	44	115	166	73	48.4593	31.0662	73.1794	72.6428	88.852	48.3998
RLTA1_RS07580	1059.52	1.00959	0.166655	6.05793	1.38e-09	1.02e-08	785	912	895	1295	1330	874	1268.02	1491.18	1488.53	818.021	711.886	579.471
RLTA1_RS07585	13970.7	0.31764	0.488384	0.650389	0.515441	0.599997	10097	8658	9645	29504	24599	8315	16309.8	14156.4	16041.3	18637	13166.7	5512.93
RLTA1_RS07590	545.026	-0.168246	0.292579	-0.575046	0.565261	0.647588	329	271	340	1294	1133	462	531.437	443.102	565.477	817.389	606.441	306.311
RLTA1_RS07595	348.816	-0.567944	0.320322	-1.77304	0.076222	0.119205	193	144	178	919	881	298	311.755	235.449	296.044	580.51	471.558	197.577
RLTA1_RS07600	763.114	-0.0513546	0.136426	-0.376427	0.7066	0.766502	503	442	429	1300	1491	1072	812.501	722.698	713.499	821.179	798.062	710.748
RLTA1_RS07605	1388.81	0.266466	0.135077	1.9727	0.0485297	0.0809332	954	894	930	2045	2076	2082	1541.01	1461.75	1546.75	1291.78	1111.18	1380.39
RLTA1_RS07610	222.047	-0.191041	0.245203	-0.779114	0.435912	0.522449	156	99	125	310	372	476	251.988	161.871	207.896	195.82	199.114	315.593
RLTA1_RS07615	86.7124	0.16771	0.248309	0.675409	0.499416	0.584471	60	49	59	98	154	152	96.9186	80.1181	98.1269	61.9043	82.4289	100.778
RLTA1_RS07620	27589.6	1.60668	0.111814	14.3692	8.08e-47	1.04e-44	26520	24471	25114	20157	25800	21684	42838	40011.6	41768.8	12732.7	13809.5	14376.7
RLTA1_RS07625	802.277	-0.0673467	0.214526	-0.313932	0.753572	0.806026	456	458	520	1085	1247	1675	736.582	748.859	864.847	685.369	667.46	1110.54
RLTA1_RS07630	601.784	0.150154	0.166993	0.899166	0.368564	0.455132	409	324	426	865	972	973	660.662	529.76	708.509	546.4	520.266	645.109
RLTA1_RS07635	1520.46	-0.666788	0.134134	-4.97104	6.66e-07	3.26e-06	743	687	723	2630	3810	2860	1200.18	1123.29	1202.47	1661.31	2039.31	1896.21
RLTA1_RS07640	4127.79	-0.232366	0.13838	-1.67919	0.0931151	0.14177	2454	2115	2385	6893	9334	6075	3963.97	3458.16	3966.65	4354.14	4996.05	4027.79
RLTA1_RS07645	8294.39	0.65589	0.120443	5.44564	5.16e-08	3.07e-07	6558	5638	6393	10339	12463	9231	10593.2	9218.48	10632.6	6530.9	6670.86	6120.25
RLTA1_RS07650	13590.5	0.917765	0.110658	8.29368	1.1e-16	1.73e-15	11627	10311	10630	14389	18291	14093	18781.2	16859.1	17679.5	9089.19	9790.31	9343.81
RLTA1_RS07655	38256.3	-0.147392	0.148315	-0.993774	0.320333	0.404953	23698	19408	23388	56887	73386	68494	38279.6	31733.3	38898.2	35934.2	39280.1	45412.3
RLTA1_RS07660	8567.99	0.38629	0.135462	2.85165	0.0043493	0.00966649	6471	5511	5809	10338	14663	11922	10452.7	9010.83	9661.34	6530.27	7848.41	7904.41
RLTA1_RS07665	46519.4	0.487926	0.128662	3.7923	0.000149256	0.000469945	35246	30154	34091	63164	76795	53056	56933.2	49303.7	56699	39899.2	41104.7	35176.7
RLTA1_RS07670	53608.1	0.579477	0.137596	4.21143	2.54e-05	9.4e-05	41407	35963	40290	72491	85517	56392	66885.2	58801.8	67009	45790.8	45773.2	37388.5
RLTA1_RS07675	660.88	0.353291	0.142844	2.47326	0.0133886	0.0261499	489	394	475	967	1049	858	789.887	644.215	790.005	610.831	561.48	568.863
RLTA1_RS07680	3192.93	1.43836	0.155181	9.26895	1.88e-20	4.22e-19	2773	2627	3138	2444	3014	3027	4479.26	4295.31	5219.02	1543.82	1613.25	2006.93
RLTA1_RS07685	3203.79	1.77093	0.150923	11.734	8.53e-32	4.87e-30	3229	2578	3268	2128	2619	2429	5215.84	4215.19	5435.23	1344.21	1401.83	1610.45
RLTA1_RS07690	20788.2	1.23328	0.179036	6.88844	5.64e-12	5.5e-11	18967	15124	19326	17551	28468	16435	30637.6	24728.7	32142.4	11086.5	15237.6	10896.6
RLTA1_RS07695	22790.7	1.24657	0.117314	10.626	2.26e-26	8.01e-25	20175	18311	20246	19910	26132	21085	32588.9	29939.6	33672.5	12576.7	13987.2	13979.6
RLTA1_RS07700	3144.88	0.628637	0.167881	3.74453	0.00018073	0.000559137	2648	1901	2449	3589	5258	3513	4277.34	3108.25	4073.1	2267.09	2814.36	2329.16
RLTA1_RS07705	9202.33	0.923574	0.118075	7.82192	5.2e-15	6.87e-14	7282	7299	7490	9181	12687	9758	11762.7	11934.3	12457.1	5799.42	6790.75	6469.66
RLTA1_RS07710	8831.67	1.08865	0.107991	10.0809	6.71e-24	2e-22	7178	7281	7542	8793	11023	8284	11594.7	11904.9	12543.6	5554.33	5900.09	5492.38
RLTA1_RS07715	1255.18	0.373839	0.164028	2.27911	0.0226603	0.0414992	957	732	907	1602	2358	1517	1545.85	1196.87	1508.49	1011.95	1262.13	1005.79
RLTA1_RS07720	17485.7	1.04296	0.111843	9.32515	1.11e-20	2.52e-19	14701	13588	14833	17218	22265	17325	23746.7	22217.2	24669.8	10876.2	11917.4	11486.7
RLTA1_RS07725	2172.51	0.244012	0.147869	1.65018	0.0989054	0.149572	1458	1265	1590	2926	4129	2879	2355.12	2068.35	2644.44	1848.28	2210.06	1908.81
RLTA1_RS07730	7318.12	0.702147	0.104954	6.69004	2.23e-11	2.04e-10	5588	5547	5470	8553	10207	8822	9026.36	9069.69	9097.53	5402.73	5463.32	5849.08
RLTA1_RS07735	15564.8	0.887111	0.117229	7.5673	3.81e-14	4.63e-13	13085	11489	12442	16160	21040	17050	21136.3	18785.2	20693.1	10207.9	11261.7	11304.3
RLTA1_RS07740	8571.62	0.382646	0.11722	3.26434	0.00109717	0.00283498	6187	5641	5945	11226	13407	12153	9993.93	9223.39	9887.53	7091.2	7176.13	8057.57
RLTA1_RS07745	2777.14	0.469874	0.148663	3.16067	0.00157405	0.00393005	2059	1640	2206	3595	4378	3578	3325.92	2681.5	3668.95	2270.88	2343.34	2372.25
RLTA1_RS07750	2820.48	-0.427619	0.166962	-2.56117	0.0104319	0.0209028	1587	1192	1626	4526	6641	4966	2563.5	1948.99	2704.31	2858.97	3554.61	3292.51
RLTA1_RS07755	4700.94	1.17606	0.130357	9.02181	1.85e-19	3.74e-18	4206	3475	4255	4555	5447	4314	6794	5681.84	7076.78	2877.29	2915.52	2860.23
RLTA1_RS07760	2315.75	1.0855	0.148096	7.32974	2.31e-13	2.64e-12	2035	1641	2089	2300	3019	2083	3287.16	2683.14	3474.36	1452.86	1615.93	1381.05
RLTA1_RS07765	8880.92	1.38283	0.14446	9.57241	1.04e-21	2.61e-20	8275	6882	8356	7239	10319	7048	13366.7	11252.5	13897.4	4572.7	5523.27	4672.9
RLTA1_RS07770	5380.09	1.33905	0.156098	8.57821	9.64e-18	1.67e-16	4743	4232	5144	4489	6663	4136	7661.42	6919.59	8555.33	2835.59	3566.39	2742.21
RLTA1_RS07775	6881.06	1.40694	0.158864	8.85623	8.28e-19	1.57e-17	6396	5176	6726	5513	8044	5305	10331.5	8463.09	11186.5	3482.43	4305.57	3517.27
RLTA1_RS07780	13446.6	1.02916	0.149977	6.86211	6.78e-12	6.51e-11	11367	9793	11890	13485	18901	11910	18361.2	16012.2	19775.1	8518.15	10116.8	7896.46
RLTA1_RS07785	9754.88	0.997088	0.109903	9.07244	1.16e-19	2.46e-18	8047	7747	8014	9937	12972	9525	12998.4	12666.8	13328.6	6276.97	6943.3	6315.18
RLTA1_RS07790	12351	0.919387	0.101543	9.05415	1.38e-19	2.86e-18	9935	9692	9969	13380	15722	13218	16048.1	15847	16580.1	8451.83	8415.24	8763.68
RLTA1_RS07795	2960.19	0.826355	0.172246	4.79752	1.61e-06	7.32e-06	2503	1804	2624	3288	4335	3027	4043.12	2949.65	4364.15	2076.95	2320.32	2006.93
RLTA1_RS07800	10530	0.949958	0.102364	9.28024	1.69e-20	3.81e-19	8524	8455	8440	11507	13767	10425	13768.9	13824.5	14037.1	7268.7	7368.82	6911.89
RLTA1_RS07805	7736.87	0.588773	0.122534	4.80496	1.55e-06	7.07e-06	5882	5469	5675	10827	10841	8895	9501.26	8942.16	9438.48	6839.16	5802.68	5897.48
RLTA1_RS07810	3871.9	0.0484159	0.117764	0.411125	0.680981	0.745448	2507	2235	2469	5944	6814	6062	4049.58	3654.37	4106.36	3754.68	3647.21	4019.17
RLTA1_RS07815	4950.52	0.580449	0.165283	3.51185	0.000444991	0.00126639	3912	2853	4098	5976	7467	6232	6319.09	4664.83	6815.66	3774.9	3996.73	4131.88
RLTA1_RS07820	4963.95	0.810312	0.106379	7.61723	2.59e-14	3.18e-13	4011	3677	3894	5761	6793	5341	6479.01	6012.13	6476.37	3639.09	3635.97	3541.14
RLTA1_RS07825	10717.2	0.941146	0.156194	6.02548	1.69e-09	1.24e-08	9423	7154	9238	11001	15292	10387	15221.1	11697.2	15364.3	6949.07	8185.09	6886.69
RLTA1_RS07830	4790.24	0.804146	0.154052	5.21998	1.79e-07	9.75e-07	3832	3205	4116	5194	7372	4885	6189.87	5240.38	6845.6	3280.93	3945.88	3238.81
RLTA1_RS07835	58.1489	-0.151161	0.25353	-0.596228	0.551023	0.634415	33	38	30	85	120	99	53.3052	62.1324	49.895	53.6925	64.2303	65.6381
RLTA1_RS07840	440.775	-0.637402	0.145066	-4.39389	1.11e-05	4.4e-05	215	216	201	778	1002	878	347.292	353.174	334.297	491.444	536.323	582.123
RLTA1_RS07845	308.221	0.584378	0.2098	2.78541	0.00534603	0.0115822	240	234	204	488	468	273	387.675	382.605	339.286	308.258	250.498	181.002
RLTA1_RS07850	794.992	1.13554	0.214429	5.29566	1.19e-07	6.71e-07	736	686	582	887	1103	514	1188.87	1121.65	967.963	560.297	590.384	340.788
RLTA1_RS07855	5061.07	1.29548	0.157797	8.2098	2.22e-16	3.36e-15	4512	4309	4355	5130	6002	3524	7288.28	7045.49	7243.09	3240.5	3212.59	2336.45
RLTA1_RS07860	105.828	0.578485	0.201185	2.87539	0.00403529	0.00906996	79	70	83	145	144	130	127.61	114.454	138.043	91.5931	77.0764	86.1914
RLTA1_RS07865	138.616	0.494478	0.178453	2.77092	0.00558987	0.0120692	97	106	94	191	208	171	156.685	173.317	156.338	120.65	111.333	113.375
RLTA1_RS07870	5401.73	1.32927	0.124139	10.708	9.34e-27	3.48e-25	4518	4956	4679	5190	5204	4771	7297.97	8103.37	7781.96	3278.4	2785.46	3163.22
RLTA1_RS07875	1998.67	0.835363	0.125128	6.67605	2.45e-11	2.23e-10	1536	1678	1479	2193	2551	2348	2481.12	2743.64	2459.82	1385.27	1365.43	1556.75
RLTA1_RS07880	100.937	0.513696	0.242121	2.12165	0.0338671	0.0592334	99	63	56	118	161	134	159.916	103.009	93.1374	74.5378	86.1757	88.8434
RLTA1_RS07890	1452.17	1.30875	0.147827	8.85325	8.5e-19	1.61e-17	1232	1312	1246	1510	1571	1072	1990.06	2145.2	2072.31	953.831	840.882	710.748
RLTA1_RS07895	224.292	0.745503	0.156549	4.76211	1.92e-06	8.65e-06	184	173	158	254	314	263	297.217	282.866	262.78	160.446	168.069	174.372
RLTA1_RS07900	127.799	0.32019	0.189489	1.68975	0.091075	0.13906	98	77	85	178	202	182	158.3	125.9	141.369	112.438	108.121	120.668
RLTA1_RS07905	959.996	0.320809	0.117015	2.7416	0.00611414	0.0130634	636	673	644	1329	1579	1322	1027.34	1100.4	1071.08	839.498	845.164	876.5
RLTA1_RS07910	390.616	-0.915074	0.152067	-6.01755	1.77e-09	1.29e-08	159	173	164	832	1018	695	256.834	282.866	272.759	525.555	544.887	460.792
RLTA1_RS07915	1509.75	-0.354382	0.118417	-2.99265	0.00276563	0.00645592	841	787	800	2506	3251	2654	1358.48	1286.79	1330.53	1582.98	1740.11	1759.63
RLTA1_RS07920	6428.59	0.260682	0.126818	2.05555	0.0398255	0.0681311	4330	4166	4340	9025	12181	8034	6994.29	6811.67	7218.15	5700.88	6519.91	5326.63
RLTA1_RS07925	262.858	0.356704	0.191088	1.86671	0.0619427	0.0999962	187	167	187	374	509	275	302.063	273.056	311.012	236.247	272.444	182.328
RLTA1_RS07930	547	0.231968	0.137102	1.69194	0.0906579	0.138544	362	338	382	850	926	719	584.742	552.651	635.33	536.925	495.644	476.705
RLTA1_RS07935	85.6386	0.110286	0.222903	0.494769	0.620763	0.694939	60	54	49	111	161	137	96.9186	88.2934	81.4952	70.1161	86.1757	90.8325
RLTA1_RS07940	447.962	0.667208	0.182757	3.65079	0.000261435	0.000783742	321	383	303	505	560	634	518.515	626.229	503.94	318.996	299.742	420.349
RLTA1_RS07945	299.204	0.773578	0.154205	5.01655	5.26e-07	2.63e-06	217	220	254	369	401	324	350.522	359.714	422.445	233.089	214.636	214.815
RLTA1_RS07950	158.647	0.152804	0.18028	0.847592	0.396665	0.483599	95	111	100	214	297	236	153.455	181.492	166.317	135.179	158.97	156.471
RLTA1_RS07955	451.465	0.480238	0.140615	3.41527	0.000637179	0.00173937	310	326	327	554	694	618	500.746	533.03	543.856	349.949	371.465	409.741
RLTA1_RS07960	301.03	0.243984	0.14205	1.71759	0.0858709	0.132159	203	204	191	437	503	425	327.908	333.553	317.665	276.043	269.232	281.78
RLTA1_RS07965	97.8449	0.115951	0.233428	0.496733	0.619377	0.693946	54	53	79	139	163	161	87.2268	86.6583	131.39	87.803	87.2462	106.745
RLTA1_RS07970	94.8801	0.543672	0.209039	2.60081	0.00930026	0.0188909	58	75	73	119	146	118	93.688	122.63	121.411	75.1695	78.1469	78.2353
RLTA1_RS07975	235.901	0.765835	0.200341	3.82266	0.00013202	0.000422137	198	160	186	335	259	263	319.831	261.61	309.349	211.612	138.63	174.372
RLTA1_RS07980	188.27	0.170025	0.206702	0.822563	0.410757	0.497698	132	107	126	240	298	333	213.221	174.952	209.559	151.602	159.505	220.783
RLTA1_RS07985	194.961	0.201957	0.171648	1.17658	0.239362	0.317748	132	131	119	301	299	293	213.221	214.193	197.917	190.135	160.041	194.262
RLTA1_RS07990	238.835	0.164131	0.19376	0.847083	0.396949	0.483831	196	136	131	351	387	373	316.601	222.369	217.875	221.718	207.143	247.303
RLTA1_RS07995	321.412	-0.0754687	0.157537	-0.479053	0.631901	0.704914	183	186	204	472	614	547	295.602	304.122	339.286	298.151	328.645	362.667
RLTA1_RS08000	27.3974	1.20308	0.36004	3.34151	0.000833251	0.00221723	30	17	23	21	30	31	48.4593	27.7961	38.2529	13.2652	16.0576	20.5533
RLTA1_RS08005	111.221	0.726105	0.21242	3.41825	0.000630257	0.00172318	85	79	90	107	177	134	137.301	129.17	149.685	67.5894	94.7397	88.8434
RLTA1_RS08010	129.528	1.00709	0.180062	5.59303	2.23e-08	1.41e-07	110	107	100	138	161	128	177.684	174.952	166.317	87.1713	86.1757	84.8654
RLTA1_RS08015	276.024	-0.232286	0.161054	-1.44229	0.149222	0.213869	148	161	156	419	598	467	239.066	263.245	259.454	264.672	320.081	309.626
RLTA1_RS08020	580.672	-0.921858	0.163511	-5.63788	1.72e-08	1.1e-07	263	233	239	1123	1266	1348	424.827	380.97	397.497	709.372	677.63	893.738
RLTA1_RS08025	1222.52	-0.933265	0.126852	-7.35714	1.88e-13	2.17e-12	537	510	493	2549	3217	2235	867.422	833.882	819.942	1610.14	1721.91	1481.83
RLTA1_RS08030	81.3458	0.673888	0.282427	2.38607	0.0170297	0.0323361	72	39	72	85	104	119	116.302	63.7675	119.748	53.6925	55.6663	78.8983
RLTA1_RS08035	28.0336	0.722847	0.331345	2.18156	0.0291424	0.0518824	24	20	20	29	41	35	38.7675	32.7013	33.2633	18.3186	21.9454	23.2054
RLTA1_RS08040	148.332	0.887499	0.282951	3.13658	0.00170929	0.00422078	151	85	117	114	183	215	243.912	138.98	194.591	72.0111	97.9513	142.547
RLTA1_RS08045	329.265	0.442274	0.182476	2.42373	0.0153618	0.0295805	259	202	234	372	513	495	418.365	330.283	389.181	234.984	274.585	328.19
RLTA1_RS08055	41.0179	-0.0818088	0.281196	-0.290931	0.771104	0.819865	25	24	24	65	78	66	40.3828	39.2415	39.916	41.059	41.7497	43.7587
RLTA1_RS08060	212.566	0.636277	0.184731	3.44433	0.000572468	0.00157695	152	170	152	214	343	272	245.527	277.961	252.801	135.179	183.592	180.339
RLTA1_RS08065	216.27	-0.141552	0.246214	-0.574915	0.565349	0.647588	122	129	126	284	596	274	197.068	210.923	209.559	179.396	319.011	181.665
RLTA1_RS08070	136.027	0.148189	0.193756	0.764819	0.444379	0.531317	97	75	90	183	246	211	156.685	122.63	149.685	115.597	131.672	139.895
RLTA1_RS08075	1885.32	-0.887597	0.172449	-5.14703	2.65e-07	1.4e-06	827	751	845	4568	4703	2926	1335.86	1227.93	1405.38	2885.5	2517.29	1939.97
RLTA1_RS08080	6511.49	-0.909963	0.175875	-5.17392	2.29e-07	1.22e-06	2897	2615	2775	15790	16883	9785	4679.55	4275.69	4615.29	9974.17	9036.67	6487.56
RLTA1_RS08085	181.301	0.532284	0.175299	3.03644	0.00239387	0.00569117	145	121	127	210	299	229	234.22	197.843	211.222	132.652	160.041	151.829
RLTA1_RS08090	162.509	1.03212	0.219204	4.70848	2.5e-06	1.1e-05	135	125	140	194	226	115	218.067	204.383	232.843	122.545	120.967	76.2462
RLTA1_RS08095	472.954	-1.31424	0.27417	-4.79353	1.64e-06	7.45e-06	194	120	183	1444	1268	653	313.37	196.208	304.36	912.14	678.7	432.946
RLTA1_RS08100	289.141	-0.936908	0.203516	-4.60361	4.15e-06	1.77e-05	150	113	101	720	653	506	242.297	184.762	167.98	454.807	349.52	335.483
RLTA1_RS08105	82.6947	-0.68535	0.274068	-2.50065	0.0123965	0.0243831	37	44	35	171	135	190	59.7665	71.9428	58.2109	108.017	72.2591	125.972
RLTA1_RS08110	45.9811	-0.670378	0.294002	-2.28018	0.0225968	0.0414047	22	25	18	77	102	100	35.5368	40.8766	29.937	48.6391	54.5958	66.3011
RLTA1_RS08115	175.317	0.162886	0.195672	0.832444	0.405159	0.492115	105	122	112	228	287	300	169.608	199.478	186.275	144.022	153.618	198.903
RLTA1_RS08120	383.166	-0.609022	0.188247	-3.23524	0.00121543	0.00311394	200	154	202	697	1024	603	323.062	251.8	335.96	440.278	548.099	399.795
RLTA1_RS08130	481.74	-0.863086	0.155355	-5.55556	2.77e-08	1.72e-07	224	192	210	998	1029	1032	361.83	313.932	349.265	630.413	550.775	684.227
RLTA1_RS08135	1834.2	-1.14504	0.131958	-8.67731	4.05e-18	7.31e-17	733	616	743	3845	4890	3819	1184.02	1007.2	1235.73	2428.8	2617.39	2532.04
RLTA1_RS08140	640.778	-1.91978	0.191189	-10.0413	1e-23	2.97e-22	148	141	201	1392	1873	1748	239.066	230.544	334.297	879.293	1002.53	1158.94
RLTA1_RS08145	26850.6	-1.0016	0.114152	-8.77428	1.72e-18	3.18e-17	11065	10239	11452	58440	63708	54942	17873.4	16741.4	19046.6	36915.2	34099.9	36427.1
RLTA1_RS08150	257.556	-2.949	0.279681	-10.5442	5.41e-26	1.84e-24	38	18	52	644	795	808	61.3818	29.4311	86.4847	406.799	425.526	535.713
RLTA1_RS08155	483.515	-0.0562746	0.18298	-0.307545	0.758429	0.810225	278	266	324	782	1087	607	449.056	434.927	538.866	493.971	581.82	402.448
RLTA1_RS08160	402.132	0.85613	0.1565	5.47047	4.49e-08	2.7e-07	339	299	311	510	468	432	547.59	488.884	517.245	322.155	250.498	286.421
RLTA1_RS08165	3177.73	1.09644	0.152737	7.17864	7.04e-13	7.66e-12	2682	2616	2634	3796	3209	2957	4332.26	4277.32	4380.78	2397.84	1717.63	1960.52
RLTA1_RS08170	2314.25	1.04049	0.201424	5.1657	2.4e-07	1.28e-06	1943	1837	1925	2779	3246	1582	3138.55	3003.61	3201.6	1755.43	1737.43	1048.88
RLTA1_RS08175	474.368	0.861517	0.142563	6.04308	1.51e-09	1.12e-08	359	357	404	540	587	536	579.896	583.717	671.92	341.105	314.193	355.374
RLTA1_RS08180	327.175	-0.231505	0.194327	-1.19132	0.233528	0.311719	148	229	174	627	609	510	239.066	374.429	289.391	396.061	325.969	338.135
RLTA1_RS08185	977.296	-0.744788	0.140821	-5.28891	1.23e-07	6.92e-07	482	437	420	2047	2427	1629	778.58	714.522	698.53	1293.04	1299.06	1080.04
RLTA1_RS08190	1679.81	0.475635	0.231107	2.05808	0.0395828	0.0677993	1248	1167	1166	2440	3339	1338	2015.91	1908.12	1939.25	1541.29	1787.21	887.108
RLTA1_RS08195	445.932	0.389516	0.143934	2.70621	0.0068057	0.0142953	328	297	302	620	780	526	529.822	485.614	502.277	391.639	417.497	348.744
RLTA1_RS08200	1521.67	-0.650349	0.128937	-5.04391	4.56e-07	2.31e-06	786	652	732	2792	3527	2904	1269.63	1066.06	1217.44	1763.64	1887.84	1925.38
RLTA1_RS08205	259.995	-0.135114	0.165184	-0.81796	0.41338	0.500529	154	144	156	376	545	433	248.758	235.449	259.454	237.51	291.713	287.084
RLTA1_RS08210	362.543	0.860209	0.145102	5.92832	3.06e-09	2.17e-08	292	310	255	416	488	375	471.671	506.869	424.108	262.777	261.203	248.629
RLTA1_RS08215	2083.07	2.43697	0.122824	19.8412	1.31e-87	1.3e-84	2231	2205	2009	942	1273	1013	3603.76	3605.31	3341.3	595.039	681.377	671.63
RLTA1_RS08220	181.108	1.07856	0.249359	4.32534	1.52e-05	5.87e-05	138	198	115	174	274	139	222.913	323.742	191.264	109.912	146.659	92.1585
RLTA1_RS08225	307.804	1.30259	0.163617	7.96123	1.7e-15	2.34e-14	285	268	250	313	343	228	460.364	438.197	415.792	197.715	183.592	151.166
RLTA1_RS08230	1979.39	0.350939	0.114308	3.07011	0.00213979	0.005138	1330	1368	1366	2901	3242	2491	2148.36	2236.77	2271.89	1832.49	1735.29	1651.56
RLTA1_RS08235	3318.36	1.04502	0.121551	8.59737	8.16e-18	1.42e-16	2841	2640	2709	3621	4207	2956	4589.1	4316.57	4505.52	2287.3	2251.81	1959.86
RLTA1_RS08240	159.644	0.484974	0.238536	2.03313	0.0420395	0.0714445	113	120	108	158	223	272	182.53	196.208	179.622	99.8048	119.361	180.339
RLTA1_RS08245	220.43	0.149925	0.156684	0.95686	0.338638	0.424808	145	146	134	323	412	305	234.22	238.719	222.864	204.031	220.524	202.218
RLTA1_RS08250	67.5941	0.661209	0.244198	2.70767	0.00677566	0.0142451	55	58	39	75	107	79	88.8421	94.8336	64.8635	47.3757	57.272	52.3778
RLTA1_RS08255	37678.1	-0.401657	0.189929	-2.11477	0.0344496	0.0600861	19029	20545	19884	87112	75925	49777	30737.7	33592.4	33070.4	55026.6	40639.1	33002.7
RLTA1_RS08265	49.9365	0.275803	0.287789	0.958352	0.337885	0.424076	25	34	41	58	88	78	40.3828	55.5921	68.1899	36.6372	47.1022	51.7148
RLTA1_RS08270	37.1975	0.0446086	0.339581	0.131364	0.895488	0.91831	20	20	29	43	63	74	32.3062	32.7013	48.2319	27.1621	33.7209	49.0628
RLTA1_RS08275	22.6862	0.312017	0.37717	0.827259	0.40809	0.494985	17	13	16	25	37	38	27.4603	21.2558	26.6107	15.7919	19.8044	25.1944
RLTA1_RS08280	70.9907	0.925535	0.264291	3.50195	0.000461869	0.00130661	48	61	61	66	77	97	77.5349	99.7388	101.453	41.6906	41.2145	64.312
RLTA1_RS08285	49.4766	-0.0824363	0.308171	-0.267502	0.789083	0.835437	30	30	28	56	93	102	48.4593	49.0519	46.5687	35.3739	49.7785	67.6271
RLTA1_RS08290	140.805	-0.222027	0.192162	-1.15542	0.24792	0.327354	86	72	80	233	257	257	138.917	117.725	133.053	147.181	137.56	170.394
RLTA1_RS08295	1180.44	0.300874	0.127451	2.3607	0.0182403	0.0343163	786	838	763	1787	1809	1624	1269.63	1370.18	1269	1128.81	968.272	1076.73
RLTA1_RS08300	3339.47	1.10732	0.13952	7.93666	2.08e-15	2.82e-14	2784	2963	2611	3750	3448	3225	4497.02	4844.69	4342.53	2368.79	1845.55	2138.21
RLTA1_RS08305	2930.25	0.272061	0.134639	2.02067	0.0433139	0.0732527	1976	1995	1902	4783	4772	3603	3191.85	3261.95	3163.34	3021.31	2554.23	2388.83
RLTA1_RS08310	4886.51	0.594897	0.146628	4.05719	4.97e-05	0.000173997	3646	3647	3480	6771	7812	4857	5889.42	5963.07	5787.82	4277.08	4181.39	3220.24
RLTA1_RS08315	329.052	0.341222	0.23144	1.47434	0.14039	0.20327	207	252	215	432	726	315	334.369	412.036	357.581	272.884	388.594	208.848
RLTA1_RS08320	478.329	-0.622177	0.164623	-3.77939	0.00015721	0.000492946	260	227	204	956	1189	753	419.981	371.159	339.286	603.882	636.416	499.247
RLTA1_RS08325	615.355	-0.18923	0.128498	-1.47263	0.140851	0.203773	332	366	355	1029	1202	1016	536.283	598.433	590.424	649.995	643.374	673.619
RLTA1_RS08330	91.6193	-0.881887	0.217872	-4.04774	5.17e-05	0.000180536	36	41	41	197	214	177	58.1512	67.0376	68.1899	124.44	114.544	117.353
RLTA1_RS08335	47.7355	-1.23533	0.337043	-3.6652	0.000247141	0.000743774	11	24	17	117	94	116	17.7684	39.2415	28.2738	73.9061	50.3138	76.9092
RLTA1_RS08340	69.0225	-0.932616	0.245045	-3.80589	0.000141293	0.000448082	34	25	28	139	174	137	54.9206	40.8766	46.5687	87.803	93.134	90.8325
RLTA1_RS08345	264.576	0.675964	0.155069	4.35913	1.31e-05	5.11e-05	211	182	203	330	354	322	340.831	297.581	337.623	208.453	189.479	213.489
RLTA1_RS08350	78.2011	1.3345	0.233959	5.704	1.17e-08	7.72e-08	71	65	69	60	77	82	114.687	106.279	114.759	37.9006	41.2145	54.3669
RLTA1_RS08355	926.563	0.655571	0.153314	4.27601	1.9e-05	7.2e-05	672	674	729	1151	1145	1236	1085.49	1102.03	1212.45	727.059	612.864	819.481
RLTA1_RS08360	488.278	-0.0171192	0.141555	-0.120937	0.903741	0.924771	307	275	307	717	927	791	495.9	449.642	510.592	452.912	496.179	524.442
RLTA1_RS08365	27.6574	1.11142	0.447501	2.48362	0.0130056	0.0254517	25	16	28	22	17	45	40.3828	26.161	46.5687	13.8969	9.0993	29.8355
RLTA1_RS08370	282.379	0.704195	0.165195	4.2628	2.02e-05	7.6e-05	227	203	211	307	379	374	366.675	331.918	350.928	193.925	202.861	247.966
RLTA1_RS08375	87.6754	0.874662	0.224928	3.88863	0.00010081	0.000329716	74	67	67	78	127	103	119.533	109.549	111.432	49.2707	67.9771	68.2901
RLTA1_RS08380	997.188	0.120904	0.149702	0.807632	0.419303	0.506049	664	629	611	1643	1919	1208	1072.57	1028.45	1016.2	1037.84	1027.15	800.917
RLTA1_RS08385	280.254	-0.333034	0.18554	-1.79494	0.0726627	0.114306	177	141	137	417	668	477	285.91	230.544	227.854	263.409	357.549	316.256
RLTA1_RS08390	261.379	0.275223	0.211306	1.30249	0.19275	0.265427	192	203	130	346	388	428	310.14	331.918	216.212	218.56	207.678	283.769
RLTA1_RS08395	502.798	0.685287	0.177758	3.85517	0.00011565	0.000374436	377	359	399	542	633	718	608.972	586.988	663.604	342.369	338.815	476.042
RLTA1_RS08400	31.7744	-0.875407	0.363424	-2.40877	0.0160062	0.0306243	15	11	15	52	69	81	24.2297	17.9857	24.9475	32.8472	36.9324	53.7039
RLTA1_RS08405	3491.58	1.34521	0.159078	8.45631	2.76e-17	4.6e-16	2742	3390	3043	3506	3818	2501	4429.18	5542.86	5061.02	2214.66	2043.6	1658.19
RLTA1_RS08410	1228.02	0.85025	0.153755	5.5299	3.2e-08	1.97e-07	871	1070	952	1470	1766	1138	1406.94	1749.52	1583.34	928.564	945.256	754.506
RLTA1_RS08415	1230.79	3.11849	0.252897	12.3311	6.16e-35	4.33e-33	889	1770	1378	342	427	480	1436.01	2894.06	2291.84	216.033	228.553	318.245
RLTA1_RS08420	208.552	-0.151669	0.162719	-0.932096	0.351287	0.437678	114	128	120	352	428	312	184.145	209.288	199.58	222.35	229.088	206.859
RLTA1_RS08425	463.4	0.140025	0.130128	1.07606	0.281901	0.363931	299	301	290	688	805	690	482.978	492.154	482.319	434.593	430.878	457.477
RLTA1_RS08430	1067.63	0.602694	0.113708	5.30038	1.16e-07	6.55e-07	780	790	788	1365	1547	1287	1259.94	1291.7	1310.58	862.238	828.036	853.295
RLTA1_RS08435	1115.6	0.751077	0.129993	5.77782	7.57e-09	5.09e-08	932	819	814	1258	1490	1362	1505.47	1339.12	1353.82	794.649	797.527	903.021
RLTA1_RS08440	481.407	0.451724	0.138356	3.26493	0.00109492	0.0028302	356	330	333	588	774	655	575.051	539.571	553.835	371.426	414.286	434.272
RLTA1_RS08445	246.02	0.161299	0.166119	0.970982	0.331557	0.417354	155	177	144	331	448	374	250.373	289.406	239.496	209.085	239.793	247.966
RLTA1_RS08450	449.357	0.644146	0.14465	4.45315	8.46e-06	3.4e-05	301	342	360	538	648	551	486.208	559.192	598.74	339.842	346.844	365.319
RLTA1_RS08455	1701.83	1.35172	0.133152	10.1517	3.26e-24	9.81e-23	1504	1341	1632	1591	1739	1416	2429.43	2192.62	2714.29	1005	930.805	938.823
RLTA1_RS08460	788.492	0.436813	0.139823	3.12404	0.00178386	0.00438315	508	602	551	990	1355	994	820.578	984.308	916.405	625.359	725.267	659.033
RLTA1_RS08465	101.51	0.900901	0.228864	3.93641	8.27e-05	0.000275742	67	102	73	109	120	120	108.226	166.776	121.411	68.8527	64.2303	79.5613
RLTA1_RS08470	215.458	0.844152	0.175508	4.80975	1.51e-06	6.92e-06	192	149	166	240	262	258	310.14	243.624	276.086	151.602	140.236	171.057
RLTA1_RS08475	34.0498	0.354432	0.302502	1.17167	0.24133	0.320103	25	23	22	44	55	49	40.3828	37.6064	36.5897	27.7938	29.4389	32.4875
RLTA1_RS08480	32.8587	0.718765	0.36466	1.97106	0.0487173	0.0811877	29	17	29	46	56	23	46.844	27.7961	48.2319	29.0571	29.9742	15.2492
RLTA1_RS08485	184.274	0.461779	0.179961	2.566	0.0102879	0.020644	132	124	135	211	293	264	213.221	202.748	224.528	133.284	156.829	175.035
RLTA1_RS08490	467.982	1.03866	0.138559	7.49611	6.57e-14	7.85e-13	365	418	370	508	551	458	589.588	683.456	615.372	320.892	294.924	303.659
RLTA1_RS08495	286.028	-0.314324	0.193119	-1.62762	0.103605	0.155828	139	180	148	602	560	409	224.528	294.311	246.149	380.269	299.742	271.171
RLTA1_RS08500	15.7607	-1.26509	0.571281	-2.21448	0.0267955	0.0481103	11	1	5	23	42	45	17.7684	1.63506	8.31584	14.5286	22.4806	29.8355
RLTA1_RS08505	1451.95	0.287833	0.204867	1.40498	0.160028	0.226874	1065	989	873	2370	2823	1379	1720.31	1617.08	1451.95	1497.07	1511.02	914.292
RLTA1_RS08515	3235.8	0.133394	0.225182	0.592383	0.553594	0.636849	2336	1846	2023	5574	6955	3039	3773.37	3018.33	3364.59	3520.96	3722.68	2014.89
RLTA1_RS08520	25.6748	-0.553113	0.418579	-1.32141	0.186366	0.258065	6	12	20	36	64	52	9.69186	19.6208	33.2633	22.7403	34.2562	34.4766
RLTA1_RS08525	64.7482	-0.551781	0.284554	-1.93911	0.0524879	0.0866008	31	22	43	104	139	137	50.0746	35.9714	71.5162	65.6943	74.4001	90.8325
RLTA1_RS08530	1940.35	0.641669	0.108047	5.93877	2.87e-09	2.05e-08	1463	1492	1378	2414	2818	2284	2363.2	2439.51	2291.84	1524.87	1508.34	1514.32
RLTA1_RS08535	5707.93	0.501593	0.155284	3.23016	0.00123721	0.0031593	4076	4227	3954	7881	10033	5773	6584.01	6911.41	6576.16	4978.24	5370.19	3827.56
RLTA1_RS08540	6255.45	0.59126	0.143725	4.11383	3.89e-05	0.000139274	4812	4159	4802	7370	10676	6943	7772.87	6800.23	7986.53	4655.45	5714.36	4603.28
RLTA1_RS08545	400.049	-0.746577	0.160149	-4.66175	3.14e-06	1.36e-05	190	160	197	799	849	822	306.909	261.61	327.644	504.709	454.43	544.995
RLTA1_RS08550	2996.42	-1.62214	0.139942	-11.5915	4.55e-31	2.42e-29	971	804	917	7939	7774	6628	1568.47	1314.59	1525.12	5014.88	4161.05	4394.44
RLTA1_RS08555	2564.51	-0.605526	0.122263	-4.95265	7.32e-07	3.54e-06	1344	1213	1171	5216	5402	4674	2170.98	1983.33	1947.57	3294.82	2891.44	3098.91
RLTA1_RS08560	1193.74	-0.151802	0.15697	-0.967075	0.333507	0.419429	705	624	742	2284	2314	1641	1138.79	1020.28	1234.07	1442.75	1238.57	1088
RLTA1_RS08565	12004.9	0.460126	0.217089	2.11953	0.0340459	0.0595163	9179	8114	8187	19176	21619	10007	14826.9	13266.9	13616.4	12113	11571.6	6634.75
RLTA1_RS08570	773.198	0.206853	0.145192	1.42469	0.154248	0.220024	526	478	514	1185	1461	939	849.653	781.56	854.868	748.536	782.004	622.567
RLTA1_RS08575	1809.92	0.681969	0.117694	5.79445	6.85e-09	4.66e-08	1366	1325	1393	2055	2635	2204	2206.51	2166.46	2316.79	1298.09	1410.39	1461.28
RLTA1_RS08580	16631.3	0.293552	0.135282	2.16992	0.0300126	0.0532681	10897	12232	10432	26461	25528	21805	17602	20000.1	17350.2	16714.8	13663.9	14456.9
RLTA1_RS08585	2998.52	-0.340668	0.171193	-1.98996	0.0465954	0.0780627	1568	1685	1594	5287	7560	4021	2532.81	2755.08	2651.09	3339.67	4046.51	2665.97
RLTA1_RS08590	2676.94	-0.307692	0.126908	-2.42454	0.015328	0.0295235	1439	1520	1424	4847	5927	3996	2324.43	2485.3	2368.35	3061.73	3172.44	2649.39
RLTA1_RS08595	1282.8	-0.706955	0.13812	-5.11842	3.08e-07	1.61e-06	628	529	628	2378	2894	2597	1014.42	864.948	1044.47	1502.13	1549.02	1721.84
RLTA1_RS08600	3458.35	0.517881	0.226613	2.28531	0.0222945	0.0409369	2640	2417	2406	5248	6384	2715	4264.42	3951.95	4001.58	3315.04	3417.05	1800.07
RLTA1_RS08605	9169.51	0.427285	0.20501	2.08421	0.0371407	0.064153	6882	6181	6211	15725	15000	8299	11116.6	10106.3	10329.9	9933.11	8028.79	5502.33
RLTA1_RS08610	4397.93	0.132598	0.183179	0.723873	0.469143	0.555194	2946	2718	2764	8266	7751	4853	4758.7	4444.1	4596.99	5221.44	4148.74	3217.59
RLTA1_RS08615	2447.35	0.647572	0.121525	5.32874	9.89e-08	5.68e-07	1805	1848	1819	3315	3382	2741	2915.64	3021.6	3025.3	2094.01	1810.22	1817.31
RLTA1_RS08620	1833.18	0.43819	0.122956	3.5638	0.000365523	0.00106238	1336	1258	1271	2524	3102	2135	2158.05	2056.91	2113.89	1594.35	1660.35	1415.53
RLTA1_RS08625	801.633	0.0215377	0.127011	0.169574	0.865346	0.894915	499	532	449	1265	1457	1219	806.04	869.853	746.762	799.07	779.863	808.21
RLTA1_RS08630	4331.32	0.97377	0.18554	5.2483	1.54e-07	8.49e-07	3596	3818	3108	5263	6090	3293	5808.66	6242.67	5169.12	3324.51	3259.69	2183.29
RLTA1_RS08635	215.155	0.79722	0.157578	5.05919	4.21e-07	2.14e-06	160	164	176	253	284	241	258.45	268.15	292.717	159.814	152.012	159.786
RLTA1_RS08640	960.125	0.811137	0.174994	4.63522	3.57e-06	1.53e-05	715	741	783	1030	1085	1298	1154.95	1211.58	1302.26	650.626	580.749	860.588
RLTA1_RS08645	2236.4	0.753116	0.148544	5.06999	3.98e-07	2.03e-06	1710	1730	1702	2209	3171	2872	2762.18	2828.66	2830.71	1395.37	1697.29	1904.17
RLTA1_RS08650	130.395	0.422313	0.226951	1.86081	0.062771	0.101146	100	92	82	132	254	173	161.531	150.426	136.38	83.3813	135.954	114.701
RLTA1_RS08655	291.773	0.276049	0.163968	1.68355	0.0922685	0.140635	209	199	178	364	544	408	337.6	325.378	296.044	229.93	291.178	270.508
RLTA1_RS08660	99.737	-0.215629	0.235167	-0.916917	0.359186	0.445368	61	43	65	141	210	181	98.5339	70.3077	108.106	89.0663	112.403	120.005
RLTA1_RS08665	1324.01	0.794386	0.115735	6.86386	6.7e-12	6.44e-11	993	1061	1022	1514	1760	1519	1604	1734.8	1699.76	956.358	942.045	1007.11
RLTA1_RS08670	1328.3	-0.916293	0.264516	-3.46403	0.00053215	0.00147581	633	468	585	2918	4371	1548	1022.49	765.209	972.953	1843.23	2339.59	1026.34
RLTA1_RS08675	9142.71	0.122163	0.314979	0.387845	0.698131	0.760276	6234	5211	6012	15633	23240	5962	10069.8	8520.31	9998.96	9874.99	12439.3	3952.87
RLTA1_RS08680	1621.02	0.65156	0.144372	4.51306	6.39e-06	2.63e-05	1206	1351	1074	2074	2519	1696	1948.06	2208.97	1786.24	1310.1	1348.3	1124.47
RLTA1_RS08685	824.987	-0.528715	0.132902	-3.97822	6.94e-05	0.000235648	417	449	372	1461	1871	1507	673.584	734.143	618.698	922.879	1001.46	999.157
RLTA1_RS08690	201.179	-0.227907	0.211282	-1.07868	0.280729	0.362754	106	95	138	283	419	374	171.223	155.331	229.517	178.764	224.271	247.966
RLTA1_RS08695	8977.75	1.20329	0.136658	8.80515	1.31e-18	2.44e-17	7975	6877	8075	7675	10563	8760	12882.1	11244.3	13430.1	4848.11	5653.87	5807.97
RLTA1_RS08700	199.084	-1.20503	0.193286	-6.23443	4.53e-10	3.58e-09	85	74	62	457	565	365	137.301	120.995	103.116	288.676	302.418	241.999
RLTA1_RS08705	5899.18	-0.404757	0.150207	-2.69465	0.00704627	0.0147516	3167	3136	2999	12615	11931	8762	5115.69	5127.56	4987.84	7968.6	6386.1	5809.3
RLTA1_RS08710	486.894	-0.714203	0.177945	-4.01362	5.98e-05	0.000206359	244	214	218	1039	1265	726	394.136	349.903	362.571	656.312	677.095	481.346
RLTA1_RS08715	1290.17	0.228955	0.120548	1.89928	0.0575282	0.093893	860	803	887	1837	2326	1747	1389.17	1312.96	1475.23	1160.39	1245	1158.28
RLTA1_RS08720	433.274	0.596393	0.134483	4.4347	9.22e-06	3.69e-05	337	322	297	526	666	522	544.36	526.49	493.961	332.262	356.478	346.092
RLTA1_RS08725	1717.93	1.08163	0.112427	9.62069	6.54e-22	1.66e-20	1441	1400	1433	1832	2028	1606	2327.66	2289.09	2383.32	1157.23	1085.49	1064.8
RLTA1_RS08730	147.949	0.833758	0.296632	2.81075	0.00494257	0.0108227	126	93	128	100	191	232	203.529	152.061	212.885	63.1676	102.233	153.818
RLTA1_RS08735	227.912	-1.04918	0.216518	-4.84571	1.26e-06	5.87e-06	96	89	87	399	515	595	155.07	145.521	144.696	252.039	275.655	394.491
RLTA1_RS08740	264.193	0.612503	0.193174	3.17074	0.00152053	0.00380197	205	184	196	276	358	394	331.139	300.852	325.981	174.343	191.62	261.226
RLTA1_RS08745	144.065	0.300358	0.183817	1.634	0.102258	0.154074	88	99	104	191	237	211	142.147	161.871	172.969	120.65	126.855	139.895
RLTA1_RS08750	866.989	1.80411	0.139098	12.9701	1.81e-38	1.52e-36	897	770	803	671	659	576	1448.93	1259	1335.52	423.855	352.732	381.894
RLTA1_RS08755	180.112	1.42331	0.204625	6.9557	3.51e-12	3.49e-11	198	125	158	147	177	160	319.831	204.383	262.78	92.8564	94.7397	106.082
RLTA1_RS08760	2560.39	1.06676	0.11398	9.3592	8.03e-21	1.85e-19	2227	2108	2017	2484	3259	2489	3597.3	3446.71	3354.61	1569.08	1744.39	1650.23
RLTA1_RS08765	208.221	0.153277	0.186752	0.820751	0.411788	0.498861	135	146	121	258	415	311	218.067	238.719	201.243	162.972	222.13	206.196
RLTA1_RS08770	261.617	-0.835178	0.19161	-4.35873	1.31e-05	5.11e-05	112	93	139	496	695	483	180.915	152.061	231.18	313.311	372.001	320.234
RLTA1_RS08775	783.591	-0.587187	0.130466	-4.50071	6.77e-06	2.77e-05	418	367	363	1464	1856	1364	675.2	600.068	603.73	924.774	993.429	904.347
RLTA1_RS08780	150.915	-1.50689	0.213588	-7.05514	1.72e-12	1.81e-11	52	40	52	357	468	292	83.9961	65.4025	86.4847	225.508	250.498	193.599
RLTA1_RS08785	3989.66	0.986969	0.107595	9.17302	4.6e-20	1e-18	3349	3086	3280	4140	5091	4053	5409.68	5045.8	5455.19	2615.14	2724.97	2687.18
RLTA1_RS08790	794.712	0.393595	0.131146	3.0012	0.00268922	0.00629443	553	544	556	983	1330	1098	893.267	889.474	924.721	620.938	711.886	727.986
RLTA1_RS08795	354.784	0.079471	0.175162	0.4537	0.650045	0.720535	230	222	216	438	697	581	371.521	362.984	359.244	276.674	373.071	385.209
RLTA1_RS08800	2101.59	1.00184	0.117464	8.52891	1.48e-17	2.52e-16	1879	1623	1636	2244	2598	2099	3035.17	2653.71	2720.94	1417.48	1390.59	1391.66
RLTA1_RS08805	1147.9	0.916558	0.123703	7.40932	1.27e-13	1.49e-12	906	882	960	1340	1449	1151	1463.47	1442.13	1596.64	846.446	775.581	763.125
RLTA1_RS08810	188.685	-0.34894	0.175036	-1.99353	0.0462032	0.0774802	101	109	94	315	375	354	163.146	178.222	156.338	198.978	200.72	234.706
RLTA1_RS08815	798.733	0.223519	0.151278	1.47754	0.139532	0.202267	625	468	485	1114	1425	1123	1009.57	765.209	806.636	703.687	762.735	744.561
RLTA1_RS08820	7717.1	1.2598	0.122511	10.2831	8.4e-25	2.63e-23	6562	6685	6694	7434	9102	6141	10599.7	10930.4	11133.2	4695.88	4871.87	4071.55
RLTA1_RS08825	2090.52	1.85545	0.110353	16.8138	1.93e-63	7.08e-61	2034	1932	2034	1472	1678	1339	3285.54	3158.94	3382.88	929.827	898.154	887.771
RLTA1_RS08830	585.392	0.886341	0.141972	6.24306	4.29e-10	3.4e-09	473	426	492	662	702	663	764.042	696.537	818.278	418.17	375.747	439.576
RLTA1_RS08835	1620.59	0.993214	0.171199	5.80152	6.57e-09	4.49e-08	1437	1090	1424	1953	1734	1644	2321.2	1782.22	2368.35	1233.66	928.128	1089.99
RLTA1_RS08840	546.105	0.554635	0.127425	4.35262	1.35e-05	5.24e-05	381	410	399	690	823	680	615.433	670.376	663.604	435.857	440.513	450.847
RLTA1_RS08845	1407.28	0.917199	0.141189	6.49623	8.24e-11	7.03e-10	1145	1237	991	1695	1768	1367	1849.53	2022.57	1648.2	1070.69	946.327	906.336
RLTA1_RS08850	1928.27	-0.347332	0.116772	-2.97444	0.00293525	0.0068017	1037	1050	1022	3231	3974	3484	1675.08	1716.82	1699.76	2040.95	2127.09	2309.93
RLTA1_RS08855	768.228	0.0761909	0.140925	0.540649	0.588749	0.668126	528	459	458	1119	1319	1254	852.884	750.494	761.731	706.846	705.998	831.415
RLTA1_RS08860	7015.28	0.593545	0.158842	3.7367	0.000186454	0.000575313	5313	4788	5354	10132	10893	6856	8582.14	7828.68	8904.6	6400.14	5830.51	4545.6
RLTA1_RS08865	3663.67	0.131633	0.103695	1.26943	0.204289	0.278017	2380	2300	2337	5597	6381	5338	3844.44	3760.64	3886.82	3535.49	3415.45	3539.15
RLTA1_RS08870	404.26	-1.76433	0.1947	-9.06181	1.28e-19	2.69e-18	116	111	110	1060	1343	732	187.376	181.492	182.948	669.577	718.844	485.324
RLTA1_RS08875	1163.64	0.102746	0.11338	0.906207	0.364826	0.451396	748	756	704	1793	2120	1658	1208.25	1236.11	1170.87	1132.6	1134.74	1099.27
RLTA1_RS08880	49.6134	-0.316687	0.35438	-0.893638	0.371515	0.457963	23	27	31	101	133	45	37.1521	44.1467	51.5582	63.7993	71.1886	29.8355
RLTA1_RS08885	242.493	-0.153568	0.30909	-0.496839	0.619303	0.693946	172	104	145	501	587	204	277.833	170.047	241.159	316.47	314.193	135.254
RLTA1_RS08895	579.78	0.118275	0.145101	0.81512	0.415004	0.50232	348	361	396	798	1126	846	562.128	590.258	658.614	504.078	602.695	560.907
RLTA1_RS08900	1185.35	1.05542	0.136914	7.70861	1.27e-14	1.62e-13	1048	866	1018	1287	1457	1082	1692.85	1415.96	1693.1	812.967	779.863	717.378
RLTA1_RS08905	2849	0.472622	0.110573	4.27431	1.92e-05	7.25e-05	2040	2005	2021	3947	4507	3399	3295.23	3278.3	3361.26	2493.23	2412.38	2253.57
RLTA1_RS08910	101.289	0.303985	0.215784	1.40875	0.15891	0.22551	77	66	62	163	143	140	124.379	107.914	103.116	102.963	76.5411	92.8215
RLTA1_RS08915	76.3517	0.450411	0.26797	1.68083	0.0927966	0.141347	68	48	46	105	148	72	109.841	78.483	76.5057	66.326	79.2174	47.7368
RLTA1_RS08920	142.232	0.296947	0.259149	1.14586	0.251855	0.331598	124	79	85	192	311	143	200.299	129.17	141.369	121.282	166.464	94.8105
RLTA1_RS08925	1430.08	0.466917	0.131349	3.55479	0.000378285	0.00109536	1055	914	1070	1964	2091	1874	1704.15	1494.45	1779.59	1240.61	1119.21	1242.48
RLTA1_RS08930	50.5072	-0.270089	0.283042	-0.954235	0.339965	0.426165	32	23	29	97	113	66	51.6899	37.6064	48.2319	61.2726	60.4836	43.7587
RLTA1_RS08935	310.764	0.689358	0.151344	4.55491	5.24e-06	2.2e-05	255	232	216	368	418	389	411.904	379.335	359.244	232.457	223.736	257.911
RLTA1_RS08940	13.546	1.00933	0.484184	2.08461	0.0371047	0.0641067	9	9	15	18	12	14	14.5378	14.7156	24.9475	11.3702	6.42303	9.28215
RLTA1_RS08945	31.4658	1.06453	0.347638	3.06219	0.00219724	0.00526506	32	25	21	25	33	42	51.6899	40.8766	34.9265	15.7919	17.6633	27.8465
RLTA1_RS08950	17.1005	1.24276	0.431905	2.8774	0.00400967	0.00901819	17	13	14	12	17	21	27.4603	21.2558	23.2843	7.58011	9.0993	13.9232
RLTA1_RS08960	135.54	1.33902	0.192263	6.96454	3.29e-12	3.3e-11	136	110	110	121	131	127	219.682	179.857	182.948	76.4328	70.1181	84.2024
RLTA1_RS08970	318.029	1.67385	0.150577	11.1162	1.05e-28	4.33e-27	308	290	289	257	256	236	497.516	474.168	480.655	162.341	137.025	156.471
RLTA1_RS08975	400.865	1.69866	0.179037	9.48771	2.36e-21	5.75e-20	428	375	321	355	313	264	691.353	613.149	533.877	224.245	167.534	175.035
RLTA1_RS08980	209.129	1.45844	0.197396	7.38843	1.49e-13	1.73e-12	218	150	194	200	206	148	352.138	245.259	322.654	126.335	110.262	98.1256
RLTA1_RS08985	1104.13	1.68159	0.165015	10.1905	2.19e-24	6.65e-23	1128	1019	939	1000	848	738	1822.07	1666.13	1561.71	631.676	453.894	489.302
RLTA1_RS08990	244.176	1.43873	0.193809	7.42345	1.14e-13	1.34e-12	261	189	204	245	215	189	421.596	309.027	339.286	154.761	115.079	125.309
RLTA1_RS08995	927.298	1.77797	0.152656	11.6469	2.38e-31	1.31e-29	938	855	838	741	655	661	1515.16	1397.98	1393.73	468.072	350.591	438.25
RLTA1_RS09000	114.998	1.69493	0.204878	8.27286	1.31e-16	2.03e-15	116	111	95	98	90	80	187.376	181.492	158.001	61.9043	48.1727	53.0409
RLTA1_RS09005	285.879	1.42989	0.173588	8.23728	1.76e-16	2.7e-15	281	227	256	285	270	211	453.902	371.159	425.771	180.028	144.518	139.895
RLTA1_RS09010	217.725	1.8616	0.24279	7.66755	1.75e-14	2.19e-13	228	197	201	197	181	91	368.291	322.107	334.297	124.44	96.8807	60.334
RLTA1_RS09015	67.3161	1.25123	0.340769	3.67177	0.000240876	0.000726175	72	47	55	87	83	30	116.302	76.848	91.4742	54.9558	44.426	19.8903
RLTA1_RS09020	93.1707	1.58086	0.271678	5.81889	5.92e-09	4.06e-08	100	79	77	105	70	55	161.531	129.17	128.064	66.326	37.4677	36.4656
RLTA1_RS09025	276.079	0.910034	0.187717	4.8479	1.25e-06	5.82e-06	249	167	244	299	353	298	402.212	273.056	405.813	188.871	188.944	197.577
RLTA1_RS09030	88.3695	0.0752445	0.227833	0.330262	0.741202	0.794871	56	61	49	129	140	154	90.4574	99.7388	81.4952	81.4862	74.9354	102.104
RLTA1_RS09035	1146.81	0.494349	0.151475	3.26356	0.00110022	0.00283968	812	848	797	1351	1644	1695	1311.63	1386.53	1325.54	853.395	879.956	1123.8
RLTA1_RS09040	334.389	2.37443	0.173873	13.6561	1.86e-42	1.87e-40	394	314	320	194	201	142	636.432	513.41	532.214	122.545	107.586	94.1475
RLTA1_RS09045	277.574	2.08881	0.178642	11.6927	1.39e-31	7.74e-30	294	248	281	170	165	184	474.901	405.496	467.35	107.385	88.3167	121.994
RLTA1_RS09050	1544.65	1.88038	0.147076	12.7851	1.99e-37	1.61e-35	1655	1335	1462	1148	1090	1013	2673.34	2182.81	2431.55	725.164	583.426	671.63
RLTA1_RS09055	231.53	1.69182	0.188928	8.95488	3.4e-19	6.69e-18	224	207	217	201	217	128	361.83	338.458	360.907	126.967	116.15	84.8654
RLTA1_RS09060	150.531	1.54178	0.204904	7.52441	5.3e-14	6.37e-13	164	117	130	136	148	99	264.911	191.302	216.212	85.908	79.2174	65.6381
RLTA1_RS09065	95.4104	1.69232	0.266474	6.3508	2.14e-10	1.75e-09	114	60	93	66	75	81	184.145	98.1038	154.675	41.6906	40.144	53.7039
RLTA1_RS09070	124.806	1.36898	0.209148	6.54553	5.93e-11	5.15e-10	133	105	92	122	117	105	214.836	171.682	153.011	77.0645	62.6246	69.6161
RLTA1_RS09075	528.437	1.83113	0.13568	13.496	1.65e-41	1.58e-39	522	482	507	373	402	370	843.192	788.1	843.226	235.615	215.172	245.314
RLTA1_RS09080	35.5739	2.1246	0.321129	6.61605	3.69e-11	3.28e-10	36	30	40	19	27	20	58.1512	49.0519	66.5267	12.0018	14.4518	13.2602
RLTA1_RS09085	496.373	1.48028	0.148626	9.95972	2.29e-23	6.55e-22	478	439	422	451	428	411	772.118	717.793	701.857	284.886	229.088	272.497
RLTA1_RS09090	477.314	1.35751	0.139699	9.71744	2.54e-22	6.65e-21	452	397	409	430	464	429	730.12	649.12	680.235	271.621	248.357	284.432
RLTA1_RS09095	22.0699	1.2704	0.399232	3.1821	0.00146211	0.00366898	18	22	17	20	16	27	29.0756	35.9714	28.2738	12.6335	8.56404	17.9013
RLTA1_RS09100	31.7699	0.809747	0.327539	2.47221	0.013428	0.0262121	21	27	26	29	42	43	33.9215	44.1467	43.2424	18.3186	22.4806	28.5095
RLTA1_RS09105	46.8095	1.01902	0.267703	3.80654	0.000140924	0.000447116	44	36	35	47	62	45	71.0737	58.8623	58.2109	29.6888	33.1857	29.8355
RLTA1_RS09110	111.75	0.738163	0.208839	3.5346	0.000408393	0.00117375	91	72	93	145	163	109	146.993	117.725	154.675	91.5931	87.2462	72.2682
RLTA1_RS09115	219.937	0.968446	0.15757	6.14612	7.94e-10	6.07e-09	174	173	186	249	270	218	281.064	282.866	309.349	157.287	144.518	144.536
RLTA1_RS09120	269.42	1.20976	0.156779	7.71634	1.2e-14	1.53e-13	245	205	239	270	291	244	395.751	335.188	397.497	170.553	155.759	161.775
RLTA1_RS09125	73.2442	1.22365	0.226542	5.40141	6.61e-08	3.88e-07	70	57	61	74	82	62	113.072	93.1986	101.453	46.744	43.8907	41.1067
RLTA1_RS09130	171.204	1.29592	0.176794	7.33012	2.3e-13	2.63e-12	161	157	128	162	174	154	260.065	256.705	212.885	102.332	93.134	102.104
RLTA1_RS09135	349.993	1.02305	0.155572	6.57607	4.83e-11	4.25e-10	301	262	296	378	383	376	486.208	428.386	492.298	238.774	205.002	249.292
RLTA1_RS09140	7283.4	2.37638	0.155143	15.3173	5.86e-53	1.32e-50	8045	6191	8132	3924	3963	3707	12995.2	10122.7	13524.9	2478.7	2121.21	2457.78
RLTA1_RS09145	2933.59	2.48173	0.157713	15.7358	8.6e-56	2.4e-53	3286	2892	2941	1598	1354	1417	5307.91	4728.6	4891.38	1009.42	724.732	939.486
RLTA1_RS09150	781.296	2.27913	0.18652	12.2192	2.46e-34	1.64e-32	905	671	798	471	393	443	1461.86	1097.13	1327.21	297.519	210.354	293.714
RLTA1_RS09155	1239.06	2.30254	0.183882	12.5219	5.67e-36	4.2e-34	1407	1212	1158	745	589	706	2272.74	1981.7	1925.95	470.599	315.264	468.086
RLTA1_RS09160	1271.01	2.23786	0.173203	12.9205	3.45e-38	2.86e-36	1470	1123	1251	696	695	789	2374.51	1836.18	2080.62	439.647	372.001	523.115
RLTA1_RS09165	155.95	1.62011	0.202581	7.99733	1.27e-15	1.78e-14	164	125	142	127	118	131	264.911	204.383	236.17	80.2229	63.1598	86.8544
RLTA1_RS09170	1954.28	1.83178	0.158999	11.5207	1.04e-30	5.2e-29	2153	1744	1698	1493	1358	1361	3477.76	2851.55	2824.06	943.093	726.873	902.358
RLTA1_RS09175	927.868	1.9522	0.173025	11.2828	1.6e-29	7.22e-28	996	824	882	648	564	653	1608.85	1347.29	1466.91	409.326	301.883	432.946
RLTA1_RS09180	5417.72	2.11328	0.143449	14.7319	4.02e-49	6.08e-47	5957	5060	5115	3418	3269	3310	9622.4	8273.42	8507.1	2159.07	1749.74	2194.57
RLTA1_RS09185	1319.06	2.06644	0.169419	12.1972	3.22e-34	2.09e-32	1498	1112	1293	912	806	782	2419.74	1818.19	2150.48	576.089	431.414	518.474
RLTA1_RS09190	3000.41	2.02798	0.160689	12.6205	1.63e-36	1.22e-34	3325	2728	2781	2060	1814	1921	5370.91	4460.45	4625.27	1301.25	970.949	1273.64
RLTA1_RS09195	276.758	1.25183	0.21123	5.9264	3.1e-09	2.19e-08	274	193	247	311	238	253	442.595	315.567	410.802	196.451	127.39	167.742
RLTA1_RS09200	630.327	1.96479	0.174468	11.2616	2.03e-29	9e-28	657	618	564	437	377	444	1061.26	1010.47	938.026	276.043	201.79	294.377
RLTA1_RS09205	182.265	1.52891	0.198467	7.70358	1.32e-14	1.69e-13	179	174	143	155	141	164	289.141	284.501	237.833	97.9098	75.4706	108.734
RLTA1_RS09210	155.213	1.53866	0.212709	7.23364	4.7e-13	5.16e-12	158	126	139	157	121	113	255.219	206.018	231.18	99.1732	64.7656	74.9202
RLTA1_RS09215	27.3361	0.708904	0.339951	2.08531	0.0370411	0.0640286	21	18	23	36	32	34	33.9215	29.4311	38.2529	22.7403	17.1281	22.5424
RLTA1_RS09220	253.591	1.42259	0.202214	7.03506	1.99e-12	2.07e-11	262	210	205	258	199	218	423.211	343.363	340.949	162.972	106.515	144.536
RLTA1_RS09225	874.648	1.57139	0.147385	10.6618	1.54e-26	5.6e-25	910	724	765	722	743	706	1469.93	1183.79	1272.32	456.07	397.693	468.086
RLTA1_RS09230	206.579	1.29766	0.163998	7.91267	2.52e-15	3.41e-14	194	171	173	194	206	190	313.37	279.596	287.728	122.545	110.262	125.972
RLTA1_RS09235	729.809	0.856024	0.171079	5.00367	5.63e-07	2.79e-06	687	483	554	858	1046	688	1109.72	789.735	921.395	541.978	559.874	456.151
RLTA1_RS09240	176.68	1.18812	0.163746	7.25587	3.99e-13	4.42e-12	155	150	145	167	205	163	250.373	245.259	241.159	105.49	109.727	108.071
RLTA1_RS09245	570.652	1.52785	0.162221	9.41832	4.58e-21	1.09e-19	551	533	469	527	458	459	890.036	871.489	780.026	332.893	245.146	304.322
RLTA1_RS09250	153.173	1.25732	0.23857	5.27024	1.36e-07	7.62e-07	171	100	125	170	138	136	276.218	163.506	207.896	107.385	73.8649	90.1695
RLTA1_RS09255	213.083	1.90179	0.220501	8.62484	6.42e-18	1.14e-16	199	193	223	172	118	149	321.447	315.567	370.886	108.648	63.1598	98.7886
RLTA1_RS09260	999.33	1.65692	0.169305	9.78658	1.29e-22	3.48e-21	991	880	909	757	729	869	1600.77	1438.86	1511.82	478.179	390.199	576.156
RLTA1_RS09265	217.578	1.39163	0.198196	7.02149	2.2e-12	2.25e-11	189	216	172	193	179	216	305.294	353.174	286.065	121.914	95.8102	143.21
RLTA1_RS09270	175.332	1.44949	0.170289	8.51191	1.71e-17	2.9e-16	161	153	156	156	160	148	260.065	250.165	259.454	98.5415	85.6404	98.1256
RLTA1_RS09275	77.028	1.78424	0.278662	6.40289	1.52e-10	1.27e-09	90	77	52	49	53	68	145.378	125.9	86.4847	30.9521	28.3684	45.0847
RLTA1_RS09280	566.041	1.38901	0.165227	8.40664	4.22e-17	6.83e-16	552	519	431	535	494	508	891.651	848.598	716.825	337.947	264.415	336.809
RLTA1_RS09285	644.326	1.29134	0.167208	7.72293	1.14e-14	1.46e-13	617	502	557	617	578	638	996.647	820.802	926.384	389.744	309.376	423.001
RLTA1_RS09290	273.851	1.58358	0.215922	7.33405	2.23e-13	2.57e-12	310	209	234	270	211	193	500.746	341.728	389.181	170.553	112.938	127.961
RLTA1_RS09300	111.594	1.53549	0.23267	6.59945	4.13e-11	3.64e-10	116	101	87	98	80	102	187.376	165.141	144.696	61.9043	42.8202	67.6271
RLTA1_RS09305	42.6682	1.2093	0.280267	4.31483	1.6e-05	6.15e-05	36	37	36	39	43	45	58.1512	60.4973	59.874	24.6354	23.0159	29.8355
RLTA1_RS09310	16.9586	1.88679	0.433626	4.35118	1.35e-05	5.27e-05	17	18	14	12	15	9	27.4603	29.4311	23.2843	7.58011	8.02879	5.9671
RLTA1_RS09315	286.005	1.53031	0.17381	8.80448	1.31e-18	2.45e-17	302	243	234	262	246	218	487.824	397.32	389.181	165.499	131.672	144.536
RLTA1_RS09320	272.93	2.34587	0.158922	14.7612	2.61e-49	4.03e-47	302	261	273	144	174	128	487.824	426.751	454.045	90.9614	93.134	84.8654
RLTA1_RS09325	244.33	0.434167	0.173933	2.49617	0.0125541	0.0246583	189	189	137	335	370	323	305.294	309.027	227.854	211.612	198.044	214.152
RLTA1_RS09330	17.2931	-0.164604	0.467453	-0.352129	0.724741	0.78045	14	8	8	36	40	16	22.6143	13.0805	13.3053	22.7403	21.4101	10.6082
RLTA1_RS09335	28.3585	-1.30028	0.380421	-3.418	0.000630833	0.00172408	7	15	8	60	76	64	11.3072	24.5259	13.3053	37.9006	40.6792	42.4327
RLTA1_RS09345	180.639	-0.0165259	0.19242	-0.0858845	0.931558	0.946239	128	91	110	278	308	309	206.76	148.791	182.948	175.606	164.858	204.87
RLTA1_RS09355	309.158	-1.01013	0.156794	-6.44237	1.18e-10	9.95e-10	139	115	122	619	811	625	224.528	188.032	202.906	391.008	434.09	414.382
RLTA1_RS09365	1204.9	1.08914	0.148947	7.31227	2.63e-13	2.97e-12	1053	938	1012	1419	1356	1040	1700.92	1533.69	1683.13	896.349	725.803	689.531
RLTA1_RS09370	63.7272	0.110291	0.245345	0.449534	0.653046	0.723286	35	39	47	90	111	102	56.5359	63.7675	78.1689	56.8509	59.4131	67.6271
RLTA1_RS09375	44.9969	-0.549513	0.286147	-1.92039	0.054809	0.0899612	23	22	22	74	113	80	37.1521	35.9714	36.5897	46.744	60.4836	53.0409
RLTA1_RS09380	708.929	-2.70117	0.174214	-15.5049	3.21e-54	7.72e-52	113	111	122	1685	2231	2154	182.53	181.492	202.906	1064.37	1194.15	1428.13
RLTA1_RS09385	333.214	-0.0249493	0.150828	-0.165416	0.868616	0.897098	202	203	200	590	587	485	326.293	331.918	332.633	372.689	314.193	321.56
RLTA1_RS09390	938.143	-0.300937	0.132804	-2.26603	0.0234496	0.0427386	521	508	511	1795	1932	1416	841.577	830.612	849.879	1133.86	1034.11	938.823
RLTA1_RS09400	5580.55	0.11818	0.125004	0.945416	0.344447	0.43124	3589	3216	3831	8454	10388	7776	5797.35	5258.36	6371.59	5340.19	5560.21	5155.57
RLTA1_RS09405	5275.64	0.0551156	0.111373	0.494876	0.620688	0.694939	3145	3342	3358	7822	9945	7934	5080.15	5464.38	5584.92	4940.97	5323.09	5260.33
RLTA1_RS09410	3727.86	0.277153	0.111408	2.48772	0.0128565	0.0251883	2528	2375	2578	5207	6197	5289	4083.51	3883.27	4287.65	3289.14	3316.96	3506.66
RLTA1_RS09415	20930.2	0.676355	0.119461	5.6617	1.5e-08	9.71e-08	15892	14381	16872	24854	30240	24811	25670.5	23513.8	28061	15699.7	16186	16450
RLTA1_RS09420	1461.12	0.801957	0.128652	6.23354	4.56e-10	3.59e-09	1135	1052	1213	1694	1867	1699	1833.38	1720.09	2017.42	1070.06	999.317	1126.46
RLTA1_RS09425	1178.31	0.602394	0.11591	5.19709	2.02e-07	1.1e-06	920	874	810	1466	1755	1421	1486.09	1429.04	1347.17	926.037	939.369	942.138
RLTA1_RS09430	359.756	1.2711	0.150804	8.42881	3.49e-17	5.73e-16	327	288	317	363	396	288	528.207	470.898	527.224	229.298	211.96	190.947
RLTA1_RS09435	642.701	1.26724	0.126857	9.98955	1.69e-23	4.93e-22	582	558	524	593	676	597	940.111	912.365	871.5	374.584	361.831	395.817
RLTA1_RS09440	3110.28	0.308582	0.176746	1.7459	0.0808278	0.12545	2234	2162	1913	5103	5580	3207	3608.6	3535.01	3181.64	3223.44	2986.71	2126.28
RLTA1_RS09445	628.897	-0.748509	0.149841	-4.99535	5.87e-07	2.9e-06	295	284	281	1330	1582	1023	476.517	464.358	467.35	840.129	846.77	678.26
RLTA1_RS09450	5066.06	-1.31963	0.132685	-9.94554	2.64e-23	7.46e-22	1836	1567	1904	11288	12851	11603	2965.71	2562.14	3166.67	7130.36	6878.53	7692.91
RLTA1_RS09455	3466.3	-0.558333	0.233693	-2.38917	0.0168865	0.0321167	1927	1415	1795	7644	9119	4037	3112.7	2313.61	2985.39	4828.53	4880.97	2676.57
RLTA1_RS09460	48879.5	0.471723	0.18126	2.60247	0.0092554	0.0188328	36558	32700	34802	81349	73545	48453	59052.5	53466.6	57881.6	51386.2	39365.2	32124.9
RLTA1_RS09465	203.979	0.477179	0.161428	2.95599	0.0031167	0.00717675	149	140	146	283	328	237	240.681	228.909	242.822	178.764	175.563	157.134
RLTA1_RS09470	457.491	1.18814	0.147242	8.06927	7.07e-16	1.02e-14	364	376	424	470	526	390	587.973	614.784	705.183	296.888	281.543	258.574
RLTA1_RS09475	1143.38	0.543611	0.119419	4.55213	5.31e-06	2.22e-05	852	845	788	1542	1636	1421	1376.24	1381.63	1310.58	974.045	875.674	942.138
RLTA1_RS09480	737.617	0.774109	0.147382	5.2524	1.5e-07	8.31e-07	577	550	578	993	965	738	932.034	899.285	961.311	627.254	516.519	489.302
RLTA1_RS09485	815.267	-0.0224027	0.166196	-0.134797	0.892772	0.9162	522	447	513	1385	1716	1012	843.192	730.873	853.205	874.872	918.494	670.967
RLTA1_RS09490	1282.56	0.00244012	0.133152	0.0183258	0.985379	0.988726	820	722	809	2160	2174	1986	1324.55	1180.52	1345.5	1364.42	1163.64	1316.74
RLTA1_RS09495	255.569	-0.37313	0.152763	-2.44254	0.0145843	0.0282004	137	142	129	478	525	426	221.298	232.179	214.549	301.941	281.008	282.443
RLTA1_RS09500	264.661	-0.379572	0.177668	-2.13641	0.0326461	0.0573863	140	131	150	463	485	522	226.143	214.193	249.475	292.466	259.598	346.092
RLTA1_RS09505	83.8962	0.101464	0.218636	0.464076	0.642593	0.714551	46	61	52	123	150	128	74.3043	99.7388	86.4847	77.6962	80.2879	84.8654
RLTA1_RS09510	152.782	-0.142863	0.175357	-0.814699	0.415245	0.50241	92	83	91	243	301	251	148.609	135.71	151.348	153.497	161.111	166.416
RLTA1_RS09515	11296	1.45109	0.12766	11.3668	6.12e-30	2.9e-28	10195	9703	10397	9521	10177	10090	16468.1	15865	17292	6014.19	5447.27	6689.78
RLTA1_RS09520	3381.87	1.18634	0.106254	11.1652	6.04e-29	2.56e-27	2920	2780	2907	3187	3933	3131	4716.71	4545.47	4834.83	2013.15	2105.15	2075.89
RLTA1_RS09525	1504.67	1.1733	0.166822	7.03328	2.02e-12	2.09e-11	1264	1265	1289	1361	1456	1712	2041.75	2068.35	2143.82	859.711	779.328	1135.07
RLTA1_RS09530	1550.6	1.11485	0.129445	8.61254	7.15e-18	1.26e-16	1336	1236	1314	1432	1776	1635	2158.05	2020.94	2185.4	904.56	950.609	1084.02
RLTA1_RS09535	1539.86	0.734327	0.129663	5.66334	1.48e-08	9.62e-08	1071	1265	1186	1746	2275	1731	1730	2068.35	1972.52	1102.91	1217.7	1147.67
RLTA1_RS09540	990.841	-0.325776	0.124393	-2.61892	0.00882081	0.0180611	561	561	490	1734	2142	1606	906.189	917.27	814.952	1095.33	1146.51	1064.8
RLTA1_RS09545	3675.41	0.317877	0.136801	2.32364	0.0201446	0.0373639	2342	2712	2416	5313	5430	5361	3783.06	4434.29	4018.21	3356.1	2906.42	3554.4
RLTA1_RS09550	28363	0.284175	0.10353	2.74485	0.00605392	0.0129506	19501	18687	18872	40261	46002	40243	31500.2	30554.4	31387.3	25431.9	24622.7	26681.5
RLTA1_RS09555	2130.28	0.516354	0.147423	3.50254	0.000460848	0.00130511	1589	1449	1555	2423	3164	3070	2566.73	2369.21	2586.23	1530.55	1693.54	2035.44
RLTA1_RS09560	1381.75	0.659449	0.153833	4.2868	1.81e-05	6.91e-05	1130	892	1078	1482	2152	1698	1825.3	1458.48	1792.89	936.144	1151.86	1125.79
RLTA1_RS09565	2855.26	0.699216	0.127822	5.47022	4.49e-08	2.7e-07	2232	2209	2035	3075	4167	3555	3605.37	3611.85	3384.55	1942.4	2230.4	2357
RLTA1_RS09570	1618.17	0.422835	0.190529	2.21927	0.0264684	0.0476213	1091	1316	990	1760	2485	2574	1762.3	2151.74	1646.54	1111.75	1330.1	1706.59
RLTA1_RS09575	1125.39	0.265025	0.162596	1.62996	0.10311	0.155156	747	811	693	1342	1923	1795	1206.64	1326.04	1152.58	847.709	1029.29	1190.1
RLTA1_RS09580	12062.7	0.763616	0.219729	3.47526	0.000510358	0.00142732	9671	8362	9773	16280	19938	8857	15621.7	13672.4	16254.1	10283.7	10671.9	5872.29
RLTA1_RS09585	3602	0.0521508	0.127428	0.409257	0.682351	0.746831	2190	2367	2161	5510	7279	4877	3537.53	3870.19	3594.1	3480.54	3896.1	3233.5
RLTA1_RS09590	4917.44	0.0890874	0.142182	0.626572	0.53094	0.615056	3041	3158	3086	7924	9848	6063	4912.16	5163.53	5132.53	5005.4	5271.17	4019.83
RLTA1_RS09595	386.106	0.694163	0.229525	3.02435	0.00249172	0.00589961	302	304	269	515	684	291	487.824	497.059	447.392	325.313	366.113	192.936
RLTA1_RS09600	1769.88	0.745958	0.134155	5.56041	2.69e-08	1.68e-07	1326	1364	1371	2370	2282	1883	2141.9	2230.23	2280.2	1497.07	1221.45	1248.45
RLTA1_RS09605	9164.19	1.32567	0.109798	12.0737	1.45e-33	9.12e-32	8042	7710	8242	8540	9947	7484	12990.3	12606.3	13707.8	5394.51	5324.16	4961.97
RLTA1_RS09610	123.944	0.0250828	0.200229	0.125271	0.900309	0.922303	85	62	82	209	224	176	137.301	101.374	136.38	132.02	119.897	116.69
RLTA1_RS09615	18711.8	0.415742	0.165639	2.50993	0.0120756	0.023836	12867	12575	13723	28137	33183	18955	20784.2	20560.9	22823.6	17773.5	17761.3	12567.4
RLTA1_RS09620	21950.4	0.245549	0.124185	1.97728	0.0480096	0.0802195	14372	14556	14687	32724	40567	26961	23215.2	23800	24426.9	20671	21713.6	17875.4
RLTA1_RS09625	21488.5	0.474015	0.135684	3.49352	0.000476694	0.00134452	15486	15343	14948	29339	37370	23278	25014.7	25086.8	24861	18532.7	20002.4	15433.6
RLTA1_RS09630	7131.48	0.751079	0.132477	5.66952	1.43e-08	9.32e-08	5692	5406	5296	8772	10829	6953	9194.35	8839.15	8808.13	5541.06	5796.25	4609.91
RLTA1_RS09635	2162.93	0.123161	0.119628	1.02953	0.30323	0.386378	1345	1426	1360	3165	4182	2977	2172.59	2331.6	2261.91	1999.26	2238.43	1973.78
RLTA1_RS09640	7268.14	0.374864	0.114616	3.27062	0.00107313	0.00278111	5185	4832	5018	10339	12355	8813	8375.39	7900.62	8345.77	6530.9	6613.05	5843.11
RLTA1_RS09645	1152.21	-0.352014	0.152376	-2.31017	0.0208788	0.0386226	639	612	604	2177	2669	1617	1032.18	1000.66	1004.55	1375.16	1428.59	1072.09
RLTA1_RS09650	678.147	0.00229365	0.200823	0.0114212	0.990887	0.993313	415	446	383	1104	1565	750	670.354	729.238	636.993	697.371	837.671	497.258
RLTA1_RS09655	6304.99	0.122431	0.176437	0.693911	0.487738	0.573407	4119	3853	4067	11060	12267	6878	6653.46	6299.9	6764.1	6986.34	6565.95	4560.19
RLTA1_RS09660	98.9874	0.201557	0.206284	0.977089	0.328525	0.413987	65	61	68	158	177	123	104.995	99.7388	113.095	99.8048	94.7397	81.5503
RLTA1_RS09665	59.9104	0.264957	0.258533	1.02485	0.305436	0.388833	42	48	30	76	110	85	67.843	78.483	49.895	48.0074	58.8778	56.3559
RLTA1_RS09670	558.776	0.976287	0.188842	5.16986	2.34e-07	1.25e-06	483	426	449	631	836	427	780.195	696.537	746.762	398.588	447.471	283.106
RLTA1_RS09675	343.388	0.413052	0.149227	2.76795	0.005641	0.012172	247	254	218	432	592	443	398.982	415.306	362.571	272.884	316.87	293.714
RLTA1_RS09680	452.525	0.801615	0.189955	4.22003	2.44e-05	9.08e-05	373	308	372	465	531	622	602.511	503.599	618.698	293.729	284.219	412.393
RLTA1_RS09685	767.654	0.731732	0.140986	5.19011	2.1e-07	1.13e-06	597	549	609	809	1115	940	964.34	897.65	1012.87	511.026	596.807	623.23
RLTA1_RS09690	702.684	0.662323	0.120008	5.51897	3.41e-08	2.09e-07	544	532	502	870	1004	823	878.729	869.853	834.91	549.558	537.394	545.658
RLTA1_RS09695	2148.96	0.841458	0.107759	7.80872	5.78e-15	7.57e-14	1688	1699	1666	2351	2902	2383	2726.64	2777.97	2770.84	1485.07	1553.3	1579.95
RLTA1_RS09700	189.592	-0.244251	0.170546	-1.43217	0.152096	0.217384	109	102	107	294	399	328	176.069	166.776	177.959	185.713	213.566	217.468
RLTA1_RS09705	114.642	-1.47854	0.266816	-5.54142	3e-08	1.86e-07	28	56	27	252	346	244	45.2287	91.5635	44.9055	159.182	185.197	161.775
RLTA1_RS09710	127.482	-0.507714	0.211573	-2.39971	0.016408	0.0313264	74	53	66	259	294	193	119.533	86.6583	109.769	163.604	157.364	127.961
RLTA1_RS09715	666.133	-0.745183	0.18773	-3.96943	7.2e-05	0.000243921	290	327	295	1518	1702	955	468.44	534.666	490.634	958.884	911	633.175
RLTA1_RS09720	24.3345	-0.835705	0.384434	-2.17386	0.0297158	0.0527683	9	15	8	50	54	50	14.5378	24.5259	13.3053	31.5838	28.9036	33.1505
RLTA1_RS09725	303.547	-1.18308	0.168247	-7.03182	2.04e-12	2.11e-11	125	97	118	626	769	690	201.914	158.601	196.254	395.429	411.609	457.477
RLTA1_RS09730	87.2731	-1.11838	0.289042	-3.86927	0.00010916	0.000354579	42	26	33	222	254	124	67.843	42.5116	54.8845	140.232	135.954	82.2133
RLTA1_RS09735	181.716	-0.241571	0.17361	-1.39146	0.164086	0.231355	107	99	99	297	346	329	172.838	161.871	164.654	187.608	185.197	218.131
RLTA1_RS09740	165.666	-0.878806	0.188735	-4.6563	3.22e-06	1.39e-05	74	71	69	337	448	288	119.533	116.089	114.759	212.875	239.793	190.947
RLTA1_RS09745	473.315	-1.9183	0.171823	-11.1644	6.09e-29	2.57e-27	134	107	122	1116	1600	1032	216.452	174.952	202.906	704.951	856.404	684.227
RLTA1_RS09750	230.878	-1.83765	0.205327	-8.94987	3.56e-19	6.94e-18	76	43	66	549	703	542	122.764	70.3077	109.769	346.79	376.283	359.352
RLTA1_RS09755	3103.79	0.414046	0.108593	3.81281	0.000137393	0.000437508	2087	2213	2194	4307	4946	3946	3371.15	3618.39	3648.99	2720.63	2647.36	2616.24
RLTA1_RS09760	2699.26	0.360219	0.115816	3.11028	0.00186913	0.00456367	1824	1845	1888	3827	4109	3734	2946.33	3016.69	3140.06	2417.42	2199.35	2475.68
RLTA1_RS09765	816.361	0.598023	0.130847	4.57039	4.87e-06	2.05e-05	631	547	623	982	1271	977	1019.26	894.379	1036.15	620.306	680.306	647.762
RLTA1_RS09770	128.653	-0.418249	0.226733	-1.84467	0.065085	0.104388	84	49	69	232	308	196	135.686	80.1181	114.759	146.549	164.858	129.95
RLTA1_RS09775	1137.86	0.0251398	0.132169	0.190209	0.849146	0.883147	722	716	665	1660	2020	1892	1166.25	1170.71	1106.01	1048.58	1081.21	1254.42
RLTA1_RS09780	619.48	-0.220928	0.155458	-1.42114	0.155275	0.221173	362	313	373	960	1412	962	584.742	511.775	620.361	606.409	755.777	637.816
RLTA1_RS09785	453.894	0.192194	0.162736	1.18102	0.237595	0.31581	324	257	306	587	869	656	523.361	420.211	508.929	370.794	465.135	434.935
RLTA1_RS09790	6551.87	1.49794	0.179025	8.36722	5.9e-17	9.44e-16	5034	7132	5555	5227	5592	6010	8131.47	11661.3	9238.9	3301.77	2993.13	3984.69
RLTA1_RS09795	1229.06	1.53512	0.155916	9.84586	7.14e-23	1.97e-21	991	1316	1040	1010	1092	1010	1600.77	2151.74	1729.69	637.993	584.496	669.641
RLTA1_RS09800	8001.4	1.36384	0.127128	10.728	7.52e-27	2.84e-25	6579	7724	6805	7573	7845	6714	10627.1	12629.2	11317.9	4783.68	4199.06	4451.45
RLTA1_RS09805	1957.43	0.881622	0.127429	6.91852	4.56e-12	4.5e-11	1441	1731	1476	2171	2587	2075	2327.66	2830.29	2454.84	1371.37	1384.7	1375.75
RLTA1_RS09810	2773.8	1.22776	0.153645	7.9909	1.34e-15	1.88e-14	2207	2636	2278	2602	3551	2164	3564.99	4310.03	3788.7	1643.62	1900.68	1434.76
RLTA1_RS09815	297.909	-0.016718	0.167133	-0.100028	0.920322	0.938248	181	194	168	464	638	398	292.371	317.202	279.412	293.098	341.491	263.878
RLTA1_RS09820	153.507	0.302819	0.191277	1.58314	0.11339	0.168691	112	118	81	211	259	212	180.915	192.937	134.717	133.284	138.63	140.558
RLTA1_RS09825	388.624	1.13002	0.153294	7.37158	1.69e-13	1.96e-12	330	364	284	405	462	344	533.052	595.163	472.34	255.829	247.287	228.076
RLTA1_RS09830	59.8038	-0.178489	0.261521	-0.682506	0.494919	0.580461	41	30	32	88	139	91	66.2277	49.0519	53.2214	55.5875	74.4001	60.334
RLTA1_RS09835	617.046	0.982786	0.189366	5.18989	2.1e-07	1.13e-06	535	478	489	687	931	469	864.191	781.56	813.289	433.962	498.32	310.952
RLTA1_RS09840	413.329	3.24895	0.170474	19.0583	5.61e-81	3.55e-78	447	473	450	101	151	138	722.044	773.385	748.425	63.7993	80.8232	91.4955
RLTA1_RS09845	473.551	3.47936	0.163996	21.2161	6.78e-100	7.86e-97	517	597	479	121	157	110	835.116	976.133	796.657	76.4328	84.0347	72.9312
RLTA1_RS09850	1096.19	1.87581	0.122222	15.3476	3.68e-53	8.53e-51	1009	1131	1016	742	887	701	1629.85	1849.26	1689.78	468.704	474.769	464.771
RLTA1_RS09855	102.204	0.385825	0.20675	1.86614	0.0620216	0.1001	74	60	78	152	160	127	119.533	98.1038	129.727	96.0148	85.6404	84.2024
RLTA1_RS09860	278.148	-0.0601433	0.156805	-0.383555	0.701309	0.762779	160	171	168	425	585	407	258.45	279.596	279.412	268.462	313.123	269.845
RLTA1_RS09870	20.3912	-1.44545	0.46505	-3.10817	0.0018825	0.00459308	3	5	12	43	58	47	4.84593	8.17531	19.958	27.1621	31.0447	31.1615
RLTA1_RS09875	60.3932	0.342898	0.256703	1.33578	0.181622	0.252651	50	39	35	90	109	67	80.7655	63.7675	58.2109	56.8509	58.3426	44.4217
RLTA1_RS09880	149.207	-0.966121	0.227516	-4.24639	2.17e-05	8.14e-05	63	46	76	328	409	250	101.765	75.2129	126.401	207.19	218.918	165.753
RLTA1_RS09885	41.1733	-0.5987	0.30589	-1.95724	0.0503195	0.083498	21	15	24	86	97	64	33.9215	24.5259	39.916	54.3242	51.9195	42.4327
RLTA1_RS09890	27.6146	-0.435996	0.375171	-1.16213	0.245184	0.324535	16	14	13	35	60	62	25.845	22.8909	21.6212	22.1087	32.1152	41.1067
RLTA1_RS09895	394.201	0.347856	0.137136	2.53659	0.0111939	0.0223204	272	283	254	570	651	501	439.364	462.723	422.445	360.055	348.45	332.168
RLTA1_RS09900	53.1283	-0.366287	0.288752	-1.26852	0.204613	0.278403	24	36	25	76	112	108	38.7675	58.8623	41.5792	48.0074	59.9483	71.6052
RLTA1_RS09905	185.006	0.043341	0.180013	0.240767	0.809736	0.851575	117	103	124	307	360	241	188.991	168.411	206.233	193.925	192.691	159.786
RLTA1_RS09915	36.0567	-0.403493	0.310215	-1.30069	0.193365	0.266011	23	18	16	61	85	59	37.1521	29.4311	26.6107	38.5322	45.4965	39.1176
RLTA1_RS09920	57.7969	0.137742	0.290492	0.474166	0.635382	0.707776	41	46	24	83	86	101	66.2277	75.2129	39.916	52.4291	46.0317	66.9641
RLTA1_RS09925	94.8455	0.153257	0.219917	0.696887	0.485874	0.571602	68	65	50	151	145	146	109.841	106.279	83.1584	95.3831	77.6117	96.7996
RLTA1_RS09935	10.2769	-1.27553	0.614825	-2.07463	0.0380212	0.0655437	5	1	5	29	25	18	8.07655	1.63506	8.31584	18.3186	13.3813	11.9342
RLTA1_RS09940	56.3243	-1.46113	0.281849	-5.18408	2.17e-07	1.17e-06	20	15	20	122	163	126	32.3062	24.5259	33.2633	77.0645	87.2462	83.5394
RLTA1_RS09945	87.3897	0.299932	0.242946	1.23456	0.216993	0.292649	66	54	57	127	177	90	106.61	88.2934	94.8005	80.2229	94.7397	59.671
RLTA1_RS09950	108.235	0.999136	0.25335	3.94369	8.02e-05	0.000268237	105	86	74	120	168	76	169.608	140.615	123.074	75.8011	89.9225	50.3888
RLTA1_RS09955	297.915	0.841254	0.263797	3.18902	0.00142755	0.00358744	243	232	226	378	520	185	392.52	379.335	375.876	238.774	278.331	122.657
RLTA1_RS09965	328.308	-0.596252	0.151021	-3.94814	7.88e-05	0.000263708	173	143	163	609	769	587	279.449	233.814	271.096	384.691	411.609	389.187
RLTA1_RS09970	817.204	0.199929	0.164939	1.21214	0.22546	0.302324	502	576	522	1061	1310	1374	810.886	941.796	868.173	670.208	701.181	910.977
RLTA1_RS09980	420.496	-0.347892	0.202155	-1.72091	0.0852665	0.13143	184	261	232	801	694	808	297.217	426.751	385.855	505.973	371.465	535.713
RLTA1_RS09985	745.687	-0.326763	0.212551	-1.53734	0.124211	0.182451	352	458	401	1303	1148	1587	568.589	748.859	666.93	823.074	614.47	1052.2
RLTA1_RS09990	1224.4	-0.394036	0.173421	-2.27214	0.0230783	0.0421205	621	710	608	1993	3189	1818	1003.11	1160.89	1011.21	1258.93	1706.92	1205.35
RLTA1_RS09995	227.959	-0.550887	0.165785	-3.3229	0.000890871	0.00235191	118	111	110	390	549	411	190.607	181.492	182.948	246.354	293.854	272.497
RLTA1_RS10000	77.6524	-1.22861	0.250472	-4.9052	9.33e-07	4.44e-06	24	33	28	160	191	186	38.7675	53.9571	46.5687	101.068	102.233	123.32
RLTA1_RS10005	66.4513	-0.684814	0.307785	-2.22497	0.026083	0.0470233	22	26	45	118	128	155	35.5368	42.5116	74.8425	74.5378	68.5124	102.767
RLTA1_RS10010	129.898	-0.192104	0.217341	-0.88388	0.376761	0.463773	75	81	66	237	204	237	121.148	132.44	109.769	149.707	109.192	157.134
RLTA1_RS10015	89.7817	0.357894	0.222146	1.61107	0.107164	0.160423	68	54	63	115	171	108	109.841	88.2934	104.78	72.6428	91.5282	71.6052
RLTA1_RS10020	854.774	0.67218	0.133718	5.02687	4.99e-07	2.5e-06	645	620	659	1082	1313	891	1041.88	1013.74	1096.03	683.474	702.787	590.743
RLTA1_RS10025	2695.68	0.850986	0.251907	3.37818	0.000729681	0.00196796	2201	2134	2021	3657	4401	1663	3555.3	3489.22	3361.26	2310.04	2355.65	1102.59
RLTA1_RS10030	3076.25	0.918165	0.315961	2.90594	0.00366146	0.0083048	2623	2419	2332	3927	5539	1420	4236.96	3955.22	3878.51	2480.59	2964.77	941.475
RLTA1_RS10035	483.878	0.0897135	0.258122	0.347563	0.728169	0.78355	325	318	272	662	1267	467	524.976	519.95	452.382	418.17	678.165	309.626
RLTA1_RS10040	2261.43	0.234287	0.509484	0.459851	0.645623	0.717119	1630	1382	1468	3644	5732	1304	2632.96	2259.66	2441.53	2301.83	3068.07	864.566
RLTA1_RS10045	825.507	-0.00573037	0.256006	-0.0223837	0.982142	0.986678	456	568	485	1622	1812	734	736.582	928.716	806.636	1024.58	969.878	486.65
RLTA1_RS10050	523.715	0.403528	0.2354	1.71422	0.0864876	0.132959	360	378	355	786	1065	431	581.512	618.054	590.424	496.497	570.044	285.758
RLTA1_RS10055	379.242	-0.22839	0.274787	-0.831153	0.405887	0.492741	205	227	208	746	990	341	331.139	371.159	345.939	471.23	529.9	226.087
RLTA1_RS10060	515.864	0.178762	0.251201	0.711633	0.476692	0.562512	390	322	293	830	1171	453	629.971	526.49	487.308	524.291	626.781	300.344
RLTA1_RS10065	338.665	0.120814	0.180294	0.670095	0.502797	0.587736	232	211	204	451	738	442	374.752	344.998	339.286	284.886	395.017	293.051
RLTA1_RS10070	208.713	-0.0651234	0.182979	-0.355907	0.72191	0.778297	127	143	104	300	410	349	205.144	233.814	172.969	189.503	219.454	231.391
RLTA1_RS10075	104.982	-0.45863	0.209747	-2.18659	0.0287728	0.0513425	60	55	47	194	205	200	96.9186	89.9285	78.1689	122.545	109.727	132.602
RLTA1_RS10080	42.0063	-0.879914	0.405559	-2.16963	0.0300348	0.053294	9	24	21	57	88	121	14.5378	39.2415	34.9265	36.0055	47.1022	80.2243
RLTA1_RS10085	47.3603	-0.530422	0.287849	-1.84271	0.0653711	0.104729	28	24	19	80	97	99	45.2287	39.2415	31.6002	50.5341	51.9195	65.6381
RLTA1_RS10090	292.245	0.0598131	0.23945	0.249794	0.802747	0.846142	197	174	176	446	715	292	318.216	284.501	292.717	281.728	382.706	193.599
RLTA1_RS10095	39.7803	-0.242414	0.325291	-0.74522	0.456139	0.542612	30	18	19	69	98	50	48.4593	29.4311	31.6002	43.5857	52.4548	33.1505
RLTA1_RS10100	605.47	0.682696	0.23766	2.87258	0.00407141	0.00913638	444	489	434	974	898	450	717.198	799.546	721.815	615.253	480.657	298.355
RLTA1_RS10105	564.163	0.849639	0.1944	4.37057	1.24e-05	4.87e-05	434	510	386	793	708	495	701.045	833.882	641.983	500.919	378.959	328.19
RLTA1_RS10110	2290.17	-0.315189	0.524504	-0.600927	0.547888	0.631014	1226	1135	1375	6343	4734	1625	1980.37	1855.8	2286.86	4006.72	2533.89	1077.39
RLTA1_RS10115	396.429	-0.207672	0.344101	-0.603519	0.546164	0.629757	213	182	278	1016	823	290	344.061	297.581	462.361	641.783	440.513	192.273
RLTA1_RS10120	1145.23	0.106501	0.270526	0.393683	0.693815	0.756287	685	725	764	2524	2004	968	1106.49	1185.42	1270.66	1594.35	1072.65	641.794
RLTA1_RS10125	91.0795	-0.312589	0.249965	-1.25053	0.211106	0.285897	59	39	51	184	202	118	95.3033	63.7675	84.8215	116.228	108.121	78.2353
RLTA1_RS10130	220.301	-0.0488804	0.16608	-0.294318	0.768515	0.817835	130	148	119	348	447	321	209.99	241.989	197.917	219.823	239.258	212.826
RLTA1_RS10135	8854.52	0.0417221	0.314076	0.132841	0.894319	0.917382	5431	5561	5461	19047	19214	5827	8772.75	9092.58	9082.56	12031.5	10284.3	3863.36
RLTA1_RS10140	427.693	-0.348948	0.165839	-2.10414	0.0353662	0.0615	225	245	219	709	798	849	363.445	400.59	364.234	447.858	427.132	562.896
RLTA1_RS10145	949.035	0.303724	0.120073	2.5295	0.0114225	0.0227242	631	616	673	1342	1582	1288	1019.26	1007.2	1119.31	847.709	846.77	853.958
RLTA1_RS10150	4670.74	0.546092	0.117849	4.63384	3.59e-06	1.54e-05	3426	3431	3300	5867	6619	6249	5534.05	5609.9	5488.45	3706.04	3542.84	4143.15
RLTA1_RS10155	1726.62	0.173093	0.123613	1.40028	0.161429	0.228717	1150	1171	1033	2374	3173	2521	1857.61	1914.66	1718.05	1499.6	1698.36	1671.45
RLTA1_RS10160	1660.19	0.100836	0.145959	0.690852	0.489658	0.574985	1064	1142	943	2254	2950	2721	1718.69	1867.24	1568.37	1423.8	1579	1804.05
RLTA1_RS10165	13258.5	0.56085	0.109962	5.1004	3.39e-07	1.76e-06	9640	9186	10113	17330	19424	16284	15571.6	15019.7	16819.6	10946.9	10396.7	10796.5
RLTA1_RS10170	333.101	0.456928	0.170835	2.67467	0.00748029	0.015562	250	210	246	374	555	466	403.828	343.363	409.139	236.247	297.065	308.963
RLTA1_RS10175	359.81	0.435996	0.147238	2.96116	0.00306485	0.00707141	255	269	234	474	535	501	411.904	439.832	389.181	299.415	286.36	332.168
RLTA1_RS10180	158.246	0.0900925	0.177832	0.506616	0.612424	0.689262	110	90	99	227	288	245	177.684	147.156	164.654	143.39	154.153	162.438
RLTA1_RS10185	190.239	-0.668581	0.193997	-3.44635	0.000568211	0.0015677	85	87	97	307	456	396	137.301	142.25	161.327	193.925	244.075	262.552
RLTA1_RS10190	191.298	-0.545855	0.194314	-2.80914	0.00496742	0.0108702	110	79	96	313	429	383	177.684	129.17	159.664	197.715	229.623	253.933
RLTA1_RS10195	2054.08	0.23302	0.112349	2.07407	0.0380732	0.065617	1320	1440	1306	2954	3529	2882	2132.21	2354.49	2172.1	1865.97	1888.91	1910.8
RLTA1_RS10200	1177.3	0.458279	0.128742	3.55968	0.000371309	0.00107785	815	908	774	1477	1954	1503	1316.48	1484.64	1287.29	932.986	1045.88	996.505
RLTA1_RS10205	1777.87	0.41372	0.145516	2.84312	0.00446747	0.0098944	1236	1273	1212	2571	3121	1929	1996.52	2081.44	2015.76	1624.04	1670.52	1278.95
RLTA1_RS10210	1871.14	0.223239	0.157772	1.41494	0.157085	0.22343	1274	1231	1188	2322	3077	3117	2057.91	2012.76	1975.84	1466.75	1646.97	2066.6
RLTA1_RS10215	73.0195	0.834111	0.24086	3.46306	0.000534078	0.00147939	49	58	64	80	85	93	79.1502	94.8336	106.443	50.5341	45.4965	61.66
RLTA1_RS10220	1503.83	0.956665	0.152586	6.26966	3.62e-10	2.89e-09	1186	1270	1180	1341	1998	1737	1915.76	2076.53	1962.54	847.078	1069.44	1151.65
RLTA1_RS10225	286.342	0.638464	0.161057	3.96422	7.36e-05	0.00024853	205	239	195	378	430	306	331.139	390.78	324.318	238.774	230.159	202.881
RLTA1_RS10230	100.389	-0.671974	0.247354	-2.71664	0.00659473	0.0139362	57	34	51	173	275	171	92.0727	55.5921	84.8215	109.28	147.195	113.375
RLTA1_RS10235	1069.78	0.136658	0.144378	0.946523	0.343882	0.43061	737	622	694	1568	2134	1394	1190.48	1017.01	1154.24	990.468	1142.23	924.237
RLTA1_RS10240	2754.26	0.137486	0.126161	1.08977	0.275814	0.357464	1735	1672	1876	4424	4957	3652	2802.56	2733.83	3120.1	2794.54	2653.25	2421.32
RLTA1_RS10245	9113.37	1.20321	0.152845	7.87212	3.49e-15	4.66e-14	7614	7718	7939	9677	8380	8989	12299	12619.4	13203.9	6112.73	4485.42	5959.8
RLTA1_RS10250	10602	-0.0714332	0.309641	-0.230697	0.81755	0.857848	6462	5709	6762	19610	28400	7548	10438.1	9334.57	11246.3	12387.2	15201.2	5004.41
RLTA1_RS10255	9502.24	0.904063	0.117185	7.71482	1.21e-14	1.55e-13	7772	7043	7869	11075	12249	9508	12554.2	11515.7	13087.5	6995.81	6556.31	6303.91
RLTA1_RS10260	1905.82	0.79006	0.143805	5.49398	3.93e-08	2.37e-07	1631	1320	1474	2286	2312	2276	2634.57	2158.28	2451.51	1444.01	1237.5	1509.01
RLTA1_RS10265	1634.02	0.648932	0.130226	4.98312	6.26e-07	3.08e-06	1191	1316	1149	2151	2431	1746	1923.83	2151.74	1910.98	1358.74	1301.2	1157.62
RLTA1_RS10270	1222.24	0.342179	0.111858	3.05904	0.00222046	0.00531776	842	823	838	1679	2003	1661	1360.09	1345.66	1393.73	1060.58	1072.11	1101.26
RLTA1_RS10275	1556.96	0.270398	0.136143	1.98614	0.0470179	0.0787074	1120	959	1040	2427	2366	2165	1809.15	1568.03	1729.69	1533.08	1266.41	1435.42
RLTA1_RS10280	831.202	-0.307901	0.123314	-2.4969	0.0125286	0.0246221	452	472	437	1385	1790	1396	730.12	771.75	726.804	874.872	958.102	925.563
RLTA1_RS10285	16184.7	0.518765	0.149343	3.47364	0.000513445	0.00143259	11821	11725	11379	24287	25286	16653	19094.6	19171.1	18925.2	15341.5	13534.4	11041.1
RLTA1_RS10290	2079.11	0.301574	0.117037	2.57673	0.0099739	0.0201067	1452	1320	1433	2791	3583	2876	2345.43	2158.28	2383.32	1763.01	1917.81	1906.82
RLTA1_RS10295	241.474	0.0705372	0.167058	0.422232	0.672856	0.738917	155	137	161	334	448	386	250.373	224.004	267.77	210.98	239.793	255.922
RLTA1_RS10300	219.078	-0.447155	0.169129	-2.64387	0.00819649	0.0169104	126	113	101	412	498	349	203.529	184.762	167.98	260.251	266.556	231.391
RLTA1_RS10305	56.992	-0.600069	0.28289	-2.12121	0.0339042	0.0592834	30	18	35	101	144	98	48.4593	29.4311	58.2109	63.7993	77.0764	64.9751
RLTA1_RS10310	1003.75	-0.414346	0.139884	-2.96208	0.00305566	0.00705254	540	468	568	1817	2284	1614	872.268	765.209	944.679	1147.76	1222.52	1070.1
RLTA1_RS10315	335.488	-0.0310486	0.145221	-0.213802	0.830702	0.868376	201	213	194	574	620	487	324.677	348.268	322.654	362.582	331.857	322.886
RLTA1_RS10320	10432.8	-0.0094609	0.107059	-0.088371	0.929582	0.944783	6556	6002	6489	16391	19977	15617	10590	9813.65	10792.3	10353.8	10692.7	10354.2
RLTA1_RS10325	14922.6	0.221223	0.297564	0.743446	0.457212	0.543329	9289	8803	11301	32214	25858	10788	15004.6	14393.5	18795.5	20348.8	13840.6	7152.56
RLTA1_RS10330	1381.89	-0.291282	0.665699	-0.437559	0.661706	0.73009	828	608	840	3479	3616	648	1337.48	994.118	1397.06	2197.6	1935.47	429.631
RLTA1_RS10335	301.341	0.502779	0.150269	3.34587	0.000820262	0.00218684	225	194	228	402	449	383	363.445	317.202	379.202	253.934	240.328	253.933
RLTA1_RS10340	1347.5	1.18792	0.138012	8.60737	7.48e-18	1.31e-16	1179	1075	1176	1379	1344	1322	1904.45	1757.69	1955.88	871.081	719.38	876.5
RLTA1_RS10345	4159.82	1.30823	0.11704	11.1777	5.24e-29	2.24e-27	3660	3356	3836	3767	4380	3704	5912.04	5487.27	6379.91	2379.52	2344.41	2455.79
RLTA1_RS10350	400.779	1.17311	0.154159	7.60976	2.75e-14	3.35e-13	356	346	316	342	515	372	575.051	565.732	525.561	216.033	275.655	246.64
RLTA1_RS10355	487.046	0.7573	0.148755	5.09094	3.56e-07	1.84e-06	354	391	376	507	744	554	571.82	639.31	625.351	320.26	398.228	367.308
RLTA1_RS10360	104.521	-0.917323	0.262313	-3.49705	0.000470428	0.001329	59	43	31	198	313	177	95.3033	70.3077	51.5582	125.072	167.534	117.353
RLTA1_RS10365	327.915	0.110378	0.147998	0.745809	0.455783	0.542435	218	203	203	505	631	436	352.138	331.918	337.623	318.996	337.744	289.073
RLTA1_RS10370	1083.61	1.7218	0.150707	11.4248	3.14e-30	1.54e-28	888	1172	985	779	911	804	1434.4	1916.29	1638.22	492.076	487.615	533.061
RLTA1_RS10375	489.692	1.57413	0.135229	11.6405	2.57e-31	1.41e-29	433	482	428	402	450	368	699.429	788.1	711.836	253.934	240.864	243.988
RLTA1_RS10380	100.319	0.409974	0.257755	1.59055	0.11171	0.166512	82	68	60	179	154	95	132.455	111.184	99.79	113.07	82.4289	62.986
RLTA1_RS10385	181.861	0.23546	0.168966	1.39353	0.163459	0.230752	111	123	126	252	307	268	179.299	201.113	209.559	159.182	164.323	177.687
RLTA1_RS10390	879.71	-0.0510977	0.131461	-0.388691	0.697504	0.759832	565	526	493	1457	1767	1236	912.65	860.043	819.942	920.352	945.792	819.481
RLTA1_RS10395	67.5253	0.617823	0.236242	2.61521	0.0089173	0.0182087	60	45	45	87	103	75	96.9186	73.5778	74.8425	54.9558	55.131	49.7258
RLTA1_RS10400	22.317	0.141432	0.383233	0.369051	0.71209	0.770738	20	10	13	33	44	29	32.3062	16.3506	21.6212	20.8453	23.5511	19.2273
RLTA1_RS10405	54.4819	0.588002	0.251354	2.33933	0.0193182	0.0360277	46	40	34	71	81	64	74.3043	65.4025	56.5477	44.849	43.3555	42.4327
RLTA1_RS10410	46.3503	-0.40939	0.293545	-1.39464	0.163124	0.230512	22	28	23	66	113	85	35.5368	45.7818	38.2529	41.6906	60.4836	56.3559
RLTA1_RS10415	105.374	-1.09816	0.234653	-4.67995	2.87e-06	1.26e-05	35	48	40	201	316	203	56.5359	78.483	66.5267	126.967	169.14	134.591
RLTA1_RS10420	34.3711	-0.747925	0.337367	-2.21695	0.0266267	0.0478813	17	13	17	53	86	75	27.4603	21.2558	28.2738	33.4788	46.0317	49.7258
[truncated: 4,946 more rows]

## Sheet: edgeR
Locus_tag	logFC	logCPM	PValue	FDR	C5_1_raw counts	C5_2_raw counts	C5_3_raw counts	C7_1_raw counts	C7_2_raw counts	C7_3_raw counts	C5_1_normalized counts	C5_2_normalized counts	C5_3_normalized counts	C7_1_normalized counts	C7_2_normalized counts	C7_3_normalized counts
RLTA1_RS00005	-0.0438084	8.6862	0.788222	0.835325	3167	2907	2914	7461	8868	8454	421.81	392.871	401.775	393.032	393.127	467.851
RLTA1_RS00010	0.264186	4.83823	0.113431	0.167516	256	215	221	465	509	560	34.0964	29.0565	30.4709	24.4954	22.5645	30.9909
RLTA1_RS00015	-0.0494953	6.89139	0.749611	0.803212	809	927	845	1946	3010	2272	107.75	125.281	116.506	102.512	133.436	125.734
RLTA1_RS00020	0.63523	6.28265	3.09206e-06	1.33389e-05	703	758	645	1072	1470	1117	93.632	102.441	88.9309	56.471	65.1665	61.8157
RLTA1_RS00025	0.00382296	5.17245	0.989722	0.994003	254	294	249	594	717	806	33.83	39.7331	34.3315	31.2908	31.7853	44.6047
RLTA1_RS00030	0.669941	7.05994	9.68914e-06	3.73778e-05	1205	1256	1177	2026	1966	2092	160.493	169.744	162.282	106.726	87.1547	115.773
RLTA1_RS00035	0.230165	6.6816	0.161935	0.227323	827	788	840	1981	2340	1360	110.147	106.496	115.817	104.356	103.734	75.2635
RLTA1_RS00040	1.20055	10.0853	5.94683e-10	4.85147e-09	10877	11928	10760	14955	14079	10215	1448.7	1612.03	1483.56	787.802	624.136	565.306
RLTA1_RS00045	0.546736	9.09621	0.00123529	0.00307917	4712	4863	4825	9570	9466	7430	627.587	657.218	665.258	504.13	419.637	411.182
RLTA1_RS00050	0.250699	9.48	0.418549	0.504572	6135	5345	5719	15575	17789	6280	817.116	722.359	788.521	820.463	788.604	347.54
RLTA1_RS00055	0.305099	8.6256	0.302883	0.384826	3618	3128	2939	8509	9366	3554	481.878	422.739	405.222	448.239	415.204	196.681
RLTA1_RS00060	-0.516695	7.17589	0.000260859	0.000759467	895	912	822	3301	4147	2733	119.204	123.254	113.335	173.891	183.841	151.246
RLTA1_RS00065	0.540752	9.95847	0.0035863	0.00794711	8386	8895	8844	17323	19100	12162	1116.92	1202.13	1219.39	912.544	846.722	673.055
RLTA1_RS00070	0.103163	8.58789	0.563363	0.644852	3137	2408	3279	7268	8225	6602	417.814	325.433	452.1	382.865	364.622	365.36
RLTA1_RS00075	-0.515516	6.40679	6.13211e-05	0.00020315	524	538	478	1950	2145	1810	69.7911	72.7089	65.9054	102.722	95.0899	100.167
RLTA1_RS00080	-0.304145	9.79337	0.129841	0.188028	6156	5985	5460	21563	23527	13762	819.912	808.852	752.81	1135.9	1042.97	761.6
RLTA1_RS00085	-1.30004	7.16155	1.42732e-22	4.71287e-21	622	591	608	4079	4413	3553	82.8437	79.8716	83.8294	214.874	195.633	196.626
RLTA1_RS00090	-0.651494	8.90455	0.00163854	0.00395967	2851	2595	2805	13195	13927	7993	379.722	350.705	386.746	695.089	617.398	442.339
RLTA1_RS00095	-0.609652	7.4539	2.8024e-05	9.92089e-05	1020	991	1055	3837	4413	4263	135.853	133.93	145.461	202.126	195.633	235.918
RLTA1_RS00100	0.156764	6.58285	0.226508	0.301391	709	761	767	1768	1949	1668	94.4311	102.847	105.752	93.135	86.4011	92.3085
RLTA1_RS00105	0.0335626	6.15803	0.846153	0.882111	549	464	584	1521	1650	1049	73.1209	62.708	80.5204	80.1235	73.1461	58.0525
RLTA1_RS00110	-0.448303	7.94821	0.00873723	0.0175071	1483	1503	1632	6412	6046	4479	197.52	203.125	225.016	337.773	268.025	247.872
RLTA1_RS00115	-0.3084	8.15189	0.191431	0.261561	1852	1824	1946	6448	8901	3770	246.666	246.507	268.309	339.669	394.59	208.635
RLTA1_RS00120	-0.52388	10.1858	0.0320513	0.0551499	7323	6925	6921	30898	35716	16426	975.344	935.89	954.249	1627.65	1583.33	909.028
RLTA1_RS00125	0.00547081	6.82987	0.968022	0.97629	883	815	825	2005	2614	2145	117.606	110.144	113.749	105.62	115.881	118.706
RLTA1_RS00130	0.931669	6.84081	4.11522e-10	3.41725e-09	1105	1023	1214	1419	1672	1600	147.174	138.255	167.383	74.7504	74.1214	88.5453
RLTA1_RS00135	0.231344	2.83166	0.216069	0.289269	60	51	58	126	136	124	7.99135	6.89248	7.99689	6.63745	6.02901	6.86226
RLTA1_RS00140	-0.0149318	4.75683	0.923026	0.942799	217	202	174	495	576	533	28.902	27.2996	23.9907	26.0757	25.5346	29.4967
RLTA1_RS00145	0.487046	7.28031	0.000299339	0.000857926	1330	1421	1274	2508	2735	2447	177.142	192.043	175.656	132.117	121.245	135.419
RLTA1_RS00150	0.375492	7.77767	0.0083966	0.0168975	1907	1803	1785	3831	3924	3571	253.992	243.669	246.111	201.81	173.955	197.622
RLTA1_RS00155	-0.367036	3.01633	0.107893	0.160515	65	38	48	144	206	174	8.6573	5.13557	6.61811	7.58566	9.13218	9.6293
RLTA1_RS00160	0.203601	7.13888	0.238107	0.314302	1163	1136	1045	2017	2894	2863	154.899	153.527	144.082	106.252	128.294	158.441
RLTA1_RS00165	0.511654	7.79002	0.000200513	0.000598019	1869	2037	1863	3469	4098	3315	248.931	275.294	256.866	182.741	181.668	183.455
RLTA1_RS00170	-0.735095	4.11543	1.33656e-06	6.16268e-06	98	90	92	392	525	345	13.0525	12.1632	12.6847	20.6499	23.2738	19.0926
RLTA1_RS00175	0.754335	7.31636	2.2525e-08	1.42665e-07	1480	1546	1418	2286	2830	2000	197.12	208.937	195.51	120.422	125.457	110.682
RLTA1_RS00180	-0.168799	6.27976	0.432374	0.518679	597	559	462	1221	1645	1965	79.5139	75.547	63.6993	64.3201	72.9245	108.745
RLTA1_RS00185	-0.670495	4.65729	3.6677e-06	1.55431e-05	133	154	136	555	750	517	17.7142	20.8126	18.7513	29.2364	33.2482	28.6112
RLTA1_RS00190	0.0589783	6.40525	0.644912	0.717061	625	669	620	1518	1964	1476	83.2432	90.4131	85.484	79.9655	87.066	81.683
RLTA1_RS00195	0.360103	6.83977	0.00954941	0.0189708	907	1047	901	1905	2110	1939	120.803	141.498	124.227	100.352	93.5384	107.306
RLTA1_RS00205	-0.552549	3.46264	0.0094225	0.0187401	62	65	64	195	267	287	8.25773	8.78453	8.82415	10.2722	11.8364	15.8828
RLTA1_RS00210	-0.284811	5.24333	0.0467169	0.0769448	256	264	231	830	978	663	34.0964	35.6787	31.8497	43.7229	43.3557	36.691
RLTA1_RS00215	0.180713	6.44497	0.269833	0.349428	716	725	611	1770	1910	1210	95.3634	97.9813	84.2431	93.2404	84.6722	66.9624
RLTA1_RS00220	0.413086	7.4075	0.00626452	0.01304	1551	1223	1525	2733	3225	2715	206.576	165.284	210.263	143.97	142.967	150.25
RLTA1_RS00225	0.367017	6.7889	0.0057968	0.0122087	909	905	947	1830	2019	1881	121.069	122.308	130.57	96.4011	89.5042	104.096
RLTA1_RS00230	0.343567	6.63124	0.00662095	0.0137123	819	819	820	1687	1862	1643	109.082	110.685	113.059	88.8681	82.5443	90.925
RLTA1_RS00235	0.0731586	7.02657	0.613314	0.689854	1070	867	1023	2308	2771	2467	142.512	117.172	141.049	121.581	122.841	136.526
RLTA1_RS00240	0.161045	8.5979	0.367938	0.452821	3154	2942	2969	7433	9214	5373	420.079	397.601	409.358	391.557	408.466	297.346
RLTA1_RS00245	0.377855	8.12175	0.00871238	0.0174624	2313	2390	2275	4315	5701	4463	308.067	323	313.671	227.306	252.731	246.986
RLTA1_RS00250	0.173282	3.58808	0.28811	0.368711	91	92	98	195	282	197	12.1202	12.4335	13.512	10.2722	12.5013	10.9021
RLTA1_RS00255	0.476078	9.3851	0.00595505	0.0124853	5949	5261	6028	11138	13436	8961	792.342	711.006	831.125	586.73	595.631	495.909
RLTA1_RS00260	0.280645	7.56958	0.111497	0.165066	1641	1437	1541	3709	4151	2444	218.563	194.206	212.469	195.383	184.018	135.253
RLTA1_RS00265	-0.0219696	5.93683	0.872795	0.904068	464	447	433	1093	1497	1097	61.7998	60.4105	59.7009	57.5773	66.3635	60.7089
RLTA1_RS00270	0.743765	6.26546	4.5066e-06	1.88009e-05	725	735	683	1011	1130	1264	96.5621	99.3328	94.1702	53.2577	50.094	69.9508
RLTA1_RS00275	-1.11995	7.34735	6.13404e-15	8.79338e-14	743	790	730	4441	5265	3587	98.9595	106.766	100.65	233.944	233.403	198.507
RLTA1_RS00280	1.07204	5.81256	1.40967e-13	1.76958e-12	583	622	498	655	799	717	77.6493	84.0612	68.6629	34.5042	35.4205	39.6794
RLTA1_RS00285	0.484334	5.73739	0.00203139	0.00479427	506	440	437	766	925	948	67.3937	59.4645	60.2524	40.3515	41.0062	52.4631
RLTA1_RS00290	0.370821	4.70268	0.0625368	0.0994963	239	172	241	402	625	349	31.8322	23.2452	33.2284	21.1766	27.7069	19.3139
RLTA1_RS00295	0.21582	6.51869	0.193229	0.263397	695	790	698	1522	2297	1308	92.5665	106.766	96.2384	80.1762	101.828	72.3858
RLTA1_RS00300	0.630543	7.53561	4.40036e-05	0.000149257	1584	1931	1489	2743	3443	2535	210.972	260.968	205.299	144.496	152.632	140.289
RLTA1_RS00305	0.251239	6.73341	0.0910138	0.138026	814	961	788	1832	1988	1932	108.416	129.876	108.647	96.5065	88.13	106.918
RLTA1_RS00310	-0.305282	5.04128	0.0263311	0.046341	230	225	192	665	855	636	30.6335	30.408	26.4725	35.031	37.903	35.1968
RLTA1_RS00315	0.358076	7.08396	0.0148951	0.028146	1099	1137	1142	2352	2305	2366	146.375	153.662	157.456	123.899	102.183	130.936
RLTA1_RS00320	0.798512	7.67375	4.71031e-09	3.35549e-08	1898	1925	1931	2743	3538	2649	252.793	260.157	266.241	144.496	156.843	146.598
RLTA1_RS00325	1.11387	5.5366	2.28687e-15	3.47116e-14	495	485	442	628	611	520	65.9286	65.5461	60.9418	33.0819	27.0862	28.7772
RLTA1_RS00330	3.39085	7.46971	2.87845e-62	1.43244e-59	2811	2134	2288	726	633	487	374.395	288.403	315.463	38.2444	28.0615	26.951
RLTA1_RS00335	-0.199666	5.21803	0.17477	0.242602	257	232	273	709	845	791	34.2296	31.354	37.6405	37.3488	37.4597	43.7746
RLTA1_RS00340	-0.361994	6.54611	0.0841062	0.128983	603	539	662	2006	1736	2378	80.3131	72.844	91.2748	105.672	76.9586	131.6
RLTA1_RS00345	-0.293815	4.84059	0.0510424	0.0832816	178	192	194	559	646	644	23.7077	25.9481	26.7482	29.4471	28.6378	35.6395
RLTA1_RS00350	-0.109018	5.92876	0.455183	0.540802	434	477	384	1269	1281	1182	57.8041	64.4649	52.9449	66.8486	56.788	65.4128
RLTA1_RS00355	0.300455	6.08159	0.0490184	0.0803556	528	540	588	985	1406	1228	70.3239	72.9792	81.0719	51.888	62.3294	67.9585
RLTA1_RS00360	0.749101	5.98411	7.27662e-06	2.88374e-05	610	578	579	815	929	1053	81.2454	78.1147	79.831	42.9327	41.1835	58.2739
RLTA1_RS00365	-0.615858	3.28575	0.0245815	0.043644	42	55	66	179	343	166	5.59394	7.43306	9.09991	9.4294	15.2055	9.18658
RLTA1_RS00370	0.261763	6.88283	0.0948101	0.143036	1034	927	893	2144	2703	1612	137.718	125.281	123.124	112.942	119.827	89.2094
RLTA1_RS00375	-1.18955	3.83133	2.71148e-08	1.69425e-07	67	49	67	363	503	272	8.92367	6.62218	9.23778	19.1222	22.2985	15.0527
RLTA1_RS00380	-0.125732	6.6972	0.33494	0.41812	750	687	757	2147	2414	1880	99.8919	92.8457	104.373	113.1	107.015	104.041
RLTA1_RS00385	-1.46021	2.28834	9.02945e-10	7.15679e-09	19	18	14	132	138	108	2.53059	2.43264	1.93028	6.95352	6.11767	5.97681
RLTA1_RS00390	-1.85196	2.84967	2.24613e-13	2.72628e-12	23	12	27	182	250	175	3.06335	1.62176	3.72269	9.58743	11.0827	9.68464
RLTA1_RS00395	-2.31683	6.5042	3.69269e-42	5.47382e-40	217	185	260	2757	3625	2551	28.902	25.0021	35.8481	145.234	160.7	141.174
RLTA1_RS00400	-0.165545	5.54919	0.319386	0.402112	324	333	316	953	902	1042	43.1533	45.0038	43.5692	50.2023	39.9865	57.6651
RLTA1_RS00405	0.582431	9.13421	0.000415547	0.0011562	4904	4857	5169	9194	9265	8231	653.16	656.407	712.688	484.323	410.727	455.51
RLTA1_RS00410	0.748309	4.6912	7.16346e-07	3.4925e-06	256	243	226	339	403	411	34.0964	32.8406	31.1603	17.8579	17.8654	22.7451
RLTA1_RS00415	0.464701	9.53093	0.0526748	0.0856441	7004	5293	6716	8816	13460	14532	932.857	715.331	925.984	464.411	596.695	804.213
RLTA1_RS00420	0.847976	7.15064	1.30824e-08	8.59861e-08	1392	1444	1225	2079	2418	1599	185.399	195.152	168.9	109.518	107.192	88.49
RLTA1_RS00425	-0.387824	7.43428	0.150307	0.21323	1086	1168	1059	4267	5593	2061	144.643	157.851	146.012	224.778	247.943	114.057
RLTA1_RS00430	-1.55847	1.90476	6.08118e-06	2.4618e-05	9	17	10	91	137	63	1.1987	2.29749	1.37877	4.79372	6.07334	3.48647
RLTA1_RS00435	-0.106567	2.60763	0.604041	0.681294	42	40	44	117	129	118	5.59394	5.40586	6.0666	6.16335	5.7187	6.53022
RLTA1_RS00445	-0.357106	1.12061	0.261543	0.340529	16	11	11	38	50	43	2.13103	1.48661	1.51665	2.00177	2.21655	2.37965
RLTA1_RS00450	-0.513456	3.70729	0.0378301	0.0638475	65	67	99	223	323	338	8.6573	9.05482	13.6499	11.7472	14.3189	18.7052
RLTA1_RS00455	-0.44718	2.88023	0.0351323	0.059743	47	34	51	150	201	136	6.25989	4.59498	7.03174	7.90173	8.91053	7.52635
RLTA1_RS00460	-0.696987	2.45165	0.00572104	0.012071	30	20	36	116	126	131	3.99567	2.70293	4.96358	6.11067	5.5857	7.24965
RLTA1_RS00465	0.168191	3.16615	0.437173	0.523331	73	84	52	179	186	135	9.72281	11.3523	7.16962	9.4294	8.24556	7.47101
RLTA1_RS00470	-0.525441	4.63046	0.00785101	0.0159284	135	153	154	447	587	663	17.9805	20.6774	21.2331	23.5472	26.0223	36.691
RLTA1_RS00475	-0.37373	4.57613	0.0460033	0.0759311	164	144	146	449	753	406	21.843	19.4611	20.1301	23.6525	33.3812	22.4684
RLTA1_RS00480	-0.00217503	7.20376	0.992591	0.99674	1067	1151	1043	2561	4179	2202	142.113	155.554	143.806	134.909	185.259	121.86
RLTA1_RS00485	-0.090446	2.91588	0.659179	0.728093	50	55	53	125	171	156	6.65946	7.43306	7.3075	6.58477	7.5806	8.63317
RLTA1_RS00490	-0.315822	2.03294	0.219389	0.293488	24	26	26	64	103	88	3.19654	3.51381	3.58481	3.3714	4.56609	4.86999
RLTA1_RS00495	0.292646	3.41492	0.0737864	0.114927	96	86	78	191	202	176	12.7862	11.6226	10.7544	10.0615	8.95486	9.73998
RLTA1_RS00500	0.956726	8.59185	0.00537656	0.0113994	4404	3482	3426	7218	6210	2394	586.565	470.58	472.368	380.231	275.295	132.486
RLTA1_RS00505	0.807487	7.79651	8.79352e-08	5.06318e-07	1957	2279	2042	3274	3332	2993	260.651	307.999	281.546	172.468	147.711	165.635
RLTA1_RS00510	0.216542	5.5876	0.0903005	0.137034	389	384	372	806	998	844	51.8106	51.8963	51.2904	42.4586	44.2423	46.7076
RLTA1_RS00515	0.919953	8.675	3.84117e-08	2.35576e-07	3945	3873	4041	6115	5899	4792	525.431	523.423	557.162	322.127	261.508	265.193
RLTA1_RS00520	0.446858	2.32064	0.0435236	0.0723869	47	36	45	67	103	83	6.25989	4.86528	6.20448	3.52944	4.56609	4.59329
RLTA1_RS00525	0.492974	5.20881	0.000936422	0.00239152	291	348	322	568	640	619	38.758	47.031	44.3965	29.9212	28.3718	34.256
RLTA1_RS00530	0.809026	5.10576	2.59994e-07	1.37122e-06	297	318	364	422	585	498	39.5572	42.9766	50.1874	22.2302	25.9336	27.5597
RLTA1_RS00535	1.05001	5.3904	1.57611e-16	2.73154e-15	433	424	410	518	650	482	57.6709	57.3022	56.5297	27.2873	28.8151	26.6743
RLTA1_RS00540	0.673868	6.34418	2.57124e-07	1.35711e-06	723	766	731	1177	1523	1063	96.2958	103.522	100.788	62.0022	67.5161	58.8273
RLTA1_RS00545	-0.142734	3.79135	0.427308	0.51364	101	78	108	247	348	261	13.4521	10.5414	14.8908	13.0115	15.4272	14.444
RLTA1_RS00550	-0.0936424	4.98982	0.535692	0.618317	225	225	227	664	788	503	29.9676	30.408	31.2982	34.9783	34.9328	27.8364
RLTA1_RS00555	1.6433	8.02538	7.37754e-07	3.58683e-06	2603	3448	2720	2551	4033	1210	346.691	465.986	375.026	134.382	178.787	66.9624
RLTA1_RS00560	4.53472	8.69839	4.938e-48	1.14677e-45	5198	6663	5841	785	925	380	692.317	900.482	805.342	41.3524	41.0062	21.0295
RLTA1_RS00565	2.28396	6.26495	4.05981e-42	5.89264e-40	832	1079	952	523	654	416	110.813	145.823	131.259	27.5507	28.9925	23.0218
RLTA1_RS00570	1.32573	4.71385	2.06486e-17	3.97399e-16	268	318	263	305	373	238	35.6947	42.9766	36.2617	16.0668	16.5355	13.1711
RLTA1_RS00575	0.8247	5.82698	6.31623e-06	2.54512e-05	458	610	548	733	1113	643	61.0006	82.4394	75.5568	38.6131	49.3404	35.5841
RLTA1_RS00585	1.11424	3.76917	8.82853e-13	1.00668e-11	150	136	139	154	190	182	19.9784	18.3799	19.165	8.11244	8.42289	10.072
RLTA1_RS00590	0.47009	4.11455	0.000691564	0.00183898	145	145	158	269	323	277	19.3124	19.5963	21.7846	14.1704	14.3189	15.3294
RLTA1_RS00595	0.796647	3.34078	0.000157362	0.00047959	101	85	105	135	213	109	13.4521	11.4875	14.4771	7.11156	9.4425	6.03215
RLTA1_RS00600	0.443352	5.72128	0.00349707	0.00777661	474	463	414	957	1033	690	63.1317	62.5729	57.0812	50.413	45.7939	38.1852
RLTA1_RS00605	0.860983	5.28949	1.35986e-10	1.19472e-09	380	399	349	499	669	507	50.6119	53.9235	48.1192	26.2864	29.6574	28.0578
RLTA1_RS00610	0.139507	3.64094	0.367876	0.452821	98	90	100	213	287	206	13.0525	12.1632	13.7877	11.2205	12.723	11.4002
RLTA1_RS00615	-0.526994	3.47377	0.00587994	0.0123539	78	65	52	224	270	258	10.3888	8.78453	7.16962	11.7999	11.9694	14.2779
RLTA1_RS00620	-0.586011	5.22212	7.02033e-05	0.000230168	216	228	209	771	944	909	28.7689	30.8134	28.8164	40.6149	41.8484	50.3048
RLTA1_RS00625	0.227647	6.02722	0.0863327	0.131817	490	542	526	1215	1322	1041	65.2627	73.2495	72.5235	64.004	58.6056	57.6098
RLTA1_RS00630	-0.272179	6.25867	0.0935005	0.141244	460	560	510	1420	1754	1767	61.267	75.6821	70.3174	74.803	77.7565	97.7872
RLTA1_RS00635	0.600579	9.69863	0.000210656	0.00062586	7561	7053	7579	13014	14296	11973	1007.04	953.189	1044.97	685.554	633.756	662.596
RLTA1_RS00640	0.333874	7.59219	0.0137571	0.0262807	1560	1577	1631	3272	3684	3193	207.775	213.126	224.878	172.363	163.315	176.703
RLTA1_RS00645	0.0235256	7.45578	0.864556	0.898071	1262	1309	1346	3509	3902	2966	168.085	176.907	185.583	184.848	172.979	164.141
RLTA1_RS00650	-0.306134	7.34002	0.0213294	0.0386179	1155	1045	1006	3306	4028	3318	153.833	141.228	138.705	174.154	178.565	183.621
RLTA1_RS00655	0.65214	6.01792	5.98455e-07	2.95077e-06	583	592	586	955	1062	983	77.6493	80.0068	80.7961	50.3077	47.0795	54.4
RLTA1_RS00660	1.07846	4.81678	2.93962e-07	1.53067e-06	330	302	230	338	325	416	43.9524	40.8143	31.7118	17.8052	14.4076	23.0218
RLTA1_RS00665	-0.074839	5.58784	0.616314	0.692861	334	368	332	1052	1092	788	44.4852	49.734	45.7753	55.4175	48.4094	43.6086
RLTA1_RS00670	-0.43332	3.49335	0.0103846	0.0204088	76	72	58	241	269	236	10.1224	9.73056	7.99689	12.6954	11.925	13.0604
RLTA1_RS00675	-0.652835	3.022	0.00126162	0.00313582	48	48	37	207	190	163	6.39308	6.48704	5.10146	10.9044	8.42289	9.02055
RLTA1_RS00680	-0.337175	2.84119	0.277656	0.357377	33	57	45	159	113	177	4.39524	7.70336	6.20448	8.37583	5.0094	9.79532
RLTA1_RS00685	-0.453611	4.28825	0.0270466	0.0474405	114	110	134	477	561	296	15.1836	14.8661	18.4756	25.1275	24.8697	16.3809
RLTA1_RS00690	0.492553	6.36488	0.000247674	0.000724409	719	730	690	1434	1419	1218	95.763	98.657	95.1354	75.5405	62.9057	67.4051
RLTA1_RS00695	0.472902	7.45687	0.00135575	0.00334709	1515	1480	1533	2844	2914	2943	201.782	200.017	211.366	149.817	129.18	162.868
RLTA1_RS00700	-0.0946407	4.97345	0.563401	0.644852	220	232	217	521	701	691	29.3016	31.354	29.9194	27.4453	31.076	38.2405
RLTA1_RS00705	-0.321344	3.67586	0.0336778	0.0576495	84	83	79	270	319	239	11.1879	11.2172	10.8923	14.2231	14.1416	13.2265
RLTA1_RS00710	0.0555647	3.1784	0.825514	0.865256	87	58	57	137	198	186	11.5875	7.8385	7.85901	7.21691	8.77753	10.2934
RLTA1_RS00715	0.410014	5.5771	0.00741862	0.0151526	401	398	410	826	774	822	53.4089	53.7884	56.5297	43.5122	34.3122	45.4901
RLTA1_RS00725	1.36622	8.13274	1.37417e-19	3.38297e-18	2901	2963	3114	2780	3563	3024	386.382	400.439	429.35	146.445	157.951	167.351
RLTA1_RS00730	-0.430078	5.35732	0.0027661	0.00633928	245	243	278	962	1009	803	32.6313	32.8406	38.3299	50.6764	44.73	44.4387
RLTA1_RS00735	0.375915	5.75646	0.0233587	0.0417497	502	377	476	997	1066	751	66.861	50.9503	65.6296	52.5202	47.2568	41.561
RLTA1_RS00740	0.698081	5.71733	4.00165e-05	0.000136664	494	501	455	625	888	880	65.7954	67.7085	62.7342	32.9239	39.3659	48.6999
RLTA1_RS00745	0.904691	3.71402	2.82867e-07	1.47731e-06	129	114	144	190	180	182	17.1814	15.4067	19.8543	10.0089	7.97958	10.072
RLTA1_RS00750	-0.257497	4.12312	0.221185	0.295267	91	146	109	349	360	393	12.1202	19.7314	15.0286	18.3847	15.9592	21.7489
RLTA1_RS00755	-0.0452192	4.8937	0.763471	0.814564	191	223	230	570	637	575	25.4391	30.1377	31.7118	30.0266	28.2388	31.821
RLTA1_RS00760	0.67623	5.17338	2.33745e-05	8.41169e-05	299	388	303	488	627	549	39.8236	52.4369	41.7768	25.707	27.7955	30.3821
RLTA1_RS00765	1.16847	6.76199	1.90715e-15	2.92668e-14	995	1230	1118	1244	1437	1306	132.523	166.23	154.147	65.5317	63.7036	72.2751
RLTA1_RS00775	0.113886	3.89846	0.509968	0.593147	108	102	131	271	288	284	14.3844	13.785	18.0619	14.2758	12.7673	15.7168
RLTA1_RS00780	0.481331	4.74789	0.00187062	0.00446322	233	253	211	385	481	470	31.0331	34.1921	29.0921	20.2811	21.3232	26.0102
RLTA1_RS00785	-0.983449	0.943685	0.0232303	0.0415735	7	9	8	25	44	58	0.932324	1.21632	1.10302	1.31695	1.95056	3.20977
RLTA1_RS00790	-1.01703	6.67945	2.04854e-07	1.1004e-06	519	507	466	2479	3900	1898	69.1252	68.5193	64.2508	130.589	172.891	105.037
RLTA1_RS00795	-0.654025	7.70396	0.0021103	0.00495367	1157	1226	1197	5235	6951	3233	154.1	165.69	165.039	275.77	308.145	178.917
RLTA1_RS00800	-0.41499	7.26611	0.0180111	0.0333024	1003	989	925	3455	4659	2489	133.589	133.66	127.537	182.003	206.538	137.743
RLTA1_RS00805	-0.545194	8.49792	0.00153897	0.00375026	2318	2048	2142	8732	10498	6504	308.732	276.78	295.333	459.986	465.387	359.937
RLTA1_RS00810	-0.259671	6.70896	0.132543	0.191174	734	713	658	2251	3001	1614	97.7608	96.3595	90.7233	118.579	133.037	89.3201
RLTA1_RS00815	0.295196	7.92457	0.160688	0.225844	2004	2055	1876	4434	5995	2805	266.911	277.726	258.658	233.575	265.764	155.231
RLTA1_RS00820	0.255357	9.77514	0.136957	0.196745	7107	7271	6756	16111	19178	12608	946.575	982.651	931.499	848.698	850.179	697.737
RLTA1_RS00825	-0.395317	6.38621	0.00409216	0.00894014	550	518	526	1934	2208	1518	73.254	70.0059	72.5235	101.88	97.8828	84.0074
RLTA1_RS00830	0.0340031	5.61425	0.798814	0.844769	379	379	338	879	1156	854	50.4787	51.2206	46.6025	46.3041	51.2466	47.2611
RLTA1_RS00835	0.331898	4.31557	0.0412361	0.0689777	182	176	135	301	398	352	24.2404	23.7858	18.6134	15.8561	17.6437	19.48
RLTA1_RS00840	-0.773547	7.06413	0.000648999	0.00173706	786	711	683	3324	4852	2059	104.687	96.0892	94.1702	175.102	215.094	113.947
RLTA1_RS00845	-1.48878	3.46847	2.88255e-12	3.07075e-11	32	38	50	288	384	243	4.26205	5.13557	6.89387	15.1713	17.0231	13.4478
RLTA1_RS00850	-0.293763	3.2736	0.0827439	0.127117	65	58	64	207	218	190	8.6573	7.8385	8.82415	10.9044	9.66415	10.5148
RLTA1_RS00855	0.0535286	3.78326	0.737458	0.792392	108	94	106	274	295	229	14.3844	12.7038	14.615	14.4338	13.0776	12.673
RLTA1_RS00860	-0.160893	5.2653	0.321092	0.403727	287	251	262	911	836	651	38.2253	33.9218	36.1239	47.9898	37.0607	36.0269
RLTA1_RS00865	-0.290446	4.21029	0.0767446	0.118897	121	122	120	382	379	421	16.1159	16.4879	16.5453	20.1231	16.8014	23.2985
RLTA1_RS00870	0.492752	4.53221	0.00030651	0.000876263	188	196	218	360	428	362	25.0396	26.4887	30.0573	18.9641	18.9737	20.0334
RLTA1_RS00875	-0.241552	3.7391	0.128834	0.18688	95	82	89	254	350	246	12.653	11.082	12.2711	13.3803	15.5158	13.6138
RLTA1_RS00880	-0.378802	4.80245	0.0219965	0.0396711	185	173	173	620	799	457	24.64	23.3804	23.8528	32.6605	35.4205	25.2908
RLTA1_RS00885	0.0391994	5.0002	0.768097	0.818873	242	242	232	585	687	598	32.2318	32.7055	31.9875	30.8167	30.4554	33.0938
RLTA1_RS00890	-0.495654	5.48555	0.000324849	0.000925274	268	278	270	900	1275	936	35.6947	37.5708	37.2269	47.4104	56.522	51.799
RLTA1_RS00895	-0.994861	3.60035	3.69697e-10	3.09205e-09	57	58	56	287	360	272	7.59178	7.8385	7.72113	15.1186	15.9592	15.0527
RLTA1_RS00900	-0.434729	3.04964	0.0527689	0.0857772	49	61	40	144	242	164	6.52627	8.24394	5.51509	7.58566	10.7281	9.07589
RLTA1_RS00905	-0.00474257	5.61585	0.978732	0.984952	371	375	336	820	1146	956	49.4132	50.68	46.3268	43.1961	50.8033	52.9058
RLTA1_RS00910	0.313762	2.39129	0.122631	0.179339	41	46	41	77	108	92	5.46076	6.21674	5.65297	4.05622	4.78775	5.09135
RLTA1_RS00915	-0.757304	3.65151	3.3087e-06	1.41769e-05	74	59	66	299	346	261	9.856	7.97365	9.09991	15.7508	15.3385	14.444
RLTA1_RS00920	-0.77735	2.08284	0.00206582	0.00486236	16	23	24	85	104	101	2.13103	3.10837	3.30906	4.47765	4.61042	5.58942
RLTA1_RS00925	-0.706691	4.45276	3.82952e-07	1.96034e-06	124	112	124	492	565	518	16.5155	15.1364	17.0968	25.9177	25.047	28.6665
RLTA1_RS00930	-0.514018	2.65522	0.0247888	0.0439897	42	42	25	131	149	137	5.59394	5.67616	3.44693	6.90084	6.60532	7.58169
RLTA1_RS00935	-1.73733	0.724575	6.48933e-05	0.00021478	2	4	7	43	35	39	0.266378	0.540586	0.965141	2.26516	1.55158	2.15829
RLTA1_RS00940	-1.08206	2.88044	7.19265e-05	0.000235153	25	49	23	160	214	179	3.32973	6.62218	3.17118	8.42851	9.48683	9.90601
RLTA1_RS00945	-0.84205	1.13675	0.0128492	0.0247936	14	6	10	48	54	43	1.86465	0.81088	1.37877	2.52855	2.39387	2.37965
RLTA1_RS00950	-1.49017	2.8446	1.64096e-08	1.06647e-07	31	23	22	150	197	223	4.12886	3.10837	3.0333	7.90173	8.7332	12.341
RLTA1_RS00955	-1.21622	4.77068	1.042e-17	2.06827e-16	125	120	109	705	891	626	16.6486	16.2176	15.0286	37.1381	39.4989	34.6433
RLTA1_RS00960	-0.907764	0.892972	0.0289639	0.050473	12	6	6	25	53	44	1.59827	0.81088	0.827264	1.31695	2.34954	2.435
RLTA1_RS00965	0.244728	5.20069	0.285242	0.365646	298	312	274	870	692	442	39.6904	42.1657	37.7784	45.83	30.677	24.4606
RLTA1_RS00970	0.217201	6.87255	0.173674	0.24137	861	1058	872	2284	2111	2010	114.676	142.985	120.229	120.317	93.5827	111.235
RLTA1_RS00975	-0.765213	5.89152	3.03864e-08	1.88683e-07	333	319	313	1459	1494	1428	44.352	43.1118	43.1556	76.8575	66.2305	79.0267
RLTA1_RS00980	-0.71868	5.96777	1.72736e-07	9.43885e-07	335	378	326	1539	1619	1422	44.6184	51.0854	44.948	81.0717	71.7719	78.6946
RLTA1_RS00985	0.142557	7.60007	0.416785	0.502812	1454	1350	1701	4075	3602	3232	193.657	182.448	234.529	214.664	159.68	178.862
RLTA1_RS00990	-0.150642	6.04167	0.424999	0.511128	440	466	472	1462	1155	1429	58.6032	62.9783	65.0781	77.0155	51.2023	79.082
RLTA1_RS00995	-0.0928167	6.53489	0.467049	0.552262	668	654	662	1848	2023	1798	88.9704	88.3859	91.2748	97.3493	89.6816	99.5028
RLTA1_RS01000	0.302463	6.04715	0.019772	0.0361552	563	502	554	1165	1328	1039	74.9855	67.8436	76.3841	61.3701	58.8715	57.4991
RLTA1_RS01005	0.448428	5.94229	0.0016365	0.00395656	534	480	561	1060	1200	854	71.123	64.8704	77.3492	55.8389	53.1972	47.2611
RLTA1_RS01010	0.351727	5.8252	0.012379	0.0239435	449	503	458	1050	1080	839	59.8019	67.9787	63.1478	55.3121	47.8775	46.4309
RLTA1_RS01015	-1.19917	8.80782	5.41838e-08	3.22924e-07	1954	2236	1826	14627	14229	8460	260.252	302.188	251.764	770.524	630.785	468.183
RLTA1_RS01020	0.83091	7.53302	2.21985e-08	1.40853e-07	1814	1771	1681	2820	3035	2124	241.605	239.345	231.772	148.553	134.545	117.544
RLTA1_RS01025	-0.0856765	8.52055	0.617881	0.693825	2706	2421	2762	7767	9072	5826	360.41	327.19	380.817	409.152	402.171	322.416
RLTA1_RS01030	0.699263	9.42253	0.000256577	0.000747938	6255	6426	6147	11863	11601	7783	833.098	868.452	847.532	624.921	514.284	430.718
RLTA1_RS01035	0.142162	6.35838	0.253683	0.33197	632	641	633	1438	1823	1396	84.1756	86.629	87.2764	75.7512	80.8154	77.2558
RLTA1_RS01040	0.550415	6.58958	0.00022798	0.000673014	891	824	827	1550	1965	1194	118.672	111.361	114.025	81.6512	87.1104	66.0769
RLTA1_RS01045	0.603956	6.0616	0.000303364	0.000867982	648	582	562	872	1103	1170	86.3066	78.6553	77.4871	45.9354	48.8971	64.7488
RLTA1_RS01050	-0.296184	1.18416	0.405549	0.491845	9	15	17	36	56	44	1.1987	2.0272	2.34391	1.89641	2.48253	2.435
RLTA1_RS01055	-0.524053	3.09708	0.0376686	0.063652	45	64	40	138	244	197	5.99351	8.64938	5.51509	7.26959	10.8168	10.9021
RLTA1_RS01060	-0.191688	2.8329	0.391799	0.477381	59	47	37	118	172	149	7.85816	6.35189	5.10146	6.21603	7.62493	8.24578
RLTA1_RS01065	-0.546928	2.94227	0.0231567	0.0414845	43	51	38	151	159	202	5.72713	6.89248	5.23934	7.95441	7.04863	11.1788
RLTA1_RS01070	-0.368573	2.83073	0.0748109	0.116341	40	54	38	141	164	152	5.32757	7.29792	5.23934	7.42763	7.27028	8.4118
RLTA1_RS01075	-0.961991	2.39052	6.68751e-05	0.000220501	30	16	26	119	145	114	3.99567	2.16235	3.58481	6.26871	6.42799	6.30885
RLTA1_RS01080	-0.774115	6.12463	1.17189e-08	7.80549e-08	366	386	379	1738	2056	1431	48.7472	52.1666	52.2555	91.5547	91.1445	79.1927
RLTA1_RS01085	-0.450975	3.8919	0.0603937	0.0965274	92	89	90	376	435	199	12.2534	12.028	12.409	19.807	19.284	11.0128
RLTA1_RS01090	-0.253867	3.61827	0.158541	0.223098	83	94	66	260	267	248	11.0547	12.7038	9.09991	13.6963	11.8364	13.7245
RLTA1_RS01095	0.761364	5.76026	1.12554e-05	4.29445e-05	525	545	450	659	841	892	69.9243	73.6549	62.0448	34.7149	37.2824	49.364
RLTA1_RS01100	-1.15502	4.96988	2.70873e-13	3.25936e-12	136	140	144	837	1050	650	18.1137	18.9205	19.8543	44.0916	46.5475	35.9715
RLTA1_RS01105	-1.16739	2.94352	0.000114968	0.000360155	30	36	31	235	250	109	3.99567	4.86528	4.2742	12.3794	11.0827	6.03215
RLTA1_RS01110	-0.211558	5.31801	0.136847	0.196662	266	293	255	799	1047	705	35.4283	39.598	35.1587	42.0899	46.4145	39.0153
RLTA1_RS01115	-0.114788	5.94566	0.40461	0.49093	464	463	381	1256	1383	1159	61.7998	62.5729	52.5313	66.1638	61.3097	64.14
RLTA1_RS01120	0.300999	7.28883	0.0589447	0.0946457	1297	1259	1270	3165	2961	2213	172.746	170.15	175.104	166.726	131.264	122.469
RLTA1_RS01125	-1.02676	5.40763	7.28766e-09	5.05205e-08	186	238	185	1075	1447	852	24.7732	32.1649	25.5073	56.6291	64.1469	47.1504
RLTA1_RS01130	-0.0300819	7.03931	0.894125	0.920143	861	1123	896	2491	3842	1745	114.676	151.77	123.538	131.221	170.32	96.5697
RLTA1_RS01135	-0.284256	4.7389	0.0801001	0.123519	177	200	151	513	742	488	23.5745	27.0293	20.8195	27.0239	32.8936	27.0063
RLTA1_RS01140	-0.549938	5.20993	0.00019686	0.000588385	225	238	195	805	1081	722	29.9676	32.1649	26.8861	42.4059	47.9218	39.9561
RLTA1_RS01145	0.266587	2.70852	0.213322	0.286307	52	47	58	117	109	122	6.92584	6.35189	7.99689	6.16335	4.83208	6.75158
RLTA1_RS01150	0.264003	5.34981	0.149543	0.212279	316	347	323	634	703	844	42.0878	46.8959	44.5344	33.398	31.1647	46.7076
RLTA1_RS01155	0.230092	6.17634	0.0720233	0.112533	573	607	550	1251	1444	1261	76.3174	82.034	75.8325	65.9004	64.0139	69.7848
RLTA1_RS01160	1.09855	6.62484	2.18304e-15	3.32806e-14	991	1078	928	1267	1293	1182	131.99	145.688	127.95	66.7433	57.32	65.4128
RLTA1_RS01165	0.722881	5.56942	9.68682e-06	3.73778e-05	460	368	489	735	727	672	61.267	49.734	67.422	38.7185	32.2286	37.189
RLTA1_RS01170	0.580273	4.6082	4.13703e-05	0.00014108	206	239	207	351	431	388	27.437	32.3	28.5406	18.49	19.1067	21.4722
RLTA1_RS01175	1.0878	8.28085	1.9157e-07	1.03704e-06	2923	3150	3308	3992	5410	2671	389.312	425.712	456.098	210.291	239.831	147.815
RLTA1_RS01180	0.919901	6.82782	2.80299e-07	1.4661e-06	1199	1104	1005	1854	1665	1175	159.694	149.202	138.567	97.6654	73.8111	65.0255
RLTA1_RS01185	0.597087	3.20555	0.000538898	0.00146813	76	86	87	148	152	141	10.1224	11.6226	11.9953	7.79637	6.73831	7.80305
RLTA1_RS01190	0.0113213	3.00933	0.97761	0.984108	67	55	54	139	169	160	8.92367	7.43306	7.44538	7.32227	7.49194	8.85453
RLTA1_RS01195	-0.442953	6.47075	0.000877243	0.0022611	585	549	525	2071	2311	1692	77.9157	74.1955	72.3856	109.097	102.449	93.6367
RLTA1_RS01200	-0.26641	6.52914	0.0639449	0.101574	611	640	601	1978	2486	1574	81.3786	86.4938	82.8643	104.197	110.207	87.1064
RLTA1_RS01205	0.672632	4.58218	8.00498e-06	3.13495e-05	240	235	184	368	436	310	31.9654	31.7595	25.3694	19.3856	19.3283	17.1557
RLTA1_RS01210	1.21244	3.11885	9.99325e-08	5.70213e-07	69	106	105	109	107	107	9.19005	14.3255	14.4771	5.74192	4.74341	5.92147
RLTA1_RS01215	0.0883327	5.01259	0.616491	0.692861	216	303	216	603	649	598	28.7689	40.9494	29.7815	31.765	28.7708	33.0938
RLTA1_RS01220	-0.36756	4.94831	0.0135471	0.025915	210	205	176	708	685	643	27.9697	27.7051	24.2664	37.2962	30.3667	35.5841
RLTA1_RS01225	-0.55847	8.20463	0.00344391	0.007678	1739	2007	1536	6889	9147	5132	231.616	271.239	211.78	362.9	405.495	284.009
RLTA1_RS01230	0.379296	5.84212	0.03143	0.0542415	514	475	451	1183	968	806	68.4592	64.1946	62.1827	62.3183	42.9124	44.6047
RLTA1_RS01235	0.380939	8.3435	0.112678	0.166672	2744	2991	2415	7315	5689	3781	365.471	404.224	332.974	385.341	252.199	209.244
RLTA1_RS01240	-0.317328	7.23086	0.113248	0.167381	994	982	981	3948	3806	2207	132.39	132.714	135.258	207.974	168.724	122.137
RLTA1_RS01245	0.164256	7.42705	0.394051	0.479538	1339	1367	1323	3955	3324	2369	178.34	184.745	182.412	208.342	147.356	131.102
RLTA1_RS01250	-0.314586	4.88411	0.109772	0.162788	189	202	186	796	610	510	25.1728	27.2996	25.6452	41.9318	27.0419	28.2238
RLTA1_RS01255	0.0887234	8.21451	0.618919	0.694478	2306	2264	2213	6654	6002	4461	307.134	305.972	305.123	350.521	266.075	246.875
RLTA1_RS01260	-1.39212	10.2184	5.48987e-11	5.05257e-10	5296	3723	5527	35186	35938	31177	705.37	503.151	762.048	1853.53	1593.17	1725.36
RLTA1_RS01265	-0.0725794	5.58022	0.643727	0.716723	310	378	341	900	1240	797	41.2886	51.0854	47.0162	47.4104	54.9704	44.1066
RLTA1_RS01270	0.817368	3.35729	9.14302e-07	4.37797e-06	90	99	107	142	180	131	11.987	13.3795	14.7529	7.4803	7.97958	7.24965
RLTA1_RS01275	0.166268	4.00211	0.342602	0.426386	128	118	128	228	361	309	17.0482	15.9473	17.6483	12.0106	16.0035	17.1003
RLTA1_RS01280	0.889812	4.55974	2.58032e-10	2.20038e-09	233	225	230	359	339	296	31.0331	30.408	31.7118	18.9115	15.0282	16.3809
RLTA1_RS01285	0.173378	4.87224	0.20241	0.273984	237	235	215	566	608	464	31.5658	31.7595	29.6436	29.8159	26.9532	25.6781
RLTA1_RS01290	-0.649147	5.58096	1.30508e-06	6.03349e-06	262	293	262	1092	1251	1094	34.8956	39.598	36.1239	57.5246	55.4581	60.5429
RLTA1_RS01295	0.245117	5.51576	0.181526	0.250335	380	314	405	915	990	605	50.6119	42.436	55.8403	48.2005	43.8877	33.4812
RLTA1_RS01300	-0.0126141	5.68412	0.932604	0.949523	410	386	336	940	1233	908	54.6076	52.1666	46.3268	49.5175	54.6601	50.2495
RLTA1_RS01305	0.432321	4.13699	0.106613	0.158792	147	164	139	198	292	394	19.5788	22.164	19.165	10.4303	12.9446	21.8043
RLTA1_RS01310	-0.424945	3.91642	0.0194146	0.035567	85	110	84	273	400	336	11.3211	14.8661	11.5817	14.3811	17.7324	18.5945
RLTA1_RS01315	0.43328	6.5775	0.00153622	0.00374487	748	904	782	1561	1820	1467	99.6255	122.173	107.82	82.2307	80.6824	81.185
RLTA1_RS01320	-0.632419	7.23139	1.83837e-05	6.7198e-05	820	904	877	3362	3712	3696	109.215	122.173	120.918	177.104	164.557	204.54
RLTA1_RS01325	-0.117466	4.09925	0.507959	0.591897	126	114	120	398	391	263	16.7818	15.4067	16.5453	20.9659	17.3334	14.5546
RLTA1_RS01330	-0.59897	1.05488	0.0742744	0.115636	7	14	11	39	53	39	0.932324	1.89205	1.51665	2.05445	2.34954	2.15829
RLTA1_RS01335	0.103272	3.64938	0.702516	0.763974	122	81	83	233	351	146	16.2491	10.9469	11.4438	12.274	15.5602	8.07976
RLTA1_RS01340	-1.11416	5.13828	7.24922e-08	4.24771e-07	186	138	159	872	1321	667	24.7732	18.6502	21.9225	45.9354	58.5612	36.9123
RLTA1_RS01345	-1.21721	1.56837	0.00114887	0.0028823	19	7	8	50	85	78	2.53059	0.946026	1.10302	2.63391	3.76813	4.31658
RLTA1_RS01355	-0.711942	3.85474	1.67838e-05	6.18693e-05	78	84	73	368	391	278	10.3888	11.3523	10.065	19.3856	17.3334	15.3847
RLTA1_RS01360	0.770341	8.76883	1.25533e-05	4.75319e-05	3904	4190	4097	7135	6431	5549	519.97	566.264	564.884	375.859	285.093	307.086
RLTA1_RS01365	0.168388	7.41729	0.386618	0.471976	1346	1425	1238	3528	4024	2141	179.273	192.584	170.692	185.849	178.388	118.485
RLTA1_RS01370	0.618539	8.76092	0.000625565	0.0016808	3984	3852	3814	7771	7197	5399	530.626	520.585	525.864	409.362	319.05	298.785
RLTA1_RS01375	-0.0630251	6.35022	0.6608	0.729256	608	551	605	1772	1699	1462	80.979	74.4658	83.4158	93.3458	75.3183	80.9083
RLTA1_RS01380	-0.703706	5.1648	0.00121459	0.0030319	190	238	168	885	1182	583	25.3059	32.1649	23.1634	46.6202	52.3992	32.2637
RLTA1_RS01385	-0.14801	4.88437	0.44405	0.53056	261	167	189	654	702	485	34.7624	22.5695	26.0588	34.4515	31.1203	26.8403
RLTA1_RS01390	0.691213	5.46607	2.60864e-07	1.37476e-06	425	408	384	593	770	662	56.6054	55.1398	52.9449	31.2382	34.1349	36.6356
RLTA1_RS01395	-0.167619	2.17445	0.535215	0.617971	30	26	34	67	114	92	3.99567	3.51381	4.68783	3.52944	5.05373	5.09135
RLTA1_RS01400	-0.726585	0.919604	0.0596109	0.0955756	5	11	11	31	42	47	0.665946	1.48661	1.51665	1.63302	1.8619	2.60102
RLTA1_RS01405	-0.652407	4.21357	0.00964512	0.0191392	108	68	135	474	531	321	14.3844	9.18997	18.6134	24.9695	23.5397	17.7644
RLTA1_RS01410	-0.0459076	5.48593	0.810497	0.853755	340	276	357	947	1136	646	45.2843	37.3005	49.2222	49.8862	50.36	35.7502
RLTA1_RS01415	-1.42603	2.54794	1.07067e-08	7.22105e-08	16	18	29	152	179	127	2.13103	2.43264	3.99844	8.00709	7.93524	7.02828
RLTA1_RS01420	-0.788902	3.80568	2.68957e-07	1.41527e-06	78	74	67	320	406	295	10.3888	10.0008	9.23778	16.857	17.9984	16.3255
RLTA1_RS01425	-1.20282	4.20408	1.69107e-13	2.09639e-12	90	82	66	443	614	425	11.987	11.082	9.09991	23.3364	27.2192	23.5198
RLTA1_RS01430	-1.54447	1.45852	6.03291e-05	0.00020034	7	11	8	68	51	82	0.932324	1.48661	1.10302	3.58212	2.26088	4.53795
RLTA1_RS01435	-0.414837	3.63073	0.0177459	0.032873	85	79	65	236	305	278	11.3211	10.6766	8.96203	12.4321	13.5209	15.3847
RLTA1_RS01440	-0.72289	3.45934	0.000102518	0.000325099	47	62	67	247	312	226	6.25989	8.37909	9.23778	13.0115	13.8313	12.507
RLTA1_RS01445	-0.828751	3.84635	9.35789e-07	4.46551e-06	77	60	84	329	403	325	10.2556	8.1088	11.5817	17.3311	17.8654	17.9858
RLTA1_RS01450	-1.55031	5.67849	1.47415e-10	1.29025e-09	224	154	189	1524	2087	937	29.8344	20.8126	26.0588	80.2816	92.5187	51.8543
RLTA1_RS01455	-0.352648	3.42325	0.0543467	0.0880543	74	67	62	186	284	229	9.856	9.05482	8.5484	9.79814	12.59	12.673
RLTA1_RS01460	-0.788499	4.52883	5.21613e-07	2.59948e-06	127	103	136	544	690	476	16.915	13.9201	18.7513	28.6569	30.5884	26.3422
RLTA1_RS01465	-1.04405	2.11074	2.86299e-05	0.000101046	15	17	24	102	114	95	1.99784	2.29749	3.30906	5.37318	5.05373	5.25738
RLTA1_RS01470	0.109718	4.26377	0.461865	0.547451	153	154	133	388	403	305	20.3779	20.8126	18.3377	20.4391	17.8654	16.8789
RLTA1_RS01475	-0.319284	4.02159	0.0444653	0.0736892	102	92	120	339	412	306	13.5853	12.4335	16.5453	17.8579	18.2644	16.9343
RLTA1_RS01480	-0.961213	1.0354	0.0102753	0.020217	5	7	14	47	44	45	0.665946	0.946026	1.93028	2.47588	1.95056	2.49034
RLTA1_RS01485	-1.1508	2.23411	1.23678e-06	5.73296e-06	20	16	22	111	122	113	2.66378	2.16235	3.0333	5.84728	5.40838	6.25351
RLTA1_RS01490	-0.390201	1.68524	0.246334	0.323691	21	17	19	45	67	87	2.79697	2.29749	2.61967	2.37052	2.97018	4.81465
RLTA1_RS01495	-0.107874	4.96911	0.557887	0.639802	244	205	215	581	596	721	32.4982	27.7051	29.6436	30.606	26.4213	39.9007
RLTA1_RS01500	-0.406456	2.66195	0.0776275	0.120105	44	34	37	102	168	141	5.86032	4.59498	5.10146	5.37318	7.4476	7.80305
RLTA1_RS01505	-0.0621713	4.44668	0.673916	0.740523	146	177	146	407	530	385	19.4456	23.9209	20.1301	21.44	23.4954	21.3062
RLTA1_RS01510	0.000557218	4.33676	1	1	121	161	162	378	411	399	16.1159	21.7586	22.3361	19.9124	18.22	22.081
RLTA1_RS01515	-0.288723	4.71035	0.0343561	0.0586953	165	181	170	539	601	549	21.9762	24.4615	23.4391	28.3935	26.6429	30.3821
RLTA1_RS01520	0.32013	5.04793	0.0137928	0.0263337	288	257	270	541	670	545	38.3585	34.7327	37.2269	28.4989	29.7018	30.1607
RLTA1_RS01525	0.168467	5.40598	0.188568	0.25846	327	335	331	791	885	700	43.5529	45.2741	45.6374	41.6685	39.2329	38.7386
RLTA1_RS01530	0.813307	5.49877	3.95643e-06	1.67159e-05	449	446	392	511	913	571	59.8019	60.2754	54.0479	26.9186	40.4742	31.5996
RLTA1_RS01535	-0.067023	5.51086	0.68842	0.752467	333	334	316	762	967	1020	44.352	45.139	43.5692	40.1408	42.8681	56.4476
RLTA1_RS01540	-0.258276	4.43207	0.4127	0.499095	124	159	147	346	346	654	16.5155	21.4883	20.268	18.2267	15.3385	36.1929
RLTA1_RS01545	-0.342826	3.97765	0.203451	0.275033	99	113	90	272	286	450	13.1857	15.2716	12.409	14.3285	12.6787	24.9034
RLTA1_RS01550	-0.569242	3.70191	0.00252482	0.00583818	76	88	61	269	310	313	10.1224	11.8929	8.41052	14.1704	13.7426	17.3217
RLTA1_RS01555	-0.399536	5.32586	0.017034	0.0317316	229	276	254	883	1158	681	30.5003	37.3005	35.0208	46.5148	51.3353	37.6871
RLTA1_RS01560	-0.208347	5.71448	0.13974	0.200158	379	374	322	1068	1364	926	50.4787	50.5448	44.3965	56.2603	60.4675	51.2456
RLTA1_RS01565	-0.132422	2.5431	0.622446	0.697648	43	27	49	107	152	95	5.72713	3.64896	6.75599	5.63657	6.73831	5.25738
RLTA1_RS01570	-0.158079	3.56441	0.342683	0.42641	79	74	90	229	265	234	10.5219	10.0008	12.409	12.0633	11.7477	12.9498
RLTA1_RS01580	-1.0858	1.68358	0.0143853	0.0272714	8	20	12	54	62	108	1.06551	2.70293	1.65453	2.84462	2.74852	5.97681
RLTA1_RS01585	-0.543536	3.31876	0.0145483	0.0275429	48	67	58	232	201	237	6.39308	9.05482	7.99689	12.2213	8.91053	13.1158
RLTA1_RS01590	-0.190029	0.61079	0.69997	0.761745	9	9	10	21	25	39	1.1987	1.21632	1.37877	1.10624	1.10827	2.15829
RLTA1_RS01595	0.00854859	3.50771	0.98618	0.991017	105	77	68	226	211	224	13.9849	10.4063	9.37566	11.9053	9.35384	12.3963
RLTA1_RS01600	-0.296916	2.15268	0.382471	0.467875	43	22	19	82	83	108	5.72713	2.97323	2.61967	4.31961	3.67947	5.97681
RLTA1_RS01605	0.619222	1.33743	0.0472284	0.0776772	29	18	21	32	39	47	3.86249	2.43264	2.89542	1.6857	1.72891	2.60102
RLTA1_RS01610	1.10962	3.71871	3.93439e-05	0.000134565	143	172	96	188	136	178	19.0461	23.2452	13.2362	9.9035	6.02901	9.85066
RLTA1_RS01615	0.609912	3.732	9.10004e-05	0.00029136	121	121	118	205	265	168	16.1159	16.3527	16.2695	10.799	11.7477	9.29726
RLTA1_RS01620	0.0882947	6.2032	0.542451	0.624361	622	494	565	1458	1593	1203	82.8437	66.7624	77.9007	76.8048	70.6192	66.575
RLTA1_RS01625	-0.414691	7.41502	0.00453389	0.00980372	1139	1030	1066	4008	4530	3103	151.702	139.201	146.977	211.134	200.819	171.723
RLTA1_RS01630	-0.321924	7.56784	0.0264079	0.0464298	1308	1138	1284	4321	4637	3580	174.211	153.797	177.035	227.622	205.563	198.12
RLTA1_RS01635	0.082817	6.87033	0.583531	0.663099	929	847	889	2417	2639	1740	123.733	114.469	122.573	127.323	116.989	96.293
RLTA1_RS01640	-0.23242	2.91523	0.258884	0.337571	61	44	44	143	196	134	8.12454	5.94645	6.0666	7.53298	8.68887	7.41567
RLTA1_RS01645	0.219406	2.79364	0.295172	0.376641	67	50	47	121	132	124	8.92367	6.75733	6.48024	6.37406	5.85169	6.86226
RLTA1_RS01650	1.04598	0.618824	0.00523265	0.0111452	23	14	10	18	25	18	3.06335	1.89205	1.37877	0.948207	1.10827	0.996135
RLTA1_RS01655	1.05189	0.11037	0.015138	0.0285353	13	9	10	9	13	19	1.73146	1.21632	1.37877	0.474104	0.576303	1.05148
RLTA1_RS01660	0.25268	7.96929	0.38466	0.47008	2067	2050	1923	5410	6228	2259	275.302	277.051	265.138	284.989	276.093	125.015
RLTA1_RS01665	-0.412865	7.87345	0.0350192	0.0596087	1418	1670	1363	6324	5668	3934	188.862	225.695	187.927	333.137	251.268	217.711
RLTA1_RS01670	-0.509484	4.61366	0.00298764	0.00677789	141	158	141	498	552	618	18.7797	21.3532	19.4407	26.2337	24.4707	34.2006
RLTA1_RS01675	0.256339	6.13247	0.0547424	0.0886541	581	583	529	1149	1386	1263	77.3829	78.7905	72.9371	60.5272	61.4427	69.8954
RLTA1_RS01680	-0.372791	6.17382	0.00270727	0.00621672	463	466	458	1574	1784	1467	61.6666	62.9783	63.1478	82.9155	79.0865	81.185
RLTA1_RS01685	-0.2704	4.95833	0.0898434	0.13643	173	230	215	678	766	566	23.0417	31.0837	29.6436	35.7158	33.9575	31.3229
RLTA1_RS01690	-1.58346	6.82983	5.69569e-21	1.60655e-19	380	433	436	3523	4119	2511	50.6119	58.5185	60.1145	185.585	182.599	138.961
RLTA1_RS01695	-3.3206	7.70684	4.34343e-32	3.25384e-30	320	227	289	8095	10437	4364	42.6205	30.6783	39.8466	426.43	462.682	241.507
RLTA1_RS01700	0.184147	4.93035	0.233882	0.309488	263	225	230	472	636	587	35.0287	30.408	31.7118	24.8641	28.1945	32.4851
RLTA1_RS01705	-0.00526695	3.72402	1	1	95	94	100	225	318	240	12.653	12.7038	13.7877	11.8526	14.0973	13.2818
RLTA1_RS01710	0.250566	4.32996	0.0531632	0.0863777	169	152	163	337	428	331	22.509	20.5423	22.474	17.7526	18.9737	18.3178
RLTA1_RS01715	0.217096	9.48425	0.204774	0.276592	5555	5870	5634	14242	14206	10973	739.866	793.311	776.801	750.243	629.766	607.255
RLTA1_RS01720	0.397359	6.12155	0.00700351	0.0143849	633	604	521	1103	1529	986	84.3087	81.6286	71.8341	58.104	67.7821	54.566
RLTA1_RS01725	-0.110334	6.57072	0.444287	0.530662	684	714	624	1965	1936	1918	91.1014	96.4947	86.0355	103.513	85.8248	106.144
RLTA1_RS01730	-1.43488	2.01097	4.73373e-08	2.8554e-07	16	16	10	92	115	99	2.13103	2.16235	1.37877	4.84639	5.09806	5.47874
RLTA1_RS01735	0.469353	5.37929	0.0213405	0.038628	341	384	349	550	675	835	45.4175	51.8963	48.1192	28.973	29.9234	46.2096
RLTA1_RS01740	0.212947	5.52028	0.153826	0.217517	357	416	319	754	1019	769	47.5485	56.221	43.9829	39.7194	45.1733	42.5571
RLTA1_RS01745	-0.269046	3.53736	0.207316	0.279051	70	94	64	192	296	252	9.32324	12.7038	8.82415	10.1142	13.122	13.9459
RLTA1_RS01750	-0.354729	4.6036	0.0379955	0.0641087	159	130	177	523	669	424	21.1771	17.5691	24.4043	27.5507	29.6574	23.4645
RLTA1_RS01755	-0.0765385	8.00812	0.628552	0.702909	1865	2055	1633	4938	6494	4412	248.398	277.726	225.154	260.125	287.885	244.164
RLTA1_RS01760	-0.537365	5.1495	0.00754469	0.0153606	192	270	172	662	992	825	25.5723	36.4896	23.7149	34.873	43.9763	45.6562
RLTA1_RS01765	-0.890613	5.36187	1.44261e-08	9.41958e-08	212	230	187	859	1268	1018	28.2361	31.0837	25.7831	45.2506	56.2117	56.3369
RLTA1_RS01770	-0.640223	5.6614	9.55514e-05	0.000304532	265	350	253	1083	1381	1172	35.2951	47.3013	34.883	57.0505	61.2211	64.8594
RLTA1_RS01775	-0.195531	6.30147	0.236195	0.312222	502	620	502	1587	1626	1738	66.861	83.7909	69.2144	83.6003	72.0822	96.1823
RLTA1_RS01780	0.215462	5.98632	0.106621	0.158792	535	516	459	1063	1291	1134	71.2562	69.7356	63.2857	55.9969	57.2313	62.7565
RLTA1_RS01785	-0.286016	4.68881	0.0370206	0.0626787	172	166	171	482	651	538	22.9085	22.4343	23.577	25.3909	28.8595	29.7734
RLTA1_RS01790	-0.4732	6.18912	0.0039204	0.0086108	410	463	472	1315	2059	1670	54.6076	62.5729	65.0781	69.2718	91.2775	92.4192
RLTA1_RS01795	-2.1046	9.08835	1.63035e-24	6.34561e-23	1464	1513	1561	20371	19350	12880	194.989	204.477	215.227	1073.11	857.804	712.79
RLTA1_RS01800	-1.90402	7.97914	7.28653e-24	2.70028e-22	808	764	775	9307	8288	5990	107.617	103.252	106.855	490.276	367.415	331.491
RLTA1_RS01805	-0.513817	6.60078	8.43252e-05	0.000271234	618	576	570	2162	2729	1915	82.3109	77.8444	78.5901	113.89	120.979	105.978
RLTA1_RS01810	-0.326427	5.34438	0.0180027	0.0332957	251	268	273	788	1082	813	33.4305	36.2193	37.6405	41.5104	47.9661	44.9921
RLTA1_RS01815	-0.215633	7.51502	0.107969	0.160578	1227	1251	1266	3567	4608	3552	163.423	169.068	174.553	187.903	204.277	196.571
RLTA1_RS01820	-0.173301	5.59275	0.178047	0.24666	331	335	334	927	1196	918	44.0856	45.2741	46.051	48.8327	53.0198	50.8029
RLTA1_RS01825	-0.146366	5.87119	0.327559	0.410451	438	394	395	1143	1572	972	58.3369	53.2478	54.4616	60.2112	69.6883	53.7913
RLTA1_RS01830	-0.258133	6.05198	0.0655419	0.103662	438	409	485	1289	1618	1377	58.3369	55.275	66.8705	67.9022	71.7275	76.2043
RLTA1_RS01835	-0.359859	4.18776	0.048748	0.0799875	113	98	136	333	515	360	15.0504	13.2444	18.7513	17.5418	22.8305	19.9227
RLTA1_RS01840	-0.589468	5.20639	0.00170858	0.00411607	180	228	236	679	1148	807	23.974	30.8134	32.5391	35.7685	50.892	44.66
RLTA1_RS01845	-1.16171	4.59683	2.49891e-14	3.34163e-13	93	111	117	575	747	613	12.3866	15.0013	16.1317	30.29	33.1152	33.9239
RLTA1_RS01850	0.109208	3.57844	0.647179	0.718778	82	76	114	179	325	186	10.9215	10.2711	15.718	9.4294	14.4076	10.2934
RLTA1_RS01855	-0.330009	4.02476	0.12898	0.187053	89	103	121	267	500	308	11.8538	13.9201	16.6832	14.0651	22.1655	17.045
RLTA1_RS01860	-0.561693	3.72919	0.00837207	0.016853	79	75	76	241	445	243	10.5219	10.136	10.4787	12.6954	19.7273	13.4478
RLTA1_RS01865	-0.260332	5.82178	0.108086	0.16069	325	386	422	1115	1543	1026	43.2865	52.1666	58.1842	58.7362	68.4027	56.7797
RLTA1_RS01870	-0.644873	5.23055	1.44205e-05	5.39567e-05	203	212	225	757	1115	835	27.0374	28.6511	31.0224	39.8774	49.429	46.2096
RLTA1_RS01875	-0.721269	5.68112	2.40427e-05	8.63432e-05	233	306	309	1067	1570	1151	31.0331	41.3549	42.6041	56.2076	69.5996	63.6973
RLTA1_RS01880	-1.0725	3.96099	5.44104e-09	3.83681e-08	55	82	76	369	496	348	7.3254	11.082	10.4787	19.4383	21.9882	19.2586
RLTA1_RS01885	-0.866228	5.02378	4.16467e-10	3.4542e-09	160	170	171	746	1000	723	21.3103	22.9749	23.577	39.2979	44.331	40.0114
RLTA1_RS01890	-1.04586	3.88089	3.25033e-10	2.73822e-09	66	72	66	316	466	356	8.79048	9.73056	9.09991	16.6463	20.6582	19.7013
RLTA1_RS01895	0.0249594	6.08639	0.850308	0.886177	502	477	536	1242	1527	1239	66.861	64.4649	73.9023	65.4263	67.6934	68.5673
RLTA1_RS01900	-0.79604	6.49864	2.08021e-07	1.11599e-06	437	544	473	1944	2832	2059	58.2037	73.5198	65.216	102.406	125.545	113.947
RLTA1_RS01905	1.24761	7.88238	6.81283e-09	4.76078e-08	2318	2470	2583	2095	2828	3341	308.732	333.812	356.137	110.361	125.368	184.894
RLTA1_RS01910	0.255978	7.4184	0.0776468	0.120108	1390	1359	1377	2592	3813	2931	185.133	183.664	189.857	136.542	169.034	162.204
RLTA1_RS01915	-0.57178	5.39555	0.00012749	0.000396843	270	218	254	1039	1085	840	35.9611	29.462	35.0208	54.7326	48.0991	46.4863
RLTA1_RS01920	-1.20349	5.35239	8.11473e-16	1.29668e-14	168	166	203	1082	1300	957	22.3758	22.4343	27.9891	56.9978	57.6303	52.9612
RLTA1_RS01925	-1.43743	4.05434	1.05287e-15	1.65583e-14	63	62	64	363	556	462	8.39092	8.37909	8.82415	19.1222	24.648	25.5675
RLTA1_RS01930	-1.87521	5.82744	3.41913e-26	1.52699e-24	160	177	191	1437	2339	1501	21.3103	23.9209	26.3346	75.6986	103.69	83.0666
RLTA1_RS01935	-1.42871	5.52198	1.06539e-17	2.10868e-16	154	185	201	1107	1629	1202	20.5111	25.0021	27.7133	58.3148	72.2152	66.5197
RLTA1_RS01940	-1.69501	5.89906	1.70016e-27	8.46071e-26	191	219	203	1474	2216	1679	25.4391	29.5971	27.9891	77.6477	98.2374	92.9172
RLTA1_RS01945	-2.01574	3.83628	8.38589e-24	3.05887e-22	34	43	40	355	563	369	4.52843	5.8113	5.51509	18.7008	24.9583	20.4208
RLTA1_RS01950	-0.25622	8.04689	0.178423	0.247034	1665	1705	1959	6746	5827	4499	221.76	230.425	270.102	355.367	258.317	248.978
RLTA1_RS01955	-0.189489	8.74141	0.32032	0.403119	2682	3057	3109	9780	10904	6662	357.213	413.143	428.661	515.193	483.385	368.681
RLTA1_RS01960	-1.04034	8.43411	1.13303e-07	6.40732e-07	1622	1654	1725	9994	11539	6418	216.033	223.532	237.838	526.466	511.535	355.177
RLTA1_RS01965	-1.1308	8.0659	2.99577e-08	1.86187e-07	1144	1187	1376	7933	9141	5009	152.368	160.419	189.719	417.896	405.229	277.202
RLTA1_RS01970	-1.85912	6.17078	2.16627e-18	4.74604e-17	218	183	277	2263	2845	1594	29.0352	24.7318	38.192	119.211	126.122	88.2133
RLTA1_RS01975	-0.985047	6.89261	7.99351e-05	0.000257969	561	456	736	3584	3846	2013	74.7191	61.6269	101.478	188.799	170.497	111.401
RLTA1_RS01980	-1.26924	7.44739	1.246e-10	1.10867e-09	767	658	830	5488	5809	3429	102.156	88.9265	114.438	289.098	257.519	189.764
RLTA1_RS01985	-0.565998	7.20553	0.000202485	0.000603386	843	928	857	3627	4197	2704	112.278	125.416	118.161	191.064	186.057	149.642
RLTA1_RS01990	-0.215462	5.41276	0.231303	0.3066	257	289	321	701	1184	849	34.2296	39.0574	44.2586	36.9274	52.4879	46.9844
RLTA1_RS01995	-0.254761	5.55981	0.069603	0.109174	298	339	310	893	1145	998	39.6904	45.8147	42.742	47.0416	50.759	55.2301
RLTA1_RS02000	-0.511624	4.17182	0.000459754	0.00126655	115	98	109	361	493	384	15.3168	13.2444	15.0286	19.0168	21.8552	21.2509
RLTA1_RS02005	-0.6203	4.74509	0.00066819	0.00178186	159	142	159	478	854	590	21.1771	19.1908	21.9225	25.1802	37.8587	32.6511
RLTA1_RS02010	-0.295557	4.06975	0.125406	0.182669	106	98	124	300	500	298	14.1181	13.2444	17.0968	15.8035	22.1655	16.4916
RLTA1_RS02015	-0.709687	4.55304	8.22991e-06	3.2122e-05	120	134	132	512	744	460	15.9827	18.1096	18.1998	26.9712	32.9822	25.4568
RLTA1_RS02020	0.652188	4.86948	0.00215386	0.0050398	276	284	238	344	453	552	36.7602	38.3816	32.8148	18.1213	20.0819	30.5481
RLTA1_RS02025	0.112681	5.38638	0.480363	0.564652	333	348	281	740	1041	635	44.352	47.031	38.7435	38.9819	46.1485	35.1414
RLTA1_RS02030	0.712986	6.89713	1.5849e-08	1.03293e-07	1090	1099	1099	1790	2016	1589	145.176	148.526	151.527	94.294	89.3712	87.9366
RLTA1_RS02035	-0.780651	6.12089	1.91116e-06	8.56825e-06	370	390	365	1838	2133	1269	49.28	52.7072	50.3252	96.8225	94.558	70.2275
RLTA1_RS02040	-0.040479	7.98141	0.825147	0.865187	1871	1836	1811	6003	5436	3814	249.197	248.129	249.696	316.227	240.983	211.07
RLTA1_RS02045	-0.0829595	4.4712	0.584478	0.663958	153	163	157	430	440	466	20.3779	22.0289	21.6467	22.6516	19.5056	25.7888
RLTA1_RS02050	-0.711428	4.98394	2.09318e-06	9.32119e-06	193	164	166	748	775	763	25.7055	22.164	22.8876	39.4033	34.3565	42.225
RLTA1_RS02055	0.114641	6.28858	0.427065	0.513436	573	599	626	1444	1493	1496	76.3174	80.9528	86.3112	76.0673	66.1861	82.7899
RLTA1_RS02060	-0.0396734	6.81745	0.763378	0.814564	888	770	804	2117	2518	2157	118.272	104.063	110.853	111.52	111.625	119.37
RLTA1_RS02065	0.575568	5.29551	0.000234337	0.000689454	372	292	382	563	720	605	49.5464	39.4628	52.6691	29.6578	31.9183	33.4812
RLTA1_RS02070	0.825715	8.51725	9.97987e-08	5.69916e-07	3502	3518	3372	4669	6469	4715	466.428	475.446	464.922	245.954	286.777	260.932
RLTA1_RS02075	-0.015772	8.26981	0.918167	0.938694	2206	2343	2248	5473	6840	6126	293.815	316.649	309.948	288.308	303.224	339.018
RLTA1_RS02080	0.664788	9.09103	2.5275e-05	9.03492e-05	4960	4992	4875	7659	9443	8026	660.618	674.652	672.152	403.462	418.617	444.165
RLTA1_RS02085	-0.0212638	6.90561	0.868291	0.900958	925	889	821	2274	2724	2192	123.2	120.145	113.197	119.79	120.758	121.307
RLTA1_RS02090	0.176513	7.79868	0.219463	0.293531	1732	1680	1820	4143	4344	3908	230.684	227.046	250.937	218.246	192.574	216.272
RLTA1_RS02095	-0.00563285	3.72739	0.981269	0.986651	96	111	83	226	211	329	12.7862	15.0013	11.4438	11.9053	9.35384	18.2071
RLTA1_RS02100	0.830645	7.26045	0.0419272	0.070016	1702	1260	1401	2830	3170	762	226.688	170.285	193.166	149.079	140.529	42.1697
RLTA1_RS02105	-0.0127892	7.73562	0.952824	0.965434	1608	1659	1434	5034	5046	2762	214.168	224.208	197.716	265.182	223.694	152.851
RLTA1_RS02110	1.02182	5.80935	1.32415e-11	1.30301e-10	518	639	521	773	788	655	68.992	86.3587	71.8341	40.7202	34.9328	36.2482
RLTA1_RS02115	1.02818	2.67024	0.00016518	0.000501005	70	73	54	116	82	60	9.32324	9.8657	7.44538	6.11067	3.63514	3.32045
RLTA1_RS02120	0.649451	4.90835	2.58194e-05	9.20593e-05	265	320	234	437	547	422	35.2951	43.2469	32.2633	23.0204	24.249	23.3538
RLTA1_RS02125	-0.383782	2.21365	0.0966605	0.145607	28	32	24	108	101	85	3.7293	4.32469	3.30906	5.68924	4.47743	4.70397
RLTA1_RS02130	0.113313	3.69608	0.512011	0.595125	86	98	112	224	270	241	11.4543	13.2444	15.4423	11.7999	11.9694	13.3371
RLTA1_RS02135	-0.667071	6.02867	0.000135849	0.000420461	358	406	345	1455	2163	1188	47.6817	54.8695	47.5677	76.6468	95.8879	65.7449
RLTA1_RS02140	1.51763	9.79322	6.47809e-19	1.48953e-17	9983	8966	10208	9294	10063	8013	1329.63	1211.72	1407.45	489.591	446.103	443.446
RLTA1_RS02145	-0.820948	4.49361	5.79974e-06	2.35608e-05	130	113	109	462	572	624	17.3146	15.2716	15.0286	24.3373	25.3573	34.5327
RLTA1_RS02150	-0.535521	4.07774	0.0023786	0.00553128	99	100	99	319	410	426	13.1857	13.5147	13.6499	16.8043	18.1757	23.5752
RLTA1_RS02155	-0.635944	3.96875	0.00434046	0.00942172	89	97	78	276	379	438	11.8538	13.1092	10.7544	14.5392	16.8014	24.2393
RLTA1_RS02160	0.108206	6.3703	0.444726	0.531094	625	666	609	1406	1685	1625	83.2432	90.0076	83.9673	74.0655	74.6977	89.9288
RLTA1_RS02165	-0.475212	6.50204	0.000934565	0.0023894	558	593	522	1899	2172	2142	74.3196	80.1419	71.972	100.036	96.2869	118.54
RLTA1_RS02170	-0.0587458	9.61821	0.734113	0.790138	5942	5449	5667	13566	17765	16317	791.41	736.414	781.351	714.632	787.54	902.996
RLTA1_RS02175	-0.28083	9.95489	0.154699	0.218443	6802	6382	6667	25414	22581	16723	905.953	862.506	919.228	1338.76	1001.04	925.464
RLTA1_RS02180	-0.0695617	2.00165	0.80243	0.847262	29	31	23	70	73	89	3.86249	4.18954	3.17118	3.68747	3.23616	4.92533
RLTA1_RS02185	-0.0815417	10.4523	0.62812	0.702538	10177	10154	9835	24881	34488	26773	1355.47	1372.28	1356.02	1310.69	1528.89	1481.64
RLTA1_RS02190	-0.779926	5.56164	1.02832e-06	4.85057e-06	267	249	245	1029	1191	1264	35.5615	33.6515	33.78	54.2059	52.7982	69.9508
RLTA1_RS02195	-0.116065	1.03271	0.781562	0.829822	13	12	15	25	35	55	1.73146	1.62176	2.06816	1.31695	1.55158	3.04374
RLTA1_RS02200	0.383967	3.65991	0.0222822	0.040124	105	110	103	183	238	232	13.9849	14.8661	14.2014	9.64011	10.5508	12.8391
RLTA1_RS02205	0.058043	1.14743	0.90074	0.925584	15	11	21	31	52	39	1.99784	1.48661	2.89542	1.63302	2.30521	2.15829
RLTA1_RS02210	0.493166	6.49269	0.000381614	0.0010699	778	790	769	1597	1645	1224	103.621	106.766	106.028	84.1271	72.9245	67.7372
RLTA1_RS02215	0.0258675	8.77446	0.896378	0.922054	3409	3361	3023	8984	11181	6009	454.042	454.228	416.803	473.261	495.665	332.543
RLTA1_RS02220	1.82801	12.5856	6.10362e-19	1.4222e-17	74281	63853	74388	56690	66009	39630	9893.42	8629.52	10256.4	2986.33	2926.24	2193.16
RLTA1_RS02225	1.57258	7.35478	5.69213e-20	1.46336e-18	1896	1734	1824	1742	2046	1187	252.527	234.344	251.488	91.7654	90.7012	65.6895
RLTA1_RS02230	1.88464	6.48518	1.86278e-28	1.03824e-26	1037	1067	1050	817	957	544	138.117	144.201	144.771	43.0381	42.4247	30.1054
RLTA1_RS02235	1.68993	7.26105	1.20188e-26	5.58232e-25	1800	1690	1727	1468	1823	1096	239.74	228.398	238.114	77.3316	80.8154	60.6535
RLTA1_RS02240	1.32393	6.92388	8.53517e-21	2.32283e-19	1270	1348	1247	1337	1727	1119	169.15	182.178	171.933	70.4307	76.5596	61.9264
RLTA1_RS02245	1.05064	5.14191	3.5565e-09	2.57569e-08	376	305	387	445	611	347	50.0791	41.2197	53.3585	23.4418	27.0862	19.2033
RLTA1_RS02250	0.950903	6.55111	7.01746e-13	8.05447e-12	966	964	823	1229	1398	1192	128.661	130.281	113.473	64.7415	61.9747	65.9663
RLTA1_RS02255	0.773865	2.81852	3.25889e-05	0.000113694	73	61	68	88	127	103	9.72281	8.24394	9.37566	4.63568	5.63003	5.7001
RLTA1_RS02260	1.32094	4.63112	2.14799e-12	2.3493e-11	247	290	264	224	301	331	32.8977	39.1925	36.3996	11.7999	13.3436	18.3178
RLTA1_RS02265	0.861985	4.14209	2.7238e-07	1.43005e-06	171	163	179	288	281	191	22.7753	22.0289	24.68	15.1713	12.457	10.5701
RLTA1_RS02270	0.501952	4.3003	0.000543979	0.00147985	192	161	162	291	358	326	25.5723	21.7586	22.3361	15.3294	15.8705	18.0411
RLTA1_RS02275	0.0241304	4.47875	0.873182	0.904335	155	179	161	408	469	428	20.6443	24.1912	22.1983	21.4927	20.7912	23.6859
RLTA1_RS02280	-0.0545078	5.46205	0.696458	0.758752	350	310	295	852	936	865	46.6162	41.8954	40.6738	44.8818	41.4938	47.8698
RLTA1_RS02285	0.398572	5.34522	0.00582752	0.0122697	375	328	324	612	764	711	49.9459	44.3281	44.6723	32.2391	33.8689	39.3473
RLTA1_RS02290	0.22905	5.54637	0.194298	0.264442	396	321	400	869	1093	628	52.7429	43.3821	55.1509	45.7773	48.4538	34.754
RLTA1_RS02295	0.0790287	7.32715	0.565364	0.64678	1307	1119	1228	3064	3351	2861	174.078	151.229	169.313	161.406	148.553	158.33
RLTA1_RS02300	-0.587042	5.8794	4.85062e-05	0.000163494	372	304	358	1235	1590	1351	49.5464	41.0846	49.3601	65.0576	70.4863	74.7654
RLTA1_RS02305	-0.293368	6.95607	0.0686715	0.10795	840	754	871	2210	3025	2867	111.879	101.901	120.091	116.419	134.101	158.662
RLTA1_RS02310	0.364551	6.37181	0.00761509	0.0154813	682	685	700	1222	1709	1396	90.835	92.5754	96.5141	64.3728	75.7616	77.2558
RLTA1_RS02315	-0.185002	6.21889	0.195546	0.26596	513	553	474	1343	1787	1572	68.326	74.7361	65.3539	70.7468	79.2195	86.9958
RLTA1_RS02320	-0.516162	6.48506	0.00427484	0.00930131	573	485	567	1823	2929	1603	76.3174	65.5461	78.1765	96.0323	129.845	88.7113
RLTA1_RS02325	-0.439179	8.1135	0.0404333	0.0678139	1900	1430	1871	6716	8183	4306	253.059	193.26	257.969	353.787	362.76	238.298
RLTA1_RS02330	-0.0652264	7.7412	0.656281	0.725879	1624	1389	1616	4375	4754	3878	216.299	187.719	222.81	230.467	210.749	214.612
RLTA1_RS02335	-0.342873	5.53948	0.01579	0.0295961	326	262	314	959	1193	930	43.4197	35.4084	43.2935	50.5184	52.8869	51.467
RLTA1_RS02340	0.0842941	5.76801	0.539149	0.621587	447	393	401	944	1158	1037	59.5356	53.1126	55.2888	49.7282	51.3353	57.3884
RLTA1_RS02345	-0.183705	4.90398	0.167597	0.234435	208	207	201	605	664	605	27.7033	27.9753	27.7133	31.8703	29.4358	33.4812
RLTA1_RS02350	0.376346	6.02262	0.00506088	0.010819	564	498	567	1014	1300	1064	75.1187	67.303	78.1765	53.4157	57.6303	58.8826
RLTA1_RS02355	-0.489472	5.6211	0.00201888	0.00477282	306	268	325	932	1331	1136	40.7559	36.2193	44.8101	49.0961	59.0045	62.8672
RLTA1_RS02360	-0.324941	5.3738	0.0453954	0.0750166	289	288	233	740	1057	929	38.4917	38.9222	32.1254	38.9819	46.8578	51.4116
RLTA1_RS02365	-0.367546	5.18575	0.0157883	0.0295961	230	212	255	699	902	814	30.6335	28.6511	35.1587	36.8221	39.9865	45.0474
RLTA1_RS02370	-0.234928	7.1394	0.0810884	0.124877	999	934	932	2675	3394	2982	133.056	126.227	128.502	140.914	150.459	165.026
RLTA1_RS02375	-0.190527	6.52362	0.143407	0.204821	620	617	661	1758	2295	1789	82.5773	83.3855	91.1369	92.6083	101.74	99.0047
RLTA1_RS02380	-0.243068	5.97269	0.0932126	0.14087	446	402	421	1131	1699	1235	59.4024	54.3289	58.0464	59.579	75.3183	68.3459
RLTA1_RS02385	0.0950315	6.28747	0.511816	0.595026	621	519	645	1359	1695	1439	82.7105	70.1411	88.9309	71.5897	75.141	79.6354
RLTA1_RS02390	-0.225581	4.62139	0.167641	0.234435	162	154	181	447	552	556	21.5766	20.8126	24.9558	23.5472	24.4707	30.7695
RLTA1_RS02395	0.704774	6.84836	5.57576e-07	2.76093e-06	1045	972	1153	1631	1892	1694	139.183	131.363	158.973	85.9181	83.8742	93.7473
RLTA1_RS02400	-0.426799	6.40009	0.00173379	0.00417104	591	489	510	1875	2239	1647	78.7148	66.0867	70.3174	98.7716	99.2571	91.1463
RLTA1_RS02405	-0.410282	5.32682	0.00311467	0.00702718	230	265	261	866	976	854	30.6335	35.8139	35.986	45.6193	43.267	47.2611
RLTA1_RS02410	-1.00547	4.96671	1.12764e-11	1.11913e-10	171	137	143	753	878	795	22.7753	18.5151	19.7165	39.6667	38.9226	43.9959
RLTA1_RS02415	-0.764572	3.00028	0.00130304	0.0032307	39	39	46	140	210	215	5.19438	5.27072	6.34236	7.37495	9.30951	11.8983
RLTA1_RS02420	0.51781	8.35605	0.00119066	0.00297965	2630	3172	2750	4781	6238	5068	350.287	428.685	379.163	251.854	276.537	280.467
RLTA1_RS02425	0.538543	6.44296	6.43874e-05	0.000213207	700	822	765	1401	1588	1248	93.2324	111.091	105.476	73.8021	70.3976	69.0653
RLTA1_RS02430	0.343153	5.55904	0.0415774	0.0694485	422	413	336	800	1082	626	56.2058	55.8155	46.3268	42.1426	47.9661	34.6433
RLTA1_RS02435	0.737407	5.18002	1.27982e-07	7.15611e-07	327	373	312	493	656	489	43.5529	50.4097	43.0177	25.9703	29.0811	27.0617
RLTA1_RS02440	1.80775	5.94085	1.05144e-32	8.23073e-31	836	649	663	555	609	483	111.346	87.7101	91.4127	29.2364	26.9976	26.7296
RLTA1_RS02445	0.202514	8.07919	0.191763	0.261956	2095	2136	2179	5092	6019	3963	279.031	288.673	300.435	268.237	266.828	219.316
RLTA1_RS02450	-0.0912379	5.05033	0.564883	0.646336	201	246	259	624	823	588	26.771	33.2461	35.7102	32.8712	36.4844	32.5404
RLTA1_RS02455	-0.905057	3.06069	2.81435e-06	1.22394e-05	39	41	41	171	256	186	5.19438	5.54101	5.65297	9.00797	11.3487	10.2934
RLTA1_RS02460	0.300409	3.74643	0.0795789	0.122878	94	117	117	250	273	195	12.5198	15.8122	16.1317	13.1695	12.1024	10.7915
RLTA1_RS02465	-0.235226	2.9557	0.231	0.306256	56	42	55	147	188	150	7.45859	5.67616	7.58325	7.74369	8.33422	8.30112
RLTA1_RS02470	0.152873	4.75279	0.280659	0.360433	213	223	192	482	628	418	28.3693	30.1377	26.4725	25.3909	27.8399	23.1325
RLTA1_RS02475	1.03415	8.42037	1.0371e-06	4.88368e-06	3196	3742	3276	5015	5540	2991	425.673	505.719	451.686	264.181	245.594	165.524
RLTA1_RS02480	-0.13799	8.17079	0.447055	0.53351	2245	1661	2169	6484	6458	5010	299.01	224.479	299.056	341.565	286.289	277.257
RLTA1_RS02485	-0.333361	7.44985	0.0130954	0.0251783	1168	1134	1120	3854	4490	3281	155.565	153.256	154.423	203.022	199.046	181.573
RLTA1_RS02490	-0.379806	4.51092	0.0245808	0.043644	130	142	160	402	627	491	17.3146	19.1908	22.0604	21.1766	27.7955	27.1723
RLTA1_RS02495	0.799523	7.17343	6.01022e-08	3.56065e-07	1358	1374	1340	1869	2178	2201	180.871	185.691	184.756	98.4555	96.5529	121.805
RLTA1_RS02500	0.225846	4.25483	0.189784	0.259616	126	174	155	302	390	353	16.7818	23.5155	21.371	15.9088	17.2891	19.5353
RLTA1_RS02505	-1.15151	7.53574	2.99457e-15	4.45794e-14	845	898	799	5167	5915	4155	112.545	121.362	110.164	272.188	262.218	229.941
RLTA1_RS02510	-0.593187	7.95439	0.00347526	0.00773797	1476	1365	1530	6017	8041	3968	196.587	184.475	210.952	316.965	356.465	219.592
RLTA1_RS02515	0.478862	4.42502	0.000412142	0.00114856	175	200	182	317	418	341	23.3081	27.0293	25.0937	16.699	18.5303	18.8712
RLTA1_RS02520	0.600955	4.93216	6.60214e-06	2.64503e-05	297	276	248	453	553	449	39.5572	37.3005	34.1936	23.8632	24.515	24.848
RLTA1_RS02525	0.755759	4.07057	1.30351e-07	7.27688e-07	155	158	161	224	275	254	20.6443	21.3532	22.1983	11.7999	12.191	14.0566
RLTA1_RS02530	0.393533	3.57082	0.0193632	0.0354822	107	103	90	194	206	210	14.2512	13.9201	12.409	10.2196	9.13218	11.6216
RLTA1_RS02535	0.358062	3.90142	0.03117	0.0538862	135	130	108	227	281	271	17.9805	17.5691	14.8908	11.9579	12.457	14.9974
RLTA1_RS02540	0.461874	6.04713	0.0036834	0.00814675	549	596	556	1105	1427	825	73.1209	80.5474	76.6598	58.2094	63.2603	45.6562
RLTA1_RS02545	0.0113859	5.89092	0.947256	0.96133	402	516	399	1096	1221	1176	53.542	69.7356	55.0131	57.7353	54.1281	65.0808
RLTA1_RS02550	0.0598829	5.30743	0.737383	0.792392	263	354	276	628	887	788	35.0287	47.8419	38.0541	33.0819	39.3216	43.6086
RLTA1_RS02555	-0.613847	4.93918	0.000326617	0.000929551	199	145	185	635	936	625	26.5046	19.5963	25.5073	33.4507	41.4938	34.588
RLTA1_RS02560	-0.104842	7.32108	0.452773	0.538753	1138	1094	1177	3296	3894	2714	151.569	147.85	162.282	173.627	172.625	150.195
RLTA1_RS02565	0.376492	4.92337	0.00609536	0.0127374	257	252	252	520	535	512	34.2296	34.0569	34.7451	27.3927	23.7171	28.3345
RLTA1_RS02570	1.95757	6.37347	7.27026e-44	1.2663e-41	1027	1068	861	659	771	615	136.785	144.337	118.712	34.7149	34.1792	34.0346
RLTA1_RS02575	0.0373633	4.48367	0.791596	0.838281	157	167	175	421	478	407	20.9107	22.5695	24.1285	22.1775	21.1902	22.5237
RLTA1_RS02580	-0.0349149	4.51515	0.802704	0.847339	173	170	154	419	490	455	23.0417	22.9749	21.2331	22.0722	21.7222	25.1801
RLTA1_RS02585	0.298811	5.15464	0.052271	0.085067	304	249	318	636	750	526	40.4895	33.6515	43.845	33.5033	33.2482	29.1093
RLTA1_RS02590	0.455827	8.04914	0.031537	0.0543589	2365	2227	2202	5354	5102	2931	314.992	300.971	303.606	282.039	226.177	162.204
RLTA1_RS02595	1.27105	5.37924	2.09069e-09	1.57129e-08	416	350	553	506	608	370	55.4067	47.3013	76.2462	26.6552	26.9532	20.4761
RLTA1_RS02600	0.528887	4.823	0.000267472	0.000776771	280	219	246	424	522	441	37.293	29.5971	33.9178	22.3356	23.1408	24.4053
RLTA1_RS02605	0.261899	3.70272	0.146061	0.208015	91	124	99	222	245	234	12.1202	16.7582	13.6499	11.6946	10.8611	12.9498
RLTA1_RS02610	0.909524	6.84092	4.75657e-08	2.8667e-07	1159	1112	1057	1241	1781	1725	154.366	150.283	145.736	65.3736	78.9535	95.4629
RLTA1_RS02615	0.715888	5.8899	6.71702e-07	3.28865e-06	538	574	529	739	1091	866	71.6558	77.5742	72.9371	38.9292	48.3651	47.9251
RLTA1_RS02620	0.69683	5.70376	7.93032e-06	3.11271e-05	534	474	429	652	920	809	71.123	64.0595	59.1494	34.3462	40.7845	44.7707
RLTA1_RS02625	0.959106	3.95421	3.41175e-11	3.21646e-10	143	157	163	202	245	194	19.0461	21.218	22.474	10.641	10.8611	10.7361
RLTA1_RS02630	1.15702	5.7868	1.6813e-18	3.69515e-17	596	560	549	691	719	637	79.3807	75.6821	75.6947	36.4006	31.874	35.2521
RLTA1_RS02635	-1.27088	1.95082	4.87815e-06	2.02178e-05	15	19	10	80	109	97	1.99784	2.56779	1.37877	4.21426	4.83208	5.36806
RLTA1_RS02640	1.21108	13.092	8.24183e-10	6.58496e-09	81986	90444	97512	102768	100968	106869	10919.6	12223.2	13444.7	5413.63	4476.01	5914.22
RLTA1_RS02645	1.86024	9.81055	2.19777e-25	9.16876e-24	9625	10332	11244	7394	8090	7527	1281.95	1396.33	1550.29	389.503	358.638	416.55
RLTA1_RS02655	1.05935	6.29702	6.71048e-13	7.74038e-12	752	841	775	952	1028	1052	100.158	113.658	106.855	50.1496	45.5722	58.2185
RLTA1_RS02660	1.03413	6.8212	2.1512e-13	2.63399e-12	1067	1247	1067	1433	1780	1248	142.113	168.528	147.115	75.4879	78.9091	69.0653
RLTA1_RS02665	0.684848	8.47699	5.20735e-06	2.14039e-05	3247	3232	3262	5014	6524	4827	432.465	436.794	449.756	264.128	289.215	267.13
RLTA1_RS02670	-0.145521	8.29404	0.398005	0.483842	2113	2259	2225	6829	6123	6455	281.429	305.296	306.777	359.739	271.439	357.225
RLTA1_RS02675	-0.325288	4.96829	0.0458118	0.0756688	234	197	179	610	712	718	31.1663	26.6239	24.68	32.1337	31.5637	39.7347
RLTA1_RS02680	0.318308	9.37037	0.0504406	0.0823768	5445	5676	5161	10433	13243	11400	725.215	767.092	711.585	549.592	587.075	630.885
RLTA1_RS02685	-0.0376207	6.4225	0.79781	0.843963	634	662	577	1431	2041	1704	84.4419	89.4671	79.5552	75.3825	90.4795	94.3007
RLTA1_RS02690	0.366213	7.20323	0.0233828	0.041782	1149	1297	1232	2649	3177	1916	153.034	175.285	169.865	139.545	140.84	106.033
RLTA1_RS02700	-0.353172	4.91864	0.00800652	0.016192	195	201	186	599	761	639	25.9719	27.1645	25.6452	31.5542	33.7359	35.3628
RLTA1_RS02705	-0.289415	7.38882	0.0294036	0.0511498	1113	1085	1137	3541	3951	3439	148.24	146.634	156.767	186.533	175.152	190.317
RLTA1_RS02710	0.701299	10.6696	0.00323659	0.00726227	15239	15611	13874	29328	29667	15579	2029.67	2109.77	1912.91	1544.95	1315.17	862.155
RLTA1_RS02715	0.182835	8.64074	0.255876	0.334274	3147	3161	3095	7934	7800	6466	419.146	427.198	426.73	417.949	345.782	357.834
RLTA1_RS02720	0.447754	7.11832	0.00440439	0.00954146	1286	984	1285	2337	2693	1996	171.281	132.984	177.172	123.109	119.383	110.46
RLTA1_RS02725	1.00663	8.31275	6.3431e-12	6.47982e-11	3088	3273	3061	4089	4734	3788	411.288	442.335	422.043	215.401	209.863	209.631
RLTA1_RS02730	0.605966	6.93035	2.7679e-06	1.20751e-05	1116	1129	1024	1813	2094	1850	148.639	152.581	141.186	95.5056	92.8291	102.381
RLTA1_RS02735	0.233925	5.87129	0.11439	0.168668	442	530	430	944	1197	1059	58.8696	71.6277	59.2873	49.7282	53.0642	58.6059
RLTA1_RS02740	-1.04984	3.50313	6.5678e-09	4.59416e-08	43	59	53	260	348	259	5.72713	7.97365	7.3075	13.6963	15.4272	14.3333
RLTA1_RS02745	-1.56466	3.42805	7.04373e-18	1.4349e-16	41	35	36	273	365	258	5.46076	4.73013	4.96358	14.3811	16.1808	14.2779
RLTA1_RS02750	-1.01021	2.92588	3.74779e-07	1.92274e-06	29	40	35	179	226	161	3.86249	5.40586	4.82571	9.4294	10.0188	8.90987
RLTA1_RS02755	-0.774046	3.12205	0.000188873	0.000566212	51	49	35	170	261	193	6.79265	6.62218	4.82571	8.95529	11.5704	10.6808
RLTA1_RS02760	-0.466339	6.77546	0.00559281	0.0118183	745	594	692	1985	3221	2393	99.2259	80.2771	95.4111	104.566	142.79	132.431
RLTA1_RS02765	-0.228899	7.22339	0.131306	0.189676	997	1095	952	3054	4086	2544	132.79	147.986	131.259	160.879	181.136	140.787
RLTA1_RS02770	-0.0534966	6.2476	0.716779	0.775796	568	602	480	1435	1907	1291	75.6514	81.3583	66.1811	75.5932	84.5392	71.445
RLTA1_RS02775	0.227528	5.67171	0.123767	0.180659	461	378	380	907	956	917	61.4002	51.0854	52.3934	47.7791	42.3804	50.7475
RLTA1_RS02780	1.36409	6.77542	2.24681e-17	4.28863e-16	1327	1153	1041	1343	1360	974	176.742	155.824	143.53	70.7468	60.2901	53.902
RLTA1_RS02785	0.497872	8.13314	0.00594407	0.0124661	2348	2558	2381	5392	4908	3562	312.728	345.705	328.286	284.041	217.576	197.124
RLTA1_RS02790	0.845877	6.83597	0.000258109	0.00075209	961	1155	1144	2108	1684	1086	127.995	156.094	157.732	111.046	74.6534	60.1001
RLTA1_RS02795	0.68372	7.48934	0.0059857	0.0125404	1440	1899	1574	3487	3090	1691	191.792	256.643	217.019	183.689	136.983	93.5813
RLTA1_RS02800	0.429272	7.03565	0.0429672	0.0715641	1051	1213	1075	2466	2892	1402	139.982	163.933	148.218	129.904	128.205	77.5878
RLTA1_RS02805	0.734145	6.37629	0.0597031	0.0956211	671	910	725	1485	1894	461	89.3699	122.983	99.9611	78.2271	83.9629	25.5121
RLTA1_RS02810	-0.0888121	5.77182	0.588709	0.66767	378	403	388	1148	1408	820	50.3455	54.4641	53.4964	60.4746	62.418	45.3795
RLTA1_RS02815	-1.422	1.93629	1.96139e-07	1.0593e-06	17	13	10	81	119	90	2.26422	1.75691	1.37877	4.26693	5.27539	4.98067
RLTA1_RS02820	0.394851	9.26689	0.0476632	0.0782998	5210	5568	4739	12043	12162	7652	693.916	752.496	653.401	634.403	539.153	423.468
RLTA1_RS02825	-1.40808	3.80923	2.03489e-13	2.50037e-12	64	55	42	329	489	339	8.52411	7.43306	5.79085	17.3311	21.6778	18.7605
RLTA1_RS02830	0.938341	5.09268	9.50247e-12	9.52572e-11	358	341	306	466	490	447	47.6817	46.085	42.1905	24.548	21.7222	24.7373
RLTA1_RS02835	0.138989	7.16165	0.44139	0.527834	1158	1153	1015	2779	3559	1887	154.233	155.824	139.946	146.393	157.774	104.428
RLTA1_RS02840	0.380781	5.50902	0.0243303	0.0432643	420	412	313	784	986	611	55.9394	55.6804	43.1556	41.2997	43.7103	33.8132
RLTA1_RS02845	0.201809	7.62769	0.447457	0.533715	1565	1583	1540	2678	3122	4923	208.441	213.937	212.331	141.072	138.401	272.443
RLTA1_RS02850	0.824726	6.8718	2.38933e-09	1.78037e-08	1055	1111	1159	1487	1889	1667	140.515	150.148	159.8	78.3325	83.7412	92.2531
RLTA1_RS02855	0.770488	8.44236	8.38709e-07	4.03636e-06	3355	3014	3357	4542	5853	4939	446.85	407.332	462.854	239.264	259.469	273.328
RLTA1_RS02860	0.703561	8.66015	9.11492e-06	3.53781e-05	3637	3820	3657	5367	6991	5989	484.409	516.26	504.217	282.724	309.918	331.436
RLTA1_RS02865	0.136144	7.71353	0.366297	0.451281	1679	1512	1677	3369	4636	3918	223.625	204.342	231.22	177.473	205.518	216.825
RLTA1_RS02870	-0.0703038	5.98974	0.646797	0.718468	429	474	466	1425	1304	1118	57.1382	64.0595	64.2508	75.0664	57.8076	61.871
RLTA1_RS02875	-0.194936	5.27163	0.257154	0.33563	252	292	249	763	1093	617	33.5637	39.4628	34.3315	40.1935	48.4538	34.1453
RLTA1_RS02880	-0.298469	5.90403	0.13259	0.191174	370	514	301	1297	1380	1222	49.28	69.4654	41.5011	68.3236	61.1767	67.6265
RLTA1_RS02885	-1.235	5.34462	1.78583e-12	1.96555e-11	187	142	197	1116	1353	884	24.9064	19.1908	27.1618	58.7889	59.9798	48.9213
RLTA1_RS02890	-0.0556434	4.70307	0.695987	0.758477	191	179	192	546	540	478	25.4391	24.1912	26.4725	28.7623	23.9387	26.4529
RLTA1_RS02895	-0.292347	6.2084	0.0231807	0.0415168	519	462	486	1596	1835	1405	69.1252	62.4377	67.0084	84.0744	81.3473	77.7538
RLTA1_RS02900	0.287322	9.6754	0.116318	0.171113	7000	6404	6519	16208	16482	11297	932.324	865.479	898.822	853.808	730.663	625.185
RLTA1_RS02905	0.554044	9.04958	0.0033196	0.00742938	4977	4632	4374	9212	10336	6236	662.882	625.999	603.076	485.272	458.205	345.105
RLTA1_RS02910	-0.305874	3.54106	0.108474	0.161144	80	63	82	242	316	196	10.6551	8.51424	11.3059	12.7481	14.0086	10.8468
RLTA1_RS02915	-0.819478	7.36517	1.02001e-09	8.05716e-09	862	893	877	4172	4764	3578	114.809	120.686	120.918	219.773	211.193	198.009
RLTA1_RS02920	0.198468	12.2275	0.274486	0.354175	38043	38226	37294	97272	89161	78103	5066.92	5166.11	5142	5124.11	3952.59	4322.28
RLTA1_RS02925	0.937023	10.1772	2.05925e-05	7.45676e-05	11622	11275	10832	18800	18053	10729	1547.92	1523.78	1493.49	990.35	800.307	593.752
RLTA1_RS02930	0.85184	6.68002	2.78106e-09	2.04384e-08	975	1083	878	1366	1799	1235	129.859	146.364	121.056	71.9584	79.7514	68.3459
RLTA1_RS02935	0.960013	6.34645	1.39872e-14	1.93735e-13	802	815	777	1043	1222	1039	106.818	110.144	107.131	54.9434	54.1725	57.4991
RLTA1_RS02940	0.35132	5.2756	0.0120056	0.0232794	350	305	309	627	719	676	46.6162	41.2197	42.6041	33.0292	31.874	37.4104
RLTA1_RS02945	0.645692	6.18183	9.6436e-07	4.59555e-06	628	715	626	1062	1255	1063	83.6428	96.6298	86.3112	55.9442	55.6354	58.8273
RLTA1_RS02950	-0.166993	5.17549	0.276779	0.3567	225	268	256	636	879	749	29.9676	36.2193	35.2966	33.5033	38.9669	41.4503
RLTA1_RS02955	0.538758	5.86756	0.00269772	0.00619683	495	553	489	744	1011	1071	65.9286	74.7361	67.422	39.1926	44.8186	59.27
RLTA1_RS02960	0.299129	4.64958	0.121643	0.178118	234	219	162	355	496	486	31.1663	29.5971	22.3361	18.7008	21.9882	26.8956
RLTA1_RS02965	-0.0266492	4.87989	0.881132	0.910403	219	222	202	493	593	659	29.1684	30.0025	27.8512	25.9703	26.2883	36.4696
RLTA1_RS02970	0.211865	5.45984	0.176771	0.245084	367	373	307	666	935	827	48.8804	50.4097	42.3283	35.0837	41.4495	45.7669
RLTA1_RS02975	0.40428	4.61331	0.0135006	0.0258545	214	217	189	326	497	437	28.5025	29.3268	26.0588	17.1731	22.0325	24.1839
RLTA1_RS02980	0.910344	7.66144	2.38405e-08	1.50586e-07	1857	2018	1990	2353	3013	2985	247.332	272.726	274.376	123.952	133.569	165.192
RLTA1_RS02985	0.748902	7.54144	1.65823e-06	7.5214e-06	1659	1807	1717	2752	2674	2787	220.961	244.21	236.735	144.97	118.541	154.235
RLTA1_RS02990	-1.09707	10.4013	1.63776e-05	6.04689e-05	6975	6075	6044	44039	44880	21988	928.994	821.016	833.331	2319.89	1989.57	1216.83
RLTA1_RS02995	-0.835111	9.52601	0.000203057	0.00060483	3882	4402	3449	22353	16098	17004	517.04	594.915	475.539	1177.52	713.64	941.015
RLTA1_RS03000	-0.486324	5.72115	0.0072391	0.0148207	311	355	300	1405	1110	1085	41.4218	47.977	41.3632	74.0129	49.2074	60.0448
RLTA1_RS03005	1.67399	3.88314	2.82186e-16	4.7146e-15	202	182	136	136	139	158	26.9042	24.5967	18.7513	7.16423	6.16201	8.74385
RLTA1_RS03010	0.572314	6.1801	7.10528e-05	0.000232734	600	709	617	1220	1213	1037	79.9135	95.8189	85.0703	64.2674	53.7735	57.3884
RLTA1_RS03015	-0.156645	4.66345	0.23611	0.312199	171	175	180	492	577	505	22.7753	23.6507	24.8179	25.9177	25.579	27.9471
RLTA1_RS03020	0.714425	3.45131	0.000786488	0.00205917	106	76	124	149	205	150	14.1181	10.2711	17.0968	7.84905	9.08785	8.30112
RLTA1_RS03025	1.86222	5.29519	3.01843e-17	5.66831e-16	444	514	435	266	327	423	59.136	69.4654	59.9766	14.0124	14.4962	23.4092
RLTA1_RS03030	-0.719857	7.39572	1.79239e-06	8.07735e-06	938	969	903	3767	5399	3409	124.931	130.957	124.503	198.439	239.343	188.657
RLTA1_RS03035	-0.202309	4.62093	0.146895	0.209074	171	182	149	475	574	501	22.7753	24.5967	20.5437	25.0221	25.446	27.7257
RLTA1_RS03040	0.401751	4.97821	0.00949267	0.0188689	256	290	251	462	584	569	34.0964	39.1925	34.6072	24.3373	25.8893	31.4889
RLTA1_RS03045	0.897265	4.48835	7.99415e-07	3.87041e-06	220	249	188	261	328	352	29.3016	33.6515	25.9209	13.749	14.5406	19.48
RLTA1_RS03050	0.127319	0.706427	0.793309	0.839967	14	14	7	18	27	40	1.86465	1.89205	0.965141	0.948207	1.19694	2.21363
RLTA1_RS03055	-0.0162273	8.07534	0.951222	0.964232	1993	1972	1974	6245	7262	2932	265.446	266.509	272.17	328.975	321.932	162.259
RLTA1_RS03060	0.508989	8.09764	0.166893	0.23367	2132	2398	2595	6253	5593	1831	283.959	324.082	357.792	329.397	247.943	101.329
RLTA1_RS03065	0.177277	6.44995	0.374026	0.459016	699	667	689	1968	1847	1093	93.0992	90.1428	94.9975	103.671	81.8793	60.4875
RLTA1_RS03070	-0.62302	4.52922	0.000929231	0.00237838	151	125	119	647	549	432	20.1116	16.8933	16.4074	34.0828	24.3377	23.9072
RLTA1_RS03075	-0.438261	3.78702	0.0795263	0.122824	66	104	83	376	264	271	8.79048	14.0552	11.4438	19.807	11.7034	14.9974
RLTA1_RS03080	-0.239632	3.40449	0.327372	0.41029	74	61	75	151	260	255	9.856	8.24394	10.3408	7.95441	11.5261	14.1119
RLTA1_RS03085	0.358484	5.84083	0.0153859	0.0289556	472	519	438	868	1089	1028	62.8653	70.1411	60.3903	45.7247	48.2764	56.8904
RLTA1_RS03090	0.35452	4.73182	0.0641391	0.10179	227	219	216	416	416	539	30.2339	29.5971	29.7815	21.9141	18.4417	29.8287
RLTA1_RS03095	0.164304	4.92963	0.271041	0.350602	235	227	250	594	563	540	31.2995	30.6783	34.4693	31.2908	24.9583	29.884
RLTA1_RS03100	0.607611	6.52281	3.03469e-05	0.000106512	877	830	761	1256	1882	1255	116.807	112.172	104.925	66.1638	83.4309	69.4527
RLTA1_RS03105	0.674496	8.88745	2.51248e-05	8.99509e-05	4290	4488	4134	7458	7977	6300	571.382	606.538	569.985	392.874	353.628	348.647
RLTA1_RS03110	0.916551	6.26111	1.6802e-10	1.45959e-09	737	755	741	1129	1227	836	98.1604	102.036	102.167	59.4737	54.3941	46.2649
RLTA1_RS03115	-0.172019	6.47848	0.190343	0.26025	638	648	568	1678	2197	1750	84.9747	87.575	78.3143	88.394	97.3952	96.8464
RLTA1_RS03120	-0.998544	5.81399	6.17391e-09	4.33168e-08	311	264	247	1182	1645	1572	41.4218	35.6787	34.0557	62.2656	72.9245	86.9958
RLTA1_RS03125	-0.248714	6.82991	0.0553011	0.0894136	739	822	737	2276	2782	2285	98.4268	111.091	101.616	119.896	123.329	126.454
RLTA1_RS03130	-0.876633	3.38352	7.71542e-06	3.04207e-05	57	44	54	229	336	208	7.59178	5.94645	7.44538	12.0633	14.8952	11.5109
RLTA1_RS03135	-0.639458	3.47537	0.00130767	0.00323987	46	67	72	254	283	238	6.1267	9.05482	9.92717	13.3803	12.5457	13.1711
RLTA1_RS03140	-0.00646034	1.64562	1	1	24	19	23	26	67	84	3.19654	2.56779	3.17118	1.36963	2.97018	4.64863
RLTA1_RS03145	-0.159249	3.14816	0.436153	0.522289	55	62	64	146	199	197	7.3254	8.37909	8.82415	7.69102	8.82186	10.9021
RLTA1_RS03150	-0.591565	1.33598	0.220594	0.29476	11	13	16	34	39	85	1.46508	1.75691	2.20604	1.79106	1.72891	4.70397
RLTA1_RS03155	-0.279336	1.50874	0.508312	0.592011	24	16	13	38	47	84	3.19654	2.16235	1.79241	2.00177	2.08356	4.64863
RLTA1_RS03160	-0.320843	2.7227	0.176804	0.245084	55	40	30	120	159	140	7.3254	5.40586	4.13632	6.32138	7.04863	7.74771
RLTA1_RS03165	-0.70871	0.675375	0.385031	0.470285	8	10	5	8	21	68	1.06551	1.35147	0.689387	0.421426	0.930951	3.76318
RLTA1_RS03170	0.0695007	1.79683	0.814831	0.857024	25	30	21	48	79	68	3.32973	4.0544	2.89542	2.52855	3.50215	3.76318
RLTA1_RS03175	-0.562781	2.02011	0.0918655	0.139136	15	23	29	72	80	111	1.99784	3.10837	3.99844	3.79283	3.54648	6.14283
RLTA1_RS03180	0.327122	3.11683	0.113523	0.167602	90	61	63	144	159	153	11.987	8.24394	8.68627	7.58566	7.04863	8.46714
RLTA1_RS03185	0.634063	3.93228	9.57616e-06	3.70445e-05	134	151	131	228	267	225	17.8473	20.4071	18.0619	12.0106	11.8364	12.4517
RLTA1_RS03190	0.473297	3.92256	0.000715998	0.0018949	131	128	134	230	302	231	17.4478	17.2988	18.4756	12.116	13.388	12.7837
RLTA1_RS03195	-2.25498	1.97039	2.50151e-12	2.70202e-11	8	9	8	92	151	84	1.06551	1.21632	1.10302	4.84639	6.69398	4.64863
RLTA1_RS03200	-1.25679	4.6044	8.43728e-18	1.68915e-16	112	91	105	652	770	563	14.9172	12.2983	14.4771	34.3462	34.1349	31.1569
RLTA1_RS03205	-1.36539	4.09922	3.15895e-16	5.2526e-15	77	70	56	432	584	399	10.2556	9.46026	7.72113	22.757	25.8893	22.081
RLTA1_RS03215	1.16113	7.43332	4.80554e-15	6.97505e-14	1750	1822	1737	1984	2168	2184	233.081	246.237	239.493	104.514	96.1096	120.864
RLTA1_RS03220	0.601063	2.55448	0.0307536	0.0532721	44	58	57	74	85	119	5.86032	7.8385	7.85901	3.89819	3.76813	6.58556
RLTA1_RS03225	0.426257	3.33697	0.0694426	0.109015	91	82	85	149	150	209	12.1202	11.082	11.7196	7.84905	6.64965	11.5662
RLTA1_RS03230	-0.629755	6.86136	1.51532e-05	5.63353e-05	641	691	681	2627	3564	2266	85.3743	93.3863	93.8945	138.386	157.996	125.402
RLTA1_RS03235	-0.441575	5.64999	0.000573803	0.0015513	316	301	319	1061	1310	1051	42.0878	40.6791	43.9829	55.8916	58.0736	58.1632
RLTA1_RS03240	0.694531	7.69075	6.21417e-07	3.05966e-06	1830	1971	1865	2978	3770	2711	243.736	266.374	257.141	156.876	167.128	150.029
RLTA1_RS03245	1.36632	6.54003	1.24518e-16	2.19625e-15	929	1106	956	837	1181	1096	123.733	149.472	131.811	44.0916	52.3549	60.6535
RLTA1_RS03250	-0.131197	4.91829	0.39125	0.476813	215	216	204	518	695	652	28.6357	29.1917	28.127	27.2873	30.81	36.0822
RLTA1_RS03255	-0.617434	7.16737	0.000144387	0.000444714	967	691	848	3360	3612	3310	128.794	93.3863	116.92	176.999	160.123	183.178
RLTA1_RS03260	0.0140748	7.09749	0.923693	0.943187	1053	1013	981	2749	2665	2630	140.248	136.904	135.258	144.812	118.142	145.546
RLTA1_RS03265	1.04942	6.97198	1.17929e-14	1.63668e-13	1272	1251	1242	1574	1673	1613	169.417	169.068	171.244	82.9155	74.1657	89.2647
RLTA1_RS03270	0.572731	6.03024	2.77056e-05	9.81814e-05	552	638	547	953	1176	1008	73.5204	86.2235	75.4189	50.2023	52.1332	55.7835
RLTA1_RS03275	0.782561	5.17642	4.75044e-09	3.38062e-08	366	334	322	533	562	496	48.7472	45.139	44.3965	28.0775	24.914	27.449
RLTA1_RS03280	0.618035	4.56507	5.07847e-05	0.000170679	219	209	212	325	387	402	29.1684	28.2456	29.23	17.1204	17.1561	22.247
RLTA1_RS03285	0.0813454	4.94083	0.645752	0.717765	217	235	245	447	708	620	28.902	31.7595	33.78	23.5472	31.3863	34.3113
RLTA1_RS03290	1.22474	7.57119	4.11475e-18	8.55744e-17	2033	2054	1836	2047	2535	2218	270.774	277.591	253.143	107.832	112.379	122.746
RLTA1_RS03295	-0.378348	5.99683	0.0177238	0.0328496	456	362	406	1368	1829	1122	60.7343	48.9231	55.9782	72.0638	81.0814	62.0924
RLTA1_RS03300	0.187653	8.31334	0.31477	0.397211	2448	2705	2354	6899	6290	4517	326.047	365.572	324.563	363.427	278.842	249.974
RLTA1_RS03305	0.510716	10.7574	0.0231908	0.0415241	15426	15376	14294	33691	33057	18857	2054.58	2078.01	1970.82	1774.78	1465.45	1043.56
RLTA1_RS03315	0.647692	8.41354	0.000250677	0.000731964	2908	3245	3074	5759	4981	4943	387.314	438.551	423.835	303.374	220.813	273.55
RLTA1_RS03320	0.903362	9.26153	6.71271e-08	3.95664e-07	5854	5884	5993	8762	8627	7947	779.689	795.203	826.299	461.566	382.443	439.793
RLTA1_RS03325	0.798483	10.0835	2.68645e-06	1.17566e-05	9998	10292	10243	14128	19786	13659	1331.63	1390.93	1412.28	744.238	877.133	755.9
RLTA1_RS03330	0.455866	8.07322	0.00410328	0.00896162	2353	2430	2127	4028	5850	3797	313.394	328.406	293.265	212.188	259.336	210.129
RLTA1_RS03335	-0.658706	3.62234	2.05157e-05	7.43282e-05	67	72	65	270	332	265	8.92367	9.73056	8.96203	14.2231	14.7179	14.6653
RLTA1_RS03340	-0.889344	6.37105	1.12895e-06	5.27172e-06	430	386	459	1571	2590	2211	57.2713	52.1666	63.2857	82.7574	114.817	122.359
RLTA1_RS03345	0.209528	8.47223	0.165884	0.232351	2723	2848	2865	6233	7084	6248	362.674	384.898	395.019	328.343	314.041	345.769
RLTA1_RS03350	-0.00643612	6.56049	0.967084	0.975485	701	676	706	2053	1857	1679	93.3656	91.3591	97.3414	108.148	82.3226	92.9172
RLTA1_RS03355	0.107886	5.30087	0.517311	0.599985	281	332	291	855	773	620	37.4262	44.8687	40.1223	45.0399	34.2678	34.3113
RLTA1_RS03360	-0.500643	5.27236	0.000410737	0.0011451	255	235	212	899	1041	738	33.9632	31.7595	29.23	47.3577	46.1485	40.8415
RLTA1_RS03365	0.717804	6.70303	2.08989e-07	1.1183e-06	904	998	976	1479	1947	1314	120.403	134.876	134.568	77.911	86.3124	72.7178
RLTA1_RS03370	0.752155	6.2854	1.77842e-09	1.35117e-08	747	737	694	1107	1362	1017	99.4923	99.6031	95.6869	58.3148	60.3788	56.2816
RLTA1_RS03375	-0.465283	5.08524	0.00554344	0.0117247	202	195	227	607	945	774	26.9042	26.3536	31.2982	31.9757	41.8928	42.8338
RLTA1_RS03380	-1.36706	3.19477	4.25306e-08	2.5811e-07	42	28	35	187	348	205	5.59394	3.78411	4.82571	9.85082	15.4272	11.3449
RLTA1_RS03385	0.278633	3.79439	0.0609382	0.097286	122	105	110	230	298	221	16.2491	14.1904	15.1665	12.116	13.2106	12.2303
RLTA1_RS03390	-0.890878	4.70085	1.84606e-05	6.73377e-05	137	110	147	632	907	459	18.2469	14.8661	20.268	33.2926	40.2082	25.4014
RLTA1_RS03395	-0.054409	8.08262	0.778965	0.827799	2040	1881	1969	6015	6851	3748	271.706	254.211	271.481	316.859	303.712	207.417
RLTA1_RS03400	0.154408	4.55163	0.271396	0.350865	180	199	167	411	475	429	23.974	26.8942	23.0255	21.6507	21.0572	23.7412
RLTA1_RS03405	1.3113	6.93533	1.11334e-21	3.40205e-20	1404	1173	1309	1384	1534	1284	186.998	158.527	180.481	72.9066	68.0037	71.0576
RLTA1_RS03410	0.0853557	1.43947	0.825256	0.865187	18	22	19	56	41	51	2.3974	2.97323	2.61967	2.94998	1.81757	2.82238
RLTA1_RS03415	0.451879	0.793669	0.377693	0.462621	18	16	9	13	27	43	2.3974	2.16235	1.2409	0.684817	1.19694	2.37965
RLTA1_RS03420	0.558405	2.18325	0.0173954	0.032344	43	43	35	58	80	82	5.72713	5.8113	4.82571	3.05534	3.54648	4.53795
RLTA1_RS03425	0.459619	4.65684	0.00104443	0.00264794	225	216	209	457	450	361	29.9676	29.1917	28.8164	24.0739	19.9489	19.978
RLTA1_RS03430	0.481468	6.21089	0.122033	0.178651	715	616	587	1636	1515	586	95.2303	83.2503	80.934	86.1815	67.1614	32.4297
RLTA1_RS03435	1.45644	6.31155	3.64703e-06	1.54889e-05	906	950	748	1064	1130	400	120.669	128.389	103.132	56.0496	50.094	22.1363
RLTA1_RS03440	1.08297	3.843	2.37166e-09	1.76909e-08	131	163	149	184	176	197	17.4478	22.0289	20.5437	9.69279	7.80225	10.9021
RLTA1_RS03445	0.465023	4.32387	0.00192898	0.00458206	158	196	163	322	353	328	21.0439	26.4887	22.474	16.9624	15.6488	18.1518
RLTA1_RS03450	0.577622	3.56978	0.0069512	0.0142943	79	121	118	207	212	155	10.5219	16.3527	16.2695	10.9044	9.39817	8.57783
RLTA1_RS03455	0.558795	4.85672	0.00113278	0.00284811	205	281	282	479	516	408	27.3038	37.9762	38.8814	25.2329	22.8748	22.5791
RLTA1_RS03460	0.458103	3.72073	0.0182203	0.0336356	101	134	105	252	220	190	13.4521	18.1096	14.4771	13.2749	9.75281	10.5148
RLTA1_RS03465	0.313244	4.04623	0.0203934	0.0371745	142	131	133	288	325	265	18.9129	17.7042	18.3377	15.1713	14.4076	14.6653
RLTA1_RS03470	0.0441934	2.37721	0.889012	0.917049	36	37	41	76	89	128	4.79481	5.00042	5.65297	4.00354	3.94546	7.08362
RLTA1_RS03475	-0.617232	1.48157	0.171372	0.238695	13	13	18	43	43	91	1.73146	1.75691	2.48179	2.26516	1.90623	5.03601
RLTA1_RS03480	0.425645	3.24016	0.0242825	0.0431902	87	70	84	168	155	156	11.5875	9.46026	11.5817	8.84994	6.8713	8.63317
RLTA1_RS03485	-0.969454	2.94919	7.31781e-06	2.89677e-05	42	26	40	195	197	175	5.59394	3.51381	5.51509	10.2722	8.7332	9.68464
RLTA1_RS03490	-0.132732	6.06604	0.523457	0.606003	490	474	448	1463	1886	881	65.2627	64.0595	61.7691	77.0682	83.6082	48.7553
RLTA1_RS03495	0.20119	8.85979	0.202721	0.274297	3628	3932	3453	8427	9702	7637	483.21	531.396	476.09	443.919	430.099	422.638
RLTA1_RS03500	-0.225799	5.70168	0.0897196	0.136331	341	346	370	1007	1315	1013	45.4175	46.7607	51.0146	53.0469	58.2952	56.0602
RLTA1_RS03505	0.245773	8.52354	0.112485	0.166423	3010	2934	2904	6976	7421	5669	400.899	396.52	400.396	367.483	328.98	313.727
RLTA1_RS03510	0.706823	7.42118	2.90203e-06	1.25736e-05	1591	1484	1641	2407	2639	2667	211.904	200.558	226.257	126.796	116.989	147.594
RLTA1_RS03515	0.353936	6.8659	0.00964057	0.0191356	995	958	949	2155	2102	1820	132.523	129.47	130.846	113.522	93.1837	100.72
RLTA1_RS03520	-0.443018	4.47525	0.00936601	0.0186437	153	130	128	447	680	394	20.3779	17.5691	17.6483	23.5472	30.1451	21.8043
RLTA1_RS03525	0.220621	8.03813	0.318884	0.401602	2148	1994	2126	4549	7101	3141	286.09	269.482	293.127	239.633	314.794	173.825
RLTA1_RS03530	0.69368	5.63644	4.69272e-07	2.364e-06	487	445	438	724	942	626	64.8631	60.1402	60.3903	38.139	41.7598	34.6433
RLTA1_RS03535	-1.26658	0.852469	0.000923929	0.00236855	5	5	9	35	50	39	0.665946	0.675733	1.2409	1.84374	2.21655	2.15829
RLTA1_RS03540	0.440165	5.62412	0.000822806	0.00213819	434	400	427	851	915	731	57.8041	54.0586	58.8736	44.8291	40.5628	40.4541
RLTA1_RS03545	-0.304077	6.12177	0.0608501	0.0971678	437	529	409	1273	1722	1561	58.2037	71.4926	56.3918	67.0593	76.3379	86.387
RLTA1_RS03550	0.0436483	1.23793	0.948536	0.962209	21	17	12	43	45	42	2.79697	2.29749	1.65453	2.26516	1.99489	2.32431
RLTA1_RS03555	0.0893527	2.13986	0.711769	0.771332	37	29	32	66	91	90	4.928	3.91925	4.41208	3.47676	4.03412	4.98067
RLTA1_RS03560	1.00448	7.3613	5.2521e-10	4.30487e-09	1699	1769	1413	2303	2557	1705	226.288	239.074	194.821	121.318	113.354	94.3561
RLTA1_RS03565	-0.125198	5.67649	0.464692	0.549942	367	329	383	935	1037	1161	48.8804	44.4632	52.807	49.2541	45.9712	64.2507
RLTA1_RS03570	0.448558	5.58736	0.00366117	0.00810015	435	409	389	872	770	764	57.9373	55.275	53.6343	45.9354	34.1349	42.2804
RLTA1_RS03575	0.160173	6.14327	0.224487	0.299158	539	592	521	1322	1419	1222	71.789	80.0068	71.8341	69.6406	62.9057	67.6265
RLTA1_RS03580	0.177502	5.45204	0.305061	0.387204	344	367	318	783	1101	596	45.8171	49.5988	43.845	41.247	48.8084	32.9831
RLTA1_RS03590	-1.76439	2.05868	4.32089e-09	3.10347e-08	11	14	11	131	117	82	1.46508	1.89205	1.51665	6.90084	5.18672	4.53795
RLTA1_RS03595	1.53668	7.48928	7.39615e-21	2.03672e-19	2125	1903	1920	2017	1752	1691	283.027	257.184	264.725	106.252	77.6679	93.5813
RLTA1_RS03600	0.116908	7.71609	0.444856	0.531159	1657	1668	1523	3473	4323	4165	220.694	225.425	209.987	182.951	191.643	230.494
RLTA1_RS03605	-0.33493	7.66689	0.0142883	0.0271318	1323	1368	1285	4135	5004	4324	176.209	184.881	177.172	217.824	221.832	239.294
RLTA1_RS03610	0.339349	5.2718	0.0155573	0.0292308	302	332	323	711	708	608	40.2231	44.8687	44.5344	37.4542	31.3863	33.6472
RLTA1_RS03615	0.50502	2.89265	0.0216268	0.0390854	82	64	49	105	150	115	10.9215	8.64938	6.75599	5.53121	6.64965	6.36419
RLTA1_RS03620	0.0851302	3.40294	0.596753	0.674931	82	82	75	202	242	164	10.9215	11.082	10.3408	10.641	10.7281	9.07589
RLTA1_RS03625	0.274546	5.66595	0.0808719	0.124571	422	394	416	1033	977	726	56.2058	53.2478	57.357	54.4166	43.3114	40.1774
RLTA1_RS03630	0.514853	5.42387	0.000213184	0.000632058	353	416	354	655	781	674	47.0158	56.221	48.8086	34.5042	34.6225	37.2997
RLTA1_RS03635	-0.961641	2.31181	0.000302489	0.000865834	29	24	15	119	151	89	3.86249	3.24352	2.06816	6.26871	6.69398	4.92533
RLTA1_RS03640	-0.250824	4.14212	0.246437	0.323765	119	126	107	332	327	448	15.8495	17.0285	14.7529	17.4892	14.4962	24.7927
RLTA1_RS03645	-0.372645	2.28522	0.137408	0.197224	34	28	27	104	89	113	4.52843	3.78411	3.72269	5.47853	3.94546	6.25351
RLTA1_RS03650	0.0485525	4.42709	0.734768	0.790694	157	174	151	364	473	415	20.9107	23.5155	20.8195	19.1749	20.9686	22.9664
RLTA1_RS03655	0.0824997	2.03968	0.778856	0.827799	31	34	26	55	106	72	4.12886	4.59498	3.58481	2.8973	4.69908	3.98454
RLTA1_RS03660	-0.13839	5.32647	0.480756	0.565018	327	220	295	648	1049	809	43.5529	29.7323	40.6738	34.1355	46.5032	44.7707
RLTA1_RS03665	-0.673354	6.38261	3.81507e-05	0.000130741	470	442	503	1624	2285	2148	62.5989	59.7348	69.3523	85.5494	101.296	118.872
RLTA1_RS03670	-0.517066	7.22152	0.000355471	0.00100023	956	818	938	3042	3970	3420	127.329	110.55	129.329	160.247	175.994	189.266
RLTA1_RS03675	-0.854848	5.84909	4.26808e-06	1.787e-05	293	283	323	1121	1597	1635	39.0244	38.2465	44.5344	59.0523	70.7966	90.4822
RLTA1_RS03680	-0.586967	6.74039	0.00027976	0.000808752	690	536	659	2099	3104	2442	91.9005	72.4386	90.8612	110.572	137.603	135.142
RLTA1_RS03685	0.514216	5.89146	7.86684e-05	0.000254567	542	526	484	961	1034	915	72.1885	71.0871	66.7326	50.6237	45.8382	50.6368
RLTA1_RS03690	0.421422	6.1097	0.0191649	0.0351651	562	598	594	988	1145	1349	74.8523	80.8177	81.8991	52.0461	50.759	74.6548
RLTA1_RS03695	-0.533455	7.27098	0.0029159	0.00663674	860	895	1030	3610	3300	3795	114.543	120.956	142.014	190.168	146.292	210.018
RLTA1_RS03700	-0.657937	6.74398	0.00212051	0.00497093	600	504	727	2502	2273	2877	79.9135	68.1139	100.237	131.801	100.764	159.216
RLTA1_RS03705	-0.146924	8.8471	0.522185	0.604831	3014	3173	3484	9172	7916	11151	401.432	428.82	480.365	483.164	350.924	617.105
RLTA1_RS03710	1.09826	6.18431	1.28961e-11	1.27263e-10	699	751	760	830	910	1009	93.0992	101.495	104.787	43.7229	40.3412	55.8389
RLTA1_RS03720	-0.16922	1.80875	0.625988	0.700942	29	22	18	63	103	46	3.86249	2.97323	2.48179	3.31873	4.56609	2.54568
RLTA1_RS03725	-1.73302	3.18086	9.05258e-18	1.80714e-16	33	24	28	231	315	219	4.39524	3.24352	3.86057	12.1687	13.9643	12.1196
RLTA1_RS03730	-0.632876	1.15926	0.0732884	0.114305	9	8	17	45	60	38	1.1987	1.08117	2.34391	2.37052	2.65986	2.10295
RLTA1_RS03735	0.0588993	4.16707	0.787138	0.834574	153	137	114	356	476	226	20.3779	18.5151	15.718	18.7534	21.1015	12.507
RLTA1_RS03740	-0.266213	2.15594	0.391264	0.476813	37	26	22	94	129	56	4.928	3.51381	3.0333	4.95175	5.7187	3.09909
RLTA1_RS03745	0.398532	3.21418	0.0541479	0.087773	93	82	60	156	201	125	12.3866	11.082	8.27264	8.2178	8.91053	6.9176
RLTA1_RS03750	-0.413492	2.62966	0.0575607	0.0926584	40	38	34	104	162	136	5.32757	5.13557	4.68783	5.47853	7.18162	7.52635
RLTA1_RS03760	0.142145	5.9093	0.266814	0.346162	464	487	445	1133	1251	1014	61.7998	65.8164	61.3554	59.6844	55.4581	56.1156
RLTA1_RS03765	0.085762	6.66653	0.627797	0.702403	846	780	692	2036	2514	1385	112.678	105.414	95.4111	107.253	111.448	76.647
RLTA1_RS03775	-0.301042	6.64865	0.0764262	0.11843	708	615	663	2123	2934	1612	94.2979	83.1152	91.4127	111.836	130.067	89.2094
RLTA1_RS03780	0.574932	4.40257	2.76957e-05	9.81814e-05	182	185	198	317	423	286	24.2404	25.0021	27.2997	16.699	18.752	15.8275
RLTA1_RS03785	-0.865829	4.57133	1.2359e-05	4.6847e-05	126	120	118	533	857	427	16.7818	16.2176	16.2695	28.0775	37.9916	23.6305
RLTA1_RS03790	-0.0841516	4.59209	0.604659	0.681881	165	204	146	433	564	471	21.9762	27.5699	20.1301	22.8097	25.0027	26.0655
RLTA1_RS03820	0.193639	4.47254	0.18062	0.249514	164	193	167	363	512	364	21.843	26.0833	23.0255	19.1222	22.6975	20.1441
RLTA1_RS03830	-0.0836495	-0.0032893	1	1	2	5	11	7	25	20	0.266378	0.675733	1.51665	0.368747	1.10827	1.10682
RLTA1_RS03860	-0.589429	2.38039	0.00591308	0.0124123	24	31	31	110	128	110	3.19654	4.18954	4.2742	5.7946	5.67437	6.08749
RLTA1_RS03865	-0.0346971	5.58616	0.85449	0.889438	346	301	400	949	1253	718	46.0835	40.6791	55.1509	49.9916	55.5467	39.7347
RLTA1_RS03870	-0.955494	6.69835	2.50346e-07	1.32334e-06	569	435	551	2402	3724	2107	75.7846	58.7888	75.9704	126.533	165.089	116.603
RLTA1_RS03875	0.481963	5.91597	0.00322327	0.00724316	538	459	565	1006	959	1013	71.6558	62.0323	77.9007	52.9943	42.5134	56.0602
RLTA1_RS03880	0.0655093	6.22694	0.659432	0.728093	558	646	492	1325	1610	1412	74.3196	87.3047	67.8357	69.7986	71.3729	78.1412
RLTA1_RS03885	-0.479085	1.0094	0.258668	0.337352	14	10	9	30	36	56	1.86465	1.35147	1.2409	1.58035	1.59592	3.09909
RLTA1_RS03890	-0.731842	4.07248	1.18364e-06	5.50496e-06	97	86	89	378	503	341	12.9193	11.6226	12.2711	19.9124	22.2985	18.8712
RLTA1_RS03895	-0.952013	2.89707	0.000340517	0.000964384	31	47	27	143	193	207	4.12886	6.35189	3.72269	7.53298	8.55588	11.4555
RLTA1_RS03900	-1.38857	5.72931	8.42953e-19	1.91923e-17	214	226	199	1319	1974	1254	28.5025	30.5431	27.4376	69.4825	87.5093	69.3974
RLTA1_RS03905	0.331179	2.00489	0.153558	0.21727	30	37	31	65	75	69	3.99567	5.00042	4.2742	3.42408	3.32482	3.81852
RLTA1_RS03910	1.20495	1.52929	0.0020117	0.0047591	42	37	16	26	36	47	5.59394	5.00042	2.20604	1.36963	1.59592	2.60102
RLTA1_RS03915	0.955187	2.92741	7.3919e-06	2.92444e-05	98	67	65	95	119	104	13.0525	9.05482	8.96203	5.00443	5.27539	5.75544
RLTA1_RS03920	2.8513	4.50325	3.01002e-65	1.74757e-62	358	293	275	99	138	108	47.6817	39.598	37.9163	5.21514	6.11767	5.97681
RLTA1_RS03930	-0.716134	4.91764	1.1548e-06	5.38161e-06	168	167	163	737	896	581	22.3758	22.5695	22.474	38.8238	39.7206	32.153
RLTA1_RS03940	0.891217	3.36207	3.02548e-05	0.000106243	91	87	125	125	158	155	12.1202	11.7578	17.2347	6.58477	7.00429	8.57783
RLTA1_RS03945	-0.465134	7.15892	0.00494395	0.010582	924	857	872	3267	4289	2411	123.067	115.821	120.229	172.1	190.136	133.427
RLTA1_RS03955	-0.0332549	6.35931	0.800492	0.845773	581	608	605	1677	1770	1479	77.3829	82.1691	83.4158	88.3413	78.4658	81.8491
RLTA1_RS03960	0.189747	5.21606	0.271718	0.351217	265	358	254	661	718	677	35.2951	48.3825	35.0208	34.8203	31.8296	37.4657
RLTA1_RS03970	0.0225607	4.36697	0.877936	0.908044	170	134	154	379	481	356	22.6422	18.1096	21.2331	19.965	21.3232	19.7013
RLTA1_RS03975	0.606219	3.40493	0.0156509	0.0293829	84	125	78	194	145	161	11.1879	16.8933	10.7544	10.2196	6.42799	8.90987
RLTA1_RS03980	0.539223	2.80902	0.0222929	0.040133	63	73	50	113	156	79	8.39092	9.8657	6.89387	5.95264	6.91563	4.37192
RLTA1_RS03985	0.539571	3.50586	0.00794235	0.0160809	103	94	104	220	207	131	13.7185	12.7038	14.3392	11.5892	9.17651	7.24965
RLTA1_RS03990	0.620705	3.97105	0.000428791	0.00119064	157	142	127	267	302	180	20.9107	19.1908	17.5104	14.0651	13.388	9.96135
RLTA1_RS03995	0.745132	3.0414	0.000363588	0.00102101	69	71	93	138	136	100	9.19005	9.59541	12.8226	7.26959	6.02901	5.53408
RLTA1_RS04000	-0.199497	4.3515	0.215855	0.289148	135	156	125	371	456	451	17.9805	21.0829	17.2347	19.5436	20.2149	24.9587
RLTA1_RS04005	-0.113672	1.94317	0.687643	0.751853	29	24	25	71	70	84	3.86249	3.24352	3.44693	3.74015	3.10317	4.64863
RLTA1_RS04010	-0.181488	1.57397	0.704132	0.765283	29	7	22	37	61	77	3.86249	0.946026	3.0333	1.94909	2.70419	4.26124
RLTA1_RS04015	-0.305156	2.24287	0.20103	0.272167	29	29	31	92	129	77	3.86249	3.91925	4.2742	4.84639	5.7187	4.26124
RLTA1_RS04020	-0.0193141	2.91153	0.972528	0.979983	49	72	41	126	235	92	6.52627	9.73056	5.65297	6.63745	10.4178	5.09135
RLTA1_RS04025	0.127757	3.19095	0.593264	0.671639	60	76	73	153	251	120	7.99135	10.2711	10.065	8.05976	11.1271	6.6409
RLTA1_RS04030	-1.34833	1.08595	0.00668744	0.0138212	10	7	5	36	35	76	1.33189	0.946026	0.689387	1.89641	1.55158	4.2059
RLTA1_RS04035	-0.789277	3.9942	6.18988e-06	2.50144e-05	73	75	102	366	447	352	9.72281	10.136	14.0635	19.2802	19.8159	19.48
RLTA1_RS04040	1.83675	4.10786	3.63302e-27	1.72185e-25	216	209	197	122	170	174	28.7689	28.2456	27.1618	6.42674	7.53627	9.6293
RLTA1_RS04045	3.00747	5.76284	4.21318e-77	4.19332e-74	796	719	674	215	254	258	106.019	97.1704	92.9293	11.3258	11.2601	14.2779
RLTA1_RS04050	-0.639279	5.00524	0.000195286	0.000584683	172	208	168	763	978	577	22.9085	28.1105	23.1634	40.1935	43.3557	31.9316
RLTA1_RS04055	-0.632877	3.16788	0.000809472	0.00210826	48	46	55	218	237	168	6.39308	6.21674	7.58325	11.4838	10.5064	9.29726
RLTA1_RS04060	0.155481	4.978	0.398297	0.484113	268	233	234	566	815	420	35.6947	31.4892	32.2633	29.8159	36.1297	23.2431
RLTA1_RS04065	0.148798	3.37597	0.356581	0.441417	81	82	77	193	209	179	10.7883	11.082	10.6166	10.1669	9.26517	9.90601
RLTA1_RS04070	0.332724	5.87219	0.0255965	0.0452386	465	460	522	1115	1075	891	61.933	62.1674	71.972	58.7362	47.6558	49.3087
RLTA1_RS04075	-0.334096	3.64148	0.144962	0.206704	103	67	69	246	374	201	13.7185	9.05482	9.51354	12.9588	16.5798	11.1235
RLTA1_RS04080	0.133913	4.56503	0.315461	0.397929	185	179	183	459	481	398	24.64	24.1912	25.2316	24.1793	21.3232	22.0256
RLTA1_RS04085	0.120069	4.58185	0.370394	0.455393	193	176	182	461	524	381	25.7055	23.7858	25.0937	24.2846	23.2294	21.0849
RLTA1_RS04095	1.69235	4.59313	1.8534e-22	6.09086e-21	279	270	291	230	207	253	37.1598	36.4896	40.1223	12.116	9.17651	14.0012
RLTA1_RS04100	1.57841	2.35269	2.32129e-12	2.52694e-11	69	49	65	51	58	55	9.19005	6.62218	8.96203	2.68659	2.5712	3.04374
RLTA1_RS04105	0.964569	6.88129	1.01391e-05	3.89625e-05	1250	1024	1193	1987	1743	1058	166.486	138.39	164.488	104.672	77.2689	58.5506
RLTA1_RS04110	0.169824	3.52619	0.316076	0.398571	98	88	83	186	275	186	13.0525	11.8929	11.4438	9.79814	12.191	10.2934
RLTA1_RS04115	-0.228477	5.8129	0.0866999	0.132288	371	371	399	1194	1388	1023	49.4132	50.1394	55.0131	62.8978	61.5314	56.6137
RLTA1_RS04125	-0.574857	4.8115	6.79441e-05	0.000223708	185	151	156	596	727	643	24.64	20.4071	21.5089	31.3962	32.2286	35.5841
RLTA1_RS04130	-0.607836	3.88026	5.30603e-05	0.00017747	91	81	79	306	401	323	12.1202	10.9469	10.8923	16.1195	17.7767	17.8751
RLTA1_RS04135	-0.0136383	4.83251	0.945031	0.959632	219	188	218	536	740	439	29.1684	25.4076	30.0573	28.2355	32.8049	24.2946
RLTA1_RS04140	0.000266597	2.67293	1	1	45	41	52	123	137	111	5.99351	5.54101	7.16962	6.47942	6.07334	6.14283
RLTA1_RS04150	0.682692	1.66702	0.0103715	0.020389	36	26	26	38	56	53	4.79481	3.51381	3.58481	2.00177	2.48253	2.93306
RLTA1_RS04155	0.199489	0.910175	0.631602	0.70598	15	15	12	32	25	40	1.99784	2.0272	1.65453	1.6857	1.10827	2.21363
RLTA1_RS04160	-0.628486	0.802408	0.118743	0.174275	9	10	7	24	40	44	1.1987	1.35147	0.965141	1.26428	1.77324	2.435
RLTA1_RS04165	0.601773	5.44132	0.0260752	0.0459682	423	324	419	475	645	912	56.339	43.7875	57.7706	25.0221	28.5935	50.4708
RLTA1_RS04170	-0.226443	6.21749	0.124991	0.182178	544	498	473	1631	1925	1238	72.4549	67.303	65.216	85.9181	85.3371	68.5119
RLTA1_RS04175	-0.361438	2.98582	0.0648444	0.102675	53	50	45	143	188	179	7.05903	6.75733	6.20448	7.53298	8.33422	9.90601
RLTA1_RS04190	0.463545	7.11802	0.00141115	0.00346789	1206	1295	1073	2383	2719	1890	160.626	175.015	147.942	125.532	120.536	104.594
RLTA1_RS04195	-0.0270227	4.77708	0.852755	0.888119	192	203	203	563	561	507	25.5723	27.4348	27.9891	29.6578	24.8697	28.0578
RLTA1_RS04200	0.14341	2.68085	0.447288	0.533605	47	50	50	120	134	104	6.25989	6.75733	6.89387	6.32138	5.94035	5.75544
RLTA1_RS04205	0.61175	4.42621	1.14548e-05	4.36336e-05	207	180	194	300	428	300	27.5702	24.3264	26.7482	15.8035	18.9737	16.6022
RLTA1_RS04210	-0.695118	5.33715	4.64419e-06	1.93633e-05	230	220	225	795	1204	952	30.6335	29.7323	31.0224	41.8792	53.3745	52.6845
RLTA1_RS04215	-0.104933	6.98537	0.472372	0.557233	831	973	896	2221	3182	2443	110.68	131.498	123.538	116.998	141.061	135.198
RLTA1_RS04220	-0.199771	5.48498	0.220499	0.294689	330	302	287	964	1198	702	43.9524	40.8143	39.5708	50.7818	53.1085	38.8493
RLTA1_RS04225	-0.548399	4.68226	4.99338e-05	0.000168062	154	142	158	563	650	569	20.5111	19.1908	21.7846	29.6578	28.8151	31.4889
RLTA1_RS04230	0.545009	4.75196	0.000116137	0.000363327	263	238	212	418	465	425	35.0287	32.1649	29.23	22.0195	20.6139	23.5198
RLTA1_RS04235	0.156418	3.80123	0.41948	0.505469	108	113	103	206	277	294	14.3844	15.2716	14.2014	10.8517	12.2797	16.2702
RLTA1_RS04240	-0.278677	5.35365	0.0355652	0.0604087	284	266	263	839	1068	757	37.8257	35.949	36.2617	44.197	47.3455	41.893
RLTA1_RS04245	-0.0158249	5.24724	0.920291	0.940541	244	305	284	744	852	671	32.4982	41.2197	39.1572	39.1926	37.77	37.1337
RLTA1_RS04250	-0.345115	4.8038	0.0449778	0.0744324	197	168	174	570	830	465	26.2383	22.7046	23.9907	30.0266	36.7947	25.7335
RLTA1_RS04255	-0.386759	5.06593	0.00633832	0.0131779	240	206	191	737	865	641	31.9654	27.8402	26.3346	38.8238	38.3463	35.4735
RLTA1_RS04260	-0.847881	1.48914	0.018994	0.0349246	11	19	9	71	81	39	1.46508	2.56779	1.2409	3.74015	3.59081	2.15829
RLTA1_RS04265	-0.00735003	4.15293	0.976761	0.98368	128	150	112	317	385	349	17.0482	20.272	15.4423	16.699	17.0674	19.3139
RLTA1_RS04270	0.634676	2.61584	0.000720629	0.00190464	56	56	56	95	120	77	7.45859	7.56821	7.72113	5.00443	5.31972	4.26124
RLTA1_RS04275	0.152736	1.06262	0.667412	0.734923	16	10	20	25	50	37	2.13103	1.35147	2.75755	1.31695	2.21655	2.04761
RLTA1_RS04280	-0.77176	1.62493	0.00453551	0.0098042	17	13	15	61	79	67	2.26422	1.75691	2.06816	3.21337	3.50215	3.70783
RLTA1_RS04285	0.536745	3.90504	0.0011686	0.00292654	124	148	124	233	245	251	16.5155	20.0017	17.0968	12.274	10.8611	13.8905
RLTA1_RS04290	1.57674	5.86939	2.13012e-20	5.62143e-19	570	766	627	547	605	606	75.9178	103.522	86.4491	28.815	26.8202	33.5365
RLTA1_RS04300	0.274081	5.56423	0.0592802	0.0951186	411	390	348	866	1023	678	54.7407	52.7072	47.9813	45.6193	45.3506	37.5211
RLTA1_RS04305	0.982658	1.13666	0.000996188	0.00253393	29	21	17	25	37	29	3.86249	2.83808	2.34391	1.31695	1.64025	1.60488
RLTA1_RS04310	1.30197	1.46354	1.99226e-06	8.88614e-06	33	24	36	29	37	35	4.39524	3.24352	4.96358	1.52767	1.64025	1.93693
RLTA1_RS04315	0.406211	4.37568	0.0113821	0.0221949	153	205	168	322	444	308	20.3779	27.7051	23.1634	16.9624	19.683	17.045
RLTA1_RS04320	-0.675313	4.4275	5.86785e-06	2.38097e-05	119	131	109	452	650	450	15.8495	17.7042	15.0286	23.8105	28.8151	24.9034
RLTA1_RS04325	-0.797797	4.59648	3.24822e-06	1.39435e-05	114	122	146	649	670	472	15.1836	16.4879	20.1301	34.1881	29.7018	26.1209
RLTA1_RS04330	-0.309871	5.2212	0.0399506	0.0670689	245	253	234	778	1044	641	32.6313	34.1921	32.2633	40.9836	46.2815	35.4735
RLTA1_RS04335	-0.129887	5.13017	0.459273	0.544918	224	256	256	730	934	527	29.8344	34.5975	35.2966	38.4551	41.4051	29.1646
RLTA1_RS04340	1.18505	4.79378	3.88107e-11	3.64413e-10	244	340	284	320	343	356	32.4982	45.9498	39.1572	16.857	15.2055	19.7013
RLTA1_RS04345	2.16191	5.20427	1.26773e-39	1.66647e-37	413	505	450	287	267	262	55.0071	68.249	62.0448	15.1186	11.8364	14.4993
RLTA1_RS04350	2.37208	6.43915	3.23708e-46	6.44365e-44	1206	1058	1001	452	746	512	160.626	142.985	138.015	23.8105	33.0709	28.3345
RLTA1_RS04355	-0.491564	6.4591	0.0382857	0.0645227	552	566	495	1915	3092	1244	73.5204	76.493	68.2493	100.879	137.071	68.844
RLTA1_RS04360	-2.32344	4.55677	3.0631e-31	2.13406e-29	51	49	65	641	1009	604	6.79265	6.62218	8.96203	33.7667	44.73	33.4259
RLTA1_RS04370	-1.31256	2.22943	1.66224e-07	9.15482e-07	23	15	15	102	146	108	3.06335	2.0272	2.06816	5.37318	6.47232	5.97681
RLTA1_RS04375	-0.528851	3.51964	0.000936238	0.00239152	63	68	70	242	293	245	8.39092	9.18997	9.65141	12.7481	12.989	13.5585
RLTA1_RS04380	1.97799	4.91562	1.5595e-38	1.81084e-36	362	377	357	265	238	239	48.2145	50.9503	49.2222	13.9597	10.5508	13.2265
RLTA1_RS04385	0.342295	4.36487	0.130813	0.18916	140	208	163	406	451	238	18.6465	28.1105	22.474	21.3873	19.9933	13.1711
RLTA1_RS04390	0.104652	3.28944	0.551124	0.632843	67	74	81	187	196	171	8.92367	10.0008	11.1681	9.85082	8.68887	9.46328
RLTA1_RS04395	-0.612701	4.41213	7.16256e-06	2.84367e-05	123	120	122	512	574	418	16.3823	16.2176	16.821	26.9712	25.446	23.1325
RLTA1_RS04400	-0.0012518	3.81852	1	1	90	108	111	278	366	198	11.987	14.5958	15.3044	14.6445	16.2251	10.9575
RLTA1_RS04405	0.347084	5.69039	0.0495492	0.0810731	385	527	371	783	1132	814	51.2778	71.2223	51.1525	41.247	50.1827	45.0474
RLTA1_RS04410	0.254765	4.79179	0.0987804	0.148576	233	215	220	452	668	402	31.0331	29.0565	30.333	23.8105	29.6131	22.247
RLTA1_RS04420	0.505442	6.22705	4.28964e-05	0.000145856	658	668	626	1170	1383	1142	87.6385	90.2779	86.3112	61.6335	61.3097	63.1992
RLTA1_RS04425	-0.874076	3.04077	1.79352e-05	6.57371e-05	34	41	46	208	232	159	4.52843	5.54101	6.34236	10.9571	10.2848	8.79919
RLTA1_RS04430	-0.977041	5.73014	2.16098e-13	2.64133e-12	256	267	259	1242	1570	1327	34.0964	36.0841	35.7102	65.4263	69.5996	73.4373
RLTA1_RS04435	-0.348624	1.27003	0.448504	0.534781	16	14	13	37	32	74	2.13103	1.89205	1.79241	1.94909	1.41859	4.09522
RLTA1_RS04440	0.315134	0.814002	0.390559	0.476286	9	13	19	29	27	32	1.1987	1.75691	2.61967	1.52767	1.19694	1.77091
RLTA1_RS04445	0.522432	2.05458	0.0279785	0.0488783	34	36	39	59	69	75	4.52843	4.86528	5.37722	3.10801	3.05884	4.15056
RLTA1_RS04450	0.411001	3.40956	0.0957942	0.144427	93	91	86	171	144	220	12.3866	12.2983	11.8575	9.00797	6.38366	12.175
RLTA1_RS04455	0.188212	4.2073	0.246624	0.323888	140	156	139	331	447	259	18.6465	21.0829	19.165	17.4365	19.8159	14.3333
RLTA1_RS04460	-0.840813	1.44844	0.00719861	0.0147421	15	9	14	60	81	44	1.99784	1.21632	1.93028	3.16069	3.59081	2.435
RLTA1_RS04465	0.0186411	4.2715	0.897236	0.922663	144	154	130	347	481	316	19.1792	20.8126	17.9241	18.2793	21.3232	17.4877
RLTA1_RS04470	0.591476	4.73964	0.000653117	0.00174674	221	241	254	338	584	372	29.4348	32.5703	35.0208	17.8052	25.8893	20.5868
RLTA1_RS04475	0.421892	4.45523	0.00255668	0.00590595	196	179	184	337	478	315	26.1051	24.1912	25.3694	17.7526	21.1902	17.4324
RLTA1_RS04480	0.370686	2.89595	0.0622809	0.0991344	60	52	74	125	145	117	7.99135	7.02762	10.2029	6.58477	6.42799	6.47488
RLTA1_RS04485	0.948382	4.08232	1.22162e-09	9.58451e-09	161	188	155	235	235	228	21.4435	25.4076	21.371	12.3794	10.4178	12.6177
RLTA1_RS04490	-0.81559	3.7542	0.000503289	0.00137831	66	65	77	317	471	216	8.79048	8.78453	10.6166	16.699	20.8799	11.9536
RLTA1_RS04495	-0.663243	5.48474	0.00106264	0.00269116	262	240	257	1086	1490	712	34.8956	32.4352	35.4345	57.2085	66.0532	39.4027
RLTA1_RS04500	-0.699919	3.60792	0.00555649	0.0117487	81	45	72	284	389	204	10.7883	6.0816	9.92717	14.9606	17.2447	11.2895
RLTA1_RS04510	0.287153	-0.0278308	0.642826	0.715998	4	9	8	5	26	16	0.532757	1.21632	1.10302	0.263391	1.15261	0.885453
RLTA1_RS04515	-0.897939	3.19574	0.00023648	0.000694584	41	63	30	206	270	198	5.46076	8.51424	4.13632	10.8517	11.9694	10.9575
RLTA1_RS04520	-0.625902	2.64964	0.0807077	0.124345	24	47	32	97	132	192	3.19654	6.35189	4.41208	5.10978	5.85169	10.6254
RLTA1_RS04530	-0.312581	2.50349	0.199275	0.270107	39	31	37	106	113	135	5.19438	4.18954	5.10146	5.58389	5.0094	7.47101
RLTA1_RS04535	-0.42227	1.35908	0.220314	0.294498	12	16	16	36	57	65	1.59827	2.16235	2.20604	1.89641	2.52687	3.59715
RLTA1_RS04540	-0.357996	2.40747	0.2244	0.299099	43	32	23	79	132	126	5.72713	4.32469	3.17118	4.16158	5.85169	6.97294
RLTA1_RS04545	-0.937802	2.25464	9.4922e-05	0.000302664	26	25	15	107	134	100	3.46292	3.37867	2.06816	5.63657	5.94035	5.53408
RLTA1_RS04550	0.0604327	1.42754	0.884448	0.912881	19	23	16	45	39	63	2.53059	3.10837	2.20604	2.37052	1.72891	3.48647
RLTA1_RS04555	-0.465039	2.82184	0.126756	0.184326	51	47	28	120	144	196	6.79265	6.35189	3.86057	6.32138	6.38366	10.8468
RLTA1_RS04565	-0.0975591	3.04714	0.60621	0.683298	66	53	54	152	184	161	8.79048	7.16277	7.44538	8.00709	8.1569	8.90987
RLTA1_RS04590	-0.917355	3.6251	1.56953e-06	7.17044e-06	74	57	50	260	349	309	9.856	7.70336	6.89387	13.6963	15.4715	17.1003
RLTA1_RS04595	-0.237616	6.16508	0.0679631	0.106981	478	477	498	1531	1628	1432	63.6644	64.4649	68.6629	80.6503	72.1708	79.248
RLTA1_RS04600	-0.0664653	2.74969	0.828168	0.867516	48	48	46	91	131	173	6.39308	6.48704	6.34236	4.79372	5.80736	9.57396
RLTA1_RS04615	-1.08521	1.84629	0.000342903	0.000969957	13	12	20	79	80	96	1.73146	1.62176	2.75755	4.16158	3.54648	5.31272
RLTA1_RS04620	0.538079	3.28894	0.00314603	0.00708646	81	95	83	177	178	125	10.7883	12.8389	11.4438	9.32404	7.89091	6.9176
RLTA1_RS04625	-1.57478	1.01345	1.92471e-05	6.99868e-05	4	7	7	53	50	42	0.532757	0.946026	0.965141	2.79194	2.21655	2.32431
RLTA1_RS04640	0.108469	0.234119	0.841472	0.878151	6	12	6	18	25	17	0.799135	1.62176	0.827264	0.948207	1.10827	0.940794
RLTA1_RS04645	-0.322128	2.86323	0.216	0.289232	56	32	50	123	163	175	7.45859	4.32469	6.89387	6.47942	7.22595	9.68464
RLTA1_RS04650	-0.486629	2.41828	0.0505848	0.0825929	41	28	24	105	152	96	5.46076	3.78411	3.30906	5.53121	6.73831	5.31272
RLTA1_RS04655	-1.50045	1.38217	2.55637e-05	9.1241e-05	6	10	9	44	88	61	0.799135	1.35147	1.2409	2.31784	3.90113	3.37579
RLTA1_RS04660	-0.897418	5.94298	1.2087e-08	8.02767e-08	314	309	319	1724	1808	1204	41.8214	41.7603	43.9829	90.8172	80.1504	66.6303
RLTA1_RS04665	-1.52305	5.2798	6.29322e-06	2.54026e-05	142	115	176	1562	1242	568	18.9129	15.5419	24.2664	82.2833	55.0591	31.4336
RLTA1_RS04670	-2.45679	5.0087	4.08124e-12	4.28223e-11	73	61	77	1171	1564	469	9.72281	8.24394	10.6166	61.6862	69.3336	25.9548
RLTA1_RS04675	-1.20834	7.55925	0.00642285	0.0133457	910	742	861	6583	7915	1598	121.202	100.279	118.712	346.781	350.88	88.4346
RLTA1_RS04680	-0.943445	6.34892	0.0223411	0.0402094	434	388	403	2498	3339	709	57.8041	52.4369	55.5646	131.59	148.021	39.2366
RLTA1_RS04685	-1.93884	6.34125	3.9188e-07	2.0031e-06	285	215	233	2947	3840	988	37.9589	29.0565	32.1254	155.243	170.231	54.6767
RLTA1_RS04690	-1.49969	6.35118	2.70564e-07	1.42266e-06	320	322	292	2612	3472	1191	42.6205	43.5172	40.2602	137.595	153.917	65.9109
RLTA1_RS04695	-1.49326	7.28131	4.79636e-11	4.45828e-10	669	583	545	4240	6714	2949	89.1035	78.7905	75.1432	223.356	297.638	163.2
RLTA1_RS04700	-3.14828	6.7155	2.71348e-92	4.72621e-89	160	144	161	3749	3843	3445	21.3103	19.4611	22.1983	197.491	170.364	190.649
RLTA1_RS04705	-1.67126	4.3589	2.73383e-18	5.87858e-17	89	69	50	560	631	581	11.8538	9.32512	6.89387	29.4998	27.9728	32.153
RLTA1_RS04710	2.76644	7.66004	2.61935e-24	1.00269e-22	3257	2461	2160	1360	1049	691	433.797	332.596	297.815	71.6423	46.5032	38.2405
RLTA1_RS04715	-0.448247	4.76136	0.0010663	0.00269849	166	175	160	588	644	598	22.1094	23.6507	22.0604	30.9748	28.5491	33.0938
RLTA1_RS04720	-0.163933	5.82595	0.22772	0.302599	427	368	386	1211	1332	1016	56.8718	49.734	53.2207	63.7933	59.0489	56.2263
RLTA1_RS04725	0.352127	2.1712	0.244362	0.321524	22	41	48	78	79	76	2.93016	5.54101	6.61811	4.1089	3.50215	4.2059
RLTA1_RS04730	-0.322742	4.1184	0.0252633	0.0447064	110	116	110	332	462	341	14.6508	15.677	15.1665	17.4892	20.4809	18.8712
RLTA1_RS04735	-0.0491433	3.8011	0.77265	0.822565	105	108	87	269	298	265	13.9849	14.5958	11.9953	14.1704	13.2106	14.6653
RLTA1_RS04740	-0.222862	3.73067	0.384981	0.470285	97	64	105	286	378	184	12.9193	8.64938	14.4771	15.066	16.7571	10.1827
RLTA1_RS04745	-1.57382	5.75802	3.81093e-13	4.51267e-12	212	176	204	1645	2151	1022	28.2361	23.7858	28.127	86.6556	95.3559	56.5583
RLTA1_RS04755	1.95166	9.85673	2.21786e-20	5.83089e-19	8944	13451	10268	7589	8652	6515	1191.24	1817.86	1415.72	399.775	383.552	360.545
RLTA1_RS04760	2.0314	8.56276	5.57578e-21	1.57913e-19	3594	5513	4379	2441	3641	2837	478.682	745.063	603.765	128.587	161.409	157.002
RLTA1_RS04765	2.88806	9.14222	3.87284e-16	6.42431e-15	5661	9205	7219	2122	1989	3694	753.984	1244.02	995.337	111.783	88.1743	204.429
RLTA1_RS04770	0.477561	8.09513	0.195971	0.266406	2498	2068	2489	5673	6507	1785	332.707	279.483	343.177	298.843	288.462	98.7834
RLTA1_RS04775	0.584538	6.04752	0.0449667	0.0744316	627	494	642	1357	1297	546	83.5096	66.7624	88.5173	71.4843	57.4973	30.2161
RLTA1_RS04780	0.415901	6.51996	0.000808073	0.0021054	769	786	772	1531	1785	1380	102.422	106.225	106.441	80.6503	79.1308	76.3703
RLTA1_RS04785	0.546131	6.93906	4.19272e-05	0.000142839	1063	1158	1012	1859	2153	1922	141.58	156.5	139.532	97.9288	95.4446	106.365
RLTA1_RS04790	0.66951	3.56176	0.0022025	0.00514582	99	132	95	133	236	185	13.1857	17.8394	13.0983	7.0062	10.4621	10.2381
RLTA1_RS04795	0.286698	5.72887	0.130631	0.188936	434	482	377	1000	1226	656	57.8041	65.1407	51.9798	52.6782	54.3498	36.3036
RLTA1_RS04800	-0.905576	6.28707	1.75637e-08	1.13829e-07	380	430	384	2030	2533	1510	50.6119	58.113	52.9449	106.937	112.29	83.5646
RLTA1_RS04805	0.00131824	4.58769	1	1	188	173	169	443	541	440	25.0396	23.3804	23.3013	23.3364	23.9831	24.35
RLTA1_RS04810	0.775264	6.85823	7.55147e-07	3.66118e-06	1073	1161	1021	1909	1858	1346	142.912	156.905	140.773	100.563	82.367	74.4887
RLTA1_RS04815	-0.322586	4.82739	0.213589	0.286499	190	190	173	862	562	421	25.3059	25.6779	23.8528	45.4086	24.914	23.2985
RLTA1_RS04820	0.110307	4.89459	0.536678	0.619149	222	223	237	664	531	490	29.568	30.1377	32.6769	34.9783	23.5397	27.117
RLTA1_RS04825	0.434288	4.91255	0.00284436	0.00650367	260	282	228	520	595	421	34.6292	38.1113	31.436	27.3927	26.3769	23.2985
RLTA1_RS04830	-0.410108	5.08475	0.00683908	0.0140887	213	240	186	795	798	681	28.3693	32.4352	25.6452	41.8792	35.3761	37.6871
RLTA1_RS04835	-0.0921109	4.53722	0.509302	0.592653	170	171	153	417	531	466	22.6422	23.1101	21.0952	21.9668	23.5397	25.7888
RLTA1_RS04840	1.00028	5.63412	1.31628e-11	1.2971e-10	522	477	481	627	658	687	69.5247	64.4649	66.319	33.0292	29.1698	38.0191
RLTA1_RS04845	-0.79576	3.24835	0.000271639	0.000787889	39	49	58	252	256	176	5.19438	6.62218	7.99689	13.2749	11.3487	9.73998
RLTA1_RS04850	-0.049013	3.27944	0.811991	0.85494	71	77	60	162	240	179	9.45643	10.4063	8.27264	8.53387	10.6394	9.90601
RLTA1_RS04855	0.203863	3.85832	0.241706	0.31845	115	117	111	205	321	276	15.3168	15.8122	15.3044	10.799	14.2302	15.2741
RLTA1_RS04860	0.349677	5.48822	0.00794594	0.0160835	383	370	363	795	822	728	51.0114	50.0042	50.0495	41.8792	36.4401	40.2881
RLTA1_RS04865	-0.620988	4.04345	1.55414e-05	5.76554e-05	89	92	99	365	452	344	11.8538	12.4335	13.6499	19.2275	20.0376	19.0372
RLTA1_RS04870	0.619545	1.83777	0.0537356	0.0872265	32	43	22	55	81	36	4.26205	5.8113	3.0333	2.8973	3.59081	1.99227
RLTA1_RS04875	0.283309	4.40862	0.0277755	0.0485845	172	177	168	354	463	330	22.9085	23.9209	23.1634	18.6481	20.5252	18.2625
RLTA1_RS04880	-0.263364	3.66524	0.113095	0.167224	85	80	85	232	296	277	11.3211	10.8117	11.7196	12.2213	13.122	15.3294
RLTA1_RS04885	0.365108	3.13007	0.289892	0.370719	69	86	64	88	148	214	9.19005	11.6226	8.82415	4.63568	6.56098	11.8429
RLTA1_RS04890	0.420743	5.04971	0.124667	0.18182	287	292	264	392	498	769	38.2253	39.4628	36.3996	20.6499	22.0768	42.5571
RLTA1_RS04895	-0.898891	4.3531	0.000353471	0.000996021	100	96	111	516	381	607	13.3189	12.9741	15.3044	27.1819	16.8901	33.5919
RLTA1_RS04905	-0.122401	4.14455	0.439201	0.525488	143	110	118	336	384	361	19.0461	14.8661	16.2695	17.6999	17.0231	19.978
RLTA1_RS04910	0.0136415	4.55243	0.941463	0.956985	176	161	182	448	472	455	23.4413	21.7586	25.0937	23.5998	20.9242	25.1801
[truncated: 6,036 more rows]

## Sheet: limma
locus_tag	logFC	AveExpr	P,Value	adj,P,Val	C5_1_raw counts	C5_2_raw counts	C5_3_raw counts	C7_1_raw counts	C7_2_raw counts	C7_3_raw counts	C5_1_normalized counts	C5_2_normalized counts	C5_3_normalized counts	C7_1_normalized counts	C7_2_normalized counts	C7_3_normalized counts
[truncated: 6,967 more rows]

[truncated: 1 more sheets: NOISeq]
