# Supplementary material for: Transcriptomic Response of Rhizobium leguminosarum to Acidic Stress and Nutrient Limitation Is Versatile and Substantially Influenced by Extrachromosomal Gene Pool
Source: Int J Mol Sci. 2024 Oct 31;25(21):11734. doi: 10.3390/ijms252111734 (PMC11547076; doi:10.3390/ijms252111734)
Supplement: Supplementary file 1 [file ijms-25-11734-s001.zip › Supplementary table S5. Summary of differential gene expression analyses for the M5vM7 experimental variant.xlsx]

## Sheet: DESeq2
Gene_id	baseMean	log2FoldChange	lfcSE	stat	pvalue	padj	M5_1_raw counts	M5_2_raw counts	M5_3_raw counts	M7_1_raw counts	M7_2_raw counts	M7_3_raw counts	M5_1_normalized counts	M5_2_normalized counts	M5_3_normalized counts	M7_1_normalized counts	M7_2_normalized counts	M7_3_normalized counts
RLTA1_RS00005	6499.48	-1.30099	0.116762	-11.1423	7.80795e-29	2.40423e-27	3656	4537	3961	9948	7641	8374	3908.8	3671.3	3678.36	9976.65	8125.6	9636.19
RLTA1_RS00010	433.568	0.206815	0.137836	1.50045	0.133498	0.200262	452	613	446	376	395	357	483.254	496.035	414.175	377.083	420.051	410.809
RLTA1_RS00015	920.298	0.431327	0.131898	3.27014	0.00107493	0.00273208	1023	1325	1081	699	702	786	1093.74	1072.18	1003.86	701.013	746.521	904.471
RLTA1_RS00020	956.201	-0.578457	0.12953	-4.46583	7.97595e-06	3.01328e-05	729	940	819	1015	1043	1138	779.408	760.641	760.559	1017.92	1109.15	1309.53
RLTA1_RS00025	384.302	-0.0766465	0.134789	-0.568639	0.569601	0.657792	368	442	400	390	351	364	393.446	357.663	371.457	391.123	373.261	418.865
RLTA1_RS00030	1336.34	-0.0174137	0.11137	-0.156359	0.87575	0.909604	1180	1649	1495	1349	1216	1206	1261.59	1334.36	1388.32	1352.89	1293.12	1387.78
RLTA1_RS00035	550.515	0.0612831	0.131264	0.466871	0.640592	0.718143	549	685	587	480	519	507	586.962	554.297	545.114	481.383	551.915	583.419
RLTA1_RS00040	3713.2	0.239539	0.143447	1.66989	0.0949418	0.149683	3513	4570	4963	3379	3725	2491	3755.91	3698.01	4608.86	3388.73	3961.24	2866.46
RLTA1_RS00045	2946.53	-0.211523	0.121611	-1.73934	0.0819752	0.131747	2378	3257	3246	2917	3269	2681	2542.43	2635.54	3014.38	2925.4	3476.32	3085.1
RLTA1_RS00050	2879.56	0.68616	0.110071	6.23377	4.55339e-10	3.12572e-09	3117	4528	3939	2269	1939	1986	3332.53	3664.02	3657.93	2275.54	2061.97	2285.34
RLTA1_RS00055	1816.48	0.0508826	0.126021	0.403762	0.686388	0.754056	1566	2391	2085	1841	1820	1366	1674.28	1934.78	1936.22	1846.3	1935.43	1571.89
RLTA1_RS00060	861.67	1.37825	0.134072	10.28	8.67534e-25	2.21142e-23	1165	1480	1391	532	468	351	1245.56	1197.6	1291.74	533.532	497.681	403.905
RLTA1_RS00065	10685.1	0.634277	0.127387	4.97913	6.38702e-07	2.85651e-06	11991	16217	14051	8685	8871	6062	12820.1	13122.7	13048.4	8710.02	9433.6	6975.71
RLTA1_RS00070	3706.39	-0.536897	0.112304	-4.78073	1.74656e-06	7.27368e-06	2628	4008	3252	4664	4070	3615	2809.72	3243.24	3019.95	4677.43	4328.12	4159.88
RLTA1_RS00075	576.953	-1.02456	0.136534	-7.50408	6.18597e-14	6.48316e-13	325	471	443	755	664	746	347.473	381.129	411.389	757.175	706.111	858.442
RLTA1_RS00080	2101.29	0.711028	0.112173	6.33865	2.31788e-10	1.65948e-09	2311	3123	3046	1573	1555	1347	2470.8	2527.11	2828.65	1577.53	1653.62	1550.03
RLTA1_RS00085	393.427	0.0156837	0.132512	0.118357	0.905785	0.932173	359	493	435	394	386	320	383.824	398.932	403.96	395.135	410.48	368.233
RLTA1_RS00090	1804.96	-0.078653	0.111961	-0.702501	0.482366	0.576456	1682	2035	1963	1918	1638	1648	1798.3	1646.71	1822.93	1923.52	1741.88	1896.4
RLTA1_RS00095	1495.24	-0.37697	0.118212	-3.18893	0.001428	0.00353521	1296	1522	1385	1537	1625	1563	1385.61	1231.59	1286.17	1541.43	1728.06	1798.59
RLTA1_RS00100	515.041	0.455127	0.142197	3.20069	0.00137099	0.00341595	557	669	701	485	407	333	595.515	541.35	650.979	486.397	432.812	383.192
RLTA1_RS00105	338.542	0.548838	0.146702	3.74117	0.000183162	0.000542393	401	478	422	286	281	207	428.728	386.794	391.888	286.824	298.821	238.2
RLTA1_RS00110	594.135	-0.649013	0.126275	-5.13967	2.75222e-07	1.29148e-06	416	545	541	746	654	637	444.765	441.01	502.396	748.149	695.477	733.013
RLTA1_RS00115	1421.53	-0.795635	0.11628	-6.84243	7.78626e-12	6.63214e-11	876	1318	1199	1800	1714	1551	936.573	1066.52	1113.44	1805.18	1822.7	1784.78
RLTA1_RS00120	4365.11	0.441481	0.119044	3.70856	0.000208444	0.000609992	4148	6653	5669	3762	3648	3003	4434.82	5383.56	5264.48	3772.84	3879.36	3455.63
RLTA1_RS00125	885.732	-0.231062	0.118594	-1.94834	0.051374	0.0876254	809	929	893	967	910	809	864.94	751.739	829.279	969.785	967.713	930.938
RLTA1_RS00130	1305.93	0.949219	0.120897	7.85146	4.11236e-15	4.80166e-14	1664	2116	1800	902	916	690	1779.06	1712.25	1671.56	904.598	974.093	794.002
RLTA1_RS00135	71.6931	-0.826614	0.252997	-3.26729	0.00108584	0.00275779	44	82	44	75	87	94	47.0425	66.3538	40.8603	75.216	92.5176	108.168
RLTA1_RS00140	105.63	0.166652	0.198632	0.838999	0.40147	0.499344	96	149	120	88	102	89	102.638	120.57	111.437	88.2535	108.469	102.415
RLTA1_RS00145	651.744	0.744144	0.137237	5.42231	5.88344e-08	3.03506e-07	662	1070	941	476	428	461	707.775	865.836	873.854	477.371	455.144	530.485
RLTA1_RS00150	1363.1	0.670953	0.11416	5.8773	4.17017e-09	2.5039e-08	1569	2050	1816	979	972	991	1677.49	1658.84	1686.42	981.82	1033.64	1140.37
RLTA1_RS00155	51.5029	0.164221	0.278893	0.588833	0.555973	0.644407	54	71	52	63	32	42	57.7339	57.4526	48.2895	63.1815	34.0295	48.3305
RLTA1_RS00160	849.736	0.22525	0.133401	1.68852	0.091312	0.144648	853	1164	962	795	628	770	911.982	941.9	893.355	797.29	667.828	886.06
RLTA1_RS00165	2448.76	0.0666318	0.118391	0.562813	0.573562	0.661159	2358	2854	2892	2183	2426	2092	2521.05	2309.43	2685.64	2189.29	2579.86	2407.32
RLTA1_RS00170	166.3	0.658659	0.176437	3.73311	0.000189128	0.000559108	209	238	210	113	137	111	223.452	192.588	195.015	113.325	145.689	127.731
RLTA1_RS00175	1552.61	-0.541959	0.114452	-4.73526	2.18779e-06	8.99814e-06	1191	1631	1292	1783	1866	1521	1273.35	1319.79	1199.81	1788.14	1984.34	1750.26
RLTA1_RS00180	1014.41	1.62913	0.14662	11.1112	1.10629e-28	3.36187e-27	1497	1893	1581	505	551	342	1600.51	1531.8	1468.19	506.455	585.945	393.549
RLTA1_RS00185	138.705	1.04032	0.184358	5.64293	1.67179e-08	9.22597e-08	189	218	196	93	91	71	202.069	176.404	182.014	93.2679	96.7713	81.7016
RLTA1_RS00190	644.731	0.389481	0.12152	3.20507	0.00135029	0.00337376	679	918	780	523	527	513	725.951	742.838	724.342	524.506	560.423	590.323
RLTA1_RS00195	989.16	-0.253079	0.11613	-2.17927	0.0293119	0.0535274	807	1085	1041	1042	1007	966	862.801	877.973	966.718	1045	1070.86	1111.6
RLTA1_RS00205	84.026	0.313528	0.220448	1.42223	0.15496	0.227744	90	103	108	88	63	60	96.2232	83.3468	100.294	88.2535	66.9955	69.0436
RLTA1_RS00210	270.428	0.321281	0.157484	2.04008	0.0413421	0.0725781	261	397	323	203	240	229	279.047	321.249	299.952	203.585	255.221	263.516
RLTA1_RS00215	807.532	0.368913	0.116005	3.18014	0.00147206	0.00363136	865	1155	938	685	676	616	924.812	934.617	871.068	686.973	718.872	708.848
RLTA1_RS00220	2672.31	-1.09602	0.113795	-9.63151	5.8856e-22	1.21537e-20	1653	2192	1690	3728	3577	2938	1767.3	1773.75	1569.41	3738.74	3803.85	3380.84
RLTA1_RS00225	1051.65	0.300736	0.121609	2.47297	0.0133995	0.0266268	1109	1326	1319	964	936	751	1185.68	1072.99	1224.88	966.777	995.362	864.196
RLTA1_RS00230	901.041	0.513507	0.116232	4.41793	9.96514e-06	3.71836e-05	1023	1245	1161	707	711	662	1093.74	1007.44	1078.16	709.036	756.092	761.781
RLTA1_RS00235	1324.77	0.0707308	0.123337	0.573475	0.566323	0.654549	1288	1750	1377	1263	1355	1016	1377.06	1416.09	1278.74	1266.64	1440.93	1169.14
RLTA1_RS00240	1878.55	0.108358	0.127778	0.848016	0.396429	0.494577	1837	2290	2187	1815	1923	1354	1964.02	1853.05	2030.94	1820.23	2044.96	1558.08
RLTA1_RS00245	2009.4	0.449983	0.108595	4.14366	3.418e-05	0.000115746	2148	2757	2620	1618	1604	1536	2296.53	2230.94	2433.05	1622.66	1705.73	1767.52
RLTA1_RS00250	94.1916	1.49789	0.239436	6.25588	3.95277e-10	2.74524e-09	127	174	152	47	64	28	135.782	140.799	141.154	47.1354	68.0589	32.2204
RLTA1_RS00255	14740.7	-1.92902	0.119008	-16.2092	4.34442e-59	3.73245e-57	5825	7588	6491	23745	24410	17621	6227.78	6140.15	6027.83	23813.4	25958.1	20277
RLTA1_RS00260	1290.87	0.346683	0.117347	2.95433	0.00313344	0.00721086	1448	1664	1553	1143	1123	928	1548.12	1346.5	1442.18	1146.29	1194.22	1067.87
RLTA1_RS00265	498.968	0.46601	0.142615	3.2676	0.00108462	0.00275572	557	640	671	397	361	413	595.515	517.883	623.12	398.144	383.895	475.25
RLTA1_RS00270	501.512	0.164182	0.143663	1.14283	0.253111	0.343623	471	665	590	501	370	455	503.568	538.113	547.9	502.443	393.466	523.581
RLTA1_RS00275	806.546	0.279265	0.125814	2.21967	0.0264413	0.0487818	782	1171	936	797	640	614	836.073	947.564	869.211	799.296	680.589	706.546
RLTA1_RS00280	699.617	-0.130471	0.148453	-0.878869	0.379472	0.477791	633	819	715	700	570	770	676.77	662.728	663.98	702.016	606.15	886.06
RLTA1_RS00285	431.118	1.18032	0.144519	8.16717	3.15703e-16	4.09884e-15	544	698	699	286	260	198	581.616	564.816	649.122	286.824	276.489	227.844
RLTA1_RS00290	167.349	0.857101	0.183116	4.68064	2.85982e-06	1.15639e-05	242	242	208	123	112	99	258.734	195.824	193.158	123.354	119.103	113.922
RLTA1_RS00295	631.457	-0.731814	0.130261	-5.61805	1.93123e-08	1.0549e-07	488	546	497	757	800	655	521.744	441.819	461.536	759.18	850.736	753.726
RLTA1_RS00300	899.255	-0.651005	0.128968	-5.04778	4.46972e-07	2.03432e-06	634	865	776	1000	979	1089	677.839	699.951	720.628	1002.88	1041.09	1253.14
RLTA1_RS00305	381.385	0.730183	0.142779	5.11408	3.15268e-07	1.46949e-06	407	603	543	307	242	257	435.143	487.943	504.254	307.884	257.348	295.737
RLTA1_RS00310	167.686	0.780461	0.173791	4.49079	7.09603e-06	2.70582e-05	191	265	234	138	100	109	204.207	214.436	217.303	138.397	106.342	125.429
RLTA1_RS00315	919.52	0.652592	0.119362	5.46732	4.56897e-08	2.39785e-07	1072	1404	1173	651	696	654	1146.13	1136.11	1089.3	652.875	740.141	752.575
RLTA1_RS00320	1679.15	0.419082	0.119917	3.49477	0.000474473	0.00129739	1838	2320	2070	1418	1505	1119	1965.09	1877.33	1922.29	1422.08	1600.45	1287.66
RLTA1_RS00325	461.948	-1.04839	0.162917	-6.43513	1.23366e-10	9.10396e-10	282	394	304	559	500	675	301.499	318.822	282.308	560.61	531.71	776.741
RLTA1_RS00330	1315.51	-1.03323	0.180302	-5.73053	1.00117e-08	5.75324e-08	816	987	990	1397	1403	2094	872.424	798.673	919.357	1401.02	1491.98	2409.62
RLTA1_RS00335	356.618	0.799321	0.151689	5.26946	1.36827e-07	6.73392e-07	429	513	522	246	218	263	458.664	415.116	484.752	246.709	231.826	302.641
RLTA1_RS00340	596.786	-0.733198	0.137119	-5.34717	8.93409e-08	4.50198e-07	409	565	485	706	808	581	437.281	457.194	450.392	708.034	859.244	668.572
RLTA1_RS00345	233.189	-0.208433	0.155108	-1.34379	0.179017	0.257445	212	248	239	237	223	239	226.659	200.68	221.946	237.683	237.143	275.024
RLTA1_RS00350	450.837	-0.554245	0.132607	-4.17961	2.9201e-05	0.000100103	316	455	419	504	517	482	337.85	368.182	389.102	505.452	549.788	554.65
RLTA1_RS00355	956.301	-0.469121	0.115056	-4.07732	4.55586e-05	0.000151176	730	998	881	1058	1105	952	780.477	807.574	818.135	1061.05	1175.08	1095.49
RLTA1_RS00360	936.492	0.3408	0.130292	2.61566	0.00890557	0.0185273	956	1242	1199	881	831	618	1022.1	1005.02	1113.44	883.538	883.702	711.149
RLTA1_RS00365	122.888	-1.27411	0.219231	-5.8117	6.18403e-09	3.62855e-08	65	110	61	165	198	127	69.4945	89.0111	56.6473	165.475	210.557	146.142
RLTA1_RS00370	833.462	0.0274423	0.121507	0.225849	0.821319	0.868758	798	1083	855	775	760	775	853.179	876.355	793.99	777.232	808.2	891.813
RLTA1_RS00375	68.2072	0.235329	0.242791	0.969268	0.332412	0.429893	56	96	90	74	53	50	59.8722	77.6824	83.5779	74.2132	56.3613	57.5363
RLTA1_RS00380	812.571	-0.549521	0.126702	-4.3371	1.44373e-05	5.21647e-05	616	887	648	927	871	905	658.594	717.753	601.761	929.67	926.239	1041.41
RLTA1_RS00385	57.5157	0.460731	0.289287	1.59264	0.11124	0.170957	73	87	55	30	48	56	78.0477	70.3997	51.0754	30.0864	51.0442	64.4407
RLTA1_RS00390	78.9595	1.03124	0.236676	4.35718	1.31749e-05	4.7877e-05	91	160	98	50	53	43	97.2924	129.471	91.0071	50.144	56.3613	49.4813
RLTA1_RS00395	937.076	1.693	0.143897	11.7653	5.89242e-32	2.15818e-30	1337	1900	1430	525	354	369	1429.45	1537.47	1327.96	526.512	376.451	424.618
RLTA1_RS00400	315.727	0.901889	0.148254	6.08339	1.17671e-09	7.5597e-09	402	460	466	239	199	181	429.797	372.228	432.748	239.688	211.621	208.282
RLTA1_RS00405	3721.22	0.54617	0.103926	5.25538	1.47718e-07	7.2138e-07	4112	5408	4824	2996	3001	2502	4396.33	4376.11	4479.78	3004.63	3191.32	2879.12
RLTA1_RS00410	287.506	-0.346267	0.155552	-2.22605	0.026011	0.0480772	220	322	284	373	277	258	235.212	260.56	263.735	374.074	294.567	296.888
RLTA1_RS00415	10343.9	-0.330633	0.129147	-2.56013	0.0104633	0.0213969	8323	12726	8932	12546	11220	8741	8898.51	10297.8	8294.65	12582.1	11931.6	10058.5
RLTA1_RS00420	1682.7	-0.289535	0.143795	-2.01353	0.0440585	0.0766317	1418	1824	1670	1850	1402	1918	1516.05	1475.97	1550.84	1855.33	1490.92	2207.09
RLTA1_RS00425	871.346	0.787039	0.129168	6.09315	1.10708e-09	7.15692e-09	937	1485	1190	583	606	600	1001.79	1201.65	1105.09	584.679	644.433	690.436
RLTA1_RS00430	16.455	1.1169	0.473852	2.35706	0.0184201	0.0352933	20	26	27	5	16	8	21.3829	21.039	25.0734	5.0144	17.0147	9.20581
RLTA1_RS00435	50.0333	-0.370658	0.263815	-1.40499	0.160023	0.23395	34	58	51	60	52	47	36.351	46.9331	47.3608	60.1728	55.2979	54.0842
RLTA1_RS00445	10.15	-0.61407	0.592943	-1.03563	0.300374	0.396266	3	14	10	11	18	6	3.20744	11.3287	9.28644	11.0317	19.1416	6.90436
RLTA1_RS00450	91.3277	-0.272084	0.206894	-1.31509	0.18848	0.269052	82	91	94	96	99	85	87.67	73.6365	87.2925	96.2765	105.279	97.8118
RLTA1_RS00455	60.3245	-0.0156585	0.253189	-0.061845	0.950686	0.966519	64	68	61	47	65	57	68.4254	55.0251	56.6473	47.1354	69.1223	65.5914
RLTA1_RS00460	54.8117	-1.18818	0.272227	-4.36467	1.27316e-05	4.65333e-05	36	42	30	60	75	77	38.4893	33.9861	27.8593	60.1728	79.7565	88.606
RLTA1_RS00465	82.3646	0.359891	0.219741	1.6378	0.101464	0.158139	92	103	104	76	74	53	98.3615	83.3468	96.5789	76.2189	78.6931	60.9885
RLTA1_RS00470	196.667	0.178591	0.164911	1.08295	0.278829	0.37279	216	228	228	176	184	157	230.936	184.496	211.731	176.507	195.669	180.664
RLTA1_RS00475	160.355	1.03032	0.190794	5.40017	6.65765e-08	3.41419e-07	236	214	238	101	102	92	252.319	173.167	221.017	101.291	108.469	105.867
RLTA1_RS00480	1537.32	-0.49729	0.136526	-3.64246	0.000270048	0.000771138	1314	1587	1224	1730	1945	1386	1404.86	1284.19	1136.66	1734.98	2068.35	1594.91
RLTA1_RS00485	63.8436	-0.527969	0.242804	-2.17447	0.0296698	0.0541353	43	61	66	67	74	70	45.9733	49.3607	61.2905	67.193	78.6931	80.5509
RLTA1_RS00490	54.4744	-1.18015	0.2613	-4.51644	6.28887e-06	2.41525e-05	29	47	33	74	67	71	31.0053	38.032	30.6452	74.2132	71.2492	81.7016
RLTA1_RS00495	48.9238	-0.681789	0.299019	-2.28008	0.0226027	0.0424269	27	59	38	53	44	71	28.867	47.7423	35.2885	53.1527	46.7905	81.7016
RLTA1_RS00500	745.661	-0.160899	0.150423	-1.06965	0.284778	0.37965	565	1027	728	868	648	698	604.068	831.04	676.053	870.5	689.096	803.207
RLTA1_RS00505	1533.43	-0.585468	0.125031	-4.6826	2.83256e-06	1.14603e-05	1038	1564	1403	1830	1567	1756	1109.77	1265.58	1302.89	1835.27	1666.38	2020.68
RLTA1_RS00510	331.272	0.150457	0.141242	1.06524	0.286765	0.381933	298	439	400	330	286	267	318.606	355.235	371.457	330.951	304.138	307.244
RLTA1_RS00515	2442.1	-0.00741213	0.141684	-0.0523145	0.958278	0.971683	2147	2848	2916	2472	2673	1758	2295.46	2304.58	2707.93	2479.12	2842.52	2022.98
RLTA1_RS00520	27.1899	0.336068	0.354635	0.947644	0.343311	0.440956	31	33	34	30	24	14	33.1436	26.7033	31.5739	30.0864	25.5221	16.1102
RLTA1_RS00525	335.799	0.252211	0.137137	1.83912	0.0658977	0.108901	333	454	400	287	299	273	356.026	367.373	371.457	287.827	317.963	314.148
RLTA1_RS00530	348.034	0.434041	0.150172	2.89029	0.00384882	0.00866941	376	510	414	252	277	297	401.999	412.688	384.459	252.726	294.567	341.766
RLTA1_RS00535	385.446	0.833087	0.140589	5.92569	3.10986e-09	1.89174e-08	455	590	557	252	290	235	486.462	477.423	517.255	252.726	308.392	270.421
RLTA1_RS00540	724.132	-0.076987	0.117732	-0.653919	0.513164	0.607022	654	862	773	734	733	621	699.222	697.524	717.842	736.114	779.487	714.601
RLTA1_RS00545	146.798	-0.478135	0.176494	-2.70907	0.00674729	0.0144653	120	144	133	177	144	158	128.298	116.524	123.51	177.51	153.133	181.815
RLTA1_RS00550	191.823	0.02398	0.161887	0.148128	0.882242	0.914435	184	244	200	172	180	180	196.723	197.443	185.729	172.495	191.416	207.131
RLTA1_RS00555	1000.41	1.35922	0.154568	8.79368	1.44738e-18	2.31017e-17	1160	1812	1736	491	641	443	1240.21	1466.26	1612.13	492.414	681.652	509.772
RLTA1_RS00560	503.042	1.96068	0.205632	9.53489	1.50047e-21	3.02661e-20	490	1223	956	237	190	154	523.882	989.642	887.783	237.683	202.05	177.212
RLTA1_RS00565	129.023	0.859004	0.212397	4.04434	5.24716e-05	0.00017224	116	232	201	100	73	85	124.021	187.733	186.657	100.288	77.6297	97.8118
RLTA1_RS00570	71.919	0.0160708	0.222921	0.0720919	0.942529	0.960612	68	90	77	73	69	59	72.702	72.8273	71.5056	73.2103	73.376	67.8929
RLTA1_RS00575	186.299	0.363178	0.16254	2.23439	0.0254572	0.0471788	184	274	226	160	146	151	196.723	221.719	209.873	160.461	155.259	173.76
RLTA1_RS00585	113.616	1.08019	0.232647	4.64306	3.4328e-06	1.3745e-05	142	231	134	93	68	46	151.819	186.923	124.438	93.2679	72.3126	52.9334
RLTA1_RS00590	119.327	-0.482186	0.186893	-2.58001	0.00987969	0.020335	95	130	99	146	127	118	101.569	105.195	91.9357	146.421	135.054	135.786
RLTA1_RS00595	56.0972	0.330333	0.254751	1.29669	0.194738	0.276568	60	87	57	54	46	40	64.1488	70.3997	52.9327	54.1555	48.9173	46.0291
RLTA1_RS00600	234.046	0.0173311	0.153731	0.112736	0.91024	0.935651	201	314	255	243	208	203	214.899	254.086	236.804	243.7	221.191	233.598
RLTA1_RS00605	281.443	0.172533	0.159079	1.08457	0.278112	0.372117	252	433	295	270	231	242	269.425	350.38	273.95	270.778	245.65	278.476
RLTA1_RS00610	78.4403	-0.345743	0.225788	-1.53127	0.125701	0.190537	67	77	79	72	91	82	71.6328	62.3078	73.3629	72.2074	96.7713	94.3596
RLTA1_RS00615	116.343	0.41232	0.219012	1.88263	0.0597501	0.1	156	140	128	78	106	94	166.787	113.287	118.866	78.2247	112.723	108.168
RLTA1_RS00620	318.367	-0.571668	0.148053	-3.86123	0.000112818	0.000346929	210	319	307	400	340	330	224.521	258.132	285.094	401.152	361.563	379.74
RLTA1_RS00625	580.773	-0.728035	0.127187	-5.72412	1.03974e-08	5.93562e-08	401	519	499	773	642	621	428.728	419.971	463.393	775.227	682.716	714.601
RLTA1_RS00630	619.668	-0.489667	0.141897	-3.45086	0.0005588	0.00150724	477	650	549	676	599	745	509.983	525.975	509.825	677.947	636.989	857.291
RLTA1_RS00635	8736.81	-0.257707	0.100368	-2.56763	0.0102397	0.0209892	7567	9984	8299	9853	8899	7995	8090.23	8078.97	7706.81	9881.38	9463.38	9200.06
RLTA1_RS00640	2408.5	0.013772	0.11129	0.123749	0.901514	0.928691	2337	2883	2615	2194	2306	2206	2498.6	2332.9	2428.4	2200.32	2452.25	2538.5
RLTA1_RS00645	1871.27	0.0288401	0.106294	0.271324	0.786142	0.840492	1818	2223	2076	1826	1741	1629	1943.71	1798.83	1927.86	1831.26	1851.41	1874.53
RLTA1_RS00650	1162.12	0.370911	0.118828	3.12142	0.0017998	0.00436102	1280	1487	1466	1076	927	847	1368.51	1203.27	1361.39	1079.1	985.791	974.666
RLTA1_RS00655	668.848	0.210105	0.127268	1.65089	0.0987612	0.154723	705	833	781	592	640	509	753.749	674.057	725.271	593.705	680.589	585.72
RLTA1_RS00660	365.037	0.444344	0.146878	3.02525	0.00248428	0.00585046	385	588	403	304	277	286	411.622	475.805	374.243	304.876	294.567	329.108
RLTA1_RS00665	343.735	0.867026	0.140061	6.19033	6.00378e-10	4.05634e-09	402	553	490	264	219	202	429.797	447.483	455.035	264.76	232.889	232.447
RLTA1_RS00670	87.0404	0.191561	0.208532	0.918616	0.358297	0.456246	88	112	101	77	83	68	94.0849	90.6295	93.793	77.2218	88.2639	78.2494
RLTA1_RS00675	58.7289	0.276017	0.262301	1.05229	0.292666	0.388231	52	74	83	42	49	57	55.5956	59.8802	77.0774	42.121	52.1076	65.5914
RLTA1_RS00680	106.032	-1.01273	0.229641	-4.41005	1.03348e-05	3.84597e-05	71	82	74	104	173	119	75.9094	66.3538	68.7196	104.3	183.972	136.936
RLTA1_RS00685	87.4976	0.431101	0.212729	2.02653	0.0427107	0.0746231	87	132	109	66	78	65	93.0158	106.813	101.222	66.1901	82.9468	74.7972
RLTA1_RS00690	701.194	0.262596	0.137347	1.91192	0.055887	0.0942374	683	980	831	701	635	464	730.227	793.008	771.703	703.019	675.272	533.937
RLTA1_RS00695	1678.15	0.347451	0.1107	3.13868	0.00169713	0.00413963	1729	2482	1917	1487	1354	1304	1848.55	2008.41	1780.21	1491.28	1439.87	1500.55
RLTA1_RS00700	170.675	0.140972	0.179463	0.785522	0.432148	0.528991	163	224	195	131	179	144	174.271	181.259	181.086	131.377	190.352	165.705
RLTA1_RS00705	55.7028	-0.351704	0.256651	-1.37036	0.170575	0.247183	38	71	52	68	53	55	40.6276	57.4526	48.2895	68.1959	56.3613	63.29
RLTA1_RS00710	53.2556	-0.28493	0.25677	-1.10967	0.267142	0.36014	46	59	51	67	54	44	49.1808	47.7423	47.3608	67.193	57.4247	50.632
RLTA1_RS00715	293.181	-0.617367	0.144311	-4.27802	1.88565e-05	6.68821e-05	223	273	253	330	333	330	238.42	220.909	234.947	330.951	354.119	379.74
RLTA1_RS00725	3748.99	0.013624	0.123408	0.110398	0.912094	0.937142	3379	4584	4284	3643	3987	2868	3612.65	3709.34	3978.31	3653.49	4239.86	3300.28
RLTA1_RS00730	451.591	-0.443392	0.12901	-3.43688	0.000588451	0.00158048	357	453	431	511	511	439	381.685	366.564	400.245	512.472	543.408	505.169
RLTA1_RS00735	272.029	-1.21726	0.156686	-7.76878	7.92454e-15	9.04047e-14	142	214	178	412	313	344	151.819	173.167	165.299	413.187	332.851	395.85
RLTA1_RS00740	508.452	-0.175128	0.133576	-1.31108	0.189832	0.270705	449	549	548	500	555	457	480.047	444.246	508.897	501.44	590.198	525.882
RLTA1_RS00745	132.384	0.249512	0.20738	1.20316	0.228914	0.316055	141	187	139	90	143	105	150.75	151.319	129.081	90.2592	152.069	120.826
RLTA1_RS00750	98.4051	0.305436	0.204915	1.49055	0.136081	0.203697	98	143	114	101	73	74	104.776	115.714	105.865	101.291	77.6297	85.1538
RLTA1_RS00755	204.792	0.270279	0.174756	1.54661	0.121958	0.185631	223	280	223	215	140	167	238.42	226.574	207.088	215.619	148.879	192.171
RLTA1_RS00760	296.344	0.469397	0.166676	2.81623	0.00485914	0.010701	284	429	411	296	198	207	303.638	347.143	381.673	296.853	210.557	238.2
RLTA1_RS00765	1525.72	-0.0793606	0.12641	-0.627803	0.530133	0.622108	1462	1809	1535	1792	1380	1249	1563.09	1463.83	1425.47	1797.16	1467.52	1437.26
RLTA1_RS00770	13.4517	-0.415061	0.583929	-0.710808	0.477204	0.571872	6	16	16	3	16	23	6.41488	12.9471	14.8583	3.00864	17.0147	26.4667
RLTA1_RS00775	107.109	0.12171	0.202297	0.601641	0.547413	0.636925	121	117	120	103	90	94	129.367	94.6755	111.437	103.297	95.7078	108.168
RLTA1_RS00780	208.358	-0.154135	0.166536	-0.925537	0.354687	0.452146	166	254	224	191	233	191	177.478	205.535	208.016	191.55	247.777	219.789
RLTA1_RS00785	11.0483	-0.648839	0.53668	-1.20899	0.226668	0.313657	10	13	5	14	14	10	10.6915	10.5195	4.64322	14.0403	14.8879	11.5073
RLTA1_RS00790	206.382	0.557833	0.159673	3.4936	0.000476563	0.00130259	228	309	262	170	140	158	243.765	250.04	243.305	170.49	148.879	181.815
RLTA1_RS00795	464.075	0.52649	0.141165	3.72961	0.000191775	0.000565972	552	680	542	405	312	350	590.169	550.251	503.325	406.167	331.787	402.754
RLTA1_RS00800	437.003	-0.100998	0.133172	-0.758408	0.448207	0.543734	408	549	414	432	437	399	436.212	444.246	384.459	433.244	464.715	459.14
RLTA1_RS00805	615.746	0.475623	0.12967	3.66796	0.000244496	0.00070541	678	935	718	478	473	490	724.882	756.595	666.766	479.377	502.998	563.856
RLTA1_RS00810	191.898	-0.375613	0.173752	-2.16178	0.0306352	0.0556778	180	210	150	206	223	179	192.446	169.93	139.297	206.593	237.143	205.98
RLTA1_RS00815	488.207	0.161448	0.142605	1.13213	0.25758	0.34887	483	689	508	446	387	456	516.398	557.533	471.751	447.285	411.544	524.731
RLTA1_RS00820	1604.61	-0.0241661	0.137399	-0.175883	0.860386	0.897531	1595	2079	1492	1578	1339	1606	1705.29	1682.31	1385.54	1582.55	1423.92	1848.07
RLTA1_RS00825	339.406	-0.555022	0.153031	-3.62687	0.000286877	0.00081518	252	387	260	425	340	369	269.425	313.157	241.447	426.224	361.563	424.618
RLTA1_RS00830	395.662	-0.75293	0.134386	-5.60275	2.10973e-08	1.14521e-07	267	380	313	512	436	446	285.462	307.493	290.665	513.475	463.651	513.224
RLTA1_RS00835	84.1558	-0.750196	0.227028	-3.30442	0.000951729	0.00244665	73	75	54	113	90	93	78.0477	60.6894	50.1468	113.325	95.7078	107.018
RLTA1_RS00840	666.268	0.365619	0.125773	2.90698	0.00364938	0.00827233	741	897	789	571	509	550	792.238	725.845	732.7	572.645	541.281	632.9
RLTA1_RS00845	112.696	-0.975628	0.215827	-4.52042	6.17181e-06	2.37553e-05	78	76	90	120	165	132	83.3935	61.4986	83.5779	120.346	175.464	151.896
RLTA1_RS00850	68.7723	0.222674	0.247321	0.900346	0.367936	0.466133	58	108	78	59	74	46	62.0105	87.3928	72.4342	59.1699	78.6931	52.9334
RLTA1_RS00855	78.0442	0.123292	0.221665	0.55621	0.578068	0.665031	85	100	78	73	65	71	90.8775	80.9192	72.4342	73.2103	69.1223	81.7016
RLTA1_RS00860	160.3	0.829844	0.170847	4.85723	1.19041e-06	5.10417e-06	192	250	224	111	117	96	205.276	202.298	208.016	111.32	124.42	110.47
RLTA1_RS00865	56.2164	1.76949	0.27928	6.33589	2.35975e-10	1.68772e-09	72	116	97	32	20	20	76.9786	93.8663	90.0784	32.0922	21.2684	23.0145
RLTA1_RS00870	287.945	-1.38475	0.154309	-8.97387	2.8628e-19	4.8949e-18	151	211	157	413	355	398	161.441	170.74	145.797	414.19	377.514	457.989
RLTA1_RS00875	65.8531	0.646042	0.242062	2.66891	0.00760984	0.0161405	77	102	82	56	38	50	82.3243	82.5376	76.1488	56.1613	40.41	57.5363
RLTA1_RS00880	175.256	-0.0832786	0.166124	-0.501302	0.616158	0.69761	148	218	189	185	155	166	158.234	176.404	175.514	185.533	164.83	191.021
RLTA1_RS00885	209.437	-0.703071	0.160281	-4.3865	1.15187e-05	4.25469e-05	141	207	172	286	232	213	150.75	167.503	159.727	286.824	246.714	245.105
RLTA1_RS00890	317.764	0.260509	0.154281	1.68854	0.0913078	0.144648	349	432	341	260	316	235	373.132	349.571	316.668	260.749	336.041	270.421
RLTA1_RS00895	120.588	-0.719663	0.207499	-3.46827	0.000523811	0.00142058	98	120	77	125	155	139	104.776	97.1031	71.5056	125.36	164.83	159.951
RLTA1_RS00900	119.886	-0.87976	0.195497	-4.50011	6.79181e-06	2.59836e-05	83	95	95	156	164	117	88.7392	76.8733	88.2212	156.449	174.401	134.635
RLTA1_RS00905	516.036	0.814094	0.125318	6.49625	8.2346e-11	6.23488e-10	624	815	697	373	366	312	667.148	659.492	647.265	374.074	389.212	359.027
RLTA1_RS00910	41.1921	-1.39905	0.303297	-4.61281	3.97266e-06	1.57705e-05	17	30	27	50	59	58	18.1755	24.2758	25.0734	50.144	62.7418	66.7422
RLTA1_RS00915	135.924	-1.03517	0.189559	-5.46092	4.73661e-08	2.48022e-07	87	107	95	179	198	137	93.0158	86.5836	88.2212	179.516	210.557	157.65
RLTA1_RS00920	45.977	-2.05204	0.313999	-6.5352	6.35256e-11	4.87941e-10	9	28	22	70	67	71	9.62232	22.6574	20.4302	70.2016	71.2492	81.7016
RLTA1_RS00925	117.519	-0.0182203	0.208077	-0.0875653	0.930222	0.950994	127	124	124	143	94	96	135.782	100.34	115.152	143.412	99.9615	110.47
RLTA1_RS00930	54.4562	-1.67205	0.27898	-5.99342	2.05468e-09	1.27894e-08	24	25	35	93	69	71	25.6595	20.2298	32.5025	93.2679	73.376	81.7016
RLTA1_RS00935	14.609	-0.686768	0.489719	-1.40237	0.160804	0.234993	17	7	11	16	18	16	18.1755	5.66434	10.2151	16.0461	19.1416	18.4116
RLTA1_RS00940	64.0399	-0.878851	0.247819	-3.54634	0.000390625	0.00108215	52	51	42	75	86	71	55.5956	41.2688	39.003	75.216	91.4542	81.7016
RLTA1_RS00945	11.5639	-0.479592	0.523521	-0.916091	0.359619	0.457596	5	14	13	15	10	13	5.34573	11.3287	12.0724	15.0432	10.6342	14.9594
RLTA1_RS00950	45.7699	-0.295904	0.275983	-1.07218	0.283639	0.378421	40	57	37	56	43	43	42.7659	46.124	34.3598	56.1613	45.7271	49.4813
RLTA1_RS00955	207.571	-0.372754	0.156464	-2.38236	0.0172019	0.0332001	182	216	187	228	215	213	194.585	174.786	173.656	228.657	228.635	245.105
RLTA1_RS00960	8.47221	0.861418	0.612111	1.40729	0.159341	0.233099	7	14	15	7	5	5	7.48403	11.3287	13.9297	7.02016	5.3171	5.75363
RLTA1_RS00965	237.217	0.458295	0.185504	2.47054	0.0134908	0.026793	198	380	327	174	222	165	211.691	307.493	303.667	174.501	236.079	189.87
RLTA1_RS00970	797.619	-0.243911	0.124683	-1.95625	0.0504352	0.0862567	696	902	772	879	727	817	744.126	729.891	716.913	881.532	773.107	940.144
RLTA1_RS00975	473.728	-0.945811	0.137341	-6.88658	5.71503e-12	4.93436e-11	283	437	338	579	574	592	302.569	353.617	313.882	580.668	610.403	681.23
RLTA1_RS00980	356.458	-1.00932	0.149974	-6.72998	1.69681e-11	1.3843e-10	226	279	261	433	416	480	241.627	225.765	242.376	434.247	442.383	552.349
RLTA1_RS00985	1877.95	0.00129682	0.12623	0.0102735	0.991803	0.994974	1635	2552	1963	1987	1868	1436	1748.06	2065.06	1822.93	1992.72	1986.47	1652.44
RLTA1_RS00990	627.332	-0.361411	0.139413	-2.59237	0.00953178	0.0196888	427	738	638	694	691	597	456.526	597.184	592.475	695.999	734.824	686.984
RLTA1_RS00995	604.558	0.133954	0.134197	0.998189	0.318188	0.415513	565	747	742	594	481	541	604.068	604.467	689.054	595.711	511.505	622.543
RLTA1_RS01000	711.041	-0.114978	0.122257	-0.940458	0.346983	0.444619	642	859	718	718	755	604	686.392	695.096	666.766	720.068	802.882	695.039
RLTA1_RS01005	549.794	0.503039	0.127714	3.93878	8.18974e-05	0.000257418	604	764	722	447	461	370	645.765	618.223	670.481	448.288	490.237	425.769
RLTA1_RS01010	391.569	-0.0336724	0.139917	-0.24066	0.809818	0.859074	328	500	436	402	341	368	350.68	404.596	404.889	403.158	362.626	423.467
RLTA1_RS01015	4951.42	-3.03769	0.111864	-27.1553	2.19393e-162	7.27025e-160	936	1453	1127	8530	8564	7668	1000.72	1175.76	1046.58	8554.57	9107.13	8823.77
RLTA1_RS01020	1431.47	0.969321	0.11921	8.13122	4.24977e-16	5.45649e-15	1790	2246	2104	995	814	904	1913.77	1817.45	1953.87	997.866	865.624	1040.26
RLTA1_RS01025	1789.13	0.751284	0.112534	6.67603	2.45498e-11	1.97963e-10	2033	2750	2515	1319	1346	1083	2173.58	2225.28	2335.54	1322.8	1431.36	1246.24
RLTA1_RS01030	3350.11	0.708832	0.126116	5.62047	1.90441e-08	1.04107e-07	3621	5051	4859	2437	2722	1991	3871.38	4087.23	4512.28	2444.02	2894.63	2291.1
RLTA1_RS01035	697.38	0.686985	0.13058	5.26103	1.43254e-07	7.01057e-07	809	1096	892	467	514	512	864.94	886.875	828.35	468.345	546.598	589.172
RLTA1_RS01040	1651.32	0.451573	0.129471	3.48783	0.00048695	0.00132629	1899	2247	2020	1540	1366	1031	2030.31	1818.25	1875.86	1544.44	1452.63	1186.4
RLTA1_RS01045	577.394	-0.259071	0.159759	-1.62164	0.10488	0.162661	507	673	528	698	450	616	542.057	544.586	490.324	700.011	478.539	708.848
RLTA1_RS01050	20.3533	1.71837	0.46748	3.67582	0.000237084	0.000685161	24	35	43	17	4	6	25.6595	28.3217	39.9317	17.049	4.25368	6.90436
RLTA1_RS01055	65.5877	-0.183096	0.245748	-0.745053	0.456239	0.550732	66	82	51	67	60	68	70.5637	66.3538	47.3608	67.193	63.8052	78.2494
RLTA1_RS01060	41.013	0.163952	0.324294	0.505567	0.613161	0.695402	44	47	49	59	27	24	47.0425	38.032	45.5035	59.1699	28.7124	27.6174
RLTA1_RS01065	43.9441	-0.295285	0.279401	-1.05685	0.29058	0.385858	43	43	41	53	44	39	45.9733	34.7953	38.0744	53.1527	46.7905	44.8783
RLTA1_RS01070	52.5771	0.632673	0.284446	2.22423	0.0261329	0.0482769	74	74	57	30	50	35	79.1169	59.8802	52.9327	30.0864	53.171	40.2754
RLTA1_RS01075	44.0949	-1.1293	0.291236	-3.87761	0.000105486	0.000325968	24	32	34	73	52	46	25.6595	25.8941	31.5739	73.2103	55.2979	52.9334
RLTA1_RS01080	550.544	-0.522774	0.12773	-4.09281	4.26185e-05	0.000142177	443	539	481	666	641	519	473.632	436.155	446.678	667.918	681.652	597.227
RLTA1_RS01085	73.018	0.203705	0.231663	0.879319	0.379229	0.47757	80	104	70	70	69	52	85.5317	84.156	65.0051	70.2016	73.376	59.8378
RLTA1_RS01090	93.3591	0.608063	0.209589	2.90122	0.00371716	0.00840681	116	130	118	78	74	56	124.021	105.195	109.58	78.2247	78.6931	64.4407
RLTA1_RS01095	655.14	0.548597	0.142621	3.84653	0.000119801	0.00036678	726	872	918	504	446	536	776.201	705.616	852.495	505.452	474.286	616.79
RLTA1_RS01100	178.733	0.654043	0.169966	3.84808	0.000119047	0.000364955	226	272	209	135	127	127	241.627	220.1	194.087	135.389	135.054	146.142
RLTA1_RS01105	43.3794	-1.06219	0.295562	-3.59382	0.000325871	0.000916628	31	38	22	58	48	58	33.1436	30.7493	20.4302	58.1671	51.0442	66.7422
RLTA1_RS01110	229.3	0.182656	0.156991	1.16348	0.244635	0.33466	218	310	266	191	225	186	233.074	250.85	247.019	191.55	239.27	214.035
RLTA1_RS01115	375.072	-0.305489	0.133857	-2.2822	0.0224773	0.0422299	299	434	361	412	405	348	319.675	351.189	335.24	413.187	430.685	400.453
RLTA1_RS01120	772.526	-0.546053	0.119739	-4.56036	5.10648e-06	1.99528e-05	586	772	682	981	852	748	626.52	624.696	633.335	983.826	906.034	860.744
RLTA1_RS01125	175.759	0.271791	0.169322	1.60517	0.108456	0.167312	176	218	229	171	148	129	188.17	176.404	212.659	171.493	157.386	148.444
RLTA1_RS01130	891.147	0.0997479	0.117428	0.849436	0.395639	0.493831	829	1132	1037	806	844	761	886.323	916.005	963.004	808.322	897.527	875.703
RLTA1_RS01135	244.55	-0.381086	0.159976	-2.38214	0.0172122	0.0332075	201	252	235	233	271	268	214.899	203.916	218.231	233.671	288.187	308.395
RLTA1_RS01140	274.86	-0.576815	0.159917	-3.60697	0.000309799	0.000873892	181	295	246	307	284	329	193.516	238.712	228.446	307.884	302.011	378.589
RLTA1_RS01145	72.2956	0.151161	0.236863	0.638177	0.523358	0.616044	79	84	82	77	50	65	84.4626	67.9721	76.1488	77.2218	53.171	74.7972
RLTA1_RS01150	417.038	0.171449	0.131312	1.30566	0.191669	0.272934	437	540	454	386	383	332	467.217	436.964	421.604	387.112	407.29	382.041
RLTA1_RS01155	539.835	-0.205715	0.127162	-1.61774	0.105718	0.163705	464	629	537	527	571	521	496.084	508.982	498.682	528.518	607.213	599.529
RLTA1_RS01160	460.065	1.21279	0.150716	8.04684	8.49593e-16	1.06914e-14	520	766	810	280	246	252	555.956	619.841	752.201	280.807	261.601	289.983
RLTA1_RS01165	320.891	0.81962	0.14464	5.66662	1.45646e-08	8.13444e-08	401	504	423	225	241	186	428.728	407.833	392.816	225.648	256.284	214.035
RLTA1_RS01170	154.114	-0.0553318	0.175856	-0.314643	0.753033	0.812937	140	167	182	165	140	136	149.681	135.135	169.013	165.475	148.879	156.499
RLTA1_RS01175	318.059	1.81495	0.181086	10.0226	1.21246e-23	2.89948e-22	436	754	441	135	151	110	466.148	610.131	409.532	135.389	160.576	126.58
RLTA1_RS01180	929.413	-0.903819	0.132647	-6.81374	9.50946e-12	7.99231e-11	611	823	671	1127	1319	957	653.249	665.965	623.12	1130.25	1402.65	1101.25
RLTA1_RS01185	66.1507	-0.655653	0.254317	-2.57809	0.00993471	0.0204422	34	80	56	74	74	79	36.351	64.7354	52.004	74.2132	78.6931	90.9074
RLTA1_RS01190	121.508	-0.0676	0.192081	-0.351935	0.724887	0.789558	128	134	120	123	127	99	136.851	108.432	111.437	123.354	135.054	113.922
RLTA1_RS01195	381.158	-0.0198784	0.143191	-0.138824	0.889589	0.920406	312	488	438	411	360	310	333.574	394.886	406.746	412.184	382.831	356.725
RLTA1_RS01200	643.163	-0.0546685	0.126548	-0.431998	0.665743	0.737448	589	779	681	640	565	629	629.727	630.361	632.406	641.843	600.833	723.807
RLTA1_RS01205	210.607	-0.298436	0.186345	-1.60152	0.109261	0.168306	176	250	189	213	176	258	188.17	202.298	175.514	213.614	187.162	296.888
RLTA1_RS01210	100.914	-0.855436	0.208821	-4.0965	4.19439e-05	0.000140128	59	98	78	111	135	118	63.0797	79.3008	72.4342	111.32	143.562	135.786
RLTA1_RS01215	249.683	-0.568732	0.169092	-3.36344	0.000769767	0.00201763	157	250	250	280	258	296	167.856	202.298	232.161	280.807	274.362	340.615
RLTA1_RS01220	172.43	0.547196	0.173382	3.15602	0.00159938	0.0039232	174	277	219	142	117	134	186.032	224.146	203.373	142.409	124.42	154.197
RLTA1_RS01225	2159.16	-0.207998	0.136772	-1.52076	0.128319	0.193662	1806	2534	2185	2265	1820	2379	1930.88	2050.49	2029.09	2271.52	1935.43	2737.58
RLTA1_RS01230	207.069	-0.450061	0.154504	-2.91293	0.00358053	0.00813215	156	222	192	236	224	211	166.787	179.641	178.3	236.68	238.206	242.803
RLTA1_RS01235	639.435	-0.0205233	0.145267	-0.14128	0.887649	0.918945	533	754	780	585	694	528	569.855	610.131	724.342	586.685	738.014	607.584
RLTA1_RS01240	1332.34	-0.30581	0.183048	-1.67066	0.0947895	0.14951	828	1722	1394	1113	1545	1444	885.254	1393.43	1294.53	1116.21	1642.98	1661.65
RLTA1_RS01245	1036.73	-0.000577439	0.164409	-0.00351221	0.997198	0.998003	841	1312	1236	795	1182	919	899.152	1061.66	1147.8	797.29	1256.96	1057.52
RLTA1_RS01250	154.285	-0.316123	0.196447	-1.6092	0.107573	0.166207	114	161	172	134	188	156	121.883	130.28	159.727	134.386	199.923	179.513
RLTA1_RS01255	1609.12	-0.466174	0.134852	-3.45692	0.000546384	0.00147662	1057	1765	1609	1706	1798	1720	1130.09	1428.22	1494.19	1710.91	1912.03	1979.25
RLTA1_RS01260	11092.6	-0.257519	0.119148	-2.16133	0.03067	0.0557265	8739	14048	10341	11746	10772	11303	9343.27	11367.5	9603.1	11779.8	11455.2	13006.7
RLTA1_RS01265	269.998	0.170115	0.163976	1.03744	0.299532	0.395261	255	349	325	216	225	267	272.632	282.408	301.809	216.622	239.27	307.244
RLTA1_RS01270	157.039	-0.145679	0.182669	-0.797501	0.42516	0.522552	159	167	154	156	179	128	169.994	135.135	143.011	156.449	190.352	147.293
RLTA1_RS01275	160.563	-0.803504	0.194177	-4.13801	3.50334e-05	0.000118463	126	127	123	176	235	161	134.712	102.767	114.223	176.507	249.904	185.267
RLTA1_RS01280	109.666	0.586394	0.210172	2.79007	0.00526961	0.011521	148	145	129	75	94	76	158.234	117.333	119.795	75.216	99.9615	87.4552
RLTA1_RS01285	137.605	0.637386	0.180578	3.5297	0.000416029	0.0011475	159	192	191	111	94	97	169.994	155.365	177.371	111.32	99.9615	111.621
RLTA1_RS01290	301.238	0.0694386	0.143536	0.48377	0.628549	0.70857	293	387	322	308	250	267	313.26	313.157	299.023	308.887	265.855	307.244
RLTA1_RS01295	598.81	-0.579573	0.137551	-4.21351	2.51438e-05	8.72696e-05	498	599	456	672	650	684	532.435	484.706	423.462	673.936	691.223	787.097
RLTA1_RS01300	491.997	0.478722	0.135742	3.5267	0.00042078	0.00115877	551	628	670	427	383	345	589.1	508.173	622.191	428.23	407.29	397.001
RLTA1_RS01305	418.617	0.339579	0.168154	2.01945	0.0434401	0.0756505	472	557	483	374	425	244	504.637	450.72	448.535	375.077	451.954	280.777
RLTA1_RS01310	218.719	1.01877	0.178012	5.72307	1.04614e-08	5.96728e-08	302	337	306	160	152	96	322.882	272.698	284.165	160.461	161.64	110.47
RLTA1_RS01315	642.955	-0.162921	0.119824	-1.35967	0.173936	0.251176	579	752	638	647	660	597	619.036	608.512	592.475	648.864	701.857	686.984
RLTA1_RS01320	691.753	0.363821	0.13029	2.7924	0.00523188	0.0114529	708	938	882	597	509	587	756.956	759.022	819.064	598.72	541.281	675.477
RLTA1_RS01325	50.0873	0.418425	0.268425	1.55882	0.11904	0.181586	47	73	67	35	45	40	50.2499	59.071	62.2191	35.1008	47.8539	46.0291
RLTA1_RS01330	19.6498	0.835334	0.414283	2.01633	0.043765	0.0761782	18	34	31	16	15	9	19.2446	27.5125	28.788	16.0461	15.9513	10.3565
RLTA1_RS01335	88.6944	0.203981	0.229601	0.888414	0.374318	0.472841	95	117	95	68	66	95	101.569	94.6755	88.2212	68.1959	70.1857	109.319
RLTA1_RS01340	425.606	-2.20621	0.176447	-12.5035	7.14403e-36	2.9949e-34	131	203	161	559	625	760	140.058	164.266	149.512	560.61	664.638	874.552
RLTA1_RS01345	27.2876	0.458776	0.3693	1.24228	0.214132	0.299165	38	26	36	18	27	19	40.6276	21.039	33.4312	18.0518	28.7124	21.8638
RLTA1_RS01355	82.5737	0.817772	0.231708	3.52933	0.000416616	0.00114866	93	151	101	52	51	64	99.4307	122.188	93.793	52.1498	54.2344	73.6465
RLTA1_RS01360	3458.75	0.128347	0.112848	1.13734	0.255395	0.346182	3088	4607	4100	3271	3294	2722	3301.53	3727.95	3807.44	3280.42	3502.91	3132.28
RLTA1_RS01365	795.88	-0.00649827	0.114742	-0.0566335	0.954837	0.969323	718	1000	867	805	748	687	767.647	809.192	805.134	807.319	795.438	790.549
RLTA1_RS01370	1983.92	0.395449	0.110596	3.57561	0.000349415	0.000975755	2092	2676	2542	1658	1720	1433	2236.66	2165.4	2360.61	1662.78	1829.08	1648.99
RLTA1_RS01375	301.733	0.679803	0.144896	4.69165	2.71013e-06	1.09842e-05	325	450	434	240	218	194	347.473	364.136	403.031	240.691	231.826	223.241
RLTA1_RS01380	123.274	0.342616	0.189504	1.80796	0.070612	0.115648	117	166	166	113	107	86	125.09	134.326	154.155	113.325	113.786	98.9625
RLTA1_RS01385	148.889	2.00529	0.191923	10.4484	1.48992e-25	3.98782e-24	228	287	258	61	62	44	243.765	232.238	239.59	61.1757	65.9321	50.632
RLTA1_RS01390	277.906	1.14351	0.167378	6.83186	8.38232e-12	7.12241e-11	349	428	462	205	141	142	373.132	346.334	429.033	205.59	149.942	163.403
RLTA1_RS01395	34.8688	1.03939	0.315426	3.29518	0.000983585	0.00252016	44	55	53	21	24	19	47.0425	44.5056	49.2181	21.0605	25.5221	21.8638
RLTA1_RS01400	10.4034	2.10267	0.617637	3.40438	0.000663151	0.00176477	15	22	18	3	4	4	16.0372	17.8022	16.7156	3.00864	4.25368	4.60291
RLTA1_RS01405	65.2593	0.830821	0.2524	3.29168	0.000995895	0.00254889	78	104	90	57	48	28	83.3935	84.156	83.5779	57.1642	51.0442	32.2204
RLTA1_RS01410	422.55	-1.60955	0.143522	-11.2147	3.45542e-29	1.07349e-27	220	251	203	642	633	514	235.212	203.107	188.515	643.849	673.145	591.474
RLTA1_RS01415	36.189	-0.361753	0.331939	-1.08982	0.275793	0.369725	37	41	24	27	45	41	39.5584	33.1769	22.2874	27.0778	47.8539	47.1798
RLTA1_RS01420	102.665	-0.363265	0.211382	-1.71852	0.0857018	0.13675	93	94	102	117	125	83	99.4307	76.0641	94.7217	117.337	132.928	95.5103
RLTA1_RS01425	100.52	0.106553	0.198028	0.538071	0.590528	0.67568	97	125	116	88	95	88	103.707	101.149	107.723	88.2535	101.025	101.264
RLTA1_RS01430	20.2522	-0.600253	0.395866	-1.5163	0.129443	0.195231	17	20	15	21	22	25	18.1755	16.1838	13.9297	21.0605	23.3952	28.7682
RLTA1_RS01435	90.3081	-0.43803	0.22566	-1.9411	0.0522461	0.0888155	66	109	76	95	82	113	70.5637	88.2019	70.5769	95.2736	87.2005	130.032
RLTA1_RS01440	81.1837	-0.0910641	0.215856	-0.421875	0.673116	0.7433	67	106	84	83	74	78	71.6328	85.7744	78.0061	83.2391	78.6931	89.7567
RLTA1_RS01445	111.132	-1.11791	0.221998	-5.03567	4.76175e-07	2.15876e-06	64	88	76	175	102	150	68.4254	71.2089	70.5769	175.504	108.469	172.609
RLTA1_RS01450	158.347	0.429595	0.200048	2.14746	0.0317569	0.0575061	195	216	175	119	163	97	208.484	174.786	162.513	119.343	173.338	111.621
RLTA1_RS01455	91.7874	-0.0459848	0.22208	-0.207064	0.83596	0.879967	103	110	78	105	78	79	110.122	89.0111	72.4342	105.302	82.9468	90.9074
RLTA1_RS01460	127.637	0.971478	0.189912	5.11542	3.13037e-07	1.46105e-06	171	214	163	84	87	71	182.824	173.167	151.369	84.242	92.5176	81.7016
RLTA1_RS01465	38.948	-0.330219	0.314119	-1.05125	0.293142	0.388714	32	33	46	32	51	38	34.2127	26.7033	42.7176	32.0922	54.2344	43.7276
RLTA1_RS01470	174.195	-0.364041	0.165292	-2.20241	0.0276364	0.0507311	148	189	157	180	194	175	158.234	152.937	145.797	180.518	206.304	201.377
RLTA1_RS01475	162.98	-0.498415	0.188127	-2.64936	0.00806448	0.0169857	143	132	158	211	162	163	152.888	106.813	146.726	211.608	172.274	187.568
RLTA1_RS01480	24.6616	-0.798587	0.382992	-2.08513	0.0370577	0.0660882	20	22	16	20	37	30	21.3829	17.8022	14.8583	20.0576	39.3466	34.5218
RLTA1_RS01485	40.2514	0.358672	0.289456	1.23913	0.215299	0.300615	44	49	53	38	31	30	47.0425	39.6504	49.2181	38.1095	32.966	34.5218
RLTA1_RS01490	38.7615	0.26363	0.337877	0.780256	0.43524	0.531861	32	49	57	25	51	23	34.2127	39.6504	52.9327	25.072	54.2344	26.4667
RLTA1_RS01495	457.801	-0.196	0.137004	-1.43061	0.152541	0.224674	441	467	465	473	456	440	471.494	377.893	431.819	474.362	484.92	506.32
RLTA1_RS01500	69.0845	0.0587111	0.243349	0.241263	0.809351	0.858805	80	68	77	61	69	59	85.5317	55.0251	71.5056	61.1757	73.376	67.8929
RLTA1_RS01505	193.799	-0.149832	0.158358	-0.94616	0.344067	0.441683	175	216	204	198	187	186	187.101	174.786	189.443	198.57	198.86	214.035
RLTA1_RS01510	178.496	-0.31868	0.171756	-1.85542	0.0635367	0.105425	145	216	158	218	190	151	155.026	174.786	146.726	218.628	202.05	173.76
RLTA1_RS01515	167.295	-0.174679	0.177183	-0.985866	0.324199	0.42178	139	182	189	183	143	171	148.611	147.273	175.514	183.527	152.069	196.774
RLTA1_RS01520	505.833	-1.18705	0.133083	-8.91963	4.67865e-19	7.82662e-18	292	370	339	650	726	595	312.191	299.401	314.81	651.872	772.043	684.682
RLTA1_RS01525	388.764	-0.385881	0.140197	-2.75243	0.00591556	0.0128098	286	417	396	445	439	355	305.776	337.433	367.743	446.282	466.842	408.508
RLTA1_RS01530	1217.32	1.12108	0.373717	2.9998	0.00270154	0.00631298	1814	1735	1788	650	1063	450	1939.43	1403.95	1660.41	651.872	1130.42	517.827
RLTA1_RS01535	654.355	1.29159	0.183489	7.03909	1.93494e-12	1.73745e-11	884	941	1165	387	443	242	945.126	761.45	1081.87	388.115	471.095	278.476
RLTA1_RS01540	259.67	0.967915	0.153287	6.31438	2.71249e-10	1.92614e-09	315	391	407	173	170	150	336.781	316.394	377.958	173.498	180.781	172.609
RLTA1_RS01545	153.63	1.09336	0.20289	5.38896	7.08681e-08	3.61827e-07	161	256	267	82	112	81	172.133	207.153	247.948	82.2362	119.103	93.2089
RLTA1_RS01550	157.357	-0.550327	0.192592	-2.85747	0.00427038	0.00951266	97	163	158	158	204	162	103.707	131.898	146.726	158.455	216.938	186.418
RLTA1_RS01555	351.726	-0.504399	0.133493	-3.77847	0.000157793	0.000472903	272	353	319	412	389	357	290.808	285.645	296.237	413.187	413.671	410.809
RLTA1_RS01560	312.431	0.56513	0.140768	4.01463	5.95392e-05	0.000193433	327	468	420	252	243	213	349.611	378.702	390.03	252.726	258.411	245.105
RLTA1_RS01565	33.6518	0.118583	0.317303	0.373722	0.708611	0.77535	31	42	41	40	24	27	33.1436	33.9861	38.0744	40.1152	25.5221	31.0696
RLTA1_RS01570	62.4175	0.353148	0.250803	1.40807	0.159111	0.23286	52	104	75	50	54	50	55.5956	84.156	69.6483	50.144	57.4247	57.5363
RLTA1_RS01580	24.5797	0.141555	0.383226	0.369376	0.711847	0.778193	13	40	33	24	21	21	13.8989	32.3677	30.6452	24.0691	22.3318	24.1653
RLTA1_RS01585	40.8351	1.50788	0.363823	4.14456	3.40468e-05	0.000115351	31	108	65	18	26	16	33.1436	87.3928	60.3618	18.0518	27.6489	18.4116
RLTA1_RS01595	75.6041	0.325007	0.285606	1.13796	0.255139	0.345904	43	138	101	58	77	54	45.9733	111.669	93.793	58.1671	81.8834	62.1392
RLTA1_RS01600	48.8158	1.58853	0.315467	5.03549	4.7663e-07	2.15942e-06	54	121	69	25	29	15	57.7339	97.9122	64.0764	25.072	30.8392	17.2609
RLTA1_RS01605	37.3648	2.43705	0.424104	5.74635	9.11895e-09	5.25756e-08	26	111	77	12	13	8	27.7978	89.8203	71.5056	12.0346	13.8245	9.20581
RLTA1_RS01610	145.891	-0.738256	0.265538	-2.78023	0.00543211	0.0118539	63	206	100	213	185	120	67.3562	166.694	92.8644	213.614	196.733	138.087
RLTA1_RS01615	131.358	0.168206	0.197194	0.852998	0.393661	0.491828	151	156	140	113	139	95	161.441	126.234	130.01	113.325	147.815	109.319
RLTA1_RS01620	481.679	0.252265	0.13032	1.93573	0.052901	0.0898556	511	659	529	409	422	400	546.334	533.258	491.253	410.178	448.763	460.291
RLTA1_RS01625	937.66	0.473534	0.125927	3.76039	0.00016965	0.000505608	1079	1239	1201	854	675	678	1153.61	1002.59	1115.3	856.46	717.809	780.193
RLTA1_RS01630	1359.91	0.116057	0.116885	0.992914	0.320752	0.418234	1444	1707	1421	1314	1268	1085	1543.85	1381.29	1319.6	1317.78	1348.42	1248.54
RLTA1_RS01635	622.086	0.252019	0.12467	2.0215	0.0432285	0.0753387	665	820	705	539	574	480	710.983	663.538	654.694	540.553	610.403	552.349
RLTA1_RS01640	48.0642	0.19748	0.282398	0.699296	0.484367	0.578365	56	64	46	43	53	30	59.8722	51.7883	42.7176	43.1239	56.3613	34.5218
RLTA1_RS01645	28.9856	-0.273687	0.344881	-0.79357	0.427446	0.52425	33	29	22	36	27	26	35.2818	23.4666	20.4302	36.1037	28.7124	29.9189
RLTA1_RS01650	19.1153	-1.26583	0.425284	-2.97644	0.00291612	0.00676893	13	10	13	32	24	20	13.8989	8.09192	12.0724	32.0922	25.5221	23.0145
RLTA1_RS01660	929.225	1.03895	0.14135	7.3502	1.97911e-13	1.96191e-12	1101	1550	1421	660	630	428	1177.13	1254.25	1319.6	661.901	669.955	492.511
RLTA1_RS01665	1531.7	-0.767936	0.120305	-6.38324	1.73382e-10	1.25946e-09	963	1508	1237	1779	1864	1760	1029.59	1220.26	1148.73	1784.12	1982.22	2025.28
RLTA1_RS01670	187.658	0.908412	0.169943	5.3454	9.02173e-08	4.54285e-07	219	292	284	126	110	129	234.143	236.284	263.735	126.363	116.976	148.444
RLTA1_RS01675	391.073	0.717985	0.134687	5.33076	9.78024e-08	4.89998e-07	456	582	539	284	268	276	487.531	470.95	500.539	284.818	284.997	317.601
RLTA1_RS01680	402.492	-0.183992	0.135387	-1.359	0.174145	0.251375	376	424	416	437	388	376	401.999	343.097	386.316	438.259	412.607	432.673
RLTA1_RS01685	235.757	-0.215926	0.151182	-1.42825	0.15322	0.22552	217	269	221	259	245	208	232.005	217.673	205.23	259.746	260.538	239.351
RLTA1_RS01690	525.817	-0.268579	0.141373	-1.89979	0.0574602	0.0965159	469	610	469	496	551	557	501.43	493.607	435.534	497.429	585.945	640.955
RLTA1_RS01695	720.138	-0.0835885	0.132706	-0.629875	0.528776	0.621055	709	881	675	702	658	712	758.025	712.898	626.835	704.022	699.731	819.318
RLTA1_RS01700	329.598	-0.368859	0.147297	-2.50419	0.0122732	0.024642	281	361	291	348	323	367	300.43	292.118	270.235	349.002	343.485	422.317
RLTA1_RS01705	104.449	0.0308688	0.209909	0.147058	0.883086	0.915038	110	133	99	104	114	73	117.606	107.623	91.9357	104.3	121.23	84.0031
RLTA1_RS01710	132.377	1.23345	0.190534	6.47368	9.5643e-11	7.15677e-10	171	244	190	72	70	79	182.824	197.443	176.442	72.2074	74.4394	90.9074
RLTA1_RS01715	4687.35	-0.0693842	0.101091	-0.686354	0.49249	0.586153	4451	5468	4890	4741	4473	4248	4758.77	4424.66	4541.07	4754.66	4756.68	4888.29
RLTA1_RS01720	596.779	-0.873986	0.136058	-6.42364	1.33058e-10	9.77772e-10	350	577	454	811	665	693	374.201	466.904	421.604	813.336	707.175	797.454
RLTA1_RS01725	460.16	0.0895741	0.168786	0.530697	0.595629	0.679616	479	556	497	493	309	447	512.121	449.911	461.536	494.42	328.597	514.375
RLTA1_RS01730	17.5258	-0.539334	0.440482	-1.22442	0.220795	0.306933	13	22	12	23	25	11	13.8989	17.8022	11.1437	23.0662	26.5855	12.658
RLTA1_RS01735	493.77	-0.0265154	0.135836	-0.195201	0.845235	0.886376	458	576	552	512	510	381	489.669	466.095	512.611	513.475	542.344	438.427
RLTA1_RS01740	412.456	0.964252	0.158622	6.07891	1.21e-09	7.73224e-09	492	639	638	277	213	291	526.02	517.074	592.475	277.798	226.509	334.862
RLTA1_RS01745	248.751	-0.895342	0.15859	-5.64564	1.64565e-08	9.11791e-08	166	204	193	283	304	316	177.478	165.075	179.228	283.815	323.28	363.63
RLTA1_RS01750	275.426	0.87801	0.150253	5.84354	5.11025e-09	3.02657e-08	364	411	376	195	191	159	389.169	332.578	349.17	195.562	203.113	182.966
RLTA1_RS01755	2292.59	0.712909	0.125101	5.69867	1.20746e-08	6.84259e-08	2731	3214	3255	1740	1449	1674	2919.84	2600.74	3022.74	1745.01	1540.9	1926.32
RLTA1_RS01760	441.945	-0.552677	0.13872	-3.98411	6.77347e-05	0.000216421	367	405	383	531	452	489	392.377	327.723	355.671	532.53	480.666	562.705
RLTA1_RS01765	312.089	0.981909	0.159903	6.14063	8.21929e-10	5.44743e-09	447	457	426	197	183	206	477.909	369.801	395.602	197.567	194.606	237.05
RLTA1_RS01770	303.681	1.12883	0.15896	7.10133	1.23562e-12	1.12844e-11	356	491	508	180	164	189	380.616	397.313	471.751	180.518	174.401	217.487
RLTA1_RS01775	1364.6	-1.33368	0.122161	-10.9174	9.52156e-28	2.8438e-26	759	890	856	2000	1657	1819	811.482	720.181	794.919	2005.76	1762.09	2093.17
RLTA1_RS01780	530.122	0.377474	0.144483	2.61258	0.0089863	0.0186841	539	725	683	510	358	427	576.27	586.664	634.264	511.469	380.705	491.36
RLTA1_RS01785	215.686	0.589166	0.159149	3.70199	0.000213917	0.000624694	254	323	263	167	149	166	271.563	261.369	244.233	167.481	158.45	191.021
RLTA1_RS01790	670.963	0.00175018	0.137056	0.0127699	0.989811	0.99381	595	904	696	766	584	541	636.142	731.51	646.336	768.206	621.038	622.543
RLTA1_RS01795	4796.33	-1.80127	0.115338	-15.6174	5.54444e-55	4.48648e-53	1897	2793	2290	7565	6328	6993	2028.17	2260.07	2126.59	7586.79	6729.32	8047.03
RLTA1_RS01800	1556.29	-1.17798	0.13583	-8.67243	4.23012e-18	6.57084e-17	858	1212	1037	1910	1875	2231	917.328	980.741	963.004	1915.5	1993.91	2567.27
RLTA1_RS01805	797.768	-0.0196457	0.123728	-0.158781	0.873841	0.908163	789	995	785	826	784	649	843.557	805.146	728.985	828.379	833.722	746.822
RLTA1_RS01810	507.046	-0.688909	0.13747	-5.01135	5.4049e-07	2.43448e-06	401	490	366	589	620	545	428.728	396.504	339.884	590.697	659.321	627.146
RLTA1_RS01815	1411.3	-0.437525	0.114141	-3.83321	0.000126483	0.000386052	1049	1577	1290	1621	1459	1473	1121.54	1276.1	1197.95	1625.67	1551.53	1695.02
RLTA1_RS01820	303.354	0.36856	0.150195	2.45387	0.0141326	0.0279242	309	429	375	298	216	231	330.366	347.143	348.241	298.858	229.699	265.818
RLTA1_RS01825	308.334	0.881029	0.155392	5.66971	1.43036e-08	8.02408e-08	358	469	471	237	216	159	382.755	379.511	437.391	237.683	229.699	182.966
RLTA1_RS01830	551.071	-0.587799	0.141593	-4.15134	3.30535e-05	0.000112095	427	542	459	612	729	518	456.526	438.582	426.247	613.763	775.233	596.077
RLTA1_RS01835	148.698	0.0345844	0.19449	0.177821	0.858864	0.89648	143	185	161	185	129	102	152.888	149.701	149.512	185.533	137.181	117.374
RLTA1_RS01840	251.905	-0.0208484	0.148705	-0.1402	0.888502	0.919691	214	327	276	258	236	219	228.797	264.606	256.306	258.743	250.967	252.009
RLTA1_RS01845	120.105	-0.170034	0.211337	-0.804563	0.421072	0.518627	88	168	117	140	133	87	94.0849	135.944	108.651	140.403	141.435	100.113
RLTA1_RS01850	103.864	0.553902	0.203063	2.72773	0.00637721	0.0137141	125	158	118	91	82	64	133.643	127.852	109.58	91.2621	87.2005	73.6465
RLTA1_RS01855	137.08	0.412265	0.19938	2.06774	0.0386646	0.0684824	143	206	162	150	98	85	152.888	166.694	150.44	150.432	104.215	97.8118
RLTA1_RS01860	99.5836	1.12369	0.230148	4.88246	1.0477e-06	4.54833e-06	148	159	133	72	68	37	158.234	128.662	123.51	72.2074	72.3126	42.5769
RLTA1_RS01865	461.44	0.00856655	0.142767	0.0600036	0.952153	0.967586	432	566	505	452	499	344	461.871	458.003	468.965	453.302	530.647	395.85
RLTA1_RS01870	304.788	-0.555842	0.149296	-3.72308	0.000196811	0.000578625	231	305	266	413	323	287	246.973	246.804	247.019	414.19	343.485	330.259
RLTA1_RS01875	299.396	0.654124	0.14848	4.40547	1.05554e-05	3.92179e-05	351	459	379	257	193	204	375.271	371.419	351.956	257.74	205.24	234.748
RLTA1_RS01880	99.0939	0.27763	0.222673	1.2468	0.212469	0.29726	111	124	115	92	61	97	118.675	100.34	106.794	92.265	64.8686	111.621
RLTA1_RS01885	184.374	1.02445	0.169746	6.03519	1.58777e-09	1.00266e-08	206	311	290	116	117	108	220.244	251.659	269.307	116.334	124.42	124.278
RLTA1_RS01890	88.1003	0.0598832	0.207396	0.288739	0.772781	0.830093	88	115	89	84	83	75	94.0849	93.0571	82.6493	84.242	88.2639	86.3045
RLTA1_RS01895	276.833	0.746951	0.14744	5.06615	4.05938e-07	1.86341e-06	309	438	383	212	178	190	330.366	354.426	355.671	212.611	189.289	218.638
RLTA1_RS01900	670.16	-0.0906711	0.133932	-0.676995	0.498409	0.592185	669	777	651	767	626	554	715.259	628.742	604.547	769.209	665.701	637.503
RLTA1_RS01905	6498.63	1.76938	0.129408	13.6728	1.47568e-42	8.15019e-41	10013	10959	11387	2542	2950	2744	10705.4	8867.94	10574.5	2549.32	3137.09	3157.59
RLTA1_RS01910	2298.68	1.16558	0.124121	9.39065	5.96314e-21	1.14634e-19	2854	3710	3753	1260	1355	1346	3051.35	3002.1	3485.2	1263.63	1440.93	1548.88
RLTA1_RS01915	365.325	1.08581	0.144114	7.53442	4.9052e-14	5.15639e-13	431	669	525	251	204	203	460.802	541.35	487.538	251.723	216.938	233.598
RLTA1_RS01920	289.573	0.0378175	0.146811	0.257593	0.796721	0.849244	295	370	286	277	285	240	315.398	299.401	265.592	277.798	303.075	276.174
RLTA1_RS01925	123.453	-0.93868	0.205585	-4.56589	4.97376e-06	1.9478e-05	75	110	91	186	117	153	80.186	89.0111	84.5066	186.536	124.42	176.061
RLTA1_RS01930	326.479	-0.567287	0.144088	-3.93709	8.24753e-05	0.000259118	249	335	271	347	392	352	266.218	271.079	251.662	348	416.861	405.056
RLTA1_RS01935	185.772	0.473169	0.167135	2.83106	0.00463936	0.0102689	192	257	253	162	156	120	205.276	207.962	234.947	162.467	165.894	138.087
RLTA1_RS01940	304.285	-0.0328163	0.153278	-0.214097	0.830472	0.875782	255	388	339	283	269	308	272.632	313.967	314.81	283.815	286.06	354.424
RLTA1_RS01945	62.7082	0.782345	0.248864	3.14367	0.00166844	0.00407823	88	92	75	43	46	40	94.0849	74.4457	69.6483	43.1239	48.9173	46.0291
RLTA1_RS01950	1956.25	-1.88984	0.121518	-15.552	1.54158e-54	1.21907e-52	755	1060	892	2732	2921	2953	807.206	857.744	828.35	2739.87	3106.25	3398.1
RLTA1_RS01955	2317.53	-0.393305	0.108907	-3.61139	0.000304556	0.000860497	1804	2507	2211	2677	2591	2133	1928.74	2028.64	2053.23	2684.71	2755.32	2454.5
RLTA1_RS01960	1114.71	0.0271105	0.111977	0.242107	0.808697	0.858408	1007	1455	1207	1081	1064	954	1076.63	1177.37	1120.87	1084.11	1131.48	1097.79
RLTA1_RS01965	837.366	0.152152	0.116725	1.3035	0.192403	0.273698	816	1125	928	835	735	661	872.424	910.341	861.781	837.405	781.614	760.63
RLTA1_RS01970	282.567	-0.459653	0.162274	-2.83258	0.00461745	0.0102269	235	285	250	353	248	316	251.25	230.62	232.161	354.017	263.728	363.63
RLTA1_RS01975	449.785	0.277044	0.133229	2.07946	0.0375751	0.0668759	466	638	500	431	389	325	498.222	516.265	464.322	432.241	413.671	373.986
RLTA1_RS01980	523.517	0.15611	0.132638	1.17696	0.239211	0.328079	534	654	599	529	485	381	570.924	529.212	556.258	530.524	515.759	438.427
RLTA1_RS01985	1147.87	-1.07147	0.129034	-8.30372	1.00899e-16	1.3822e-15	651	949	814	1674	1264	1429	696.015	767.923	755.916	1678.82	1344.16	1644.39
RLTA1_RS01990	483.568	-0.391186	0.129537	-3.01989	0.00252868	0.00594296	384	531	447	585	519	441	410.552	429.681	415.104	586.685	551.915	507.471
RLTA1_RS01995	385.159	-0.399181	0.139267	-2.8663	0.00415299	0.00927789	286	409	387	448	380	401	305.776	330.96	359.385	449.29	404.1	461.441
RLTA1_RS02000	101.561	-0.429948	0.207378	-2.07325	0.0381486	0.0677408	70	122	92	127	95	106	74.8403	98.7214	85.4352	127.366	101.025	121.977
RLTA1_RS02005	244.892	-0.531142	0.156127	-3.40199	0.000668962	0.00177887	203	261	186	278	272	261	217.037	211.199	172.728	278.801	289.25	300.34
RLTA1_RS02010	143.914	0.0943346	0.209876	0.449479	0.653086	0.727413	147	198	139	177	130	88	157.165	160.22	129.081	177.51	138.245	101.264
RLTA1_RS02015	173.966	-0.336126	0.168828	-1.99094	0.046487	0.0803535	145	185	169	216	163	167	155.026	149.701	156.941	216.622	173.338	192.171
RLTA1_RS02020	741.618	1.43549	0.153744	9.3369	9.92e-21	1.86074e-19	1071	1294	1138	348	472	304	1145.06	1047.09	1056.8	349.002	501.934	349.821
RLTA1_RS02025	358.72	-0.268868	0.164367	-1.63577	0.101887	0.158655	286	395	377	378	300	416	305.776	319.631	350.099	379.089	319.026	478.702
RLTA1_RS02030	820.015	0.686336	0.120534	5.69411	1.24019e-08	7.01664e-08	927	1249	1112	603	644	518	991.099	1010.68	1032.65	604.737	684.843	596.077
RLTA1_RS02035	665.862	-0.533213	0.140208	-3.803	0.000142951	0.000432502	550	618	587	682	841	681	588.031	500.081	545.114	683.964	894.337	783.645
RLTA1_RS02040	4458.08	-0.315558	0.136716	-2.30812	0.0209926	0.0396868	4031	4273	4470	4389	5398	4074	4309.73	3457.68	4151.04	4401.64	5740.34	4688.06
RLTA1_RS02045	497.501	-0.38244	0.150279	-2.54487	0.0109319	0.0221858	460	450	475	510	588	479	491.808	364.136	441.106	511.469	625.291	551.198
RLTA1_RS02050	452.096	0.673255	0.156593	4.29938	1.71276e-05	6.13755e-05	563	613	614	342	388	251	601.93	496.035	570.187	342.985	412.607	288.832
RLTA1_RS02055	929.259	-0.0597849	0.115609	-0.51713	0.605065	0.687677	854	1058	1035	934	889	837	913.051	856.125	961.146	936.69	945.381	963.158
RLTA1_RS02060	856.854	0.357989	0.118958	3.00938	0.00261785	0.00613593	932	1166	1021	776	651	680	996.445	943.518	948.145	778.235	692.287	782.494
RLTA1_RS02065	707.837	0.462899	0.139115	3.32746	0.000876427	0.00227068	822	1077	766	588	619	467	878.839	871.5	711.341	589.694	658.257	537.389
RLTA1_RS02070	4052.14	0.899615	0.112602	7.98931	1.35698e-15	1.66548e-14	4974	6231	5889	2702	2927	2313	5317.94	5042.08	5468.78	2709.78	3112.63	2661.63
RLTA1_RS02075	2408.14	1.07293	0.119856	8.95184	3.4961e-19	5.93399e-18	3098	3749	3712	1381	1510	1447	3312.22	3033.66	3447.13	1384.98	1605.76	1665.1
RLTA1_RS02080	7233.93	-0.101969	0.103934	-0.981092	0.326547	0.424122	6742	8041	7776	7374	7222	6424	7208.19	6506.71	7221.13	7395.24	7680.02	7392.27
RLTA1_RS02085	549.665	-0.293391	0.141622	-2.07165	0.0382982	0.0679372	454	626	527	614	480	600	485.393	506.554	489.395	615.769	510.442	690.436
RLTA1_RS02090	1329.13	-0.656088	0.108737	-6.03373	1.60221e-09	1.01086e-08	977	1273	1100	1658	1468	1438	1044.56	1030.1	1021.51	1662.78	1561.1	1654.75
RLTA1_RS02095	138.712	0.872677	0.182682	4.77703	1.77904e-06	7.40008e-06	163	232	190	110	86	80	174.271	187.733	176.442	110.317	91.4542	92.0581
RLTA1_RS02100	930.911	-0.789551	0.171711	-4.59815	4.26265e-06	1.68067e-05	544	1058	655	1379	1120	839	581.616	856.125	608.262	1382.97	1191.03	965.46
RLTA1_RS02105	1870.4	0.609698	0.11475	5.31327	1.07674e-07	5.35601e-07	2099	2585	2632	1473	1454	1233	2244.14	2091.76	2444.19	1477.24	1546.21	1418.85
RLTA1_RS02110	421.322	0.0136324	0.136177	0.100108	0.920258	0.943302	377	556	448	404	370	400	403.068	449.911	416.032	405.164	393.466	460.291
RLTA1_RS02120	133.723	0.952632	0.187076	5.09223	3.53879e-07	1.63631e-06	165	197	208	85	86	84	176.409	159.411	193.158	85.2448	91.4542	96.6611
RLTA1_RS02125	37.0229	-1.36993	0.325656	-4.20667	2.59158e-05	8.97253e-05	22	16	28	52	47	50	23.5212	12.9471	26.002	52.1498	49.9808	57.5363
RLTA1_RS02130	124.086	-0.433686	0.184893	-2.34561	0.0189961	0.0362881	97	120	125	143	132	125	103.707	97.1031	116.08	143.412	140.371	143.841
RLTA1_RS02135	455.279	0.0687058	0.145345	0.472709	0.636421	0.715023	409	593	517	378	419	443	437.281	479.851	480.109	379.089	445.573	509.772
RLTA1_RS02140	7394.14	-0.398302	0.100112	-3.97856	6.93349e-05	0.000220926	5895	8150	6721	8108	7995	7467	6302.62	6594.92	6241.41	8131.35	8502.05	8592.48
RLTA1_RS02145	166.16	0.162694	0.175057	0.929378	0.352693	0.450017	162	200	206	145	137	156	173.202	161.838	191.301	145.418	145.689	179.513
RLTA1_RS02150	116.04	0.0454695	0.194039	0.234332	0.814727	0.863623	114	134	133	102	123	95	121.883	108.432	123.51	102.294	130.801	109.319
RLTA1_RS02155	100.642	0.57266	0.209314	2.73589	0.00622111	0.0134199	104	161	128	70	71	85	111.191	130.28	118.866	70.2016	75.5028	97.8118
RLTA1_RS02160	587.97	1.04654	0.123709	8.45968	2.68103e-17	3.89505e-16	735	961	876	388	343	345	785.823	777.634	813.492	389.118	364.753	397.001
RLTA1_RS02165	877.896	-0.370373	0.118272	-3.13153	0.00173901	0.00422842	716	936	834	1012	857	907	765.509	757.404	774.489	1014.91	911.351	1043.71
RLTA1_RS02170	7832.29	0.705645	0.113066	6.24101	4.34762e-10	3.00149e-09	9797	11485	10084	5935	6033	4774	10474.4	9293.57	9364.44	5952.1	6415.62	5493.57
RLTA1_RS02175	8139.01	-0.018505	0.134649	-0.137432	0.89069	0.921271	6224	10838	9514	8913	7502	6655	6654.37	8770.02	8835.12	8938.67	7977.78	7658.09
RLTA1_RS02180	22.7519	1.57937	0.404652	3.90305	9.499e-05	0.000295765	34	38	38	10	14	8	36.351	30.7493	35.2885	10.0288	14.8879	9.20581
RLTA1_RS02185	12633.2	0.238145	0.108124	2.20252	0.0276288	0.0507305	13779	16193	14199	11208	10547	10708	14731.8	13103.2	13185.8	11240.3	11215.9	12322
RLTA1_RS02190	358.72	0.402979	0.15015	2.68385	0.00727798	0.0155027	416	450	449	270	319	275	444.765	364.136	416.961	270.778	339.231	316.45
RLTA1_RS02195	13.9028	0.42254	0.506088	0.834915	0.403766	0.50193	15	20	17	21	7	6	16.0372	16.1838	15.7869	21.0605	7.44394	6.90436
RLTA1_RS02200	127.119	0.728107	0.198152	3.67448	0.000238332	0.00068848	156	164	190	86	102	80	166.787	132.708	176.442	86.2477	108.469	92.0581
RLTA1_RS02205	34.254	0.105886	0.318942	0.331991	0.739896	0.80239	32	38	45	41	25	27	34.2127	30.7493	41.789	41.1181	26.5855	31.0696
RLTA1_RS02210	1132.72	-0.757033	0.18359	-4.1235	3.73151e-05	0.000125447	759	986	988	1327	1796	894	811.482	797.863	917.5	1330.82	1909.9	1028.75
RLTA1_RS02215	2529.24	-0.994475	0.125119	-7.94824	1.89178e-15	2.29353e-14	1357	2239	1946	3490	2960	3005	1450.83	1811.78	1807.14	3500.05	3147.72	3457.93
RLTA1_RS02220	25633.8	0.360302	0.107021	3.36666	0.00076085	0.00199802	26758	34682	32071	22144	22849	18112	28608.2	28064.4	29782.5	22207.8	24298.1	20842
RLTA1_RS02225	654.191	0.789751	0.125337	6.30101	2.95719e-10	2.09137e-09	720	1044	939	506	433	409	769.786	844.797	871.996	507.457	460.461	470.647
RLTA1_RS02230	289.309	0.991562	0.150666	6.58121	4.66633e-11	3.66513e-10	344	466	442	199	197	149	367.787	377.084	410.461	199.573	209.494	171.458
RLTA1_RS02235	418.698	1.14944	0.148866	7.72133	1.15126e-14	1.2737e-13	474	686	721	267	240	224	506.776	555.106	669.552	267.769	255.221	257.763
RLTA1_RS02240	460.598	-0.271015	0.133977	-2.02285	0.0430884	0.075151	368	529	463	465	464	480	393.446	428.063	429.962	466.339	493.427	552.349
RLTA1_RS02245	137.332	0.842541	0.18177	4.6352	3.566e-06	1.42364e-05	161	207	204	95	99	82	172.133	167.503	189.443	95.2736	105.279	94.3596
RLTA1_RS02250	564.113	0.217808	0.127265	1.71145	0.0869982	0.138667	534	739	701	549	483	435	570.924	597.993	650.979	550.581	513.632	500.566
RLTA1_RS02255	44.793	0.468923	0.295821	1.58516	0.112931	0.173331	34	65	72	41	34	31	36.351	52.5975	66.8623	41.1181	36.1563	35.6725
RLTA1_RS02260	192.909	-0.542258	0.168614	-3.21597	0.00130006	0.00325552	122	211	182	219	219	204	130.436	170.74	169.013	219.631	232.889	234.748
RLTA1_RS02265	69.1764	-0.196043	0.230264	-0.851385	0.394556	0.492794	62	78	69	77	60	70	66.2871	63.117	64.0764	77.2218	63.8052	80.5509
RLTA1_RS02270	152.08	-0.440335	0.183719	-2.39679	0.0165395	0.0320965	112	161	147	163	145	181	119.744	130.28	136.511	163.47	154.196	208.282
RLTA1_RS02275	146.11	0.486466	0.19646	2.47616	0.0132802	0.0264427	153	193	206	93	123	123	163.579	156.174	191.301	93.2679	130.801	141.539
RLTA1_RS02280	465.084	-0.60042	0.139334	-4.3092	1.63843e-05	5.89242e-05	386	434	373	613	502	462	412.691	351.189	346.384	614.766	533.837	531.636
RLTA1_RS02285	428.383	0.444249	0.139933	3.17473	0.00149976	0.00369315	504	581	510	395	343	284	538.85	470.141	473.608	396.138	364.753	326.806
RLTA1_RS02290	223.834	0.677689	0.164982	4.10766	3.99681e-05	0.000133849	279	347	267	181	176	128	298.292	280.79	247.948	181.521	187.162	147.293
RLTA1_RS02295	1077.51	-0.108146	0.129676	-0.833976	0.404295	0.502229	1057	1164	1121	1183	1107	859	1130.09	941.9	1041.01	1186.41	1177.21	988.474
RLTA1_RS02300	298.686	0.60026	0.155866	3.85112	0.00011758	0.000360615	367	450	348	233	197	234	392.377	364.136	323.168	233.671	209.494	269.27
RLTA1_RS02305	743.633	0.0920435	0.141707	0.649532	0.515995	0.609511	824	950	703	728	620	669	880.977	768.733	652.837	730.097	659.321	769.836
RLTA1_RS02310	540.977	0.333043	0.143341	2.32344	0.0201557	0.0382711	630	730	587	441	422	474	673.562	590.71	545.114	442.27	448.763	545.445
RLTA1_RS02315	363.928	0.80281	0.138241	5.80734	6.34725e-09	3.71493e-08	416	560	528	281	247	218	444.765	453.148	490.324	281.809	262.665	250.858
RLTA1_RS02320	361.135	1.4602	0.15053	9.70039	3.00342e-22	6.3722e-21	537	616	557	215	158	168	574.132	498.462	517.255	215.619	168.02	193.322
RLTA1_RS02325	1918.38	0.468741	0.142234	3.29556	0.000982247	0.00251766	2359	2640	2180	1487	1790	1245	2522.12	2136.27	2024.44	1491.28	1903.52	1432.65
RLTA1_RS02330	1654.32	0.223226	0.114166	1.95526	0.0505519	0.0864139	1783	2154	1828	1474	1533	1278	1906.29	1743	1697.56	1478.25	1630.22	1470.63
RLTA1_RS02335	306.602	1.38903	0.173972	7.9842	1.41432e-15	1.73279e-14	471	533	428	180	185	113	503.568	431.299	397.46	180.518	196.733	130.032
RLTA1_RS02340	391.592	0.557968	0.136412	4.09033	4.30768e-05	0.000143491	453	586	475	342	284	265	484.324	474.187	441.106	342.985	302.011	304.943
RLTA1_RS02345	206.721	0.182785	0.159181	1.14828	0.250853	0.341287	220	281	212	193	177	173	235.212	227.383	196.872	193.556	188.225	199.076
RLTA1_RS02350	617.262	0.544396	0.135939	4.00469	6.20976e-05	0.000200636	772	904	690	514	452	443	825.381	731.51	640.764	515.481	480.666	509.772
RLTA1_RS02355	431.397	0.723631	0.15053	4.80724	1.5303e-06	6.43853e-06	572	650	512	323	341	251	611.552	525.975	475.466	323.93	362.626	288.832
RLTA1_RS02360	282.871	0.61778	0.172259	3.58635	0.000335337	0.00094091	362	401	341	258	164	205	387.031	324.486	316.668	258.743	174.401	235.899
RLTA1_RS02365	231.1	0.715013	0.162261	4.40657	1.05023e-05	3.90413e-05	292	337	298	169	146	174	312.191	272.698	276.736	169.487	155.259	200.226
RLTA1_RS02370	1044.48	-0.0604002	0.132947	-0.454319	0.649599	0.725379	1061	1265	981	1128	1055	821	1134.36	1023.63	911	1131.25	1121.91	944.747
RLTA1_RS02375	755.716	0.524998	0.128404	4.08863	4.33929e-05	0.000144415	923	1071	886	648	594	501	986.823	866.645	822.778	649.867	631.672	576.514
RLTA1_RS02380	405.758	0.4136	0.133839	3.09028	0.0019997	0.00479198	457	560	484	352	344	282	488.6	453.148	449.464	353.014	365.817	324.505
RLTA1_RS02385	560.503	0.532657	0.12821	4.15457	3.25898e-05	0.000110738	666	818	662	464	410	411	712.052	661.919	614.762	465.337	436.002	472.949
RLTA1_RS02390	282.918	0.0997287	0.148488	0.671627	0.501821	0.595629	302	346	297	283	238	245	322.882	279.98	275.807	283.815	253.094	281.928
RLTA1_RS02395	1791.11	-0.0617824	0.11768	-0.525005	0.59958	0.682678	1748	2141	1785	1760	1885	1493	1868.87	1732.48	1657.63	1765.07	2004.55	1718.04
RLTA1_RS02400	954.779	-0.0564093	0.122837	-0.459221	0.646075	0.72272	965	1071	981	992	865	873	1031.73	866.645	911	994.857	919.859	1004.58
RLTA1_RS02405	404.492	-0.164257	0.141863	-1.15786	0.246922	0.336862	392	471	371	389	432	376	419.106	381.129	344.527	390.12	459.398	432.673
RLTA1_RS02410	281.769	0.36114	0.144421	2.50061	0.012398	0.0248423	303	371	352	248	243	202	323.951	300.21	326.883	248.714	258.411	232.447
RLTA1_RS02415	43.5271	1.02823	0.315753	3.25645	0.00112816	0.00285798	37	78	78	36	21	24	39.5584	63.117	72.4342	36.1037	22.3318	27.6174
RLTA1_RS02420	2211.65	0.707916	0.127371	5.55791	2.73027e-08	1.46944e-07	2319	3623	3035	1611	1434	1651	2479.35	2931.7	2818.43	1615.64	1524.94	1899.85
RLTA1_RS02425	551.839	0.184473	0.145342	1.26924	0.204356	0.287644	481	775	666	488	439	517	514.26	627.124	618.477	489.406	466.842	594.926
RLTA1_RS02430	409.34	-0.828179	0.149164	-5.55215	2.82178e-08	1.51635e-07	254	360	346	444	527	492	271.563	291.309	321.311	445.279	560.423	566.158
RLTA1_RS02435	280.946	0.568238	0.154536	3.67705	0.000235945	0.000682437	279	449	371	214	237	185	298.292	363.327	344.527	214.616	252.031	212.884
RLTA1_RS02440	228.634	-0.210972	0.155742	-1.35463	0.175537	0.253121	194	262	233	264	204	221	207.414	212.008	216.374	264.76	216.938	254.311
RLTA1_RS02445	2134.28	0.0484488	0.129149	0.375138	0.707558	0.774441	1941	2608	2504	2206	2166	1546	2075.21	2110.37	2325.32	2212.35	2303.37	1779.02
RLTA1_RS02450	188.625	0.459987	0.188379	2.44181	0.0146138	0.0288096	185	280	249	169	178	102	197.792	226.574	231.232	169.487	189.289	117.374
RLTA1_RS02455	57.5944	0.194241	0.254626	0.76285	0.445553	0.541779	52	82	67	47	62	42	55.5956	66.3538	62.2191	47.1354	65.9321	48.3305
RLTA1_RS02460	67.5302	-0.969215	0.234774	-4.12828	3.65485e-05	0.000123108	38	59	52	86	87	78	40.6276	47.7423	48.2895	86.2477	92.5176	89.7567
RLTA1_RS02465	66.5237	0.533055	0.236849	2.25061	0.0244103	0.045481	73	90	92	57	55	41	78.0477	72.8273	85.4352	57.1642	58.4881	47.1798
RLTA1_RS02470	386.5	0.917674	0.148472	6.18076	6.37918e-10	4.2933e-09	450	692	511	237	282	231	481.116	559.961	474.537	237.683	299.885	265.818
RLTA1_RS02475	2015.55	0.984406	0.114644	8.58667	8.95274e-18	1.36627e-16	2299	3504	2949	1275	1289	1227	2457.97	2835.41	2738.57	1278.67	1370.75	1411.94
RLTA1_RS02480	3135.92	-1.1987	0.140055	-8.55872	1.14123e-17	1.719e-16	1876	2248	2031	4641	4660	3037	2005.72	1819.06	1886.08	4654.37	4955.54	3494.76
RLTA1_RS02485	1840.03	-0.448337	0.107794	-4.1592	3.19364e-05	0.000108784	1525	1923	1597	2060	2045	1851	1630.45	1556.08	1483.04	2065.93	2174.69	2130
RLTA1_RS02490	184.792	-0.379135	0.184297	-2.05719	0.0396677	0.070045	174	164	177	203	227	157	186.032	132.708	164.37	203.585	241.396	180.664
RLTA1_RS02495	1098.09	0.62305	0.11581	5.37991	7.45243e-08	3.78551e-07	1185	1634	1513	814	842	767	1266.94	1322.22	1405.04	816.345	895.4	882.607
RLTA1_RS02500	145.408	-0.708548	0.177036	-4.00229	6.27328e-05	0.00020211	101	140	118	174	158	173	107.984	113.287	109.58	174.501	168.02	199.076
RLTA1_RS02505	709.293	0.513393	0.127982	4.01144	6.03492e-05	0.000195608	803	988	909	539	525	569	858.525	799.482	844.137	540.553	558.296	654.764
RLTA1_RS02510	2022.35	-1.14796	0.109268	-10.5059	8.11342e-26	2.21417e-24	1241	1573	1264	2724	2669	2425	1326.81	1272.86	1173.81	2731.85	2838.27	2790.51
RLTA1_RS02515	101.536	0.891104	0.211242	4.21841	2.4603e-05	8.55206e-05	129	181	120	69	75	56	137.92	146.464	111.437	69.1987	79.7565	64.4407
RLTA1_RS02520	225.848	-0.296936	0.166389	-1.78459	0.0743272	0.120879	208	255	193	213	242	240	222.383	206.344	179.228	213.614	257.348	276.174
RLTA1_RS02525	117.062	-0.00202432	0.197662	-0.0102413	0.991829	0.994974	123	125	128	106	125	97	131.505	101.149	118.866	106.305	132.928	111.621
RLTA1_RS02530	85.3409	0.328863	0.235526	1.39629	0.162627	0.237344	86	114	108	54	70	86	91.9466	92.2479	100.294	54.1555	74.4394	98.9625
RLTA1_RS02535	133.746	0.501215	0.189677	2.64246	0.00823057	0.0172808	136	204	172	129	88	95	145.404	165.075	159.727	129.372	93.581	109.319
RLTA1_RS02540	813.175	0.682528	0.152901	4.46385	8.04997e-06	3.0396e-05	1040	1052	1124	569	699	485	1111.91	851.27	1043.8	570.639	743.331	558.103
RLTA1_RS02545	392.935	0.954592	0.143455	6.6543	2.84649e-11	2.28738e-10	477	578	622	255	264	231	509.983	467.713	577.616	255.735	280.743	265.818
RLTA1_RS02550	289.971	0.510038	0.154927	3.29212	0.00099436	0.0025459	290	459	366	213	254	204	310.053	371.419	339.884	213.614	270.109	234.748
RLTA1_RS02555	318.969	-0.292165	0.156228	-1.87012	0.0614677	0.102481	288	334	304	345	281	355	307.914	270.27	282.308	345.994	298.821	408.508
RLTA1_RS02560	1629.4	0.250467	0.115695	2.16489	0.0303962	0.0552868	1661	2136	1947	1621	1389	1183	1775.85	1728.43	1808.07	1625.67	1477.09	1361.31
RLTA1_RS02565	430.208	0.0622484	0.130124	0.478379	0.63238	0.711592	398	531	499	437	390	356	425.52	429.681	463.393	438.259	414.734	409.659
RLTA1_RS02570	587.191	0.424702	0.150172	2.82811	0.0046823	0.010354	557	882	763	485	402	514	595.515	713.707	708.555	486.397	427.495	591.474
RLTA1_RS02575	132.327	0.355853	0.183756	1.93655	0.0528001	0.089706	132	173	177	107	111	107	141.127	139.99	164.37	107.308	118.04	123.128
RLTA1_RS02580	116.423	0.134696	0.192483	0.699779	0.484065	0.578104	112	154	130	96	104	110	119.744	124.616	120.724	96.2765	110.596	126.58
RLTA1_RS02585	194.091	1.17286	0.170125	6.89411	5.42019e-12	4.69143e-11	265	352	257	127	103	105	283.324	284.836	238.661	127.366	109.532	120.826
RLTA1_RS02590	1513.46	0.267859	0.131733	2.03335	0.0420168	0.0735585	1492	1963	1914	1320	1493	1050	1595.17	1588.44	1777.42	1323.8	1587.69	1208.26
RLTA1_RS02595	892.172	4.0075	0.14255	28.1129	6.80988e-174	2.63278e-171	1632	1998	1807	99	105	89	1744.85	1616.77	1678.06	99.2852	111.659	102.415
RLTA1_RS02600	183.737	2.1333	0.184348	11.5722	5.70211e-31	1.91696e-29	270	386	319	67	54	70	288.67	312.348	296.237	67.193	57.4247	80.5509
RLTA1_RS02605	108.173	-0.312315	0.203285	-1.53634	0.124455	0.188812	87	104	121	115	103	117	93.0158	84.156	112.366	115.331	109.532	134.635
RLTA1_RS02610	1290.5	0.321522	0.111567	2.88186	0.00395332	0.0088803	1332	1748	1575	1104	1149	967	1424.1	1414.47	1462.61	1107.18	1221.87	1112.75
RLTA1_RS02615	504.622	1.48396	0.139977	10.6015	2.93343e-26	8.1655e-25	755	901	747	236	256	251	807.206	729.082	693.697	236.68	272.236	288.832
RLTA1_RS02620	576.354	-0.240342	0.124037	-1.93767	0.0526633	0.0894955	488	634	593	644	552	556	521.744	513.028	550.686	645.855	587.008	639.804
RLTA1_RS02625	121.247	-0.28232	0.203233	-1.38914	0.16479	0.23991	116	109	126	134	141	99	124.021	88.2019	117.009	134.386	149.942	113.922
RLTA1_RS02630	449.791	-0.593221	0.136418	-4.34857	1.37029e-05	4.96917e-05	340	421	401	579	526	419	363.51	340.67	372.386	580.668	559.359	482.155
RLTA1_RS02635	26.7683	0.777953	0.393326	1.97788	0.0479418	0.0824788	37	29	42	29	18	9	39.5584	23.4666	39.003	29.0835	19.1416	10.3565
RLTA1_RS02640	127487	-0.00072754	0.112128	-0.00648848	0.994823	0.996255	121595	146083	144461	138304	118174	102704	130003	118209	134153	138702	125669	118184
RLTA1_RS02645	10726.1	0.854946	0.112078	7.62812	2.3821e-14	2.55031e-13	13163	15809	15699	8275	6915	6309	14073.2	12792.5	14578.8	8298.84	7353.55	7259.94
RLTA1_RS02655	976.516	-0.476977	0.135587	-3.51787	0.000435022	0.00119515	788	982	876	1230	1159	819	842.488	794.627	813.492	1233.54	1232.5	942.445
RLTA1_RS02660	697.584	0.59103	0.117738	5.01986	5.17093e-07	2.33666e-06	789	1007	923	548	519	494	843.557	814.856	857.138	549.578	551.915	568.459
RLTA1_RS02665	3636.98	0.464983	0.110327	4.2146	2.50224e-05	8.68917e-05	4174	4985	4478	2932	3098	2548	4462.62	4033.82	4158.47	2940.45	3294.48	2932.05
RLTA1_RS02670	2410.27	-0.223479	0.114142	-1.9579	0.0502416	0.0859468	2080	2731	2410	2369	2690	2219	2223.83	2209.9	2238.03	2375.82	2860.6	2553.46
RLTA1_RS02675	236.824	0.23221	0.16906	1.37353	0.169587	0.246001	206	317	313	250	184	180	220.244	256.514	290.665	250.72	195.669	207.131
RLTA1_RS02680	5457.61	0.204574	0.114522	1.78633	0.0740454	0.120477	5229	6901	6845	4659	5100	4448	5590.57	5584.23	6356.57	4672.42	5423.44	5118.43
RLTA1_RS02685	523.279	0.720873	0.139502	5.16748	2.37269e-07	1.12687e-06	608	731	767	376	345	384	650.041	591.519	712.27	377.083	366.88	441.879
RLTA1_RS02690	485.647	0.42907	0.136863	3.13503	0.00171839	0.00418269	466	740	618	380	409	371	498.222	598.802	573.902	381.095	434.939	426.92
RLTA1_RS02700	120.191	0.194034	0.185905	1.04373	0.296611	0.392306	124	166	127	115	105	95	132.574	134.326	117.938	115.331	111.659	109.319
RLTA1_RS02705	1311.34	-1.27627	0.119799	-10.6535	1.67981e-26	4.73272e-25	660	1006	838	1916	1612	1681	705.637	814.047	778.203	1921.52	1714.23	1934.37
RLTA1_RS02710	3934.69	1.06632	0.118394	9.00655	2.12642e-19	3.65377e-18	4797	6307	6188	2586	2592	1981	5128.7	5103.57	5746.45	2593.45	2756.39	2279.59
RLTA1_RS02715	1438.32	-0.454765	0.114143	-3.98416	6.77188e-05	0.000216421	1105	1559	1289	1582	1692	1394	1181.41	1261.53	1197.02	1586.56	1799.31	1604.11
RLTA1_RS02720	1166.47	-0.562419	0.150649	-3.73329	0.000188992	0.000558945	917	1240	906	1095	1428	1353	980.408	1003.4	841.351	1098.15	1518.56	1556.93
RLTA1_RS02725	1734.53	0.494077	0.107038	4.61589	3.91417e-06	1.55739e-05	1842	2522	2235	1454	1301	1286	1969.37	2040.78	2075.52	1458.19	1383.51	1479.83
RLTA1_RS02730	517.82	0.828145	0.135682	6.10358	1.03716e-09	6.75174e-09	605	841	710	364	313	367	646.834	680.531	659.337	365.048	332.851	422.317
RLTA1_RS02735	414.334	-0.203773	0.139538	-1.46034	0.144197	0.214324	328	476	451	443	384	416	350.68	385.175	418.818	444.276	408.353	478.702
RLTA1_RS02740	48.2407	0.05615	0.28053	0.200157	0.841358	0.883909	46	60	54	63	38	33	49.1808	48.5515	50.1468	63.1815	40.41	37.974
RLTA1_RS02745	54.8079	0.282311	0.251388	1.12301	0.261434	0.353678	58	72	65	54	43	42	62.0105	58.2618	60.3618	54.1555	45.7271	48.3305
RLTA1_RS02750	21.0772	0.553901	0.398575	1.3897	0.164619	0.239712	24	27	30	15	22	11	25.6595	21.8482	27.8593	15.0432	23.3952	12.658
RLTA1_RS02755	78.1027	-0.426499	0.221958	-1.92153	0.0546644	0.0923997	71	78	66	94	76	81	75.9094	63.117	61.2905	94.2708	80.82	93.2089
RLTA1_RS02760	806.637	0.549695	0.115338	4.76596	1.87959e-06	7.78575e-06	924	1191	995	656	617	565	987.892	963.748	924.001	657.89	656.13	650.161
RLTA1_RS02765	650.122	0.0495189	0.130226	0.380255	0.703756	0.770765	582	853	722	643	538	609	622.243	690.241	670.481	644.852	572.12	700.793
RLTA1_RS02770	586.449	0.215762	0.135876	1.58793	0.112302	0.172442	593	746	703	549	442	528	634.004	603.657	652.837	550.581	470.032	607.584
RLTA1_RS02775	516.363	-0.121768	0.182495	-0.66724	0.504619	0.598541	459	640	511	550	354	597	490.738	517.883	474.537	551.584	376.451	686.984
RLTA1_RS02780	460.216	-0.973754	0.184584	-5.27539	1.32475e-07	6.52436e-07	266	411	338	644	403	657	284.393	332.578	313.882	645.855	428.558	756.028
RLTA1_RS02785	1249.81	0.0117624	0.127039	0.0925893	0.92623	0.947748	1063	1717	1333	1206	1281	1011	1136.5	1389.38	1237.88	1209.47	1362.24	1163.38
RLTA1_RS02790	391.51	0.952323	0.16955	5.61676	1.94573e-08	1.06033e-07	408	768	528	245	295	210	436.212	621.46	490.324	245.706	313.709	241.653
RLTA1_RS02795	885.085	-0.266112	0.178415	-1.49153	0.135821	0.20344	625	1105	913	803	1192	719	668.217	894.157	847.852	805.313	1267.6	827.373
RLTA1_RS02800	581.772	0.328195	0.179384	1.82957	0.0673144	0.111005	554	925	648	446	638	367	592.307	748.503	601.761	447.285	678.462	422.317
RLTA1_RS02805	406.703	0.171195	0.410354	0.417188	0.676541	0.745393	317	625	482	288	559	230	338.92	505.745	447.606	288.83	594.452	264.667
RLTA1_RS02810	358.993	0.664526	0.139133	4.77619	1.78647e-06	7.42657e-06	426	567	438	289	264	228	455.457	458.812	406.746	289.832	280.743	262.366
RLTA1_RS02815	16.1773	0.971687	0.466617	2.08241	0.0373051	0.0664634	18	26	26	17	6	8	19.2446	21.039	24.1447	17.049	6.38052	9.20581
RLTA1_RS02820	3457.98	-0.286624	0.116577	-2.45866	0.0139457	0.0275934	2822	3715	3579	3600	3965	3106	3017.13	3006.15	3323.62	3610.37	4216.46	3574.16
RLTA1_RS02825	76.6583	0.1933	0.233121	0.829184	0.407	0.504673	89	90	84	70	80	51	95.1541	72.8273	78.0061	70.2016	85.0736	58.6871
RLTA1_RS02830	329.08	0.454672	0.138348	3.28643	0.00101465	0.00259117	370	469	395	279	272	229	395.584	379.511	366.814	279.804	289.25	263.516
RLTA1_RS02835	989.01	0.850318	0.122069	6.96589	3.26336e-12	2.88194e-11	1259	1548	1313	750	682	555	1346.06	1252.63	1219.31	752.16	725.253	638.653
RLTA1_RS02840	348.495	-0.135479	0.141438	-0.957869	0.338129	0.435575	324	420	334	376	310	337	346.404	339.861	310.167	377.083	329.66	387.795
RLTA1_RS02845	2591.88	-1.21842	0.122358	-9.95782	2.33125e-23	5.38975e-22	1374	1871	1821	3842	3017	3316	1469.01	1514	1691.06	3853.07	3208.34	3815.81
RLTA1_RS02850	2490.1	-0.0799316	0.132568	-0.602948	0.546543	0.636019	2413	3003	2428	2889	2468	1872	2579.85	2430	2254.75	2897.32	2624.52	2154.16
RLTA1_RS02855	4865	0.63989	0.123863	5.1661	2.39029e-07	1.13311e-06	5177	7768	6417	4346	3296	3082	5534.97	6285.8	5959.11	4358.52	3505.03	3546.54
RLTA1_RS02860	4334.14	0.450067	0.111563	4.03421	5.47868e-05	0.000179417	4726	5838	5641	3867	3534	2914	5052.79	4724.06	5238.48	3878.14	3758.13	3353.22
RLTA1_RS02865	3329.18	-0.746643	0.116137	-6.42896	1.28476e-10	9.46098e-10	2433	3036	2587	4547	3958	3255	2601.23	2456.71	2402.4	4560.1	4209.02	3745.62
RLTA1_RS02870	346.446	0.0844333	0.155037	0.544601	0.586028	0.671857	337	437	383	356	255	331	360.302	353.617	355.671	357.025	271.172	380.891
RLTA1_RS02875	546.757	-0.362125	0.128295	-2.8226	0.00476354	0.0105203	451	590	513	652	597	483	482.185	477.423	476.394	653.878	634.862	555.801
RLTA1_RS02880	594.831	-0.926845	0.13113	-7.06814	1.57022e-12	1.41911e-11	352	551	438	784	682	720	376.34	445.865	406.746	786.258	725.253	828.523
RLTA1_RS02885	367.855	0.135665	0.141666	0.957637	0.338246	0.435576	358	503	394	376	342	270	382.755	407.024	365.886	377.083	363.69	310.696
RLTA1_RS02890	193.449	-0.498668	0.162107	-3.07618	0.00209673	0.00500212	134	209	181	236	205	196	143.266	169.121	168.085	236.68	218.001	225.542
RLTA1_RS02895	292.264	0.624258	0.143463	4.35136	1.35295e-05	4.90887e-05	318	468	371	228	221	197	339.989	378.702	344.527	228.657	235.016	226.693
RLTA1_RS02900	4360.1	0.202678	0.117211	1.72917	0.0837786	0.134099	3960	6233	5081	3818	3706	3819	4233.82	5043.69	4718.44	3829	3941.04	4394.63
RLTA1_RS02905	2476.55	0.831781	0.117367	7.087	1.37048e-12	1.24669e-11	2890	4137	3313	1957	1522	1533	3089.83	3347.63	3076.6	1962.64	1618.53	1764.06
RLTA1_RS02910	102.64	-0.250414	0.209543	-1.19505	0.232067	0.319351	76	128	103	91	117	104	81.2552	103.577	95.6503	91.2621	124.42	119.676
RLTA1_RS02915	257.198	0.076636	0.153508	0.499232	0.617616	0.698746	226	326	308	225	248	228	241.627	263.797	286.022	225.648	263.728	262.366
RLTA1_RS02920	3386.27	-0.354971	0.1466	-2.42136	0.0154626	0.0301667	2536	3124	3959	4087	3473	3137	2711.36	2527.92	3676.5	4098.77	3693.26	3609.83
RLTA1_RS02925	4292.66	-0.529345	0.143831	-3.68032	0.00023294	0.000674586	2969	4109	4353	4996	5557	3732	3174.3	3324.97	4042.39	5010.39	5909.43	4294.51
RLTA1_RS02930	880.436	-1.80346	0.147463	-12.2299	2.15211e-34	8.36676e-33	302	534	452	1312	1458	1079	322.882	432.109	419.747	1315.78	1550.47	1241.63
RLTA1_RS02935	766.071	0.967689	0.120878	8.00553	1.18951e-15	1.4677e-14	980	1209	1094	523	514	420	1047.76	978.313	1015.94	524.506	546.598	483.305
RLTA1_RS02940	674.669	-0.726574	0.124098	-5.85482	4.77532e-09	2.8403e-08	466	624	562	913	754	700	498.222	504.936	521.898	915.63	801.819	805.509
RLTA1_RS02945	760.111	0.644133	0.133355	4.8302	1.36393e-06	5.7911e-06	788	1187	1053	574	627	467	842.488	960.511	977.862	575.653	666.765	537.389
RLTA1_RS02950	436.876	-0.0671911	0.133343	-0.503897	0.614334	0.696278	385	533	471	473	434	352	411.622	431.299	437.391	474.362	461.524	405.056
RLTA1_RS02955	759.845	0.0249406	0.128695	0.193797	0.846335	0.886995	774	871	827	734	775	607	827.52	704.806	767.988	736.114	824.151	698.491
RLTA1_RS02960	432.976	1.78242	0.179365	9.93739	2.86232e-23	6.5739e-22	688	850	635	167	242	139	735.573	687.813	589.689	167.481	257.348	159.951
RLTA1_RS02965	334.111	-0.367079	0.164137	-2.23641	0.0253248	0.0469585	319	326	292	340	323	386	341.058	263.797	271.164	340.979	343.485	444.181
RLTA1_RS02970	684.479	0.751427	0.125692	5.97832	2.25449e-09	1.39582e-08	819	1066	902	485	451	491	875.631	862.599	837.637	486.397	479.603	565.007
RLTA1_RS02975	347.135	-1.04294	0.153539	-6.79271	1.10048e-11	9.16058e-11	177	307	260	462	406	442	189.239	248.422	241.447	463.331	431.749	508.621
RLTA1_RS02980	2239.68	0.0473353	0.108296	0.437092	0.662044	0.73421	2120	2750	2517	2081	2207	1890	2266.59	2225.28	2337.4	2086.99	2346.97	2174.87
RLTA1_RS02985	1635.45	-0.754217	0.108356	-6.96058	3.38884e-12	2.98897e-11	1100	1514	1347	2136	1870	1764	1176.06	1225.12	1250.88	2142.15	1988.6	2029.88
RLTA1_RS02990	3057.81	-0.0706072	0.133622	-0.52841	0.597215	0.680979	2833	3219	3571	2972	3348	2482	3028.89	2604.79	3316.19	2980.56	3560.33	2856.1
RLTA1_RS02995	1702.38	-0.580765	0.149983	-3.87221	0.000107852	0.000332391	1131	1678	1642	1631	2201	1865	1209.21	1357.82	1524.83	1635.7	2340.59	2146.11
RLTA1_RS03000	238.741	-0.839767	0.186877	-4.4937	6.99979e-06	2.67059e-05	144	215	199	226	339	289	153.957	173.976	184.8	226.651	360.5	332.56
RLTA1_RS03005	181.857	0.600097	0.181075	3.31409	0.000919426	0.00237149	175	276	265	131	125	148	187.101	223.337	246.091	131.377	132.928	170.308
RLTA1_RS03010	439.747	0.341576	0.133296	2.56255	0.0103908	0.0212675	426	598	576	381	360	347	455.457	483.897	534.899	382.097	382.831	399.302
RLTA1_RS03015	152.714	0.300398	0.173589	1.73052	0.0835378	0.133834	163	213	171	130	122	131	174.271	172.358	158.798	130.374	129.737	150.745
RLTA1_RS03020	106.371	0.30644	0.20402	1.50201	0.133095	0.199786	117	132	131	102	99	67	125.09	106.813	121.652	102.294	105.279	77.0987
RLTA1_RS03025	607.287	1.1358	0.147023	7.72528	1.11611e-14	1.24074e-13	751	1041	925	350	433	285	802.929	842.369	858.995	351.008	460.461	327.957
RLTA1_RS03030	1170.62	0.891819	0.121772	7.3237	2.41233e-13	2.36776e-12	1519	1893	1517	879	712	713	1624.03	1531.8	1408.75	881.532	757.155	820.468
RLTA1_RS03035	133.545	-0.0812947	0.18562	-0.437962	0.661414	0.733627	138	147	133	131	142	112	147.542	118.951	123.51	131.377	151.006	128.881
RLTA1_RS03040	404.269	-0.155161	0.13602	-1.14073	0.253983	0.344536	372	486	384	395	430	369	397.723	393.267	356.599	396.138	457.271	424.618
RLTA1_RS03045	179.741	0.857039	0.169014	5.07081	3.96119e-07	1.82314e-06	205	299	251	122	111	125	219.175	241.948	233.09	122.351	118.04	143.841
RLTA1_RS03050	9.60329	-0.744405	0.5793	-1.28501	0.198789	0.281345	9	7	7	14	14	6	9.62232	5.66434	6.50051	14.0403	14.8879	6.90436
RLTA1_RS03055	1741.08	0.279716	0.118878	2.35297	0.0186244	0.0356454	1821	2392	1988	1602	1612	1214	1946.92	1935.59	1846.14	1606.61	1714.23	1396.98
RLTA1_RS03060	1597.77	-1.53271	0.113433	-13.512	1.32938e-41	6.85271e-40	774	1082	817	2313	2283	2066	827.52	875.546	758.702	2319.66	2427.79	2377.4
RLTA1_RS03065	592.24	-0.756469	0.123224	-6.13896	8.30618e-10	5.49978e-09	415	568	450	769	690	632	443.696	459.621	417.89	771.215	733.76	727.259
RLTA1_RS03070	417.353	-1.14023	0.191175	-5.96431	2.45664e-09	1.51558e-08	184	332	339	443	553	601	196.723	268.652	314.81	444.276	588.071	691.587
RLTA1_RS03075	141.208	-0.592924	0.216521	-2.73841	0.00617366	0.0133217	108	138	119	119	209	146	115.468	111.669	110.509	119.343	222.255	168.006
RLTA1_RS03080	73.6204	0.481343	0.22882	2.10359	0.035414	0.063379	73	112	95	52	62	58	78.0477	90.6295	88.2212	52.1498	65.9321	66.7422
RLTA1_RS03085	407.54	0.868564	0.152051	5.71231	1.11452e-08	6.34512e-08	506	650	552	296	220	291	540.988	525.975	512.611	296.853	233.952	334.862
RLTA1_RS03090	227.593	1.45271	0.164655	8.82273	1.11704e-18	1.80779e-17	314	411	357	123	97	121	335.712	332.578	331.526	123.354	103.152	139.238
RLTA1_RS03095	316.961	-0.188284	0.143712	-1.31015	0.190144	0.271039	286	347	326	316	350	281	305.776	280.79	302.738	316.91	372.197	323.354
RLTA1_RS03100	1346.36	1.22582	0.132931	9.22147	2.93041e-20	5.3106e-19	1893	1983	2187	771	818	674	2023.89	1604.63	2030.94	773.221	869.878	775.59
RLTA1_RS03105	2953.96	0.638706	0.106531	5.99551	2.02842e-09	1.26593e-08	3385	4284	3991	2237	2104	2130	3619.06	3466.58	3706.22	2243.44	2237.44	2451.05
RLTA1_RS03110	573.642	-0.0517149	0.131633	-0.392871	0.694415	0.761853	555	712	561	571	602	468	593.376	576.145	520.969	572.645	640.179	538.54
RLTA1_RS03115	828.2	-0.649402	0.122807	-5.28798	1.23675e-07	6.10391e-07	579	767	748	935	982	915	619.036	620.65	694.626	937.693	1044.28	1052.92
RLTA1_RS03120	423.811	-0.736214	0.141631	-5.19811	2.01321e-07	9.69546e-07	314	390	326	538	437	508	335.712	315.585	302.738	539.55	464.715	584.569
RLTA1_RS03125	697.825	-0.194787	0.134313	-1.45024	0.146991	0.217919	588	860	675	734	619	731	628.658	695.905	626.835	736.114	658.257	841.181
RLTA1_RS03130	118.784	0.570332	0.212228	2.68735	0.00720207	0.0153551	136	172	153	122	89	60	145.404	139.181	142.082	122.351	94.6444	69.0436
RLTA1_RS03135	120.049	-0.588338	0.198669	-2.96141	0.00306237	0.007066	99	118	93	119	142	141	105.846	95.4847	86.3639	119.343	151.006	162.252
RLTA1_RS03140	19.2124	-0.0537347	0.407632	-0.131822	0.895125	0.92421	18	21	22	24	13	18	19.2446	16.993	20.4302	24.0691	13.8245	20.7131
RLTA1_RS03145	60.4762	-0.26312	0.249175	-1.05596	0.290985	0.386296	49	80	51	58	68	59	52.3882	64.7354	47.3608	58.1671	72.3126	67.8929
RLTA1_RS03150	19.1001	0.532782	0.429382	1.24081	0.214676	0.299805	25	28	20	14	22	8	26.7287	22.6574	18.5729	14.0403	23.3952	9.20581
RLTA1_RS03155	17.53	-0.0537747	0.430538	-0.124901	0.900602	0.928212	18	25	13	14	21	15	19.2446	20.2298	12.0724	14.0403	22.3318	17.2609
RLTA1_RS03160	55.5079	0.701062	0.290134	2.41634	0.0156775	0.0305515	54	96	76	32	59	28	57.7339	77.6824	70.5769	32.0922	62.7418	32.2204
RLTA1_RS03165	10.9192	1.29201	0.588326	2.19608	0.0280861	0.0514752	16	25	10	7	9	2	17.1063	20.2298	9.28644	7.02016	9.57078	2.30145
RLTA1_RS03170	59.0518	1.42168	0.270694	5.25198	1.50475e-07	7.33818e-07	77	126	79	26	35	29	82.3243	101.958	73.3629	26.0749	37.2197	33.3711
RLTA1_RS03175	38.0088	0.926378	0.314795	2.9428	0.00325263	0.00745064	57	60	43	21	26	26	60.9414	48.5515	39.9317	21.0605	27.6489	29.9189
RLTA1_RS03180	86.926	1.23669	0.22952	5.38815	7.11851e-08	3.62914e-07	104	158	137	50	61	35	111.191	127.852	127.224	50.144	64.8686	40.2754
RLTA1_RS03185	152.457	-0.286002	0.180145	-1.58762	0.112373	0.172514	134	180	133	174	173	125	143.266	145.655	123.51	174.501	183.972	143.841
RLTA1_RS03190	205.917	-0.0328751	0.184554	-0.178133	0.858619	0.896359	186	313	170	205	199	181	198.861	253.277	157.869	205.59	211.621	208.282
RLTA1_RS03195	71.8422	-2.74937	0.288482	-9.53048	1.56562e-21	3.14889e-20	15	29	17	151	93	109	16.0372	23.4666	15.7869	151.435	98.8981	125.429
RLTA1_RS03200	121.579	-0.216781	0.186459	-1.16262	0.244985	0.335007	117	132	114	129	119	118	125.09	106.813	105.865	129.372	126.547	135.786
RLTA1_RS03205	147.278	0.341697	0.175761	1.9441	0.0518839	0.0883003	159	213	163	120	128	116	169.994	172.358	151.369	120.346	136.118	133.484
RLTA1_RS03215	1198.39	0.103241	0.113544	0.90926	0.363213	0.461241	1082	1576	1390	1148	1058	1035	1156.82	1275.29	1290.81	1151.31	1125.1	1191
RLTA1_RS03220	39.5752	1.07915	0.341987	3.15554	0.00160201	0.00392687	57	54	61	15	38	18	60.9414	43.6964	56.6473	15.0432	40.41	20.7131
RLTA1_RS03225	157.492	-1.06205	0.18582	-5.71545	1.09413e-08	6.2359e-08	95	123	113	184	239	174	101.569	99.5306	104.937	184.53	254.157	200.226
RLTA1_RS03230	643.655	-0.0772105	0.120187	-0.642422	0.520599	0.613211	554	782	704	657	623	575	592.307	632.788	653.765	658.892	662.511	661.668
RLTA1_RS03235	362.961	-1.12127	0.146447	-7.65643	1.91166e-14	2.06572e-13	191	309	248	450	495	448	204.207	250.04	230.304	451.296	526.393	515.526
RLTA1_RS03240	1635.61	0.467295	0.114583	4.07822	4.53827e-05	0.000150677	1761	2236	2157	1374	1377	1109	1882.77	1809.35	2003.08	1377.96	1464.33	1276.16
RLTA1_RS03245	990.299	0.350714	0.117961	2.97313	0.00294776	0.00682981	1018	1453	1148	897	847	705	1088.39	1175.76	1066.08	899.584	900.717	811.262
RLTA1_RS03250	318.228	0.314221	0.140832	2.23117	0.0256695	0.0475218	337	418	388	296	275	227	360.302	338.242	360.314	296.853	292.441	261.215
RLTA1_RS03255	637.829	-0.0478321	0.157803	-0.303112	0.761804	0.820649	556	893	607	671	494	650	594.446	722.609	563.687	672.933	525.33	747.972
RLTA1_RS03260	995.879	-0.192173	0.121558	-1.58091	0.113898	0.174662	850	1150	1022	1059	903	1012	908.775	930.571	949.074	1062.05	960.269	1164.54
RLTA1_RS03265	1272.61	0.54773	0.122838	4.45896	8.23581e-06	3.10808e-05	1527	1816	1543	1038	1056	814	1632.59	1469.49	1432.9	1040.99	1122.97	936.692
RLTA1_RS03270	667.622	0.53462	0.132592	4.03206	5.52902e-05	0.000180939	705	978	887	512	471	541	753.749	791.39	823.707	513.475	500.871	622.543
RLTA1_RS03275	309.482	-0.564396	0.144221	-3.91342	9.09972e-05	0.000284096	224	295	292	392	345	302	239.489	238.712	271.164	393.129	366.88	347.52
RLTA1_RS03280	274.226	0.309944	0.150767	2.05578	0.0398034	0.070249	311	371	300	263	215	210	332.505	300.21	278.593	263.758	228.635	241.653
RLTA1_RS03285	316.995	-0.0952839	0.157414	-0.605308	0.544974	0.635012	273	396	330	318	260	337	291.877	320.44	306.452	318.916	276.489	387.795
RLTA1_RS03290	2500.08	-0.235994	0.159687	-1.47785	0.139447	0.208109	2112	2823	2525	2285	2160	3063	2258.04	2284.35	2344.83	2291.58	2296.99	3524.68
RLTA1_RS03295	657.799	-0.597108	0.126732	-4.71158	2.458e-06	1.00324e-05	481	679	546	841	766	624	514.26	549.441	507.039	843.422	814.58	718.054
RLTA1_RS03300	1018.57	-0.183813	0.115181	-1.59586	0.110521	0.170045	854	1153	1093	1046	1054	939	913.051	932.999	1015.01	1049.01	1120.85	1080.53
RLTA1_RS03305	6291.73	-0.154749	0.115348	-1.34158	0.179732	0.258313	5442	6997	6874	6005	6783	5780	5818.3	5661.92	6383.5	6022.3	7213.18	6651.2
RLTA1_RS03315	1514.87	0.221469	0.118364	1.87109	0.0613325	0.102304	1368	2053	1904	1424	1273	1230	1462.59	1661.27	1768.14	1428.1	1353.73	1415.39
RLTA1_RS03320	8838.67	-0.809617	0.0984825	-8.22093	2.01937e-16	2.69211e-15	6133	7909	6793	11020	10482	10053	6557.08	6399.9	6308.28	11051.7	11146.8	11568.3
RLTA1_RS03325	10041.7	0.207483	0.101439	2.0454	0.0408153	0.0718709	10209	12893	11781	9342	9140	7711	10914.9	10432.9	10940.4	9368.91	9719.66	8873.25
RLTA1_RS03330	1911.02	0.121346	0.111988	1.08356	0.278559	0.372571	1948	2411	2090	1916	1589	1634	2082.7	1950.96	1940.87	1921.52	1689.78	1880.29
RLTA1_RS03335	82.2798	0.570404	0.230396	2.47576	0.0132954	0.0264629	89	129	103	84	49	54	95.1541	104.386	95.6503	84.242	52.1076	62.1392
RLTA1_RS03340	431.684	0.501918	0.145227	3.45609	0.000548079	0.00148062	537	609	486	332	328	339	574.132	492.798	451.321	332.956	348.802	390.096
RLTA1_RS03345	3162.89	-0.092836	0.100213	-0.926386	0.354245	0.451666	2854	3744	3341	3271	3055	2837	3051.35	3029.62	3102.6	3280.42	3248.75	3264.61
RLTA1_RS03350	600.457	-0.680785	0.141626	-4.80693	1.53264e-06	6.4445e-06	395	550	556	668	788	618	422.313	445.056	516.326	669.924	837.975	711.149
RLTA1_RS03355	185.593	0.538458	0.188281	2.85987	0.00423812	0.00944383	212	274	227	157	105	161	226.659	221.719	210.802	157.452	111.659	185.267
RLTA1_RS03360	202.846	0.482656	0.157922	3.0563	0.0022409	0.00531145	236	285	244	163	158	153	252.319	230.62	226.589	163.47	168.02	176.061
RLTA1_RS03365	1054.24	0.423883	0.124157	3.41409	0.000639949	0.00170629	1206	1461	1241	803	913	804	1289.39	1182.23	1152.45	805.313	970.903	925.184
RLTA1_RS03370	617.799	0.119499	0.123987	0.963801	0.335146	0.432705	585	753	749	599	557	507	625.451	609.322	695.554	600.725	592.325	583.419
RLTA1_RS03375	274.17	-0.457686	0.145599	-3.14347	0.0016696	0.0040784	232	274	241	315	286	288	248.042	221.719	223.803	315.907	304.138	331.409
RLTA1_RS03380	90.925	0.178115	0.210787	0.845001	0.39811	0.49614	98	115	99	90	68	81	104.776	93.0571	91.9357	90.2592	72.3126	93.2089
RLTA1_RS03385	102.445	0.099016	0.196762	0.503228	0.614804	0.696698	103	133	108	106	87	85	110.122	107.623	100.294	106.305	92.5176	97.8118
RLTA1_RS03390	128.222	-1.02602	0.201971	-5.08002	3.7739e-07	1.73809e-06	67	118	92	186	132	165	71.6328	95.4847	85.4352	186.536	140.371	189.87
RLTA1_RS03395	1847.41	-0.466505	0.106954	-4.36173	1.29039e-05	4.70615e-05	1482	1906	1645	2160	2091	1773	1584.48	1542.32	1527.62	2166.22	2223.61	2040.24
RLTA1_RS03400	136.668	0.427513	0.225295	1.89757	0.0577532	0.0969847	128	194	189	79	107	137	136.851	156.983	175.514	79.2276	113.786	157.65
RLTA1_RS03405	868.592	0.637138	0.11869	5.36807	7.95823e-08	4.02773e-07	922	1374	1156	654	643	609	985.753	1111.83	1073.51	655.884	683.779	700.793
RLTA1_RS03410	20.1555	0.5516	0.409017	1.3486	0.177466	0.255637	15	32	32	17	13	16	16.0372	25.8941	29.7166	17.049	13.8245	18.4116
RLTA1_RS03415	11.7847	1.31809	0.554078	2.37889	0.0173651	0.033455	9	25	22	5	8	6	9.62232	20.2298	20.4302	5.0144	8.50736	6.90436
RLTA1_RS03420	27.6683	0.0697021	0.347134	0.200793	0.84086	0.883652	22	39	32	31	19	26	23.5212	31.5585	29.7166	31.0893	20.205	29.9189
RLTA1_RS03425	167.255	-0.719745	0.171383	-4.19963	2.67354e-05	9.23333e-05	125	147	137	226	197	163	133.643	118.951	127.224	226.651	209.494	187.568
RLTA1_RS03430	161.157	0.97439	0.187988	5.18325	2.18056e-07	1.04364e-06	179	256	261	105	121	80	191.377	207.153	242.376	105.302	128.674	92.0581
RLTA1_RS03435	198.516	0.374064	0.180112	2.07685	0.0378157	0.0672355	171	268	293	172	153	160	182.824	216.863	272.093	172.495	162.703	184.116
RLTA1_RS03440	54.4506	1.0483	0.276175	3.79579	0.000147176	0.000443761	84	85	67	42	34	24	89.8083	68.7813	62.2191	42.121	36.1563	27.6174
RLTA1_RS03445	75.4141	1.18573	0.236238	5.01919	5.18885e-07	2.34323e-06	85	131	126	43	40	46	90.8775	106.004	117.009	43.1239	42.5368	52.9334
RLTA1_RS03450	68.4366	0.0801224	0.234924	0.341056	0.733061	0.796343	66	82	80	63	74	50	70.5637	66.3538	74.2915	63.1815	78.6931	57.5363
RLTA1_RS03455	222.219	0.197311	0.160874	1.22649	0.220014	0.305909	203	287	283	201	215	166	217.037	232.238	262.806	201.579	228.635	191.021
RLTA1_RS03460	62.3331	0.83833	0.261727	3.20308	0.00135968	0.00339141	73	84	101	47	31	47	78.0477	67.9721	93.793	47.1354	32.966	54.0842
RLTA1_RS03465	93.9232	-0.434896	0.204482	-2.12682	0.0334352	0.0602787	78	88	92	110	102	91	83.3935	71.2089	85.4352	110.317	108.469	104.716
RLTA1_RS03470	204.467	-3.8272	0.25157	-15.2132	2.88938e-52	2.13906e-50	13	29	46	453	320	306	13.8989	23.4666	42.7176	454.305	340.295	352.122
RLTA1_RS03475	79.9453	-3.17982	0.298468	-10.6538	1.67374e-26	4.73272e-25	12	23	17	176	100	130	12.8298	18.6114	15.7869	176.507	106.342	149.594
RLTA1_RS03480	629.459	-4.45461	0.220442	-20.2076	8.3878e-91	1.32661e-88	55	55	67	1643	879	894	58.8031	44.5056	62.2191	1647.73	934.747	1028.75
RLTA1_RS03485	76.0426	-0.233072	0.242635	-0.960587	0.33676	0.43432	55	100	75	101	59	72	58.8031	80.9192	69.6483	101.291	62.7418	82.8523
RLTA1_RS03490	454.904	-0.0944055	0.134502	-0.701887	0.482749	0.57673	414	582	437	441	435	439	442.627	470.95	405.817	442.27	462.588	505.169
RLTA1_RS03495	2244.45	0.445832	0.115056	3.87491	0.000106664	0.000329022	2304	3159	2956	1795	1716	1805	2463.31	2556.24	2745.07	1800.17	1824.83	2077.06
RLTA1_RS03500	300.922	-0.242362	0.172666	-1.40364	0.160425	0.234488	257	325	311	282	264	361	274.771	262.987	288.808	282.812	280.743	415.412
RLTA1_RS03505	2125.09	0.0806868	0.144601	0.557995	0.576848	0.664287	2064	2690	2336	1948	1605	2205	2206.72	2176.73	2169.31	1953.61	1706.79	2537.35
RLTA1_RS03510	996.956	1.01635	0.123841	8.2069	2.26972e-16	3.01432e-15	1242	1528	1549	608	661	579	1327.88	1236.45	1438.47	609.751	702.921	666.271
RLTA1_RS03515	713.507	0.653866	0.125589	5.20639	1.92547e-07	9.29862e-07	799	1052	982	519	575	462	854.248	851.27	911.928	520.495	611.467	531.636
RLTA1_RS03520	371.124	-0.56066	0.149244	-3.75668	0.000172184	0.000512939	305	313	346	409	436	393	326.09	253.277	321.311	410.178	463.651	452.236
RLTA1_RS03525	4136.57	-0.551639	0.115663	-4.76936	1.84813e-06	7.67372e-06	3272	3972	3612	4819	5120	3889	3498.25	3214.11	3354.26	4832.88	5444.71	4475.18
RLTA1_RS03530	537.252	0.28881	0.158862	1.81799	0.0690652	0.113489	529	708	682	464	367	518	565.579	572.908	633.335	465.337	390.275	596.077
RLTA1_RS03535	10.8622	-0.033605	0.52137	-0.0644553	0.948608	0.964829	10	14	11	12	11	8	10.6915	11.3287	10.2151	12.0346	11.6976	9.20581
RLTA1_RS03540	518.34	-2.0883	0.150125	-13.9104	5.47754e-44	3.20321e-42	188	221	229	723	795	823	201	178.831	212.659	725.083	845.419	947.048
RLTA1_RS03545	433.033	0.577522	0.153444	3.76373	0.000167398	0.000500182	457	619	609	340	274	357	488.6	500.89	565.544	340.979	291.377	410.809
RLTA1_RS03550	9.0779	0.0563454	0.571474	0.0985967	0.921458	0.943976	8	10	12	10	7	8	8.55317	8.09192	11.1437	10.0288	7.44394	9.20581
RLTA1_RS03555	27.5666	-0.42846	0.342337	-1.25158	0.210724	0.295294	25	28	23	33	33	23	26.7287	22.6574	21.3588	33.0951	35.0929	26.4667
RLTA1_RS03560	1034.45	-0.263056	0.174062	-1.51127	0.130719	0.196919	819	1234	1019	1204	746	1204	875.631	998.543	946.288	1207.47	793.312	1385.48
RLTA1_RS03565	183.111	-0.302397	0.164291	-1.84062	0.065677	0.108591	150	211	173	215	171	182	160.372	170.74	160.655	215.619	181.845	209.432
RLTA1_RS03570	184.265	0.12732	0.169873	0.749503	0.453554	0.548537	186	227	210	198	141	156	198.861	183.687	195.015	198.57	149.942	179.513
RLTA1_RS03575	279.669	-0.294262	0.151324	-1.94458	0.0518251	0.088265	250	297	266	332	302	234	267.287	240.33	247.019	332.956	321.153	269.27
RLTA1_RS03580	342.651	-0.269223	0.150496	-1.78891	0.0736297	0.119874	253	411	354	417	337	302	270.494	332.578	328.74	418.201	358.373	347.52
RLTA1_RS03590	37.4217	-0.15259	0.307538	-0.496166	0.619777	0.700508	29	57	31	41	35	35	31.0053	46.124	28.788	41.1181	37.2197	40.2754
RLTA1_RS03595	1193.76	0.862692	0.121742	7.08624	1.37803e-12	1.25192e-11	1405	1980	1634	899	837	651	1502.15	1602.2	1517.4	901.589	890.083	749.123
RLTA1_RS03600	1201.26	-0.0798603	0.154396	-0.517242	0.604987	0.687677	1072	1456	1270	1330	875	1251	1146.13	1178.18	1179.38	1333.83	930.493	1439.56
RLTA1_RS03605	1722.64	-0.0980627	0.114824	-0.854025	0.393091	0.491205	1540	2058	1809	1715	1562	1706	1646.49	1665.32	1679.92	1719.94	1661.06	1963.14
RLTA1_RS03610	224.282	-0.14439	0.158567	-0.910594	0.362509	0.460599	215	260	215	249	233	181	229.867	210.39	199.658	249.717	247.777	208.282
RLTA1_RS03615	17.9546	-0.018737	0.440397	-0.0425458	0.966064	0.976635	15	23	20	14	11	25	16.0372	18.6114	18.5729	14.0403	11.6976	28.7682
RLTA1_RS03620	50.264	1.08826	0.287368	3.78699	0.000152481	0.000459159	54	104	68	34	36	21	57.7339	84.156	63.1478	34.0979	38.2831	24.1653
RLTA1_RS03625	330.361	0.0346587	0.15341	0.225922	0.821262	0.868758	286	431	374	281	303	327	305.776	348.762	347.313	281.809	322.216	376.288
RLTA1_RS03630	193.216	0.4544	0.175653	2.58692	0.00968373	0.0199731	176	297	260	186	143	131	188.17	240.33	241.447	186.536	152.069	150.745
RLTA1_RS03635	43.3002	-0.534579	0.287199	-1.86136	0.0626938	0.104246	28	39	48	55	44	45	29.9361	31.5585	44.5749	55.1584	46.7905	51.7827
RLTA1_RS03640	81.9593	-0.59991	0.241178	-2.48742	0.0128674	0.0256648	48	81	84	97	73	106	51.319	65.5446	78.0061	97.2794	77.6297	121.977
RLTA1_RS03645	27.6004	-0.159154	0.349558	-0.455301	0.648893	0.724823	23	33	29	36	19	27	24.5904	26.7033	26.9307	36.1037	20.205	31.0696
RLTA1_RS03650	101.579	0.785702	0.205495	3.82347	0.000131588	0.000399877	129	152	135	80	76	54	137.92	122.997	125.367	80.2304	80.82	62.1392
RLTA1_RS03655	26.2399	0.237813	0.369328	0.643909	0.519634	0.612385	23	37	33	21	33	14	24.5904	29.9401	30.6452	21.0605	35.0929	16.1102
RLTA1_RS03660	433.226	-0.967895	0.134703	-7.18542	6.69995e-13	6.36953e-12	299	353	296	570	564	476	319.675	285.645	274.879	571.642	599.769	547.746
RLTA1_RS03665	651.663	-0.958465	0.129205	-7.41818	1.1874e-13	1.20982e-12	419	537	480	806	763	836	447.973	434.536	445.749	808.322	811.39	962.008
RLTA1_RS03670	1169	-0.535363	0.122225	-4.38014	1.18601e-05	4.3646e-05	953	1137	997	1525	1217	1152	1018.9	920.051	925.858	1529.39	1294.18	1325.64
RLTA1_RS03675	434.574	-0.843073	0.165877	-5.0825	3.7249e-07	1.71666e-06	270	416	331	639	402	527	288.67	336.624	307.381	640.841	427.495	606.433
RLTA1_RS03680	990.07	-0.224741	0.126303	-1.77939	0.0751765	0.122146	915	1165	882	1152	986	866	978.269	942.709	819.064	1155.32	1048.53	996.529
RLTA1_RS03685	262.239	-0.0812991	0.146797	-0.553819	0.579702	0.666251	252	313	261	281	256	221	269.425	253.277	242.376	281.809	272.236	254.311
RLTA1_RS03690	266.063	0.430408	0.155077	2.77546	0.0055124	0.0120103	269	354	369	237	223	178	287.6	286.454	342.67	237.683	237.143	204.829
RLTA1_RS03695	1013.79	-1.46495	0.116621	-12.5617	3.43025e-36	1.47353e-34	519	621	604	1445	1406	1321	554.887	502.508	560.901	1449.16	1495.17	1520.11
RLTA1_RS03700	474.959	-1.10436	0.181959	-6.06926	1.28503e-09	8.17415e-09	305	324	342	721	713	402	326.09	262.178	317.596	723.077	758.219	462.592
RLTA1_RS03705	1679.74	-0.801169	0.1189	-6.73817	1.60389e-11	1.31003e-10	1186	1346	1420	2046	2032	1903	1268.01	1089.17	1318.67	2051.89	2160.87	2189.83
RLTA1_RS03710	627.445	0.542295	0.12358	4.38821	1.1429e-05	4.2238e-05	667	891	859	495	492	446	713.121	720.99	797.705	496.426	523.203	513.224
RLTA1_RS03720	14.7122	0.103168	0.45843	0.225047	0.821943	0.869153	13	22	15	17	10	13	13.8989	17.8022	13.9297	17.049	10.6342	14.9594
RLTA1_RS03725	63.6804	0.207688	0.253506	0.819263	0.412636	0.510311	54	97	73	45	59	61	57.7339	78.4916	67.791	45.1296	62.7418	70.1943
RLTA1_RS03730	22.286	-0.0179657	0.375811	-0.0478051	0.961872	0.973969	20	27	25	20	26	17	21.3829	21.8482	23.2161	20.0576	27.6489	19.5624
RLTA1_RS03735	307.506	-1.02025	0.162668	-6.27201	3.56422e-10	2.4928e-09	203	276	182	417	430	313	217.037	223.337	169.013	418.201	457.271	360.178
RLTA1_RS03740	48.6429	1.78201	0.329932	5.40113	6.62225e-08	3.39854e-07	90	87	64	12	30	19	96.2232	70.3997	59.4332	12.0346	31.9026	21.8638
RLTA1_RS03745	72.4196	-0.749798	0.259165	-2.89312	0.00381431	0.00860414	63	59	51	93	61	99	67.3562	47.7423	47.3608	93.2679	64.8686	113.922
RLTA1_RS03750	32.4098	0.332161	0.333702	0.995384	0.31955	0.416979	33	58	28	30	29	22	35.2818	46.9331	26.002	30.0864	30.8392	25.316
RLTA1_RS03760	740.865	-1.21624	0.128146	-9.49106	2.28696e-21	4.53417e-20	403	567	482	1025	1074	815	430.866	458.812	447.606	1027.95	1142.11	937.842
RLTA1_RS03765	278.043	0.403673	0.163824	2.46406	0.0137371	0.0272046	332	373	317	257	248	170	354.957	301.829	294.38	257.74	263.728	195.624
RLTA1_RS03775	498.842	-0.0713263	0.132805	-0.537076	0.591215	0.675963	501	543	523	517	487	431	535.643	439.391	485.681	518.489	517.886	495.963
RLTA1_RS03780	251.044	-1.30788	0.155636	-8.40344	4.33598e-17	6.1205e-16	141	181	147	392	324	291	150.75	146.464	136.511	393.129	344.548	334.862
RLTA1_RS03785	180.128	0.11554	0.166659	0.693275	0.488137	0.582257	198	218	188	175	162	148	211.691	176.404	174.585	175.504	172.274	170.308
RLTA1_RS03790	171.974	-0.680191	0.177841	-3.82471	0.000130928	0.00039822	106	172	154	188	196	208	113.33	139.181	143.011	188.542	208.43	239.351
RLTA1_RS03805	8.46779	-1.44623	0.645363	-2.24096	0.0250287	0.0464589	2	6	7	10	17	8	2.13829	4.85515	6.50051	10.0288	18.0781	9.20581
RLTA1_RS03820	126.113	0.630141	0.198386	3.17634	0.00149148	0.00367406	122	205	175	93	82	102	130.436	165.884	162.513	93.2679	87.2005	117.374
RLTA1_RS03845	9.03738	-1.49446	0.662926	-2.25434	0.0241751	0.0450668	7	3	5	18	16	4	7.48403	2.42758	4.64322	18.0518	17.0147	4.60291
RLTA1_RS03860	28.5514	-0.450184	0.343829	-1.30932	0.190425	0.271384	20	35	24	26	31	35	21.3829	28.3217	22.2874	26.0749	32.966	40.2754
RLTA1_RS03865	409.818	-0.0864625	0.130423	-0.662939	0.50737	0.601394	390	484	414	421	407	357	416.967	391.649	384.459	422.213	432.812	410.809
RLTA1_RS03870	642.571	-0.00189218	0.145237	-0.0130283	0.989605	0.993746	712	744	608	697	585	527	761.233	602.039	564.615	699.008	622.101	606.433
RLTA1_RS03875	439.981	0.18339	0.134808	1.36038	0.173711	0.250904	456	558	501	448	352	358	487.531	451.529	465.251	449.29	374.324	411.96
RLTA1_RS03880	419.414	-0.344631	0.146927	-2.3456	0.0189967	0.0362881	342	477	384	492	369	454	365.648	385.985	356.599	493.417	392.402	522.43
RLTA1_RS03885	15.7739	0.0822375	0.463903	0.177273	0.859294	0.896795	15	13	24	19	10	14	16.0372	10.5195	22.2874	19.0547	10.6342	16.1102
RLTA1_RS03890	139.415	-0.46666	0.182371	-2.55885	0.010502	0.0214636	112	152	117	173	161	122	119.744	122.997	108.651	173.498	171.211	140.389
RLTA1_RS03895	52.7665	-0.513512	0.257958	-1.99068	0.0465161	0.0803838	45	46	49	63	59	52	48.1116	37.2228	45.5035	63.1815	62.7418	59.8378
RLTA1_RS03900	286.314	0.0652004	0.155103	0.420368	0.674217	0.743928	289	368	292	251	248	282	308.983	297.783	271.164	251.723	263.728	324.505
RLTA1_RS03905	19.337	0.347875	0.419668	0.828928	0.407145	0.504689	25	22	22	11	16	20	26.7287	17.8022	20.4302	11.0317	17.0147	23.0145
RLTA1_RS03910	9.33403	0.144412	0.573331	0.251882	0.801132	0.852589	7	11	14	11	6	8	7.48403	8.90111	13.001	11.0317	6.38052	9.20581
RLTA1_RS03915	44.422	-0.611067	0.275249	-2.22005	0.0264152	0.0487466	34	42	38	58	49	44	36.351	33.9861	35.2885	58.1671	52.1076	50.632
RLTA1_RS03920	57.1013	0.799578	0.281318	2.84226	0.00447948	0.00994028	53	120	68	41	33	43	56.6648	97.1031	63.1478	41.1181	35.0929	49.4813
RLTA1_RS03930	330.906	-0.545363	0.15765	-3.45933	0.000541526	0.00146405	297	287	279	402	394	308	317.537	232.238	259.092	403.158	418.988	354.424
RLTA1_RS03940	162.413	-0.372284	0.176973	-2.10362	0.0354118	0.063379	145	179	135	192	185	139	155.026	144.845	125.367	192.553	196.733	159.951
RLTA1_RS03945	880.931	0.28876	0.118802	2.43059	0.0150743	0.0295249	906	1253	995	818	771	642	968.647	1013.92	924.001	820.356	819.897	738.767
RLTA1_RS03955	885.165	-1.13243	0.124215	-9.11669	7.74509e-20	1.38555e-18	494	657	650	1122	1200	1083	528.159	531.639	603.618	1125.23	1276.1	1246.24
RLTA1_RS03960	267.264	-0.508881	0.163221	-3.11773	0.00182247	0.0044052	188	269	261	283	271	322	201	217.673	242.376	283.815	288.187	370.534
RLTA1_RS03970	159.859	0.0167853	0.173	0.097025	0.922707	0.944869	157	186	177	171	132	143	167.856	150.51	164.37	171.493	140.371	164.554
RLTA1_RS03975	40.6986	0.499185	0.307841	1.62157	0.104896	0.162661	35	76	47	29	39	27	37.4201	61.4986	43.6463	29.0835	41.4734	31.0696
RLTA1_RS03980	41.4068	-0.68366	0.312302	-2.1891	0.0285894	0.0523011	17	53	36	50	50	44	18.1755	42.8872	33.4312	50.144	53.171	50.632
RLTA1_RS03985	39.3175	0.485407	0.335265	1.44783	0.147664	0.218683	24	77	53	39	29	25	25.6595	62.3078	49.2181	39.1123	30.8392	28.7682
RLTA1_RS03990	104.903	-0.883245	0.20656	-4.27596	1.90311e-05	6.7467e-05	63	107	72	150	127	107	67.3562	86.5836	66.8623	150.432	135.054	123.128
RLTA1_RS03995	30.437	-0.262858	0.3806	-0.690642	0.489791	0.58344	18	25	47	35	40	19	19.2446	20.2298	43.6463	35.1008	42.5368	21.8638
RLTA1_RS04000	140.518	0.700957	0.19704	3.55744	0.000374493	0.00104077	153	238	178	114	77	109	163.579	192.588	165.299	114.328	81.8834	125.429
RLTA1_RS04005	36.742	0.335158	0.305828	1.09591	0.27312	0.366849	40	52	41	35	23	33	42.7659	42.078	38.0744	35.1008	24.4587	37.974
RLTA1_RS04010	25.7994	0.0500479	0.348048	0.143796	0.885662	0.917297	26	32	27	23	26	22	27.7978	25.8941	25.0734	23.0662	27.6489	25.316
RLTA1_RS04015	30.2245	-0.406341	0.33807	-1.20194	0.229386	0.316474	30	33	21	36	37	24	32.0744	26.7033	19.5015	36.1037	39.3466	27.6174
RLTA1_RS04020	64.6256	0.059098	0.257264	0.229717	0.818311	0.866235	74	74	64	60	76	42	79.1169	59.8802	59.4332	60.1728	80.82	48.3305
RLTA1_RS04025	99.0358	0.841569	0.222594	3.78074	0.00015636	0.000469215	123	166	124	51	81	66	131.505	134.326	115.152	51.1469	86.1371	75.948
RLTA1_RS04030	9.53396	0.490402	0.573751	0.854729	0.392701	0.490806	12	15	9	5	8	9	12.8298	12.1379	8.35779	5.0144	8.50736	10.3565
RLTA1_RS04035	102.049	0.0155168	0.200227	0.077496	0.938229	0.957773	109	120	102	107	94	84	116.537	97.1031	94.7217	107.308	99.9615	96.6611
RLTA1_RS04040	84.1291	-0.51813	0.232179	-2.23159	0.0256418	0.0474957	53	77	95	93	85	99	56.6648	62.3078	88.2212	93.2679	90.3907	113.922
RLTA1_RS04045	270.147	-0.704346	0.174993	-4.025	5.69765e-05	0.000185801	167	270	235	297	276	360	178.548	218.482	218.231	297.855	293.504	414.262
RLTA1_RS04050	194.981	-0.814509	0.240006	-3.3937	0.000689556	0.00182526	132	170	156	179	177	329	141.127	137.563	144.868	179.516	188.225	378.589
RLTA1_RS04055	63.4911	-0.418632	0.239323	-1.74924	0.0802503	0.129274	50	71	56	67	78	59	53.4573	57.4526	52.004	67.193	82.9468	67.8929
RLTA1_RS04060	225.193	-0.171284	0.158061	-1.08366	0.278517	0.372571	214	253	218	222	250	197	228.797	204.726	202.444	222.639	265.855	226.693
RLTA1_RS04065	63.9855	0.815198	0.262406	3.10663	0.00189232	0.00455505	100	93	68	49	43	38	106.915	75.2549	63.1478	49.1411	45.7271	43.7276
RLTA1_RS04070	548.903	-0.763331	0.122388	-6.23696	4.46167e-10	3.0711e-09	382	506	434	672	667	599	408.414	409.451	403.031	673.936	709.301	689.285
RLTA1_RS04075	84.6099	0.0295485	0.212494	0.139056	0.889406	0.920353	77	113	89	92	77	67	82.3243	91.4387	82.6493	92.265	81.8834	77.0987
RLTA1_RS04080	256.873	-0.262094	0.150832	-1.73765	0.0822724	0.132133	231	281	244	252	282	250	246.973	227.383	226.589	252.726	299.885	287.682
RLTA1_RS04085	198.72	-0.681911	0.167685	-4.06662	4.77009e-05	0.000157621	145	168	180	218	250	217	155.026	135.944	167.156	218.628	265.855	249.708
RLTA1_RS04095	151.696	-0.431631	0.197235	-2.18841	0.0286401	0.0523802	118	156	145	158	133	194	126.159	126.234	134.653	158.455	141.435	223.241
RLTA1_RS04100	49.497	-0.447402	0.275788	-1.62227	0.104745	0.162524	40	53	43	63	39	58	42.7659	42.8872	39.9317	63.1815	41.4734	66.7422
RLTA1_RS04105	284.417	1.2887	0.162529	7.92908	2.20783e-15	2.64366e-14	358	560	404	191	144	131	382.755	453.148	375.172	191.55	153.133	150.745
RLTA1_RS04110	65.7457	-0.191475	0.232057	-0.82512	0.409303	0.506784	59	73	67	75	63	59	63.0797	59.071	62.2191	75.216	66.9955	67.8929
RLTA1_RS04115	469.471	-0.507277	0.126408	-4.01301	5.99498e-05	0.000194585	351	480	430	548	506	492	375.271	388.412	399.317	549.578	538.091	566.158
RLTA1_RS04125	197.565	-0.798226	0.164887	-4.84106	1.29147e-06	5.50358e-06	149	181	137	236	235	231	159.303	146.464	127.224	236.68	249.904	265.818
RLTA1_RS04130	70.0317	0.654178	0.247523	2.6429	0.00821986	0.0172659	87	99	91	69	51	34	93.0158	80.11	84.5066	69.1987	54.2344	39.1247
RLTA1_RS04135	188.043	-0.00404682	0.163478	-0.0247545	0.980251	0.98676	179	234	197	193	192	145	191.377	189.351	182.943	193.556	204.177	166.855
RLTA1_RS04140	58.9864	-0.111188	0.259153	-0.429045	0.66789	0.738927	60	78	46	52	59	60	64.1488	63.117	42.7176	52.1498	62.7418	69.0436
RLTA1_RS04145	11.786	-0.93012	0.526775	-1.76569	0.0774484	0.125195	8	7	11	11	18	14	8.55317	5.66434	10.2151	11.0317	19.1416	16.1102
RLTA1_RS04150	22.7715	-1.72752	0.403458	-4.28179	1.85399e-05	6.59607e-05	13	12	9	33	37	28	13.8989	9.71031	8.35779	33.0951	39.3466	32.2204
RLTA1_RS04155	14.2362	-1.0681	0.523068	-2.04198	0.0411533	0.0723379	8	14	8	13	11	29	8.55317	11.3287	7.42915	13.0374	11.6976	33.3711
RLTA1_RS04160	18.0472	-0.546304	0.450284	-1.21324	0.225037	0.311772	21	11	14	15	20	24	22.4521	8.90111	13.001	15.0432	21.2684	27.6174
RLTA1_RS04165	419.538	-2.21814	0.179594	-12.3508	4.82065e-35	1.93913e-33	147	175	158	642	516	764	157.165	141.609	146.726	643.849	548.725	879.155
RLTA1_RS04170	727.29	-1.08916	0.126497	-8.61017	7.29509e-18	1.11821e-16	438	601	474	980	857	934	468.286	486.324	440.177	982.823	911.351	1074.78
RLTA1_RS04175	41.7179	-0.134671	0.285265	-0.472093	0.63686	0.715286	40	52	37	38	42	42	42.7659	42.078	34.3598	38.1095	44.6637	48.3305
RLTA1_RS04180	8.92969	-2.06976	0.661939	-3.12681	0.00176712	0.00429128	3	2	6	11	14	15	3.20744	1.61838	5.57186	11.0317	14.8879	17.2609
RLTA1_RS04190	757.805	-1.19442	0.131286	-9.09786	9.21273e-20	1.63133e-18	392	575	536	1072	1069	828	419.106	465.285	497.753	1075.09	1136.8	952.802
RLTA1_RS04195	123.607	0.229136	0.184211	1.24388	0.213544	0.29849	132	153	146	110	111	98	141.127	123.806	135.582	110.317	118.04	112.771
RLTA1_RS04200	46.7607	-0.264988	0.27441	-0.965665	0.334212	0.43174	35	56	48	60	41	43	37.4201	45.3148	44.5749	60.1728	43.6002	49.4813
RLTA1_RS04205	189.081	0.126791	0.162676	0.779412	0.435737	0.532262	183	238	220	191	178	140	195.654	192.588	204.302	191.55	189.289	161.102
RLTA1_RS04210	327.931	-0.818695	0.138479	-5.91205	3.37873e-09	2.04992e-08	229	276	263	411	401	362	244.835	223.337	244.233	412.184	426.432	416.563
RLTA1_RS04215	1627.08	-0.509113	0.124331	-4.09482	4.22495e-05	0.000141082	1304	1648	1401	1657	1982	1707	1394.17	1333.55	1301.03	1661.77	2107.7	1964.29
RLTA1_RS04220	222.367	0.541629	0.159504	3.3957	0.000684527	0.00181264	251	321	283	193	146	169	268.356	259.751	262.806	193.556	155.259	194.473
RLTA1_RS04225	171.606	-0.233241	0.168055	-1.38788	0.165172	0.240417	157	190	164	203	171	148	167.856	153.747	152.298	203.585	181.845	170.308
RLTA1_RS04230	127.97	0.436226	0.203849	2.13994	0.0323595	0.0584908	155	176	144	93	129	83	165.718	142.418	133.725	93.2679	137.181	95.5103
RLTA1_RS04235	60.6158	-0.141201	0.269398	-0.524134	0.600185	0.683192	55	54	76	47	70	60	58.8031	43.6964	70.5769	47.1354	74.4394	69.0436
RLTA1_RS04240	207	0.546172	0.15785	3.46006	0.000540054	0.00146064	214	309	278	176	152	145	228.797	250.04	258.163	176.507	161.64	166.855
RLTA1_RS04245	261.016	0.642809	0.159211	4.03747	5.40303e-05	0.000177106	283	392	360	170	215	185	302.569	317.203	334.312	170.49	228.635	212.884
RLTA1_RS04250	209.751	0.502098	0.17122	2.93247	0.00336277	0.00768017	233	290	274	173	193	123	249.111	234.666	254.448	173.498	205.24	141.539
RLTA1_RS04255	295.331	-1.15448	0.143635	-8.0376	9.16142e-16	1.1446e-14	176	224	194	407	401	337	188.17	181.259	180.157	408.172	426.432	387.795
RLTA1_RS04260	10.9252	1.15864	0.559131	2.07222	0.0382447	0.0678595	13	17	19	5	10	4	13.8989	13.7563	17.6442	5.0144	10.6342	4.60291
RLTA1_RS04265	161.141	-0.872	0.214491	-4.06543	4.79437e-05	0.000158349	100	121	147	164	176	238	106.915	97.9122	136.511	164.472	187.162	273.873
RLTA1_RS04270	30.3441	-0.25608	0.337437	-0.758898	0.447913	0.54351	21	40	30	28	40	25	22.4521	32.3677	27.8593	28.0807	42.5368	28.7682
RLTA1_RS04275	12.4969	-0.497881	0.496111	-1.00357	0.315586	0.412658	7	14	13	12	15	14	7.48403	11.3287	12.0724	12.0346	15.9513	16.1102
RLTA1_RS04280	18.0022	0.358643	0.454854	0.788478	0.430417	0.527337	9	33	26	21	13	11	9.62232	26.7033	24.1447	21.0605	13.8245	12.658
RLTA1_RS04285	86.3517	0.205542	0.226827	0.906163	0.36485	0.462981	101	118	80	73	89	63	107.984	95.4847	74.2915	73.2103	94.6444	72.4958
RLTA1_RS04290	182.255	0.738191	0.179612	4.10992	3.95795e-05	0.000132611	196	329	223	136	114	133	209.553	266.224	207.088	136.392	121.23	153.047
RLTA1_RS04300	294.026	-0.216035	0.146838	-1.47125	0.141224	0.21031	241	347	299	327	318	245	257.664	280.79	277.664	327.942	338.168	281.928
RLTA1_RS04305	16.12	-0.76128	0.453545	-1.67851	0.0932474	0.147345	11	16	12	16	27	14	11.7606	12.9471	11.1437	16.0461	28.7124	16.1102
RLTA1_RS04310	14.4951	-1.1295	0.499402	-2.2617	0.0237158	0.0443175	13	11	5	16	16	23	13.8989	8.90111	4.64322	16.0461	17.0147	26.4667
RLTA1_RS04315	152.2	-0.699196	0.217237	-3.21859	0.00128825	0.00322711	119	143	113	169	132	222	127.228	115.714	104.937	169.487	140.371	255.461
RLTA1_RS04320	170.349	-0.744569	0.16543	-4.50081	6.76963e-06	2.5913e-05	119	151	143	219	195	185	127.228	122.188	132.796	219.631	207.367	212.884
RLTA1_RS04325	144.081	-0.825465	0.181746	-4.54187	5.57574e-06	2.15924e-05	108	114	113	197	160	160	115.468	92.2479	104.937	197.567	170.147	184.116
RLTA1_RS04330	250.1	-0.618763	0.159074	-3.88978	0.000100334	0.000311012	163	285	200	298	289	264	174.271	230.62	185.729	298.858	307.328	303.792
RLTA1_RS04335	172.563	0.118827	0.169763	0.699959	0.483953	0.578069	184	225	173	168	164	133	196.723	182.068	160.655	168.484	174.401	153.047
RLTA1_RS04340	170.464	0.91343	0.187487	4.87198	1.10488e-06	4.78164e-06	176	260	290	112	121	99	188.17	210.39	269.307	112.323	128.674	113.922
RLTA1_RS04345	274.151	1.10356	0.147557	7.4789	7.49464e-14	7.74966e-13	346	449	419	164	169	155	369.925	363.327	389.102	164.472	179.718	178.363
RLTA1_RS04350	665.341	2.87225	0.191709	14.9824	9.57261e-51	6.79753e-49	1122	1538	1151	146	210	95	1199.58	1244.54	1068.87	146.421	223.318	109.319
RLTA1_RS04355	789.656	-0.453799	0.137626	-3.29733	0.000976073	0.00250368	630	931	616	976	796	794	673.562	753.358	572.045	978.811	846.483	913.677
RLTA1_RS04360	320.131	-1.70552	0.192482	-8.86069	7.95223e-19	1.30826e-17	149	216	125	454	378	533	159.303	174.786	116.08	455.308	401.973	613.337
RLTA1_RS04370	38.3669	-0.387657	0.304958	-1.27118	0.203665	0.286904	37	40	30	39	35	47	39.5584	32.3677	27.8593	39.1123	37.2197	54.0842
RLTA1_RS04375	85.8841	-0.231174	0.214956	-1.07545	0.282175	0.376756	82	89	84	100	91	70	87.67	72.0181	78.0061	100.288	96.7713	80.5509
RLTA1_RS04380	97.4958	0.142871	0.229634	0.622167	0.533832	0.6252	84	142	110	92	112	58	89.8083	114.905	102.151	92.265	119.103	66.7422
RLTA1_RS04385	111.344	-0.147897	0.210278	-0.703341	0.481844	0.576043	92	145	109	125	129	77	98.3615	117.333	101.222	125.36	137.181	88.606
RLTA1_RS04390	40.2257	0.00500566	0.28814	0.0173723	0.98614	0.991554	33	55	44	43	34	36	35.2818	44.5056	40.8603	43.1239	36.1563	41.4262
RLTA1_RS04395	110.783	-0.200851	0.196677	-1.02122	0.30715	0.403751	108	124	101	109	124	99	115.468	100.34	93.793	109.314	131.864	113.922
RLTA1_RS04400	82.6128	0.707304	0.22165	3.19109	0.00141738	0.00351517	104	129	99	57	68	51	111.191	104.386	91.9357	57.1642	72.3126	58.6871
RLTA1_RS04405	291.081	0.827849	0.155643	5.31888	1.04406e-07	5.20831e-07	321	480	414	183	193	210	343.196	388.412	384.459	183.527	205.24	241.653
RLTA1_RS04410	384.998	-0.270256	0.158018	-1.71029	0.0872117	0.138975	360	434	335	346	450	380	384.893	351.189	311.096	346.997	478.539	437.276
RLTA1_RS04420	657.853	0.706206	0.131135	5.38534	7.23066e-08	3.68092e-07	805	946	884	441	498	459	860.663	765.496	820.921	442.27	529.583	528.184
RLTA1_RS04425	50.4835	0.562205	0.268342	2.09511	0.0361611	0.0646404	49	87	62	45	36	34	52.3882	70.3997	57.5759	45.1296	38.2831	39.1247
RLTA1_RS04430	359.851	0.349329	0.149496	2.33671	0.0194542	0.0370755	402	520	387	352	263	275	429.797	420.78	359.385	353.014	279.68	316.45
RLTA1_RS04435	17.8738	-0.0759205	0.451726	-0.168067	0.86653	0.902047	20	19	17	20	25	7	21.3829	15.3747	15.7869	20.0576	26.5855	8.05509
RLTA1_RS04440	11.7755	0.165324	0.504242	0.327866	0.743013	0.804892	13	13	14	10	11	10	13.8989	10.5195	13.001	10.0288	11.6976	11.5073
RLTA1_RS04445	25.3666	-0.350241	0.377849	-0.926933	0.353961	0.451386	27	19	25	30	33	17	28.867	15.3747	23.2161	30.0864	35.0929	19.5624
RLTA1_RS04450	47.0432	-0.00472842	0.286514	-0.0165033	0.986833	0.992108	35	53	65	39	52	41	37.4201	42.8872	60.3618	39.1123	55.2979	47.1798
RLTA1_RS04455	382.637	-1.98366	0.146878	-13.5055	1.45212e-41	7.43036e-40	135	214	156	627	595	497	144.335	173.167	144.868	628.806	632.735	571.911
RLTA1_RS04460	16.9136	0.221762	0.449226	0.493653	0.621551	0.702171	14	17	28	15	19	10	14.9681	13.7563	26.002	15.0432	20.205	11.5073
RLTA1_RS04465	132.31	-0.766845	0.193985	-3.95311	7.71424e-05	0.000243462	96	122	100	199	135	136	102.638	98.7214	92.8644	199.573	143.562	156.499
RLTA1_RS04470	169.879	-0.472493	0.18033	-2.62017	0.00878868	0.018328	128	159	174	179	216	159	136.851	128.662	161.584	179.516	229.699	182.966
RLTA1_RS04475	102.141	0.496737	0.204477	2.4293	0.015128	0.0296135	123	142	121	73	90	74	131.505	114.905	112.366	73.2103	95.7078	85.1538
RLTA1_RS04480	30.5023	1.3578	0.372067	3.64934	0.00026292	0.000754498	50	34	55	20	15	13	53.4573	27.5125	51.0754	20.0576	15.9513	14.9594
RLTA1_RS04485	134.621	-1.29839	0.190198	-6.82649	8.70148e-12	7.36661e-11	72	99	82	194	156	186	76.9786	80.11	76.1488	194.559	165.894	214.035
RLTA1_RS04490	112.393	-0.57821	0.203478	-2.84164	0.00448827	0.0099566	97	107	87	127	148	103	103.707	86.5836	80.792	127.366	157.386	118.525
RLTA1_RS04495	296.852	-0.853663	0.164521	-5.18879	2.11663e-07	1.01514e-06	203	296	191	332	401	337	217.037	239.521	177.371	332.956	426.432	387.795
RLTA1_RS04500	144.551	-1.31219	0.229017	-5.72965	1.00638e-08	5.77361e-08	95	106	67	186	254	140	101.569	85.7744	62.2191	186.536	270.109	161.102
RLTA1_RS04515	51.983	0.632739	0.260425	2.42964	0.0151139	0.0295942	58	76	71	36	39	39	62.0105	61.4986	65.9337	36.1037	41.4734	44.8783
RLTA1_RS04520	29.9197	0.198269	0.339921	0.58328	0.559705	0.647868	30	32	41	23	33	22	32.0744	25.8941	38.0744	23.0662	35.0929	25.316
RLTA1_RS04530	43.1148	-0.428113	0.312245	-1.37108	0.17035	0.246928	34	47	39	71	42	28	36.351	38.032	36.2171	71.2045	44.6637	32.2204
RLTA1_RS04535	13.1667	0.135745	0.485938	0.279347	0.779978	0.835571	10	17	18	10	11	14	10.6915	13.7563	16.7156	10.0288	11.6976	16.1102
RLTA1_RS04540	42.3999	-1.07376	0.331051	-3.2435	0.00118072	0.00297488	26	40	23	34	58	67	27.7978	32.3677	21.3588	34.0979	61.6784	77.0987
RLTA1_RS04545	19.4403	-0.239045	0.434323	-0.550384	0.582056	0.667963	20	19	18	10	24	24	21.3829	15.3747	16.7156	10.0288	25.5221	27.6174
RLTA1_RS04550	14.3135	-0.124928	0.463705	-0.269413	0.787612	0.841577	9	18	18	15	13	14	9.62232	14.5655	16.7156	15.0432	13.8245	16.1102
RLTA1_RS04555	32.8232	-0.160093	0.337792	-0.47394	0.635543	0.714354	25	35	41	47	23	28	26.7287	28.3217	38.0744	47.1354	24.4587	32.2204
RLTA1_RS04565	36.6125	0.167641	0.317223	0.528465	0.597176	0.680979	29	60	39	28	41	28	31.0053	48.5515	36.2171	28.0807	43.6002	32.2204
RLTA1_RS04590	82.9473	0.520728	0.213348	2.44074	0.0146573	0.028887	95	121	101	68	61	62	101.569	97.9122	93.793	68.1959	64.8686	71.3451
RLTA1_RS04595	612.89	-0.191646	0.129058	-1.48496	0.137555	0.205509	585	708	559	656	640	540	625.451	572.908	519.112	657.89	680.589	621.392
RLTA1_RS04600	91.342	-0.173205	0.209841	-0.825413	0.409137	0.506707	86	113	80	104	83	85	91.9466	91.4387	74.2915	104.3	88.2639	97.8118
RLTA1_RS04605	11.4884	-0.161993	0.516979	-0.313346	0.754018	0.813521	10	11	14	10	15	9	10.6915	8.90111	13.001	10.0288	15.9513	10.3565
RLTA1_RS04615	51.0322	0.11926	0.285635	0.417526	0.676293	0.745379	68	56	45	43	43	50	72.702	45.3148	41.789	43.1239	45.7271	57.5363
RLTA1_RS04620	296.233	-0.271276	0.161588	-1.67881	0.0931889	0.147286	282	347	241	351	314	248	301.499	280.79	223.803	352.011	333.914	285.38
RLTA1_RS04625	8.36938	0.328627	0.610274	0.538491	0.590238	0.675459	5	14	12	9	5	7	5.34573	11.3287	11.1437	9.02592	5.3171	8.05509
RLTA1_RS04645	58.2079	-0.133625	0.248562	-0.537591	0.59086	0.675948	57	71	52	66	51	54	60.9414	57.4526	48.2895	66.1901	54.2344	62.1392
RLTA1_RS04650	40.3819	-0.32929	0.289716	-1.13659	0.255708	0.34647	32	51	34	40	44	42	34.2127	41.2688	31.5739	40.1152	46.7905	48.3305
RLTA1_RS04655	26.0149	-0.221351	0.351999	-0.62884	0.529454	0.621641	25	31	22	33	25	21	26.7287	25.085	20.4302	33.0951	26.5855	24.1653
RLTA1_RS04660	1332.29	-1.20793	0.144469	-8.36117	6.21007e-17	8.67789e-16	838	990	774	1706	2076	1442	895.945	801.1	718.77	1710.91	2207.66	1659.35
RLTA1_RS04665	258.771	-0.0901318	0.193204	-0.466512	0.640849	0.718143	244	292	275	234	338	179	260.872	236.284	255.377	234.674	359.436	205.98
RLTA1_RS04670	127.664	0.361441	0.184522	1.9588	0.0501368	0.0858096	135	177	154	99	116	98	144.335	143.227	143.011	99.2852	123.357	112.771
RLTA1_RS04675	740.56	0.087262	0.132987	0.656169	0.511715	0.605617	753	939	780	664	774	578	805.068	759.831	724.342	665.913	823.087	665.12
RLTA1_RS04680	246.077	1.1754	0.200533	5.86139	4.59009e-09	2.73949e-08	337	460	314	205	113	110	360.302	372.228	291.594	205.59	120.167	126.58
RLTA1_RS04685	280.238	0.81686	0.165659	4.93097	8.18218e-07	3.6015e-06	317	440	407	201	229	142	338.92	356.045	377.958	201.579	243.523	163.403
RLTA1_RS04690	436.147	0.668417	0.139034	4.80757	1.52778e-06	6.43183e-06	486	657	598	336	354	258	519.605	531.639	555.329	336.968	376.451	296.888
RLTA1_RS04695	566.806	0.810343	0.169231	4.78839	1.68124e-06	7.02689e-06	668	960	727	394	493	274	714.19	776.824	675.124	395.135	524.266	315.299
RLTA1_RS04700	544.241	0.108259	0.181476	0.596546	0.55081	0.639914	536	757	547	585	341	541	573.063	612.558	507.968	586.685	362.626	622.543
RLTA1_RS04705	143.446	0.172336	0.224923	0.766197	0.443559	0.54011	111	240	153	143	93	142	118.675	194.206	142.082	143.412	98.8981	163.403
RLTA1_RS04710	1235.49	-0.820717	0.165163	-4.96915	6.72487e-07	2.99605e-06	905	940	1025	1232	1460	1690	967.578	760.641	951.86	1235.55	1552.59	1944.73
RLTA1_RS04715	396.995	-1.23131	0.147321	-8.35805	6.37643e-17	8.8925e-16	234	270	262	481	566	509	250.18	218.482	243.305	482.385	601.896	585.72
RLTA1_RS04720	396.25	0.110572	0.137964	0.801452	0.42287	0.520381	411	504	417	389	326	353	439.419	407.833	387.244	390.12	346.675	406.207
RLTA1_RS04725	26.9292	0.400634	0.344126	1.16421	0.24434	0.334322	32	37	30	23	21	21	34.2127	29.9401	27.8593	23.0662	22.3318	24.1653
RLTA1_RS04730	123.242	0.768686	0.195735	3.92718	8.5949e-05	0.000269059	128	197	182	83	80	92	136.851	159.411	169.013	83.2391	85.0736	105.867
RLTA1_RS04735	99.4993	0.976195	0.208022	4.69276	2.69546e-06	1.09366e-05	114	162	154	76	60	53	121.883	131.089	143.011	76.2189	63.8052	60.9885
RLTA1_RS04740	67.2112	-0.227396	0.236839	-0.96013	0.33699	0.434361	49	74	79	75	69	60	52.3882	59.8802	73.3629	75.216	73.376	69.0436
RLTA1_RS04745	286.793	-0.134185	0.162383	-0.826351	0.408605	0.506138	294	308	277	255	292	290	314.329	249.231	257.234	255.735	310.519	333.711
RLTA1_RS04755	5428.22	0.515599	0.141338	3.64798	0.000264308	0.000757807	6125	7590	6972	5347	3404	3843	6548.52	6141.77	6474.5	5362.4	3619.88	4422.24
RLTA1_RS04760	1853.71	0.940074	0.171379	5.48536	4.12621e-08	2.18526e-07	2485	3013	2388	1668	922	1005	2656.83	2438.1	2217.6	1672.8	980.474	1156.48
RLTA1_RS04765	1403.94	0.217476	0.189454	1.14791	0.251005	0.341361	1450	2341	1167	1506	954	1191	1550.26	1894.32	1083.73	1510.34	1014.5	1370.52
RLTA1_RS04770	1132.96	-0.89912	0.145054	-6.19851	5.70007e-10	3.85864e-09	798	1050	722	1681	1372	1112	853.179	849.652	670.481	1685.84	1459.01	1279.61
RLTA1_RS04775	349.245	-1.32483	0.156696	-8.45477	2.79647e-17	4.04586e-16	211	241	192	531	504	372	225.59	195.015	178.3	532.53	535.964	428.07
RLTA1_RS04780	650.472	-0.941131	0.12795	-7.35543	1.90306e-13	1.88922e-12	423	542	480	863	725	808	452.249	438.582	445.749	865.486	770.98	929.787
RLTA1_RS04785	731.71	-0.333232	0.127352	-2.61662	0.00888052	0.0184863	563	808	739	830	696	761	601.93	653.827	686.268	832.391	740.141	875.703
RLTA1_RS04790	113.428	-0.450806	0.198106	-2.27559	0.0228708	0.0428881	84	120	108	135	103	129	89.8083	97.1031	100.294	135.389	109.532	148.444
RLTA1_RS04795	568.2	-1.94924	0.17511	-11.1315	8.8119e-29	2.70141e-27	194	287	281	949	636	939	207.414	232.238	260.949	951.734	676.335	1080.53
RLTA1_RS04800	948.401	-0.990936	0.124978	-7.9289	2.21096e-15	2.64366e-14	591	784	687	1121	1196	1208	631.866	634.407	637.978	1124.23	1271.85	1390.08
RLTA1_RS04805	267.305	0.726176	0.169745	4.27805	1.88536e-05	6.68821e-05	352	439	289	198	208	160	376.34	355.235	268.378	198.57	221.191	184.116
RLTA1_RS04810	595.154	0.0106337	0.155705	0.068294	0.945552	0.962565	512	761	676	562	461	631	547.403	615.795	627.763	563.619	490.237	726.109
RLTA1_RS04815	155.159	0.168453	0.187992	0.896067	0.370217	0.468681	166	230	139	153	138	120	177.478	186.114	129.081	153.441	146.752	138.087
RLTA1_RS04820	157.414	-0.199017	0.171705	-1.15906	0.24643	0.336454	144	181	150	152	169	150	153.957	146.464	139.297	152.438	179.718	172.609
RLTA1_RS04825	166.614	0.38401	0.167283	2.29557	0.0217005	0.0409363	184	228	199	144	127	134	196.723	184.496	184.8	144.415	135.054	154.197
RLTA1_RS04830	200.086	-0.76066	0.190897	-3.98467	6.75734e-05	0.000216104	123	173	187	196	282	225	131.505	139.99	173.656	196.565	299.885	258.914
RLTA1_RS04835	130.493	-0.341998	0.192426	-1.7773	0.0755196	0.122565	101	140	133	119	144	144	107.984	113.287	123.51	119.343	153.133	165.705
RLTA1_RS04840	539.763	0.910205	0.125567	7.24876	4.20611e-13	4.06532e-12	672	825	784	378	346	328	718.467	667.584	728.057	379.089	367.943	377.438
RLTA1_RS04845	95.6919	-0.251129	0.200273	-1.25393	0.209867	0.294211	84	112	88	104	99	89	89.8083	90.6295	81.7206	104.3	105.279	102.415
RLTA1_RS04850	57.7265	-0.258678	0.247564	-1.04489	0.296072	0.391928	47	64	60	63	66	48	50.2499	51.7883	55.7186	63.1815	70.1857	55.2349
RLTA1_RS04855	131.703	-0.649287	0.195605	-3.31938	0.000902173	0.00233045	81	136	119	154	177	122	86.6009	110.05	110.509	154.444	188.225	140.389
RLTA1_RS04860	416.54	0.261981	0.140461	1.86515	0.0621607	0.103462	430	568	478	431	322	314	459.733	459.621	443.892	432.241	342.421	361.328
RLTA1_RS04865	121.416	0.306617	0.189093	1.62152	0.104906	0.162661	117	170	151	122	97	87	125.09	137.563	140.225	122.351	103.152	100.113
RLTA1_RS04870	20.1067	2.21076	0.487138	4.53826	5.67194e-06	2.19284e-05	21	35	52	5	8	7	22.4521	28.3217	48.2895	5.0144	8.50736	8.05509
RLTA1_RS04875	219.458	-0.466259	0.156658	-2.97629	0.00291763	0.00677018	189	215	191	253	226	234	202.069	173.976	177.371	253.729	240.333	269.27
RLTA1_RS04880	226.142	-0.479515	0.181763	-2.63813	0.00833636	0.017479	215	183	205	281	259	201	229.867	148.082	190.372	281.809	275.426	231.296
RLTA1_RS04885	118.082	-0.158858	0.211566	-0.750868	0.452732	0.547829	128	142	90	124	129	97	136.851	114.905	83.5779	124.357	137.181	111.621
RLTA1_RS04890	571.034	1.23263	0.149411	8.24995	1.58466e-16	2.13301e-15	829	989	772	295	374	286	886.323	800.291	716.913	295.85	397.719	329.108
RLTA1_RS04895	150.931	-1.05655	0.18185	-5.81001	6.24702e-09	3.66243e-08	96	102	118	203	199	170	102.638	82.5376	109.58	203.585	211.621	195.624
RLTA1_RS04905	85.9716	0.189793	0.262395	0.723312	0.469488	0.564278	80	101	116	104	44	78	85.5317	81.7284	107.723	104.3	46.7905	89.7567
RLTA1_RS04910	123.363	-0.78007	0.209228	-3.72832	0.00019276	0.000568638	87	114	94	189	110	140	93.0158	92.2479	87.2925	189.544	116.976	161.102
RLTA1_RS04915	2246.46	-0.400563	0.110483	-3.62555	0.000288348	0.000818692	1711	2517	2092	2610	2258	2304	1829.31	2036.74	1942.72	2617.52	2401.2	2651.27
RLTA1_RS04920	142.518	-0.477241	0.180609	-2.64241	0.00823191	0.0172808	116	150	121	187	142	138	124.021	121.379	112.366	187.539	151.006	158.8
RLTA1_RS04925	230.534	-0.374501	0.160529	-2.33292	0.0196522	0.0373967	161	277	221	275	242	216	172.133	224.146	205.23	275.792	257.348	248.557
RLTA1_RS04930	1388.5	-0.149388	0.117819	-1.26795	0.204817	0.288235	1157	1674	1462	1505	1250	1341	1237	1354.59	1357.68	1509.34	1329.28	1543.12
RLTA1_RS04935	8008.74	-0.34877	0.117154	-2.97702	0.00291066	0.00675853	6233	9542	7269	9681	8475	7122	6663.99	7721.31	6750.31	9708.89	9012.49	8195.48
RLTA1_RS04940	1210.34	0.494353	0.122976	4.01991	5.82212e-05	0.000189416	1275	1793	1542	945	878	986	1363.16	1450.88	1431.97	947.722	933.683	1134.62
RLTA1_RS04945	792.537	-0.361801	0.137506	-2.63116	0.0085094	0.0178096	621	935	710	864	739	889	663.94	756.595	659.337	866.489	785.868	1023
RLTA1_RS04950	344.949	0.582766	0.147576	3.94893	7.85002e-05	0.000247299	357	566	431	250	261	262	381.685	458.003	400.245	250.72	277.553	301.49
RLTA1_RS04955	1045.11	-0.734792	0.182347	-4.02965	5.58611e-05	0.000182591	780	953	806	882	1538	1214	833.935	771.16	748.487	884.541	1635.54	1396.98
RLTA1_RS04960	1880.31	0.709463	0.165827	4.27834	1.88288e-05	6.68519e-05	1713	3286	2703	1703	1314	1022	1831.45	2659.01	2510.12	1707.91	1397.33	1176.04
RLTA1_RS04965	131.776	1.89741	0.209101	9.07413	1.14589e-19	1.99856e-18	162	267	252	55	59	43	173.202	216.054	234.018	55.1584	62.7418	49.4813
RLTA1_RS04970	154.277	-0.759556	0.1857	-4.09023	4.30946e-05	0.000143491	116	144	111	160	193	188	124.021	116.524	103.079	160.461	205.24	216.337
RLTA1_RS04975	53.3091	-0.0837499	0.25986	-0.322288	0.747234	0.808081	49	66	53	44	54	55	52.3882	53.4067	49.2181	44.1267	57.4247	63.29
RLTA1_RS04980	294.194	-0.640508	0.150347	-4.26019	2.04254e-05	7.21159e-05	218	275	252	312	346	343	233.074	222.528	234.018	312.899	367.943	394.699
RLTA1_RS04985	204.313	-0.698661	0.187598	-3.72424	0.000195908	0.000576458	133	189	185	197	292	218	142.197	152.937	171.799	197.567	310.519	250.858
RLTA1_RS04990	206.864	0.617825	0.157265	3.92857	8.54528e-05	0.000267747	245	317	251	162	154	142	261.941	256.514	233.09	162.467	163.767	163.403
RLTA1_RS05000	523.535	0.0359859	0.139589	0.257799	0.796562	0.849244	502	566	642	507	509	435	536.712	458.003	596.189	508.46	541.281	500.566
RLTA1_RS05005	3466.68	0.191377	0.10007	1.91244	0.0558194	0.0941463	3447	4498	4053	3209	3065	2810	3685.35	3639.75	3763.79	3218.24	3259.38	3233.54
RLTA1_RS05010	2402.36	-1.87521	0.141137	-13.2864	2.77448e-40	1.35018e-38	801	1430	1154	3330	3560	3653	856.387	1157.14	1071.65	3339.59	3785.78	4203.61
RLTA1_RS05015	446.921	-1.14752	0.162228	-7.0735	1.5107e-12	1.3671e-11	237	356	314	481	657	580	253.388	288.072	291.594	482.385	698.667	667.422
RLTA1_RS05020	93.1634	0.45847	0.23786	1.92748	0.0539199	0.0914522	110	103	132	57	80	81	117.606	83.3468	122.581	57.1642	85.0736	93.2089
RLTA1_RS05025	1029.12	0.362576	0.116719	3.1064	0.00189382	0.00455552	1072	1361	1320	898	804	822	1146.13	1101.31	1225.81	900.587	854.99	945.897
RLTA1_RS05030	766.479	-0.300922	0.130155	-2.31202	0.0207763	0.0392994	598	870	771	758	787	819	639.35	703.997	715.984	760.183	836.912	942.445
RLTA1_RS05035	1294.96	-0.920184	0.127551	-7.21424	5.42358e-13	5.18444e-12	892	1161	854	1665	1468	1610	953.679	939.472	793.062	1669.8	1561.1	1852.67
RLTA1_RS05040	274.559	0.126	0.156996	0.802567	0.422225	0.519771	278	348	302	246	218	269	297.223	281.599	280.45	246.709	231.826	309.546
RLTA1_RS05045	163.974	-0.136879	0.191765	-0.713788	0.475359	0.570261	134	208	168	140	150	188	143.266	168.312	156.012	140.403	159.513	216.337
RLTA1_RS05050	65.9597	0.366264	0.243231	1.50582	0.132112	0.198568	63	81	97	58	58	46	67.3562	65.5446	90.0784	58.1671	61.6784	52.9334
RLTA1_RS05060	234.898	1.17446	0.162237	7.23916	4.51463e-13	4.35143e-12	299	362	392	140	131	133	319.675	292.928	364.028	140.403	139.308	153.047
RLTA1_RS05065	673.823	1.60477	0.150117	10.6902	1.1316e-26	3.24065e-25	1024	1118	1124	310	375	252	1094.81	904.677	1043.8	310.893	398.783	289.983
RLTA1_RS05070	130.454	-0.710802	0.182169	-3.90188	9.54482e-05	0.000296926	86	122	114	153	156	145	91.9466	98.7214	105.865	153.441	165.894	166.855
RLTA1_RS05075	65.3674	-0.156601	0.250256	-0.625765	0.531469	0.623166	61	73	66	55	84	54	65.218	59.071	61.2905	55.1584	89.3273	62.1392
RLTA1_RS05080	41.1237	0.011448	0.294664	0.0388509	0.969009	0.978571	36	54	45	53	33	30	38.4893	43.6964	41.789	53.1527	35.0929	34.5218
RLTA1_RS05085	42.5875	-0.485172	0.287582	-1.68707	0.0915897	0.145022	37	46	32	42	54	43	39.5584	37.2228	29.7166	42.121	57.4247	49.4813
RLTA1_RS05090	79.4941	-1.19209	0.229467	-5.19503	2.04691e-07	9.84412e-07	41	66	51	95	105	109	43.835	53.4067	47.3608	95.2736	111.659	125.429
RLTA1_RS05095	58.0073	-0.451315	0.259923	-1.73634	0.0825039	0.13243	46	49	63	75	52	61	49.1808	39.6504	58.5046	75.216	55.2979	70.1943
RLTA1_RS05100	62.4426	-0.126672	0.238435	-0.531263	0.595237	0.679392	59	78	57	67	59	57	63.0797	63.117	52.9327	67.193	62.7418	65.5914
RLTA1_RS05105	70.5914	0.102902	0.233024	0.441595	0.658782	0.731641	72	97	69	75	67	50	76.9786	78.4916	64.0764	75.216	71.2492	57.5363
RLTA1_RS05110	33.6527	0.201617	0.318597	0.632827	0.526847	0.618998	36	41	39	24	29	34	38.4893	33.1769	36.2171	24.0691	30.8392	39.1247
RLTA1_RS05120	64.0278	-0.0275276	0.247264	-0.111329	0.911356	0.93666	58	66	81	68	67	47	62.0105	53.4067	75.2201	68.1959	71.2492	54.0842
RLTA1_RS05125	35.3777	0.260658	0.308852	0.843955	0.398694	0.496779	33	43	49	30	28	32	35.2818	34.7953	45.5035	30.0864	29.7758	36.8233
RLTA1_RS05130	87.9398	-0.525597	0.214951	-2.44519	0.0144774	0.0285568	72	81	80	106	109	77	76.9786	65.5446	74.2915	106.305	115.913	88.606
RLTA1_RS05135	94.0087	0.575811	0.213127	2.70173	0.00689805	0.0147612	119	132	112	73	82	57	127.228	106.813	104.008	73.2103	87.2005	65.5914
RLTA1_RS05140	26.2486	0.334542	0.359222	0.931296	0.351701	0.448997	29	28	37	26	17	22	31.0053	22.6574	34.3598	26.0749	18.0781	25.316
RLTA1_RS05145	51.969	0.212281	0.278178	0.76311	0.445398	0.541685	56	69	56	49	59	28	59.8722	55.8343	52.004	49.1411	62.7418	32.2204
RLTA1_RS05150	739.132	-0.678175	0.129259	-5.24665	1.54889e-07	7.54811e-07	569	694	577	860	803	880	608.345	561.579	535.827	862.477	853.927	1012.64
RLTA1_RS05155	499.537	-1.40735	0.142919	-9.8472	7.04783e-23	1.56696e-21	263	328	295	644	655	725	281.186	265.415	273.95	645.855	696.54	834.277
RLTA1_RS05160	15.9824	0.384088	0.472005	0.813739	0.415795	0.513035	24	13	20	17	14	8	25.6595	10.5195	18.5729	17.049	14.8879	9.20581
RLTA1_RS05165	55.3626	-0.481324	0.267983	-1.7961	0.0724786	0.118288	47	42	59	55	67	58	50.2499	33.9861	54.79	55.1584	71.2492	66.7422
RLTA1_RS05170	62.2323	0.111894	0.238845	0.46848	0.639441	0.71749	57	76	77	59	59	50	60.9414	61.4986	71.5056	59.1699	62.7418	57.5363
RLTA1_RS05175	180.156	-0.341497	0.163322	-2.09095	0.0365329	0.0652715	144	191	181	187	195	182	153.957	154.556	168.085	187.539	207.367	209.432
RLTA1_RS05180	118.956	0.421864	0.2074	2.03406	0.0419453	0.0734888	109	166	170	123	81	83	116.537	134.326	157.869	123.354	86.1371	95.5103
RLTA1_RS05185	1367.61	0.154672	0.136992	1.12906	0.258873	0.350417	1323	1731	1624	1350	1380	922	1414.48	1400.71	1508.12	1353.89	1467.52	1060.97
RLTA1_RS05190	2923.22	0.571837	0.127423	4.48772	7.19881e-06	2.74051e-05	3225	4372	3769	2377	2518	1731	3448	3537.79	3500.06	2383.85	2677.69	1991.91
RLTA1_RS05195	70.1553	-0.373387	0.262531	-1.42226	0.154951	0.227744	63	63	70	55	72	92	67.3562	50.9791	65.0051	55.1584	76.5663	105.867
RLTA1_RS05200	1156.72	-1.09294	0.116098	-9.41396	4.77781e-21	9.23578e-20	683	852	857	1553	1457	1406	730.227	689.432	795.848	1557.47	1549.4	1617.92
RLTA1_RS05205	1308.17	0.424977	0.109173	3.89269	9.91369e-05	0.000307988	1404	1788	1670	1117	1068	951	1501.08	1446.84	1550.84	1120.22	1135.73	1094.34
RLTA1_RS05210	337.255	0.195546	0.139095	1.40585	0.15977	0.233678	332	443	395	333	270	280	354.957	358.472	366.814	333.959	287.124	322.204
RLTA1_RS05215	169.396	-0.510449	0.175061	-2.91584	0.00354733	0.00806728	116	196	146	195	173	190	124.021	158.602	135.582	195.562	183.972	218.638
RLTA1_RS05220	93.4124	0.300739	0.205904	1.46058	0.144131	0.214272	92	123	120	79	87	69	98.3615	99.5306	111.437	79.2276	92.5176	79.4002
RLTA1_RS05225	45.509	0.170906	0.288054	0.593312	0.552972	0.641695	48	55	53	47	49	25	51.319	44.5056	49.2181	47.1354	52.1076	28.7682
RLTA1_RS05230	53.0638	0.443191	0.270852	1.63628	0.10178	0.15856	56	60	81	41	48	37	59.8722	48.5515	75.2201	41.1181	51.0442	42.5769
RLTA1_RS05235	1841.41	-0.730058	0.119631	-6.10259	1.04361e-09	6.77467e-09	1290	1593	1602	2120	2358	1963	1379.2	1289.04	1487.69	2126.11	2507.55	2258.88
RLTA1_RS05240	400.318	-0.0966405	0.14619	-0.661061	0.508573	0.602513	352	440	461	361	406	389	376.34	356.045	428.105	362.04	431.749	447.633
RLTA1_RS05245	141.344	0.67594	0.185601	3.64191	0.000270627	0.000772473	178	187	194	99	102	103	190.308	151.319	180.157	99.2852	108.469	118.525
RLTA1_RS05250	431.39	0.659638	0.129498	5.09382	3.50917e-07	1.62477e-06	494	629	590	328	316	294	528.159	508.982	547.9	328.945	336.041	338.314
RLTA1_RS05255	54.3843	0.559236	0.276389	2.02337	0.0430355	0.0750775	65	61	82	54	39	31	69.4945	49.3607	76.1488	54.1555	41.4734	35.6725
RLTA1_RS05260	78.243	0.308225	0.245266	1.25669	0.208865	0.293101	73	117	93	47	81	67	78.0477	94.6755	86.3639	47.1354	86.1371	77.0987
RLTA1_RS05265	63.804	-0.611667	0.24013	-2.54723	0.0108583	0.0220621	51	66	47	80	76	61	54.5265	53.4067	43.6463	80.2304	80.82	70.1943
RLTA1_RS05270	166.069	-0.139822	0.175991	-0.794486	0.426913	0.524058	131	202	183	153	183	152	140.058	163.457	169.942	153.441	194.606	174.91
RLTA1_RS05275	6714.23	0.590612	0.12171	4.85261	1.21847e-06	5.21164e-06	6800	10577	9024	5803	5152	4152	7270.2	8558.83	8380.08	5819.72	5478.74	4777.82
RLTA1_RS05280	21.8665	0.78097	0.385902	2.02375	0.0429958	0.0750271	24	35	31	15	13	17	25.6595	28.3217	28.788	15.0432	13.8245	19.5624
RLTA1_RS05285	51.46	0.505441	0.29795	1.6964	0.089811	0.142628	44	81	73	30	34	54	47.0425	65.5446	67.791	30.0864	36.1563	62.1392
RLTA1_RS05290	9.3756	1.06679	0.618403	1.72507	0.0845141	0.135079	13	15	13	9	1	7	13.8989	12.1379	12.0724	9.02592	1.06342	8.05509
RLTA1_RS05295	643.603	-0.714035	0.125043	-5.71033	1.1276e-08	6.40568e-08	447	600	537	783	701	755	477.909	485.515	498.682	785.255	745.458	868.799
RLTA1_RS05300	233.377	-0.612051	0.177718	-3.44396	0.00057327	0.00154209	159	209	231	296	214	280	169.994	169.121	214.517	296.853	227.572	322.204
RLTA1_RS05305	421.737	-0.301119	0.131558	-2.28886	0.0220873	0.041587	338	478	415	484	447	379	361.372	386.794	385.387	485.394	475.349	436.125
RLTA1_RS05310	835.967	0.651739	0.144258	4.51788	6.24609e-06	2.40147e-05	907	1331	1095	588	540	685	969.716	1077.03	1016.86	589.694	574.247	788.248
RLTA1_RS05315	36.1073	3.75144	0.525298	7.14155	9.22838e-13	8.57413e-12	77	113	30	5	4	5	82.3243	91.4387	27.8593	5.0144	4.25368	5.75363
RLTA1_RS05320	761.052	2.22534	0.380655	5.84608	5.03292e-09	2.98586e-08	1323	2046	745	287	265	204	1414.48	1655.61	691.84	287.827	281.806	234.748
RLTA1_RS05325	758.897	-0.0636707	0.150422	-0.42328	0.672091	0.742394	679	1106	651	739	752	684	725.951	894.967	604.547	741.129	799.692	787.097
RLTA1_RS05330	1365.14	-0.66107	0.117134	-5.6437	1.6643e-08	9.19925e-08	956	1291	1191	1690	1438	1559	1022.1	1044.67	1106.01	1694.87	1529.2	1793.98
RLTA1_RS05335	3839.77	0.689293	0.113319	6.08279	1.18111e-09	7.5754e-09	4141	5744	5539	2763	2751	2714	4427.34	4648	5143.76	2770.96	2925.47	3123.07
RLTA1_RS05340	1841.24	1.49261	0.117961	12.6534	1.07108e-36	4.68785e-35	2539	3398	2894	999	978	742	2714.56	2749.63	2687.49	1001.88	1040.03	853.839
RLTA1_RS05345	213.949	0.185086	0.165277	1.11985	0.262776	0.355148	223	263	250	184	220	158	238.42	212.818	232.161	184.53	233.952	181.815
RLTA1_RS05350	384.867	-1.28322	0.153376	-8.36652	5.93471e-17	8.30979e-16	188	264	277	493	498	533	201	213.627	257.234	494.42	529.583	613.337
RLTA1_RS05355	1202.84	-1.70473	0.12962	-13.1517	1.66348e-39	7.92885e-38	540	678	612	1586	1778	1774	577.339	548.632	568.33	1590.57	1890.76	2041.39
RLTA1_RS05360	3805.06	-0.271075	0.108265	-2.50381	0.0122865	0.0246544	3178	4073	3933	3926	4131	3610	3397.75	3295.84	3652.36	3937.31	4392.99	4154.12
RLTA1_RS05365	390.95	-0.871991	0.161647	-5.39443	6.87413e-08	3.51309e-07	227	353	323	475	571	377	242.696	285.645	299.952	476.368	607.213	433.824
RLTA1_RS05370	728.307	0.463859	0.134482	3.44922	0.000562208	0.00151467	679	1130	960	581	568	566	725.951	914.387	891.498	582.674	604.023	651.311
RLTA1_RS05375	145.592	-0.433537	0.194578	-2.22809	0.0258748	0.0478635	93	180	135	166	138	165	99.4307	145.655	125.367	166.478	146.752	189.87
RLTA1_RS05380	112.146	-0.531366	0.191048	-2.78132	0.00541379	0.0118176	88	115	95	143	121	109	94.0849	93.0571	88.2212	143.412	128.674	125.429
RLTA1_RS05385	738.101	-0.743383	0.143648	-5.17503	2.27879e-07	1.08617e-06	526	681	585	953	998	656	562.371	551.06	543.257	955.745	1061.29	754.877
RLTA1_RS05390	960.797	0.141351	0.112774	1.2534	0.210061	0.294424	935	1280	1064	944	850	774	999.652	1035.77	988.077	946.719	903.907	890.663
RLTA1_RS05395	643.157	-0.0660734	0.139505	-0.473629	0.635765	0.714401	521	770	759	719	556	575	557.025	623.078	704.841	721.071	591.262	661.668
RLTA1_RS05400	234.463	0.513315	0.152987	3.35529	0.00079281	0.00207256	263	316	313	188	191	163	281.186	255.705	290.665	188.542	203.113	187.568
RLTA1_RS05405	1519.9	0.0850633	0.108184	0.786282	0.431702	0.528725	1520	1877	1670	1478	1424	1241	1625.1	1518.85	1550.84	1482.26	1514.31	1428.05
RLTA1_RS05410	2994.55	0.1521	0.141128	1.07775	0.281147	0.375528	2758	3534	3929	2653	3105	2214	2948.71	2859.69	3648.64	2660.64	3301.92	2547.71
RLTA1_RS05415	376.704	-0.971339	0.137622	-7.05802	1.6889e-12	1.52439e-11	222	327	281	529	446	428	237.351	264.606	260.949	530.524	474.286	492.511
RLTA1_RS05420	659.461	0.139878	0.119291	1.17258	0.240964	0.330157	661	815	763	635	592	535	706.706	659.492	708.555	636.829	629.545	615.639
RLTA1_RS05425	55.5752	1.50573	0.271427	5.54748	2.89813e-08	1.55498e-07	78	96	92	30	21	30	83.3935	77.6824	85.4352	30.0864	22.3318	34.5218
RLTA1_RS05430	144.609	-0.127343	0.207459	-0.613822	0.539333	0.630052	121	164	164	159	101	162	129.367	132.708	152.298	159.458	107.405	186.418
RLTA1_RS05435	210.059	0.230975	0.162531	1.42111	0.155285	0.228174	203	269	265	196	200	148	217.037	217.673	246.091	196.565	212.684	170.308
RLTA1_RS05440	31.1934	1.18272	0.362619	3.2616	0.00110784	0.00280855	32	62	49	27	10	17	34.2127	50.1699	45.5035	27.0778	10.6342	19.5624
RLTA1_RS05445	25.3483	1.51039	0.383981	3.93349	8.37196e-05	0.000262671	34	46	42	16	8	13	36.351	37.2228	39.003	16.0461	8.50736	14.9594
RLTA1_RS05450	38.1219	0.385736	0.298232	1.29341	0.195869	0.277947	34	62	46	32	32	29	36.351	50.1699	42.7176	32.0922	34.0295	33.3711
RLTA1_RS05455	13146	-1.18196	0.11884	-9.94579	2.63071e-23	6.06196e-22	7291	10266	8644	18617	18984	13807	7795.15	8307.17	8027.2	18670.6	20188	15888.1
RLTA1_RS05460	1384.77	1.07183	0.135972	7.88269	3.20408e-15	3.77279e-14	1694	2573	1871	961	901	657	1811.13	2082.05	1737.49	963.768	958.142	756.028
RLTA1_RS05470	748.529	0.857467	0.123664	6.93386	4.09504e-12	3.5711e-11	884	1255	1004	494	497	499	945.126	1015.54	932.358	495.423	528.52	574.213
RLTA1_RS05475	693.713	0.523703	0.169978	3.08099	0.00206311	0.00492528	693	1046	933	558	403	626	740.919	846.415	866.425	559.607	428.558	720.355
RLTA1_RS05480	347.832	0.65315	0.192658	3.3902	0.000698414	0.0018452	388	519	474	255	179	318	414.829	419.971	440.177	255.735	190.352	365.931
RLTA1_RS05485	166.568	0.338112	0.179125	1.88758	0.0590823	0.0989778	161	251	196	147	117	148	172.133	203.107	182.014	147.423	124.42	170.308
RLTA1_RS05490	210.426	0.00942919	0.162739	0.0579404	0.953796	0.968832	205	242	236	235	194	162	219.175	195.824	219.16	235.677	206.304	186.418
RLTA1_RS05495	136.202	-1.03139	0.184977	-5.57577	2.46438e-08	1.33253e-07	78	120	94	172	164	176	83.3935	97.1031	87.2925	172.495	174.401	202.528
RLTA1_RS05500	45.3219	1.51037	0.293281	5.14992	2.60594e-07	1.22781e-06	58	79	81	22	22	22	62.0105	63.9262	75.2201	22.0634	23.3952	25.316
RLTA1_RS05505	544.494	-0.0284657	0.200959	-0.141649	0.887357	0.91878	475	654	624	483	365	676	507.845	529.212	579.474	484.391	388.148	777.891
RLTA1_RS05510	566.304	-0.63297	0.129846	-4.87478	1.08929e-06	4.71949e-06	459	536	440	694	666	574	490.738	433.727	408.603	695.999	708.238	660.517
RLTA1_RS05515	227.915	-0.707543	0.176679	-4.00468	6.21023e-05	0.000200636	166	238	160	233	269	286	177.478	192.588	148.583	233.671	286.06	329.108
RLTA1_RS05520	106.667	0.423469	0.207482	2.04099	0.041252	0.0724565	100	155	144	74	98	83	106.915	125.425	133.725	74.2132	104.215	95.5103
RLTA1_RS05525	316.876	-0.568174	0.143577	-3.95727	7.58113e-05	0.000239805	240	317	272	389	319	353	256.595	256.514	252.591	390.12	339.231	406.207
RLTA1_RS05530	1084.26	0.0926298	0.131421	0.704835	0.480913	0.575129	1093	1348	1182	1046	850	1039	1168.58	1090.79	1097.66	1049.01	903.907	1195.61
RLTA1_RS05535	267.842	-0.457583	0.155516	-2.94235	0.0032573	0.00745887	206	297	233	346	254	272	220.244	240.33	216.374	346.997	270.109	312.998
RLTA1_RS05540	221.656	0.084473	0.215701	0.39162	0.695339	0.762506	189	293	263	176	152	268	202.069	237.093	244.233	176.507	161.64	308.395
RLTA1_RS05545	1031.35	-1.28203	0.20921	-6.12794	8.90229e-10	5.84996e-09	595	823	539	1305	940	1805	636.142	665.965	500.539	1308.76	999.615	2077.06
RLTA1_RS05550	1304.07	0.0289909	0.124265	0.2333	0.815529	0.86421	1241	1575	1454	1350	1054	1215	1326.81	1274.48	1350.25	1353.89	1120.85	1398.13
RLTA1_RS05555	128.181	1.23854	0.243613	5.08406	3.69452e-07	1.70379e-06	162	249	177	51	60	100	173.202	201.489	164.37	51.1469	63.8052	115.073
RLTA1_RS05560	69.8236	0.731464	0.230166	3.17798	0.00148304	0.00365585	82	109	92	49	49	49	87.67	88.2019	85.4352	49.1411	52.1076	56.3856
RLTA1_RS05565	308.681	1.52544	0.149758	10.186	2.28892e-24	5.70916e-23	435	599	457	155	142	149	465.079	484.706	424.39	155.446	151.006	171.458
RLTA1_RS05570	58.2261	-0.138997	0.257775	-0.539217	0.589737	0.675142	59	77	44	57	60	54	63.0797	62.3078	40.8603	57.1642	63.8052	62.1392
RLTA1_RS05575	548.694	1.3226	0.129728	10.1952	2.08356e-24	5.23447e-23	723	984	843	309	321	251	772.993	796.245	782.847	309.89	341.358	288.832
RLTA1_RS05580	682.856	-1.49204	0.132659	-11.2472	2.39086e-29	7.461e-28	363	444	353	956	1042	830	388.1	359.281	327.811	958.754	1108.08	955.103
RLTA1_RS05590	61.7734	0.158802	0.250879	0.632981	0.526746	0.618998	63	95	55	61	50	53	67.3562	76.8733	51.0754	61.1757	53.171	60.9885
RLTA1_RS05595	35.3969	0.0679906	0.300901	0.225957	0.821235	0.868758	32	46	40	34	32	31	34.2127	37.2228	37.1457	34.0979	34.0295	35.6725
RLTA1_RS05600	63.2919	0.196638	0.252811	0.777805	0.436684	0.533137	67	100	54	62	55	49	71.6328	80.9192	50.1468	62.1786	58.4881	56.3856
RLTA1_RS05605	84.0903	0.0140651	0.245896	0.0571994	0.954386	0.969149	74	132	72	63	94	77	79.1169	106.813	66.8623	63.1815	99.9615	88.606
RLTA1_RS05610	333.794	1.12804	0.150532	7.49369	6.69627e-14	6.99689e-13	429	576	484	235	166	188	458.664	466.095	449.464	235.677	176.528	216.337
RLTA1_RS05615	292.558	1.05824	0.179549	5.89388	3.77226e-09	2.2689e-08	427	502	349	212	194	130	456.526	406.214	324.097	212.611	206.304	149.594
RLTA1_RS05620	697.756	0.149656	0.129824	1.15276	0.249009	0.339176	740	940	700	668	586	601	791.169	760.641	650.051	669.924	623.164	691.587
RLTA1_RS05625	122.468	-1.09089	0.192456	-5.66828	1.44235e-08	8.06858e-08	76	87	90	162	172	134	81.2552	70.3997	83.5779	162.467	182.908	154.197
RLTA1_RS05630	11.6842	0.32799	0.509104	0.64425	0.519413	0.612228	14	16	12	11	8	10	14.9681	12.9471	11.1437	11.0317	8.50736	11.5073
RLTA1_RS05635	83.6564	-0.840692	0.21791	-3.85799	0.000114324	0.000351405	52	84	60	99	104	98	55.5956	67.9721	55.7186	99.2852	110.596	112.771
RLTA1_RS05640	7.63299	-0.077802	0.619669	-0.125554	0.900085	0.928119	8	9	7	9	6	7	8.55317	7.28273	6.50051	9.02592	6.38052	8.05509
RLTA1_RS05645	52.2461	-1.20857	0.264438	-4.57034	4.86944e-06	1.90802e-05	28	43	32	71	73	61	29.9361	34.7953	29.7166	71.2045	77.6297	70.1943
RLTA1_RS05650	245.095	0.208673	0.172638	1.20873	0.226766	0.313731	251	323	278	173	244	217	268.356	261.369	258.163	173.498	259.475	249.708
RLTA1_RS05655	1709.3	0.594883	0.109589	5.4283	5.68941e-08	2.9415e-07	1857	2477	2348	1375	1238	1208	1985.41	2004.37	2180.46	1378.96	1316.51	1390.08
RLTA1_RS05660	299.353	0.85433	0.160282	5.33016	9.81284e-08	4.91277e-07	362	475	415	250	162	188	387.031	384.366	385.387	250.72	172.274	216.337
RLTA1_RS05665	245.667	-0.0863281	0.17038	-0.50668	0.612379	0.694742	234	278	259	305	195	213	250.18	224.955	240.519	305.879	207.367	245.105
RLTA1_RS05670	902.526	0.142375	0.131777	1.08042	0.279955	0.37408	828	1311	963	933	733	747	885.254	1060.85	894.284	935.687	779.487	859.593
RLTA1_RS05675	1768.49	-0.131884	0.384728	-0.342799	0.73175	0.795166	1098	3214	1387	2137	1620	1462	1173.92	2600.74	1288.03	2143.16	1722.74	1682.36
RLTA1_RS05680	650.146	-0.291544	0.374335	-0.778831	0.43608	0.532493	406	1089	472	864	606	553	434.074	881.21	438.32	866.489	644.433	636.352
RLTA1_RS05685	156.052	0.976103	0.17864	5.46409	4.6529e-08	2.44006e-07	209	253	208	112	104	80	223.452	204.726	193.158	112.323	110.596	92.0581
RLTA1_RS05690	193.007	-0.03704	0.197365	-0.187673	0.851133	0.891352	160	242	220	153	242	153	171.063	195.824	204.302	153.441	257.348	176.061
RLTA1_RS05695	155.051	0.0726796	0.196245	0.370351	0.711121	0.777851	167	166	177	154	112	156	178.548	134.326	164.37	154.444	119.103	179.513
RLTA1_RS05700	178.228	0.62632	0.166733	3.75643	0.000172357	0.000513018	209	256	235	134	123	135	223.452	207.153	218.231	134.386	130.801	155.348
RLTA1_RS05705	300.316	-1.05229	0.146721	-7.17205	7.38832e-13	6.9763e-12	195	230	207	425	349	363	208.484	186.114	192.229	426.224	371.134	417.714
RLTA1_RS05710	157.617	-0.818811	0.177974	-4.60072	4.21034e-06	1.66179e-05	104	132	134	201	210	155	111.191	106.813	124.438	201.579	223.318	178.363
RLTA1_RS05715	233.102	-0.528879	0.154792	-3.4167	0.00063384	0.00169324	175	227	217	250	261	259	187.101	183.687	201.516	250.72	277.553	298.038
RLTA1_RS05720	823.705	-0.469311	0.118554	-3.95862	7.53841e-05	0.000238562	631	902	719	996	856	835	674.632	729.891	667.695	998.869	910.288	960.857
RLTA1_RS05725	1176.23	-1.03259	0.117376	-8.7973	1.40148e-18	2.24722e-17	743	959	804	1493	1433	1494	794.376	776.015	746.63	1497.3	1523.88	1719.19
RLTA1_RS05730	914.835	-1.19837	0.122778	-9.76046	1.66393e-22	3.55193e-21	506	691	609	1344	1078	1155	540.988	559.152	565.544	1347.87	1146.37	1329.09
RLTA1_RS05735	825.789	-0.0825066	0.114158	-0.722738	0.469841	0.564604	753	1016	839	833	809	741	805.068	822.139	779.132	835.399	860.307	852.689
RLTA1_RS05740	403.147	0.635663	0.1351	4.70511	2.53726e-06	1.03316e-05	430	642	530	333	288	267	459.733	519.501	492.181	333.959	306.265	307.244
RLTA1_RS05745	191.59	0.345021	0.182607	1.88942	0.0588361	0.0986128	194	273	231	184	119	170	207.414	220.909	214.517	184.53	126.547	195.624
RLTA1_RS05750	1151	0.0165766	0.127459	0.130054	0.896524	0.925242	1017	1406	1343	1158	952	1095	1087.32	1137.72	1247.17	1161.34	1012.38	1260.05
RLTA1_RS05755	184.848	0.861127	0.179279	4.80328	1.5609e-06	6.55542e-06	225	244	299	130	124	114	240.558	197.443	277.664	130.374	131.864	131.183
RLTA1_RS05760	23.3738	0.370531	0.432983	0.855763	0.392129	0.490531	25	46	16	11	29	17	26.7287	37.2228	14.8583	11.0317	30.8392	19.5624
RLTA1_RS05765	13684.8	-0.340753	0.129843	-2.62435	0.00868146	0.0181261	10564	14772	13977	14162	12912	15597	11294.5	11953.4	12979.7	14202.8	13730.9	17947.9
RLTA1_RS05770	900.723	-0.805923	0.135756	-5.93657	2.91053e-09	1.7767e-08	570	819	747	1219	913	1082	609.414	662.728	693.697	1222.51	970.903	1245.09
RLTA1_RS05775	521.173	-0.406639	0.132623	-3.06612	0.00216857	0.00515406	393	584	486	639	507	524	420.175	472.568	451.321	640.841	539.154	602.981
RLTA1_RS05780	848.1	-0.515359	0.12549	-4.10678	4.01213e-05	0.000134297	588	875	815	956	915	924	628.658	708.043	756.845	958.754	973.03	1063.27
RLTA1_RS05785	197.136	-0.593447	0.173604	-3.41839	0.000629921	0.00168406	133	213	168	239	189	236	142.197	172.358	156.012	239.688	200.986	271.572
RLTA1_RS05790	1831.77	-0.346015	0.139653	-2.47767	0.0132243	0.0263388	1423	2020	1812	2079	1578	2076	1521.4	1634.57	1682.7	2084.99	1678.08	2388.91
RLTA1_RS05795	1154.58	0.412874	0.132615	3.11332	0.00184995	0.00446387	1208	1573	1498	986	799	985	1291.53	1272.86	1391.11	988.84	849.673	1133.47
RLTA1_RS05800	299.751	-0.467925	0.195543	-2.39295	0.0167135	0.0323981	186	354	289	398	236	343	198.861	286.454	268.378	399.146	250.967	394.699
RLTA1_RS05805	225.155	0.462648	0.165587	2.79399	0.00520615	0.0114037	238	335	277	172	213	147	254.457	271.079	257.234	172.495	226.509	169.157
RLTA1_RS05810	2273.66	-0.50034	0.123483	-4.05188	5.08075e-05	0.000167251	1789	2301	2019	2597	2212	2638	1912.7	1861.95	1874.93	2604.48	2352.29	3035.62
RLTA1_RS05815	965.326	1.42742	0.138993	10.2697	9.64658e-25	2.45002e-23	1095	1944	1591	502	508	458	1170.72	1573.07	1477.47	503.446	540.218	527.033
RLTA1_RS05820	3410.76	1.03822	0.157654	6.58543	4.53563e-11	3.57053e-10	4093	6391	4540	2439	2417	1464	4376.02	5171.55	4216.04	2446.03	2570.29	1684.66
RLTA1_RS05825	435.7	0.726179	0.137171	5.29396	1.19697e-07	5.916e-07	517	671	574	312	284	322	552.749	542.968	533.042	312.899	302.011	370.534
RLTA1_RS05830	408.53	-0.0498608	0.143517	-0.347421	0.728275	0.792504	412	460	423	420	429	320	440.488	372.228	392.816	421.21	456.207	368.233
RLTA1_RS05835	571.923	-0.687879	0.179689	-3.82817	0.000129102	0.000393354	356	500	569	653	535	777	380.616	404.596	528.398	654.881	568.93	894.115
RLTA1_RS05840	363.928	-0.753214	0.164765	-4.57145	4.84357e-06	1.89895e-05	270	339	269	409	372	491	288.67	274.316	249.805	410.178	395.592	565.007
RLTA1_RS05845	177.797	0.290253	0.163272	1.77772	0.0754491	0.122504	185	243	207	155	143	150	197.792	196.634	192.229	155.446	152.069	172.609
RLTA1_RS05850	640.731	-0.435381	0.149376	-2.91466	0.00356081	0.00809265	524	635	603	659	613	780	560.233	513.837	559.972	660.898	651.877	897.567
RLTA1_RS05855	2052.22	-0.17364	0.121172	-1.433	0.151857	0.223846	1673	2474	2148	1921	2165	1998	1788.68	2001.94	1994.73	1926.53	2302.31	2299.15
RLTA1_RS05860	105.432	0.0119033	0.22831	0.0521368	0.95842	0.971685	87	164	98	107	76	111	93.0158	132.708	91.0071	107.308	80.82	127.731
RLTA1_RS05865	75.9383	0.435221	0.223671	1.94581	0.0516776	0.0880569	87	100	95	60	68	53	93.0158	80.9192	88.2212	60.1728	72.3126	60.9885
RLTA1_RS05870	186.549	0.598521	0.178855	3.34641	0.000818662	0.00213214	211	243	271	124	145	145	225.59	196.634	251.662	124.357	154.196	166.855
RLTA1_RS05875	2217.03	0.550107	0.114013	4.82494	1.40045e-06	5.92447e-06	2461	3011	3055	1797	1774	1485	2631.17	2436.48	2837.01	1802.18	1886.51	1708.83
RLTA1_RS05880	350.672	-0.216459	0.148489	-1.45774	0.144912	0.215203	294	372	386	424	334	304	314.329	301.019	358.456	425.221	355.182	349.821
RLTA1_RS05885	136.273	0.678439	0.186373	3.64021	0.000272414	0.000776937	162	192	188	89	109	95	173.202	155.365	174.585	89.2564	115.913	109.319
RLTA1_RS05890	1970.92	-0.177986	0.104638	-1.70097	0.0889486	0.141323	1737	2259	2007	2117	2010	1752	1857.11	1827.97	1863.79	2123.1	2137.48	2016.07
RLTA1_RS05895	921.634	0.248366	0.121672	2.04129	0.0412225	0.0724229	924	1166	1153	823	747	789	987.892	943.518	1070.73	825.371	794.375	907.923
RLTA1_RS05900	420.368	0.464224	0.149965	3.09555	0.0019645	0.00471413	421	566	596	324	312	351	450.111	458.003	553.472	324.933	331.787	403.905
RLTA1_RS05905	697.797	-0.840626	0.119826	-7.01538	2.29323e-12	2.04597e-11	444	631	554	926	830	761	474.701	510.6	514.469	928.667	882.639	875.703
RLTA1_RS05910	153.676	0.703346	0.188446	3.73236	0.000189696	0.000560551	195	237	184	119	89	119	208.484	191.779	170.87	119.343	94.6444	136.936
RLTA1_RS05915	104.633	1.19807	0.210483	5.69199	1.2557e-08	7.09866e-08	127	202	148	62	52	64	135.782	163.457	137.439	62.1786	55.2979	73.6465
RLTA1_RS05920	158.835	0.661914	0.184655	3.58459	0.000337609	0.000946584	206	212	207	106	115	122	220.244	171.549	192.229	106.305	122.293	140.389
RLTA1_RS05925	192.969	1.20878	0.196924	6.13828	8.34182e-10	5.51813e-09	286	321	261	115	81	129	305.776	259.751	242.376	115.331	86.1371	148.444
RLTA1_RS05930	555.752	1.08525	0.125178	8.66958	4.33711e-18	6.72203e-17	719	923	809	369	340	292	768.717	746.884	751.273	370.063	361.563	336.012
RLTA1_RS05935	246.771	0.269945	0.154296	1.74952	0.0802008	0.129224	265	337	273	239	186	203	283.324	272.698	253.52	239.688	197.796	233.598
RLTA1_RS05940	286.829	0.401081	0.14243	2.81598	0.00486282	0.0107056	301	389	369	240	232	221	321.813	314.776	342.67	240.691	246.714	254.311
RLTA1_RS05945	75.4809	0.600057	0.225892	2.65638	0.00789835	0.0167015	83	117	96	59	49	60	88.7392	94.6755	89.1498	59.1699	52.1076	69.0436
RLTA1_RS05950	50.4976	-0.526679	0.26668	-1.97494	0.0482745	0.0829692	40	49	45	64	45	58	42.7659	39.6504	41.789	64.1843	47.8539	66.7422
RLTA1_RS05955	60.5352	-0.764254	0.255537	-2.99077	0.00278271	0.00648739	46	43	55	78	62	73	49.1808	34.7953	51.0754	78.2247	65.9321	84.0031
RLTA1_RS05960	75.9142	0.115039	0.27344	0.420712	0.673965	0.743928	78	96	81	50	54	97	83.3935	77.6824	75.2201	50.144	57.4247	111.621
RLTA1_RS05970	2273.62	-0.539534	0.13248	-4.07258	4.64946e-05	0.000154148	1670	2468	1913	2715	2151	2670	1785.48	1997.09	1776.5	2722.82	2287.42	3072.44
RLTA1_RS05975	959.002	-3.34811	0.1314	-25.4804	3.25505e-143	8.71227e-141	171	201	183	1739	1544	1610	182.824	162.648	169.942	1744.01	1641.92	1852.67
RLTA1_RS05980	1061.22	-1.97149	0.143452	-13.7432	5.59173e-43	3.16365e-41	377	569	462	1386	1685	1645	403.068	460.43	429.033	1389.99	1791.86	1892.95
RLTA1_RS05985	179.492	0.129487	0.181336	0.714069	0.475184	0.570238	149	230	233	154	152	173	159.303	186.114	216.374	154.444	161.64	199.076
RLTA1_RS05990	775.055	0.458008	0.12311	3.72033	0.000198965	0.000583972	810	1123	987	712	568	557	866.009	908.723	916.571	714.051	604.023	640.955
RLTA1_RS05995	385.762	1.52606	0.165466	9.22281	2.8941e-20	5.2585e-19	586	738	533	197	222	141	626.52	597.184	494.967	197.567	236.079	162.252
RLTA1_RS06000	23.157	0.45656	0.369653	1.23511	0.216791	0.302274	26	33	28	21	20	14	27.7978	26.7033	26.002	21.0605	21.2684	16.1102
RLTA1_RS06005	144.251	-1.1829	0.193849	-6.10216	1.04645e-09	6.7868e-09	89	122	76	203	166	192	95.1541	98.7214	70.5769	203.585	176.528	220.94
RLTA1_RS06010	663.274	0.581012	0.125321	4.6362	3.54869e-06	1.41764e-05	730	921	926	554	496	444	780.477	745.266	859.924	555.596	527.457	510.923
RLTA1_RS06015	284.665	1.75042	0.169193	10.3457	4.37535e-25	1.14466e-23	475	477	456	124	139	103	507.845	385.985	423.462	124.357	147.815	118.525
RLTA1_RS06020	67.1722	0.726888	0.235877	3.08164	0.00205861	0.00491621	76	110	87	46	53	43	81.2552	89.0111	80.792	46.1325	56.3613	49.4813
RLTA1_RS06025	112.493	-0.000129921	0.200233	-0.00064885	0.999482	0.999482	101	158	109	102	122	92	107.984	127.852	101.222	102.294	129.737	105.867
RLTA1_RS06030	19.7589	0.504569	0.426813	1.18218	0.237135	0.325744	28	23	23	16	22	8	29.9361	18.6114	21.3588	16.0461	23.3952	9.20581
RLTA1_RS06035	406.818	0.178807	0.141778	1.26118	0.207245	0.291166	393	579	438	401	317	353	420.175	468.522	406.746	402.155	337.104	406.207
RLTA1_RS06040	25.6813	1.566	0.394239	3.9722	7.12108e-05	0.000226281	40	49	35	7	14	15	42.7659	39.6504	32.5025	7.02016	14.8879	17.2609
RLTA1_RS06045	501.578	-0.193494	0.134683	-1.43667	0.150813	0.222589	387	588	553	530	487	484	413.76	475.805	513.54	531.527	517.886	556.952
RLTA1_RS06050	774.079	-0.501233	0.119013	-4.21157	2.53604e-05	8.79337e-05	615	755	705	898	814	830	657.525	610.94	654.694	900.587	865.624	955.103
RLTA1_RS06055	1249.62	-0.592142	0.119773	-4.94387	7.65848e-07	3.38598e-06	956	1121	1143	1442	1371	1393	1022.1	907.104	1061.44	1446.15	1457.95	1602.96
RLTA1_RS06060	938.452	-0.434072	0.12245	-3.5449	0.000392766	0.00108765	752	923	909	1022	973	1022	803.998	746.884	844.137	1024.94	1034.71	1176.04
RLTA1_RS06065	155.311	1.05064	0.186175	5.64328	1.66846e-08	9.2149e-08	197	268	216	103	76	104	210.622	216.863	200.587	103.297	80.82	119.676
RLTA1_RS06070	312.459	-0.228684	0.142901	-1.6003	0.109532	0.168636	249	362	327	352	295	300	266.218	292.928	303.667	353.014	313.709	345.218
RLTA1_RS06075	734.773	-0.0434788	0.119763	-0.363041	0.716574	0.782095	691	851	801	702	718	669	738.78	688.623	743.844	704.022	763.536	769.836
RLTA1_RS06080	111.826	-0.544363	0.209983	-2.59242	0.00953042	0.0196888	90	92	111	157	114	103	96.2232	74.4457	103.079	157.452	121.23	118.525
RLTA1_RS06085	174004	-0.944348	0.0997777	-9.46452	2.94918e-21	5.79756e-20	111101	140175	134394	226580	219957	196286	118783	113429	124804	227233	233907	225872
RLTA1_RS06090	403.238	-0.897963	0.144654	-6.20766	5.37793e-10	3.65836e-09	246	324	344	482	495	491	263.01	262.178	319.453	483.388	526.393	565.007
RLTA1_RS06095	1205.98	0.0897128	0.176014	0.509691	0.610268	0.692911	1084	1625	1352	1153	787	1315	1158.96	1314.94	1255.53	1156.32	836.912	1513.21
RLTA1_RS06100	1109.81	0.0307639	0.114724	0.268155	0.78858	0.842064	979	1386	1288	1076	1038	966	1046.69	1121.54	1196.09	1079.1	1103.83	1111.6
RLTA1_RS06105	908.104	0.340296	0.116021	2.93306	0.00335644	0.00766825	943	1301	1058	762	751	732	1008.21	1052.76	982.505	764.195	798.629	842.332
RLTA1_RS06110	1873.67	0.652895	0.14041	4.64993	3.32051e-06	1.33415e-05	2351	2897	2169	1616	1144	1332	2513.56	2344.23	2014.23	1620.65	1216.55	1532.77
RLTA1_RS06115	2983.86	-0.395648	0.117965	-3.35393	0.000796719	0.00207966	2507	3278	2584	3692	3205	2659	2680.35	2652.53	2399.62	3702.63	3408.26	3059.78
RLTA1_RS06120	726.81	0.86186	0.125745	6.85405	7.1789e-12	6.14489e-11	913	1160	967	515	442	488	976.131	938.663	897.998	516.483	470.032	561.555
RLTA1_RS06125	13107.7	-1.79788	0.203921	-8.81657	1.18019e-18	1.90555e-17	5253	8801	5199	25473	21290	11205	5616.23	7121.7	4828.02	25546.4	22640.2	12893.9
RLTA1_RS06130	2808.18	0.82531	0.111219	7.42056	1.16622e-13	1.18999e-12	3363	4340	3945	1952	2085	1654	3595.54	3511.89	3663.5	1957.62	2217.23	1903.3
RLTA1_RS06135	163.383	0.941853	0.178156	5.28668	1.24554e-07	6.14297e-07	195	245	256	108	96	109	208.484	198.252	237.733	108.311	102.088	125.429
RLTA1_RS06140	1826.39	0.63703	0.117157	5.43738	5.40697e-08	2.80172e-07	2189	2601	2396	1505	1214	1293	2340.36	2104.71	2225.03	1509.34	1290.99	1487.89
RLTA1_RS06145	824.185	0.325464	0.13238	2.45857	0.0139493	0.0275934	847	1078	1047	760	592	698	905.567	872.309	972.29	762.189	629.545	803.207
RLTA1_RS06150	1928.39	0.23315	0.108803	2.14286	0.0321242	0.0580957	1998	2480	2271	1799	1569	1604	2136.16	2006.8	2108.95	1804.18	1668.51	1845.77
RLTA1_RS06155	499.58	0.0785012	0.132346	0.59315	0.553081	0.641695	498	633	533	507	408	448	532.435	512.219	494.967	508.46	433.876	515.526
RLTA1_RS06160	382.075	-0.187288	0.140445	-1.33354	0.182356	0.26133	334	410	413	438	349	356	357.095	331.769	383.53	439.262	371.134	409.659
RLTA1_RS06165	459.773	-0.461188	0.133145	-3.4638	0.000532603	0.00144217	331	523	412	523	518	455	353.888	423.207	382.601	524.506	550.852	523.581
RLTA1_RS06170	2019.86	-1.08493	0.132592	-8.1825	2.78005e-16	3.64338e-15	1148	1502	1551	2815	2861	2060	1227.38	1215.41	1440.33	2823.11	3042.45	2370.5
RLTA1_RS06175	762.074	-0.474246	0.118554	-4.00027	6.32708e-05	0.000203462	607	752	707	869	806	808	648.972	608.512	656.551	871.503	857.117	929.787
RLTA1_RS06180	276.797	-0.77298	0.1519	-5.08874	3.60453e-07	1.6656e-06	182	236	245	355	302	322	194.585	190.969	227.518	356.023	321.153	370.534
RLTA1_RS06185	112.072	0.770067	0.20281	3.79699	0.000146462	0.000441798	143	158	154	74	71	86	152.888	127.852	143.011	74.2132	75.5028	98.9625
RLTA1_RS06190	916.855	-0.753003	0.127616	-5.90052	3.62354e-09	2.18891e-08	619	910	700	1168	1177	895	661.802	736.365	650.051	1171.36	1251.65	1029.9
RLTA1_RS06195	81.2109	-0.402351	0.225269	-1.78609	0.0740847	0.120513	52	90	87	85	85	89	55.5956	72.8273	80.792	85.2448	90.3907	102.415
RLTA1_RS06200	198.784	-1.155	0.212199	-5.44302	5.23848e-08	2.72659e-07	124	153	122	302	171	294	132.574	123.806	113.295	302.87	181.845	338.314
RLTA1_RS06205	205.608	-0.0503886	0.155057	-0.324969	0.745204	0.806634	182	248	227	216	196	176	194.585	200.68	210.802	216.622	208.43	202.528
RLTA1_RS06210	191.163	1.3074	0.172118	7.59597	3.055e-14	3.24082e-13	255	303	322	107	97	104	272.632	245.185	299.023	107.308	103.152	119.676
RLTA1_RS06215	1251.27	-0.241709	0.117798	-2.0519	0.0401799	0.0708595	1052	1330	1335	1416	1290	1108	1124.74	1076.23	1239.74	1420.08	1371.81	1275.01
RLTA1_RS06220	2238.48	-0.147586	0.118216	-1.24844	0.211868	0.296599	2064	2395	2399	2226	2125	2230	2206.72	1938.02	2227.82	2232.41	2259.77	2566.12
RLTA1_RS06225	2486.06	-1.02589	0.117079	-8.76243	1.91088e-18	3.00176e-17	1649	2089	1572	3219	3289	2848	1763.02	1690.4	1459.83	3228.27	3497.59	3277.27
RLTA1_RS06230	281.825	-0.673978	0.151857	-4.43824	9.06978e-06	3.40251e-05	199	289	220	311	359	301	212.76	233.857	204.302	311.896	381.768	346.369
RLTA1_RS06235	323.971	0.731031	0.166189	4.39878	1.0886e-05	4.03815e-05	413	469	423	238	278	170	441.558	379.511	392.816	238.686	295.631	195.624
RLTA1_RS06240	63.0131	-0.148683	0.241725	-0.615094	0.538493	0.629315	63	63	66	61	62	62	67.3562	50.9791	61.2905	61.1757	65.9321	71.3451
RLTA1_RS06245	877.322	-0.119153	0.121773	-0.978482	0.327836	0.425239	835	1022	866	966	788	811	892.738	826.994	804.205	968.782	837.975	933.239
RLTA1_RS06250	243.693	-0.770051	0.169445	-4.54455	5.50536e-06	2.13555e-05	182	248	156	277	292	290	194.585	200.68	144.868	277.798	310.519	333.711
RLTA1_RS06255	469.958	0.248811	0.138203	1.80034	0.0718077	0.117385	520	591	536	463	361	382	555.956	478.233	497.753	464.334	383.895	439.578
RLTA1_RS06260	660.126	-0.279173	0.123099	-2.26787	0.0233374	0.0437278	563	761	615	687	663	676	601.93	615.795	571.116	688.979	705.048	777.891
RLTA1_RS06265	533.564	0.838701	0.127566	6.57464	4.87723e-11	3.81785e-10	672	785	754	384	362	328	718.467	635.216	700.197	385.106	384.958	377.438
RLTA1_RS06270	2199.56	0.644589	0.105977	6.08236	1.18427e-09	7.58873e-09	2552	3187	2952	1659	1603	1547	2728.46	2578.9	2741.36	1663.78	1704.66	1780.17
RLTA1_RS06275	663.99	-0.346599	0.119858	-2.89175	0.00383107	0.00863915	534	737	631	725	677	681	570.924	596.375	585.974	727.088	719.936	783.645
RLTA1_RS06280	977.519	0.196647	0.132775	1.48105	0.138594	0.206969	1032	1108	1220	849	917	787	1103.36	896.585	1132.95	851.445	975.157	905.622
RLTA1_RS06285	1391.02	0.116688	0.116078	1.00525	0.314776	0.411908	1369	1719	1601	1217	1272	1244	1463.66	1391	1486.76	1220.51	1352.67	1431.5
RLTA1_RS06290	890.107	0.363411	0.11681	3.11112	0.0018638	0.00449572	957	1247	1047	726	746	708	1023.17	1009.06	972.29	728.091	793.312	814.715
RLTA1_RS06295	217.43	0.323444	0.177288	1.8244	0.068091	0.112153	240	295	247	147	200	191	256.595	238.712	229.375	147.423	212.684	219.789
RLTA1_RS06300	215.284	0.740021	0.161268	4.58875	4.45906e-06	1.75215e-05	266	327	279	146	171	135	284.393	264.606	259.092	146.421	181.845	155.348
RLTA1_RS06305	381.465	0.362962	0.136708	2.65502	0.00793035	0.0167488	396	501	494	312	327	296	423.382	405.405	458.75	312.899	347.738	340.615
RLTA1_RS06310	1251.77	0.60521	0.118742	5.09686	3.45342e-07	1.60109e-06	1559	1765	1548	979	965	843	1666.8	1428.22	1437.54	981.82	1026.2	970.063
RLTA1_RS06315	165.799	0.166525	0.174567	0.953934	0.340117	0.437581	172	218	179	180	131	129	183.893	176.404	166.227	180.518	139.308	148.444
RLTA1_RS06320	306.738	0.514284	0.156367	3.28895	0.00100563	0.00257098	344	384	436	273	238	200	367.787	310.73	404.889	273.786	253.094	230.145
RLTA1_RS06325	1257.97	0.46954	0.122542	3.83168	0.000127274	0.000388123	1424	1662	1633	1082	1060	827	1522.47	1344.88	1516.48	1085.12	1127.23	951.651
RLTA1_RS06330	876.519	0.343652	0.118143	2.90878	0.00362839	0.00822743	945	1180	1052	814	737	623	1010.34	954.847	976.933	816.345	783.741	716.903
RLTA1_RS06335	845.107	-0.159275	0.12431	-1.28127	0.200098	0.282622	697	1003	902	819	832	843	745.195	811.62	837.637	821.359	884.766	970.063
RLTA1_RS06340	452.408	0.115455	0.132228	0.873153	0.382579	0.480833	481	544	493	438	397	383	514.26	440.201	457.821	439.262	422.178	440.728
RLTA1_RS06345	521.802	-0.0842999	0.131824	-0.63949	0.522504	0.615143	450	633	566	480	535	488	481.116	512.219	525.612	481.383	568.93	561.555
RLTA1_RS06350	1698.08	0.466083	0.109609	4.25221	2.11667e-05	7.44596e-05	1968	2379	2026	1419	1333	1249	2104.08	1925.07	1881.43	1423.09	1417.54	1437.26
RLTA1_RS06355	3983.93	0.0547681	0.148757	0.368171	0.712745	0.778771	3837	5130	4227	3528	4623	2842	4102.32	4151.16	3925.38	3538.16	4916.19	3270.37
RLTA1_RS06360	242.596	1.32023	0.176262	7.49014	6.87999e-14	7.16734e-13	347	402	370	127	164	99	370.994	325.295	343.598	127.366	174.401	113.922
RLTA1_RS06365	1974.08	0.453422	0.150399	3.0148	0.00257148	0.00603336	1912	3100	2469	1846	1735	1132	2044.21	2508.5	2292.82	1851.32	1845.03	1302.62
RLTA1_RS06370	5661.11	0.485693	0.136542	3.55709	0.000374984	0.00104172	6076	8243	7161	5196	4871	3267	6496.14	6670.17	6650.02	5210.97	5179.92	3759.42
RLTA1_RS06375	1530.62	-0.268297	0.116959	-2.29394	0.0217941	0.0411017	1274	1664	1570	1683	1697	1325	1362.09	1346.5	1457.97	1687.85	1804.62	1524.71
RLTA1_RS06380	1059.81	0.46273	0.123674	3.74153	0.000182903	0.000541857	1127	1442	1415	959	855	697	1204.93	1166.86	1314.03	961.762	909.224	802.057
RLTA1_RS06385	1341.72	1.02181	0.123936	8.24469	1.65595e-16	2.22037e-15	1824	2040	1932	890	898	702	1950.12	1650.75	1794.14	892.564	954.952	807.81
RLTA1_RS06390	6053.37	-0.667823	0.123624	-5.40206	6.58815e-08	3.38354e-07	4200	6094	4962	7773	5976	7074	4490.42	4931.22	4607.93	7795.39	6355	8140.24
RLTA1_RS06395	3242.22	0.485773	0.111451	4.35862	1.30883e-05	4.76367e-05	3838	4377	3989	2697	2428	2448	4103.39	3541.83	3704.36	2704.77	2581.98	2816.98
RLTA1_RS06400	1253.7	0.361424	0.114191	3.16508	0.00155038	0.00381376	1376	1607	1571	1093	1014	971	1471.15	1300.37	1458.9	1096.15	1078.31	1117.36
RLTA1_RS06405	704.036	-0.292719	0.118757	-2.46486	0.0137069	0.02716	577	769	710	793	699	684	616.898	622.269	659.337	795.284	743.331	787.097
RLTA1_RS06410	653.993	0.389807	0.127806	3.04999	0.00228853	0.0054188	646	909	860	568	494	525	690.669	735.556	798.634	569.636	525.33	604.132
RLTA1_RS06415	251.208	0.52622	0.169286	3.10846	0.00188065	0.00453167	276	359	327	214	151	211	295.085	290.5	303.667	214.616	160.576	242.803
RLTA1_RS06420	742.693	0.701111	0.141236	4.9641	6.90207e-07	3.06715e-06	820	1111	1058	542	459	579	876.7	899.012	982.505	543.561	488.11	666.271
RLTA1_RS06425	2166.56	0.3003	0.102842	2.92002	0.00350013	0.00796774	2206	2946	2618	1923	1849	1678	2358.54	2383.88	2431.19	1928.54	1966.26	1930.92
RLTA1_RS06430	2408.96	0.669818	0.118791	5.63862	1.71418e-08	9.43746e-08	2912	3570	3094	1979	1543	1697	3113.36	2888.82	2873.22	1984.7	1640.86	1952.78
RLTA1_RS06435	731.716	0.55729	0.1317	4.23151	2.32128e-05	8.09713e-05	836	1043	943	570	497	588	893.807	843.987	875.711	571.642	528.52	676.627
RLTA1_RS06440	680.67	1.26397	0.129006	9.79778	1.15082e-22	2.51051e-21	952	1067	1080	412	374	338	1017.83	863.408	1002.94	413.187	397.719	388.946
RLTA1_RS06445	178.424	0.367208	0.169223	2.16996	0.0300097	0.0546542	191	269	195	152	160	126	204.207	217.673	181.086	152.438	170.147	144.992
RLTA1_RS06450	3055.28	-0.715772	0.109525	-6.53521	6.35193e-11	4.87941e-10	2108	2820	2586	3747	3342	3548	2253.76	2281.92	2401.47	3757.79	3553.95	4082.78
RLTA1_RS06455	358.204	0.43313	0.146986	2.94674	0.00321146	0.00736603	414	449	462	277	289	286	442.627	363.327	429.033	277.798	307.328	329.108
RLTA1_RS06460	525.737	0.260355	0.131815	1.97516	0.0482501	0.0829508	570	676	606	456	424	458	609.414	547.014	562.758	457.313	450.89	527.033
RLTA1_RS06465	1698.52	0.409528	0.109781	3.73041	0.000191172	0.000564531	1776	2379	2143	1523	1285	1289	1898.8	1925.07	1990.08	1527.39	1366.5	1483.29
RLTA1_RS06470	1727.4	0.299927	0.113801	2.63554	0.00840028	0.0175971	1709	2276	2207	1481	1427	1428	1827.17	1841.72	2049.52	1485.27	1517.5	1643.24
RLTA1_RS06475	120.74	0.0718702	0.224823	0.319675	0.749215	0.809594	117	150	134	118	74	136	125.09	121.379	124.438	118.34	78.6931	156.499
RLTA1_RS06480	1219.35	0.987944	0.117419	8.41382	3.96877e-17	5.68286e-16	1639	1856	1734	797	792	704	1752.33	1501.86	1610.27	799.296	842.229	810.112
RLTA1_RS06485	141.448	0.833877	0.177318	4.70273	2.5671e-06	1.04409e-05	169	228	192	96	98	91	180.686	184.496	178.3	96.2765	104.215	104.716
RLTA1_RS06490	58.1048	-0.396908	0.270429	-1.4677	0.142187	0.211518	59	67	36	60	70	55	63.0797	54.2159	33.4312	60.1728	74.4394	63.29
RLTA1_RS06495	612.444	-0.730176	0.166733	-4.37933	1.19046e-05	4.37865e-05	513	447	510	722	836	589	548.472	361.709	473.608	724.08	889.019	677.778
RLTA1_RS06500	1564.02	-0.176725	0.117123	-1.50889	0.131328	0.197676	1261	1968	1576	1737	1558	1374	1348.19	1592.49	1463.54	1742	1656.81	1581.1
RLTA1_RS06505	149.943	-0.125534	0.183179	-0.68531	0.493148	0.586836	113	184	172	140	150	148	120.814	148.891	159.727	140.403	159.513	170.308
RLTA1_RS06510	68.7735	1.55338	0.259097	5.99538	2.03014e-09	1.26593e-08	78	122	135	32	33	33	83.3935	98.7214	125.367	32.0922	35.0929	37.974
RLTA1_RS06515	64.5991	-0.0604622	0.261362	-0.231335	0.817054	0.865168	41	80	87	75	54	57	43.835	64.7354	80.792	75.216	57.4247	65.5914
RLTA1_RS06520	157.431	-0.570059	0.17194	-3.31545	0.000914965	0.00236261	109	168	137	198	167	164	116.537	135.944	127.224	198.57	177.591	188.719
RLTA1_RS06525	183.986	-1.27277	0.172942	-7.35953	1.84563e-13	1.83482e-12	107	142	101	270	221	239	114.399	114.905	93.793	270.778	235.016	275.024
RLTA1_RS06530	563.485	0.460871	0.122985	3.74738	0.00017869	0.00053073	587	838	702	462	445	423	627.589	678.103	651.908	463.331	473.222	486.757
RLTA1_RS06535	2182.15	0.00371496	0.114693	0.0323905	0.974161	0.981921	2007	2657	2432	2091	1913	2092	2145.78	2150.02	2258.46	2097.02	2034.32	2407.32
RLTA1_RS06540	873.467	1.07322	0.133978	8.01039	1.14346e-15	1.41338e-14	1200	1343	1275	586	575	424	1282.98	1086.75	1184.02	587.688	611.467	487.908
RLTA1_RS06545	30861.2	-0.82099	0.124866	-6.57498	4.86589e-11	3.81326e-10	18153	27982	26788	36910	35925	37385	19408.2	22642.8	24876.5	37016.3	38203.4	43019.9
RLTA1_RS06550	421.174	0.591898	0.130313	4.54213	5.56875e-06	2.15774e-05	490	597	552	337	319	287	523.882	483.088	512.611	337.971	339.231	330.259
RLTA1_RS06555	374.316	0.284743	0.143705	1.98144	0.0475418	0.0818919	401	509	423	353	274	319	428.728	411.879	392.816	354.017	291.377	367.082
RLTA1_RS06560	2277.17	0.932692	0.1188	7.85096	4.1285e-15	4.81243e-14	2971	3315	3346	1511	1413	1459	3176.44	2682.47	3107.24	1515.35	1502.61	1678.91
RLTA1_RS06565	422.884	0.177225	0.158504	1.11811	0.26352	0.355877	428	480	539	391	316	402	457.595	388.412	500.539	392.126	336.041	462.592
RLTA1_RS06570	1016.18	-0.535177	0.122115	-4.38257	1.17286e-05	4.32306e-05	804	986	896	1079	1151	1131	859.594	797.863	832.065	1082.11	1224	1301.47
RLTA1_RS06575	522.943	1.1838	0.140522	8.42426	3.63024e-17	5.20883e-16	703	822	820	277	312	304	751.61	665.156	761.488	277.798	331.787	349.821
RLTA1_RS06580	1211.12	1.07912	0.118774	9.08544	1.03282e-19	1.81959e-18	1606	1931	1780	732	798	653	1717.05	1562.55	1652.99	734.108	848.609	751.425
RLTA1_RS06585	570.915	0.134017	0.136499	0.981821	0.326188	0.423892	611	717	603	607	497	430	653.249	580.191	559.972	608.748	528.52	494.813
RLTA1_RS06590	256.543	0.800913	0.148144	5.40631	6.43371e-08	3.30911e-07	309	404	345	176	176	172	330.366	326.914	320.382	176.507	187.162	197.925
RLTA1_RS06595	1551.84	0.26269	0.106514	2.46626	0.0136534	0.0270771	1637	2035	1811	1412	1326	1222	1750.19	1646.71	1681.77	1416.07	1410.1	1406.19
RLTA1_RS06600	1063.64	0.0854646	0.111463	0.766755	0.443227	0.5398	1051	1319	1179	1061	939	898	1123.67	1067.32	1094.87	1064.06	998.552	1033.35
RLTA1_RS06605	96.7075	0.336157	0.201239	1.67044	0.0948332	0.149545	99	126	125	85	83	72	105.846	101.958	116.08	85.2448	88.2639	82.8523
RLTA1_RS06610	503.757	0.412417	0.13106	3.14677	0.00165084	0.00403691	582	685	592	442	379	391	622.243	554.297	549.757	443.273	403.036	449.934
RLTA1_RS06615	1065.17	1.12888	0.117156	9.6357	5.65046e-22	1.17028e-20	1450	1754	1525	672	594	608	1550.26	1419.32	1416.18	673.936	631.672	699.642
RLTA1_RS06620	480.205	0.0149541	0.134731	0.110992	0.911622	0.936796	417	593	562	490	411	439	445.834	479.851	521.898	491.411	437.066	505.169
RLTA1_RS06625	2164.12	0.493835	0.118128	4.1805	2.9087e-05	9.97616e-05	2400	3198	2627	1791	1867	1399	2565.95	2587.8	2439.55	1796.16	1985.41	1609.87
RLTA1_RS06635	1874.66	0.129311	0.11853	1.09095	0.275293	0.369339	1873	2474	2016	1900	1767	1379	2002.51	2001.94	1872.15	1905.47	1879.06	1586.85
RLTA1_RS06640	1784.95	0.180236	0.132309	1.36223	0.173124	0.250225	1992	2322	1810	1768	1387	1540	2129.74	1878.94	1680.85	1773.09	1474.96	1772.12
RLTA1_RS06645	43.0974	0.319739	0.299432	1.06782	0.285601	0.380674	47	47	60	39	45	24	50.2499	38.032	55.7186	39.1123	47.8539	27.6174
RLTA1_RS06650	85.4318	0.513263	0.221996	2.31203	0.0207759	0.0392994	96	128	103	84	67	48	102.638	103.577	95.6503	84.242	71.2492	55.2349
RLTA1_RS06655	180.636	-1.38535	0.187904	-7.37262	1.6731e-13	1.67768e-12	104	130	90	228	231	269	111.191	105.195	83.5779	228.657	245.65	309.546
RLTA1_RS06660	378.171	0.561089	0.142668	3.93282	8.39536e-05	0.000263287	415	514	531	295	314	249	443.696	415.925	493.11	295.85	333.914	286.531
RLTA1_RS06665	1228.34	0.35086	0.113456	3.09249	0.00198484	0.0047609	1348	1695	1420	1131	966	936	1441.21	1371.58	1318.67	1134.26	1027.26	1077.08
RLTA1_RS06670	1770.7	0.51422	0.159295	3.2281	0.00124617	0.0031262	2039	2420	2274	1500	1674	947	2179.99	1958.24	2111.74	1504.32	1780.17	1089.74
RLTA1_RS06675	545.693	0.204821	0.130457	1.57003	0.116408	0.178001	554	702	639	519	515	393	592.307	568.053	593.403	520.495	547.662	452.236
RLTA1_RS06680	304.088	-0.213962	0.140478	-1.5231	0.127734	0.193071	258	353	305	346	291	281	275.84	285.645	283.236	346.997	309.455	323.354
RLTA1_RS06685	444.688	1.86011	0.145582	12.7771	2.20101e-37	1.00768e-35	593	858	822	179	198	162	634.004	694.287	763.345	179.516	210.557	186.418
RLTA1_RS06690	4689.96	0.215543	0.107185	2.01094	0.0443313	0.0770099	4541	6131	5710	4122	4348	3705	4855	4961.16	5302.56	4133.87	4623.75	4263.44
RLTA1_RS06695	3975.11	0.454077	0.111623	4.06795	4.74281e-05	0.000156794	4500	5277	5068	3286	3386	2752	4811.16	4270.11	4706.37	3295.47	3600.74	3166.8
RLTA1_RS06700	412.608	1.11912	0.141396	7.9148	2.47652e-15	2.95105e-14	487	674	677	247	246	236	520.674	545.395	628.692	247.711	261.601	271.572
RLTA1_RS06705	283.299	1.03692	0.152961	6.77899	1.21021e-11	1.00141e-10	334	476	431	196	152	173	357.095	385.175	400.245	196.565	161.64	199.076
RLTA1_RS06710	1301.25	0.138206	0.143281	0.96458	0.334755	0.432281	1220	1580	1624	1186	1383	918	1304.36	1278.52	1508.12	1189.42	1470.71	1056.37
RLTA1_RS06715	199.596	0.83659	0.161419	5.18273	2.18663e-07	1.04582e-06	225	316	292	135	143	124	240.558	255.705	271.164	135.389	152.069	142.69
RLTA1_RS06720	156.808	0.0766307	0.171067	0.447956	0.654185	0.727697	143	209	173	162	132	135	152.888	169.121	160.655	162.467	140.371	155.348
RLTA1_RS06725	179.76	1.07909	0.170029	6.34649	2.20283e-10	1.58199e-09	208	308	280	115	102	107	222.383	249.231	260.02	115.331	108.469	123.128
RLTA1_RS06730	140.616	0.220118	0.208286	1.05681	0.2906	0.385858	151	165	171	115	97	149	161.441	133.517	158.798	115.331	103.152	171.458
RLTA1_RS06735	427.926	0.0569955	0.154732	0.368349	0.712613	0.778749	397	539	483	480	313	386	424.451	436.155	448.535	481.383	332.851	444.181
RLTA1_RS06740	59.0775	0.0195025	0.243244	0.0801768	0.936097	0.956017	55	80	59	61	54	50	58.8031	64.7354	54.79	61.1757	57.4247	57.5363
RLTA1_RS06745	137.179	-0.524631	0.181118	-2.89663	0.00377192	0.0085168	114	145	106	157	158	139	121.883	117.333	98.4362	157.452	168.02	159.951
RLTA1_RS06750	380.829	-0.402516	0.173319	-2.3224	0.0202114	0.038335	278	465	333	333	429	445	297.223	376.274	309.238	333.959	456.207	512.073
RLTA1_RS06755	2596.64	0.615113	0.1214	5.06682	4.0452e-07	1.85812e-06	2653	4404	3257	2078	1860	1819	2836.45	3563.68	3024.59	2083.99	1977.96	2093.17
RLTA1_RS06760	483.512	1.16228	0.141951	8.18789	2.6585e-16	3.49727e-15	686	838	640	307	298	235	733.435	678.103	594.332	307.884	316.899	270.421
RLTA1_RS06765	399.452	0.824965	0.1438	5.73689	9.64319e-09	5.55061e-08	513	617	521	258	264	283	548.472	499.272	483.823	258.743	280.743	325.656
RLTA1_RS06770	1811.77	-0.677913	0.119587	-5.66877	1.43826e-08	8.05215e-08	1358	1709	1450	2218	1884	2139	1451.9	1382.91	1346.53	2224.39	2003.48	2461.4
RLTA1_RS06775	728.447	-0.202215	0.118404	-1.70784	0.0876653	0.139562	620	883	705	790	741	659	662.871	714.517	654.694	792.276	787.995	758.329
RLTA1_RS06780	399.543	0.766211	0.13754	5.57084	2.53516e-08	1.36973e-07	497	620	513	269	289	270	531.366	501.699	476.394	269.775	307.328	310.696
RLTA1_RS06785	1090.3	1.10217	0.162913	6.76539	1.32953e-11	1.09364e-10	1551	1621	1609	692	798	465	1658.25	1311.7	1494.19	693.993	848.609	535.088
RLTA1_RS06790	1892.32	-0.206612	0.106851	-1.93365	0.0531559	0.0902664	1695	2123	1875	1929	1941	1811	1812.2	1717.91	1741.21	1934.56	2064.1	2083.97
RLTA1_RS06795	1395.61	0.717396	0.11444	6.26875	3.63956e-10	2.53784e-09	1558	2166	1925	1029	937	990	1665.73	1752.71	1787.64	1031.96	996.425	1139.22
RLTA1_RS06800	1121.18	0.00141642	0.117433	0.0120615	0.990377	0.994234	1127	1366	1137	1156	1078	917	1204.93	1105.36	1055.87	1159.33	1146.37	1055.22
RLTA1_RS06805	716.469	-0.299752	0.126336	-2.37266	0.0176606	0.0339597	622	819	645	794	680	741	665.009	662.728	598.975	796.287	723.126	852.689
RLTA1_RS06810	363.316	-1.23821	0.175809	-7.04295	1.88214e-12	1.69441e-11	222	253	223	469	389	562	237.351	204.726	207.088	470.351	413.671	646.708
RLTA1_RS06815	858.805	-0.0946094	0.127837	-0.740076	0.459254	0.553603	846	980	856	885	756	842	904.498	793.008	794.919	887.549	803.946	968.912
RLTA1_RS06820	54.9608	-0.521632	0.305472	-1.70763	0.0877059	0.139571	46	38	60	65	39	76	49.1808	30.7493	55.7186	65.1872	41.4734	87.4552
RLTA1_RS06825	413.522	0.633272	0.155618	4.0694	4.71343e-05	0.000155971	452	683	508	327	251	329	483.254	552.678	471.751	327.942	266.919	378.589
RLTA1_RS06830	494.235	-0.220862	0.145226	-1.52082	0.128305	0.193662	419	609	461	566	420	506	447.973	492.798	428.105	567.63	446.637	582.268
RLTA1_RS06835	409.098	0.212873	0.15064	1.41313	0.157618	0.230967	377	540	514	414	297	353	403.068	436.964	477.323	415.192	315.836	406.207
RLTA1_RS06840	131.837	0.329845	0.204201	1.61529	0.106247	0.164415	107	208	169	122	92	114	114.399	168.312	156.941	122.351	97.8347	131.183
RLTA1_RS06845	688.534	-0.207187	0.185153	-1.119	0.26314	0.355434	570	751	754	823	466	776	609.414	607.703	700.197	825.371	495.554	892.964
RLTA1_RS06850	235.247	0.00207146	0.153666	0.0134803	0.989245	0.993528	217	271	275	250	216	195	232.005	219.291	255.377	250.72	229.699	224.392
RLTA1_RS06860	348.354	0.348034	0.164272	2.11865	0.0341204	0.0614239	336	480	455	339	224	297	359.233	388.412	422.533	339.976	238.206	341.766
RLTA1_RS06865	20.6181	0.178417	0.391776	0.455407	0.648816	0.724823	25	22	23	18	19	17	26.7287	17.8022	21.3588	18.0518	20.205	19.5624
RLTA1_RS06870	97.7078	-0.0675192	0.215282	-0.313631	0.753801	0.813413	90	132	89	89	84	106	96.2232	106.813	82.6493	89.2564	89.3273	121.977
RLTA1_RS06875	479.645	-0.89365	0.128534	-6.95263	3.58526e-12	3.15023e-11	335	400	351	626	599	526	358.164	323.677	325.954	627.803	636.989	605.282
RLTA1_RS06880	111.926	-0.0951099	0.191788	-0.495912	0.619957	0.700597	103	122	125	117	102	105	110.122	98.7214	116.08	117.337	108.469	120.826
RLTA1_RS06890	2429.91	-0.764818	0.116564	-6.56133	5.33297e-11	4.15124e-10	1595	2334	1946	3197	3033	2387	1705.29	1888.65	1807.14	3206.21	3225.35	2746.78
RLTA1_RS06895	88.3836	1.04314	0.230381	4.52789	5.95756e-06	2.3007e-05	129	141	113	44	62	55	137.92	114.096	104.937	44.1267	65.9321	63.29
RLTA1_RS06900	26.0498	1.27783	0.376675	3.39238	0.00069289	0.0018327	37	48	35	17	18	8	39.5584	38.8412	32.5025	17.049	19.1416	9.20581
RLTA1_RS06905	146.984	-0.649053	0.189433	-3.42629	0.00061188	0.00164024	129	132	107	181	150	171	137.92	106.813	99.3649	181.521	159.513	196.774
RLTA1_RS06910	45.4381	0.839527	0.283381	2.96253	0.00305118	0.00704477	62	61	64	29	33	29	66.2871	49.3607	59.4332	29.0835	35.0929	33.3711
RLTA1_RS06915	279.803	0.0701508	0.158433	0.442779	0.657926	0.730827	223	394	325	290	255	224	238.42	318.822	301.809	290.835	271.172	257.763
RLTA1_RS06920	172.624	-0.0452305	0.225092	-0.200942	0.840744	0.883652	183	204	161	144	235	114	195.654	165.075	149.512	144.415	249.904	131.183
RLTA1_RS06925	525.401	-0.19908	0.137617	-1.44663	0.148002	0.219044	512	560	504	588	477	510	547.403	453.148	468.036	589.694	507.252	586.871
RLTA1_RS06930	2330.84	-1.56685	0.107087	-14.6316	1.76514e-48	1.15883e-46	1134	1453	1229	3310	3317	3136	1212.41	1175.76	1141.3	3319.53	3527.37	3608.68
RLTA1_RS06935	173.033	0.211996	0.176211	1.20308	0.228945	0.316055	188	207	204	184	132	135	201	167.503	189.443	184.53	140.371	155.348
RLTA1_RS06940	97.6934	0.542124	0.210735	2.57254	0.0100956	0.0207242	118	138	118	64	83	75	126.159	111.669	109.58	64.1843	88.2639	86.3045
RLTA1_RS06945	114.316	0.873053	0.232038	3.76254	0.000168194	0.000501924	155	165	156	103	48	76	165.718	133.517	144.868	103.297	51.0442	87.4552
RLTA1_RS06950	413.316	1.31963	0.136624	9.65888	4.50746e-22	9.39144e-21	579	682	646	239	212	212	619.036	551.869	599.904	239.688	225.445	243.954
RLTA1_RS06955	137.053	0.269008	0.199721	1.34692	0.178007	0.256258	142	202	144	131	89	128	151.819	163.457	133.725	131.377	94.6444	147.293
RLTA1_RS06960	96.0777	0.585514	0.242998	2.40954	0.0159726	0.0310918	108	125	139	77	47	90	115.468	101.149	129.081	77.2218	49.9808	103.565
RLTA1_RS06965	727.63	-0.216524	0.186692	-1.15979	0.246135	0.336118	602	826	761	759	512	905	643.626	668.393	706.698	761.186	544.471	1041.41
RLTA1_RS06970	444.617	0.839491	0.140047	5.99435	2.04298e-09	1.27279e-08	591	670	579	293	324	276	631.866	542.159	537.685	293.844	344.548	317.601
RLTA1_RS06975	52.7586	1.44584	0.280022	5.16331	2.4262e-07	1.14857e-06	73	87	90	35	27	18	78.0477	70.3997	83.5779	35.1008	28.7124	20.7131
RLTA1_RS06980	752.082	-0.367784	0.116622	-3.15365	0.00161242	0.00395099	589	816	732	848	783	747	629.727	660.301	679.767	850.443	832.658	859.593
RLTA1_RS06985	214.388	0.333642	0.171515	1.94527	0.0517428	0.0881464	189	319	276	204	153	176	202.069	258.132	256.306	204.588	162.703	202.528
RLTA1_RS06990	1580.4	0.84853	0.107712	7.87778	3.33249e-15	3.91076e-14	1934	2412	2237	1105	1080	981	2067.73	1951.77	2077.38	1108.18	1148.49	1128.86
RLTA1_RS06995	776.144	0.516091	0.128959	4.00198	6.28153e-05	0.000202282	921	1027	997	632	651	512	984.684	831.04	925.858	633.82	692.287	589.172
RLTA1_RS07000	71.6425	0.649042	0.24551	2.64364	0.0082019	0.0172334	93	98	90	46	46	63	99.4307	79.3008	83.5779	46.1325	48.9173	72.4958
RLTA1_RS07005	7019.86	0.615943	0.136915	4.49872	6.83654e-06	2.61404e-05	6942	10787	10055	5888	5707	4047	7422.02	8728.76	9337.51	5904.96	6068.94	4656.99
RLTA1_RS07010	8408.24	0.127428	0.114543	1.11249	0.265928	0.358851	7705	11103	9816	7934	8307	6362	8237.78	8984.46	9115.57	7956.85	8833.83	7320.92
RLTA1_RS07015	120.539	0.0134817	0.201415	0.0669349	0.946633	0.963244	135	120	132	111	113	111	144.335	97.1031	122.581	111.32	120.167	127.731
RLTA1_RS07020	55.2782	-0.448924	0.284223	-1.57948	0.114226	0.175088	43	57	52	57	85	38	45.9733	46.124	48.2895	57.1642	90.3907	43.7276
RLTA1_RS07025	401.48	-0.436741	0.133837	-3.26322	0.00110153	0.00279458	338	414	353	470	452	376	361.372	335.006	327.811	471.354	480.666	432.673
RLTA1_RS07030	192.013	1.07499	0.167087	6.43372	1.24521e-10	9.1795e-10	255	306	281	123	104	119	272.632	247.613	260.949	123.354	110.596	136.936
RLTA1_RS07035	24.0719	0.264079	0.391702	0.674183	0.500195	0.593901	18	39	30	20	30	12	19.2446	31.5585	27.8593	20.0576	31.9026	13.8087
RLTA1_RS07040	958.591	-0.11179	0.119767	-0.933395	0.350616	0.447941	851	1197	954	1007	998	796	909.844	968.603	885.926	1009.9	1061.29	915.979
RLTA1_RS07045	1115.09	0.336133	0.142063	2.36608	0.0179773	0.0345115	1344	1389	1264	1123	831	822	1436.93	1123.97	1173.81	1126.23	883.702	945.897
RLTA1_RS07050	97.5999	-0.0622014	0.210569	-0.295396	0.767691	0.825841	106	116	86	101	100	79	113.33	93.8663	79.8634	101.291	106.342	90.9074
RLTA1_RS07055	92.346	-1.03825	0.213566	-4.86152	1.16488e-06	5.00396e-06	62	74	60	140	113	97	66.2871	59.8802	55.7186	140.403	120.167	111.621
RLTA1_RS07060	148.345	-0.130304	0.174203	-0.747998	0.454461	0.549329	140	183	137	152	149	134	149.681	148.082	127.224	152.438	158.45	154.197
RLTA1_RS07065	464.152	1.60951	0.166175	9.68563	3.47067e-22	7.2968e-21	790	744	701	194	235	211	844.626	602.039	650.979	194.559	249.904	242.803
RLTA1_RS07075	813.017	-0.0850082	0.121863	-0.697574	0.485444	0.579452	734	968	860	794	745	802	784.754	783.298	798.634	796.287	792.248	922.883
RLTA1_RS07080	415.973	0.203322	0.128421	1.58324	0.113366	0.173961	408	557	483	382	363	340	436.212	450.72	448.535	383.1	386.022	391.247
RLTA1_RS07085	6439.08	0.600211	0.112514	5.33455	9.57835e-08	4.80575e-07	7308	9490	8385	5103	5291	4007	7813.32	7679.23	7786.68	5117.7	5626.56	4610.96
RLTA1_RS07090	16414.8	0.378547	0.107155	3.5327	0.000411338	0.00113636	17758	21880	20436	13632	14553	11882	18985.9	17705.1	18977.8	13671.3	15476	13672.9
RLTA1_RS07095	60938.5	-0.520734	0.106988	-4.86722	1.13178e-06	4.88288e-06	46060	59896	56495	68848	73266	59524	49244.9	48467.4	52463.7	69046.3	77912.6	68495.9
RLTA1_RS07100	19530.5	-0.436332	0.128829	-3.38692	0.000706832	0.00186461	15853	21927	16267	24227	22658	16505	16949.2	17743.2	15106.2	24296.8	24095	18992.7
RLTA1_RS07105	153.47	0.160744	0.176879	0.908776	0.363468	0.461397	171	184	167	156	129	122	182.824	148.891	155.084	156.449	137.181	140.389
RLTA1_RS07110	363.811	-0.763862	0.152354	-5.01374	5.33811e-07	2.40751e-06	231	374	278	441	387	453	246.973	302.638	258.163	442.27	411.544	521.279
RLTA1_RS07115	318.376	0.013057	0.146208	0.0893046	0.92884	0.94972	281	398	362	283	299	304	300.43	322.058	336.169	283.815	317.963	349.821
RLTA1_RS07120	804.5	-0.252527	0.138613	-1.82181	0.0684841	0.112667	649	828	904	976	786	703	693.876	670.011	839.494	978.811	835.848	808.961
RLTA1_RS07125	203.383	-0.351558	0.168515	-2.08622	0.0369588	0.0659479	188	231	160	237	202	201	201	186.923	148.583	237.683	214.811	231.296
RLTA1_RS07130	1185.42	-1.49812	0.110359	-13.575	5.63457e-42	2.9932e-40	574	765	675	1741	1679	1496	613.69	619.032	626.835	1746.01	1785.48	1721.49
RLTA1_RS07135	142.914	0.62785	0.188241	3.33535	0.000851917	0.00221212	168	236	161	97	110	107	179.617	190.969	149.512	97.2794	116.976	123.128
RLTA1_RS07140	19.2605	0.558724	0.405337	1.37842	0.168074	0.24413	20	30	25	19	13	12	21.3829	24.2758	23.2161	19.0547	13.8245	13.8087
RLTA1_RS07145	1075.9	-0.455891	0.180757	-2.52212	0.0116648	0.0234951	668	1124	1182	1503	896	1107	714.19	909.532	1097.66	1507.33	952.825	1273.85
RLTA1_RS07150	190.346	0.246833	0.174021	1.41841	0.15607	0.228993	181	246	244	159	147	180	193.516	199.061	226.589	159.458	156.323	207.131
RLTA1_RS07155	1179.49	1.18989	0.136723	8.70293	3.23432e-18	5.04656e-17	1690	1975	1633	762	738	527	1806.86	1598.15	1516.48	764.195	784.804	606.433
RLTA1_RS07160	4639.81	-0.258713	0.116824	-2.21455	0.0267909	0.0493482	4183	4821	4633	4792	5250	4149	4472.24	3901.12	4302.41	4805.8	5582.96	4774.37
RLTA1_RS07165	2701.39	0.119361	0.114431	1.04308	0.296911	0.392591	2693	3286	3125	2835	2282	2171	2879.21	2659.01	2902.01	2843.17	2426.73	2498.23
RLTA1_RS07170	5074.48	-0.0554829	0.10395	-0.533746	0.593517	0.677985	4903	6086	5131	5320	4883	4334	5242.03	4924.74	4764.87	5335.32	5192.68	4987.25
RLTA1_RS07175	625.46	0.726915	0.142234	5.11071	3.20954e-07	1.49399e-06	861	863	777	484	428	410	920.535	698.333	721.556	485.394	455.144	471.798
RLTA1_RS07180	6066.57	0.188413	0.0986327	1.91025	0.0561016	0.0945305	5995	7912	7080	5785	5290	4854	6409.54	6402.33	6574.8	5801.66	5625.49	5585.63
RLTA1_RS07185	7390.98	0.234802	0.101918	2.30384	0.0212318	0.0400956	7669	9522	8689	6596	6241	6188	8199.29	7705.13	8068.99	6615	6636.81	7120.7
RLTA1_RS07190	3717.49	-0.247422	0.127458	-1.9412	0.0522343	0.0888155	2963	3977	4105	4159	3343	3807	3167.88	3218.16	3812.08	4170.98	3555.01	4380.82
RLTA1_RS07195	12196.5	0.0184222	0.0992104	0.185688	0.852689	0.892311	11713	14818	13256	12382	10947	10686	12522.9	11990.6	12310.1	12417.7	11641.3	12296.7
RLTA1_RS07200	4407.5	0.00866886	0.100841	0.0859653	0.931494	0.952154	4131	5304	4904	4483	4117	3744	4416.65	4291.96	4554.07	4495.91	4378.1	4308.32
RLTA1_RS07205	1822.43	-0.210323	0.115304	-1.82408	0.0681405	0.112165	1636	2047	1792	2003	1660	1817	1749.12	1656.42	1664.13	2008.77	1765.28	2090.87
RLTA1_RS07210	1690.51	0.188271	0.113318	1.66144	0.0966244	0.151751	1798	2200	1831	1609	1542	1292	1922.33	1780.22	1700.35	1613.63	1639.79	1486.74
RLTA1_RS07215	759.615	-0.0265611	0.122339	-0.217111	0.828122	0.874359	716	872	848	818	685	652	765.509	705.616	787.49	820.356	728.443	750.274
RLTA1_RS07220	5217.86	0.85198	0.0996302	8.55143	1.21572e-17	1.82726e-16	6444	8044	7266	3718	3497	3227	6889.58	6509.14	6747.53	3728.71	3718.78	3713.4
RLTA1_RS07225	4859.12	0.315272	0.104736	3.01015	0.0026112	0.00612243	5111	6529	5833	4591	3840	3739	5464.41	5283.22	5416.78	4604.22	4083.53	4302.57
RLTA1_RS07230	3411.41	0.67137	0.113	5.94133	2.82722e-09	1.73498e-08	4019	5034	4526	2686	2227	2462	4296.9	4073.47	4203.04	2693.74	2368.24	2833.09
RLTA1_RS07235	326.142	1.23956	0.161634	7.66892	1.73445e-14	1.88889e-13	379	601	519	176	164	202	405.207	486.324	481.966	176.507	174.401	232.447
RLTA1_RS07240	1803.53	-0.0706393	0.131939	-0.535394	0.592377	0.677126	1744	2100	1846	1842	1481	1843	1864.59	1699.3	1714.28	1847.31	1574.93	2120.79
RLTA1_RS07245	117.726	1.61967	0.203948	7.94159	1.996e-15	2.41149e-14	172	194	207	56	56	50	183.893	156.983	192.229	56.1613	59.5515	57.5363
RLTA1_RS07250	103.187	-0.81939	0.204296	-4.01081	6.05117e-05	0.000195952	59	105	81	141	117	113	63.0797	84.9652	75.2201	141.406	124.42	130.032
RLTA1_RS07255	9.74969	-0.353394	0.585138	-0.60395	0.545877	0.63547	10	14	4	12	13	6	10.6915	11.3287	3.71457	12.0346	13.8245	6.90436
RLTA1_RS07260	11.3206	3.04003	0.705554	4.30871	1.64207e-05	5.89943e-05	14	29	24	4	3	0	14.9681	23.4666	22.2874	4.01152	3.19026	0
RLTA1_RS07265	1909.16	0.666002	0.107656	6.1864	6.1552e-10	4.15058e-09	2253	2867	2475	1493	1441	1215	2408.79	2319.95	2298.39	1497.3	1532.39	1398.13
RLTA1_RS07270	1328.86	0.178586	0.115872	1.54124	0.12326	0.187366	1343	1694	1536	1266	1069	1159	1435.86	1370.77	1426.4	1269.65	1136.8	1333.69
RLTA1_RS07275	477.768	0.0177026	0.130521	0.135631	0.892113	0.922195	410	629	532	486	435	413	438.35	508.982	494.038	487.4	462.588	475.25
RLTA1_RS07280	210.733	-0.548203	0.161592	-3.39252	0.000692533	0.00183245	168	219	169	250	258	196	179.617	177.213	156.941	250.72	274.362	225.542
RLTA1_RS07285	6796.03	-0.919052	0.10254	-8.96284	3.16423e-19	5.39702e-18	4512	5802	4939	9163	7901	7890	4823.99	4694.93	4586.57	9189.39	8402.08	9079.23
RLTA1_RS07290	322.145	0.557042	0.163502	3.40693	0.00065697	0.00174923	387	453	399	279	192	259	413.76	366.564	370.529	279.804	204.177	298.038
RLTA1_RS07295	337.309	0.851753	0.141775	6.0078	1.88059e-09	1.17689e-08	430	528	447	224	224	225	459.733	427.253	415.104	224.645	238.206	258.914
RLTA1_RS07300	267.742	-0.327758	0.189086	-1.73338	0.0830284	0.133163	238	297	234	288	208	334	254.457	240.33	217.303	288.83	221.191	384.343
RLTA1_RS07305	639.442	0.285153	0.128024	2.22733	0.0259253	0.0479315	679	814	779	568	591	461	725.951	658.682	723.413	569.636	628.481	530.485
RLTA1_RS07310	514.365	1.24039	0.134622	9.21387	3.14573e-20	5.68602e-19	719	909	715	282	304	271	768.717	735.556	663.98	282.812	323.28	311.847
RLTA1_RS07315	221.998	0.54319	0.196379	2.76604	0.00567423	0.0123241	282	327	241	192	122	191	301.499	264.606	223.803	192.553	129.737	219.789
RLTA1_RS07320	600.047	0.474463	0.153899	3.08296	0.00204956	0.00489796	645	862	760	504	373	526	689.6	697.524	705.769	505.452	396.656	605.282
RLTA1_RS07325	197.451	1.33231	0.194592	6.84667	7.55895e-12	6.45433e-11	238	435	260	129	102	86	254.457	351.999	241.447	129.372	108.469	98.9625
RLTA1_RS07330	435.811	0.765803	0.148358	5.16187	2.44489e-07	1.15584e-06	516	637	625	357	323	231	551.68	515.455	580.402	358.028	343.485	265.818
RLTA1_RS07335	102.477	0.888295	0.206982	4.29166	1.77341e-05	6.33531e-05	115	151	166	74	68	60	122.952	122.188	154.155	74.2132	72.3126	69.0436
RLTA1_RS07340	2754.05	0.0733083	0.126592	0.57909	0.562529	0.650704	2493	3497	3205	2807	2152	2563	2665.38	2829.74	2976.3	2815.09	2288.48	2949.31
RLTA1_RS07345	4128.34	0.127201	0.1136	1.11973	0.262831	0.355153	4036	5365	4602	3843	3388	3809	4315.08	4341.32	4273.62	3854.07	3602.87	4383.12
RLTA1_RS07350	769.972	-0.413206	0.120346	-3.43348	0.000595893	0.00159924	616	773	751	876	787	802	658.594	625.506	697.411	878.523	836.912	922.883
RLTA1_RS07355	517.09	-0.310908	0.128156	-2.42601	0.0152657	0.0298296	447	541	506	586	562	462	477.909	437.773	469.894	587.688	597.642	531.636
RLTA1_RS07360	1020.13	0.910129	0.117563	7.74162	9.81602e-15	1.1e-13	1316	1561	1427	674	703	610	1407	1263.15	1325.17	675.941	747.585	701.943
RLTA1_RS07365	728.515	0.532398	0.12567	4.2365	2.27035e-05	7.93142e-05	874	1021	888	600	593	481	934.434	826.185	824.636	601.728	630.608	553.5
RLTA1_RS07370	1352.29	0.057649	0.12239	0.471027	0.637621	0.716025	1210	1720	1563	1289	1140	1279	1293.67	1391.81	1451.47	1292.71	1212.3	1471.78
RLTA1_RS07375	11380.1	-0.278504	0.119289	-2.33471	0.0195586	0.0372491	9491	13108	10876	11731	10699	12413	10147.3	10606.9	10099.9	11764.8	11377.5	14284
RLTA1_RS07380	1462.94	-0.271068	0.109544	-2.47452	0.0133415	0.0265191	1204	1675	1437	1599	1434	1453	1287.25	1355.4	1334.46	1603.61	1524.94	1672.01
RLTA1_RS07385	4902.18	0.0397189	0.109841	0.361603	0.717649	0.7829	4584	5864	5667	4725	4289	4523	4900.97	4745.1	5262.62	4738.61	4561.01	5204.74
RLTA1_RS07390	2534.01	-0.143502	0.10816	-1.32676	0.184588	0.264147	2238	2799	2764	2606	2475	2376	2392.75	2264.93	2566.77	2613.51	2631.97	2734.13
RLTA1_RS07395	97.0681	-0.72813	0.221251	-3.29097	0.000998434	0.00255445	85	79	70	109	104	124	90.8775	63.9262	65.0051	109.314	110.596	142.69
RLTA1_RS07400	87.4962	-0.75383	0.211684	-3.56112	0.000369279	0.00102751	63	86	63	113	107	89	67.3562	69.5905	58.5046	113.325	113.786	102.415
RLTA1_RS07405	123.178	-0.464509	0.190782	-2.43476	0.0149018	0.0292699	87	126	124	140	122	138	93.0158	101.958	115.152	140.403	129.737	158.8
RLTA1_RS07410	156.26	0.0228361	0.1846	0.123706	0.901548	0.928691	179	183	144	149	149	136	191.377	148.082	133.725	149.429	158.45	156.499
RLTA1_RS07415	368.923	-0.65136	0.141671	-4.5977	4.27173e-06	1.68234e-05	275	325	328	421	462	381	294.015	262.987	304.595	422.213	491.3	438.427
RLTA1_RS07420	290.095	-1.21831	0.154454	-7.88782	3.07511e-15	3.62707e-14	137	230	204	387	400	352	146.473	186.114	189.443	388.115	425.368	405.056
RLTA1_RS07425	750.493	-0.619045	0.119881	-5.16384	2.41933e-07	1.14609e-06	539	738	648	845	896	806	576.27	597.184	601.761	847.434	952.825	927.486
RLTA1_RS07430	230.323	0.0767057	0.1532	0.500691	0.616589	0.697925	206	311	255	211	222	196	220.244	251.659	236.804	211.608	236.079	225.542
RLTA1_RS07440	468.596	-0.42527	0.150968	-2.81696	0.00484802	0.0106831	396	461	435	556	414	533	423.382	373.038	403.96	557.602	440.256	613.337
RLTA1_RS07445	594.325	-0.681592	0.131906	-5.16726	2.37551e-07	1.12687e-06	454	551	472	682	655	709	485.393	445.865	438.32	683.964	696.54	815.865
RLTA1_RS07455	1135.12	-2.43313	0.406769	-5.98161	2.20943e-09	1.37035e-08	398	382	355	1021	2057	2203	425.52	309.111	329.669	1023.94	2187.46	2535.05
RLTA1_RS07460	724.443	-0.259269	0.125901	-2.05931	0.039465	0.0697224	588	787	768	784	797	638	628.658	636.834	713.198	786.258	847.546	734.164
RLTA1_RS07465	16.6159	1.23435	0.475703	2.5948	0.00946471	0.0195735	21	20	34	12	11	5	22.4521	16.1838	31.5739	12.0346	11.6976	5.75363
RLTA1_RS07470	50.347	0.569804	0.264869	2.15127	0.0314552	0.0569895	51	73	72	44	35	35	54.5265	59.071	66.8623	44.1267	37.2197	40.2754
RLTA1_RS07475	70.6498	0.350586	0.226237	1.54964	0.121227	0.184599	75	98	84	61	55	58	80.186	79.3008	78.0061	61.1757	58.4881	66.7422
RLTA1_RS07480	194.443	0.192155	0.17564	1.09402	0.273944	0.367788	202	253	217	200	134	175	215.968	204.726	201.516	200.576	142.498	201.377
RLTA1_RS07485	135.9	-0.0580687	0.183658	-0.316179	0.751866	0.811881	135	146	148	140	118	130	144.335	118.142	137.439	140.403	125.484	149.594
RLTA1_RS07490	182.768	-0.674833	0.186392	-3.62051	0.000294021	0.00083378	159	169	125	210	191	226	169.994	136.753	116.08	210.605	203.113	260.064
RLTA1_RS07495	91.3725	0.195841	0.215138	0.910307	0.362661	0.460708	103	110	101	86	67	85	110.122	89.0111	93.793	86.2477	71.2492	97.8118
RLTA1_RS07500	28.2672	-0.266261	0.34126	-0.780229	0.435256	0.531861	27	33	23	26	28	32	28.867	26.7033	21.3588	26.0749	29.7758	36.8233
RLTA1_RS07505	93.9267	-0.227975	0.207682	-1.09771	0.272331	0.366	71	116	96	98	88	98	75.9094	93.8663	89.1498	98.2823	93.581	112.771
RLTA1_RS07515	262.369	-1.03564	0.177793	-5.82495	5.71312e-09	3.36929e-08	172	218	168	400	254	336	183.893	176.404	156.012	401.152	270.109	386.644
RLTA1_RS07520	34.6286	0.0610372	0.307529	0.198476	0.842673	0.884755	38	41	35	36	29	30	40.6276	33.1769	32.5025	36.1037	30.8392	34.5218
RLTA1_RS07525	17.9634	-0.52277	0.421001	-1.24173	0.214336	0.299391	18	14	15	20	19	20	19.2446	11.3287	13.9297	20.0576	20.205	23.0145
RLTA1_RS07530	9.03121	-2.11288	0.655723	-3.22221	0.00127206	0.00318886	3	4	4	16	9	16	3.20744	3.23677	3.71457	16.0461	9.57078	18.4116
RLTA1_RS07535	12.5817	-0.59951	0.519644	-1.15369	0.248626	0.338854	12	11	9	8	20	14	12.8298	8.90111	8.35779	8.02304	21.2684	16.1102
RLTA1_RS07540	27.0435	-1.09844	0.358858	-3.06094	0.00220645	0.00524052	15	20	21	37	42	25	16.0372	16.1838	19.5015	37.1066	44.6637	28.7682
RLTA1_RS07545	11.3308	0.255695	0.52438	0.487615	0.625823	0.706155	11	14	15	8	14	7	11.7606	11.3287	13.9297	8.02304	14.8879	8.05509
RLTA1_RS07550	301.271	1.03231	0.167043	6.17992	6.41331e-10	4.30794e-09	446	460	394	193	213	150	476.839	372.228	365.886	193.556	226.509	172.609
RLTA1_RS07555	648.104	-0.942809	0.135541	-6.95591	3.50284e-12	3.0817e-11	477	527	426	855	836	704	509.983	426.444	395.602	857.463	889.019	810.112
RLTA1_RS07560	211.719	0.0855834	0.157936	0.541885	0.587897	0.673445	191	298	224	207	188	182	204.207	241.139	208.016	207.596	199.923	209.432
RLTA1_RS07565	32.9581	-0.414255	0.329012	-1.25909	0.207999	0.292004	30	30	31	48	26	32	32.0744	24.2758	28.788	48.1383	27.6489	36.8233
RLTA1_RS07570	51.2977	0.281172	0.267352	1.05169	0.292941	0.388522	60	64	57	42	38	49	64.1488	51.7883	52.9327	42.121	40.41	56.3856
RLTA1_RS07575	20.3228	0.361462	0.425794	0.848913	0.39593	0.494042	22	36	17	22	9	19	23.5212	29.1309	15.7869	22.0634	9.57078	21.8638
RLTA1_RS07580	654.077	-0.157728	0.152428	-1.03477	0.300777	0.396723	588	800	624	698	769	479	628.658	647.354	579.474	700.011	817.77	551.198
RLTA1_RS07585	2409.95	-1.80864	0.126778	-14.2662	3.55343e-46	2.20788e-44	1063	1332	1074	4207	3108	3236	1136.5	1077.84	997.363	4219.12	3305.11	3723.75
RLTA1_RS07590	181.886	-0.610707	0.173933	-3.51116	0.000446155	0.0012238	129	190	151	248	212	161	137.92	153.747	140.225	248.714	225.445	185.267
RLTA1_RS07595	180.417	-1.80714	0.188424	-9.59083	8.7376e-22	1.77274e-20	74	101	86	306	292	195	79.1169	81.7284	79.8634	306.881	310.519	224.392
RLTA1_RS07600	540.568	-0.673707	0.133025	-5.0645	4.09475e-07	1.87716e-06	401	483	464	719	563	585	428.728	390.84	430.891	721.071	598.706	673.175
RLTA1_RS07605	929.224	0.903685	0.124047	7.28503	3.21592e-13	3.13879e-12	1102	1458	1373	668	544	603	1178.2	1179.8	1275.03	669.924	578.501	693.888
RLTA1_RS07610	153.775	1.43033	0.18369	7.78666	6.88016e-15	7.88782e-14	216	257	252	73	87	73	230.936	207.962	234.018	73.2103	92.5176	84.0031
RLTA1_RS07615	145.81	-1.33905	0.282992	-4.73177	2.22571e-06	9.14025e-06	81	78	106	115	298	169	86.6009	63.117	98.4362	115.331	316.899	194.473
RLTA1_RS07620	24445.1	0.073187	0.107573	0.680345	0.496286	0.589764	23935	30177	27122	22933	24522	19465	25590	24419	25186.7	22999.1	26077.2	22398.9
RLTA1_RS07625	905.6	-0.16955	0.118233	-1.43403	0.151564	0.223508	859	1030	868	923	928	837	918.397	833.468	806.063	925.659	986.854	963.158
RLTA1_RS07630	982.036	-1.43098	0.149008	-9.60334	7.7397e-22	1.58413e-20	452	730	559	1656	1110	1267	483.254	590.71	519.112	1660.77	1180.4	1457.97
RLTA1_RS07635	970.178	0.641805	0.127386	5.03828	4.69728e-07	2.1351e-06	1126	1523	1197	847	642	644	1203.86	1232.4	1111.59	849.44	682.716	741.068
RLTA1_RS07640	3604.48	-0.0353053	0.106542	-0.331374	0.740362	0.802771	3588	4261	3659	3604	3449	3183	3836.1	3447.97	3397.91	3614.38	3667.74	3662.76
RLTA1_RS07645	7298.73	0.787434	0.114628	6.86944	6.44531e-12	5.5374e-11	8723	11021	10213	5358	5547	4164	9326.17	8918.11	9484.24	5373.43	5898.79	4791.63
RLTA1_RS07650	13302.1	-0.110912	0.101881	-1.08865	0.27631	0.370308	11973	15506	14026	13249	13802	11710	12800.9	12547.3	13025.2	13287.2	14677.3	13475
RLTA1_RS07655	30963.9	-0.0439972	0.126922	-0.346647	0.728856	0.792889	29315	36618	32847	30174	34566	23714	31342	29631	30503.2	30260.9	36758.2	27288.3
RLTA1_RS07660	12555.3	-0.877829	0.14407	-6.09307	1.10763e-09	7.15692e-09	8067	11472	9304	18058	17012	10935	8624.81	9283.05	8640.1	18110	18090.9	12583.2
RLTA1_RS07665	29397.3	0.497782	0.102237	4.86889	1.1223e-06	4.84494e-06	33424	40267	37624	24060	23916	20477	35735.2	32583.7	34939.3	24129.3	25432.8	23563.4
RLTA1_RS07670	33175.4	0.171901	0.103404	1.66243	0.0964269	0.151509	34407	40438	38703	30544	30292	26729	36786.1	32722.1	35941.3	30632	32213.1	30757.8
RLTA1_RS07675	348.063	0.333952	0.13861	2.4093	0.015983	0.0311034	385	458	412	289	307	267	411.622	370.61	382.601	289.832	326.47	307.244
RLTA1_RS07680	4484.3	0.450654	0.103763	4.34311	1.40479e-05	5.08899e-05	4915	6299	5584	3703	3783	3156	5254.86	5097.1	5185.55	3713.67	4022.92	3631.69
RLTA1_RS07685	4473.9	0.785187	0.121945	6.43886	1.20371e-10	8.91129e-10	5462	7252	5685	3373	3394	2489	5839.68	5868.26	5279.34	3382.72	3609.25	2864.16
RLTA1_RS07690	25146.6	0.768763	0.118059	6.51167	7.43208e-11	5.66482e-10	32234	37284	32785	18640	19174	14528	34462.9	30169.9	30445.6	18693.7	20390	16717.8
RLTA1_RS07695	22765.3	0.0338671	0.112212	0.301814	0.762794	0.821219	22352	27613	24613	22389	23231	17672	23897.6	22344.2	22856.7	22453.5	24704.3	20335.6
RLTA1_RS07700	3338.51	0.735209	0.135383	5.4306	5.61642e-08	2.90592e-07	4073	5237	4223	2291	2824	1926	4354.63	4237.74	3921.66	2297.6	3003.1	2216.3
RLTA1_RS07705	14338.8	-0.735858	0.132308	-5.56171	2.6714e-08	1.43999e-07	10364	12518	11919	16797	20028	13566	11080.6	10129.5	11068.5	16845.4	21298.2	15610.8
RLTA1_RS07710	13231.5	-0.536755	0.126387	-4.24691	2.16737e-05	7.5907e-05	10563	12630	11718	14767	17164	12107	11293.4	10220.1	10881.8	14809.5	18252.5	13931.8
RLTA1_RS07715	924.853	2.23157	0.122425	18.2281	3.08947e-74	3.644e-72	1489	1892	1564	323	320	269	1591.96	1530.99	1452.4	323.93	340.295	309.546
RLTA1_RS07720	17655.3	0.501326	0.116475	4.30417	1.67612e-05	6.01554e-05	19712	23991	23248	13764	15430	11855	21075	19413.3	21589.1	13803.6	16408.6	13641.9
RLTA1_RS07725	3500.15	-0.247334	0.177527	-1.39322	0.163553	0.238459	3419	3611	3259	3941	4487	2323	3655.41	2921.99	3026.45	3952.35	4771.57	2673.14
RLTA1_RS07730	6602.54	0.46261	0.126462	3.65811	0.000254084	0.000732161	7042	9045	8732	5396	6016	4214	7528.93	7319.14	8108.92	5411.54	6397.54	4849.16
RLTA1_RS07735	14971.4	0.225981	0.117068	1.93035	0.0535641	0.0909152	14927	18969	18432	13899	14279	10671	15959.2	15349.6	17116.8	13939	15184.6	12279.4
RLTA1_RS07740	9970.96	-0.653388	0.138778	-4.70815	2.4998e-06	1.01911e-05	7335	9387	8416	13597	12524	8358	7842.19	7595.89	7815.47	13636.2	13318.3	9617.77
RLTA1_RS07745	3452.32	-0.332276	0.142327	-2.33459	0.0195647	0.0372506	2939	3723	3247	3704	4394	2743	3142.22	3012.62	3015.31	3714.67	4672.67	3156.44
RLTA1_RS07750	3039.08	0.0782385	0.125994	0.620971	0.534619	0.625629	3162	3883	3061	2947	3096	2278	3380.64	3142.09	2842.58	2955.49	3292.35	2621.36
RLTA1_RS07755	6090.71	0.536523	0.124702	4.30243	1.68938e-05	6.05686e-05	7244	8781	7303	5143	5147	3720	7744.9	7105.52	6781.89	5157.81	5473.42	4280.7
RLTA1_RS07760	3346.65	0.0468852	0.138594	0.338293	0.735143	0.79823	3623	4110	3236	3388	3450	2441	3873.52	3325.78	3005.09	3397.76	3668.8	2808.92
RLTA1_RS07765	8990.9	0.463664	0.11449	4.04983	5.12542e-05	0.000168562	10152	12495	11098	7366	7910	5975	10854	10110.9	10306.1	7387.22	8411.66	6875.59
RLTA1_RS07770	5587.04	0.510097	0.116887	4.36403	1.27688e-05	4.66445e-05	6444	7748	7038	4731	4706	3544	6889.58	6269.62	6535.79	4744.63	5004.46	4078.18
RLTA1_RS07775	7925.56	-0.0736135	0.131021	-0.561844	0.574222	0.66181	7440	9517	8093	8310	8761	5850	7954.45	7701.08	7515.51	8333.94	9316.63	6731.75
RLTA1_RS07780	13119.4	0.148974	0.130168	1.14448	0.252425	0.34289	13135	16735	14865	12316	13650	9090	14043.2	13541.8	13804.3	12351.5	14515.7	10460.1
RLTA1_RS07785	7476.46	-0.349936	0.106599	-3.28274	0.00102805	0.00262059	5836	8133	7432	8694	8067	6812	6239.54	6581.16	6901.68	8719.04	8578.61	7838.75
RLTA1_RS07790	9953.26	0.122621	0.126322	0.970697	0.331699	0.429211	9312	12638	11787	9576	10195	7079	9955.9	10226.6	10945.9	9603.58	10841.6	8146
RLTA1_RS07795	2722.93	0.602713	0.1297	4.64697	3.3685e-06	1.35109e-05	3207	4072	3368	2116	2354	1617	3428.75	3295.03	3127.67	2122.09	2503.29	1860.73
RLTA1_RS07800	5944.71	0.835991	0.12164	6.87269	6.30003e-12	5.41927e-11	6485	9514	8862	4535	4208	3288	6933.42	7698.65	8229.64	4548.06	4474.87	3783.59
RLTA1_RS07805	3828.3	0.493678	0.114931	4.29542	1.7436e-05	6.23843e-05	4258	5155	5070	3262	3182	2505	4552.43	4171.39	4708.22	3271.4	3383.8	2882.57
RLTA1_RS07810	2497.57	-0.404899	0.114173	-3.54637	0.000390582	0.00108215	2028	2537	2398	2564	2787	2609	2168.23	2052.92	2226.89	2571.39	2963.75	3002.25
RLTA1_RS07815	3218.06	0.767786	0.123003	6.242	4.32e-10	2.98836e-09	3896	4967	4286	2320	2558	1822	4165.4	4019.26	3980.17	2326.68	2720.23	2096.62
RLTA1_RS07820	4133.57	0.350702	0.115209	3.04404	0.00233428	0.00552337	4199	5800	5081	3842	3609	2789	4489.35	4693.31	4718.44	3853.07	3837.88	3209.38
RLTA1_RS07825	8932.35	0.532349	0.115783	4.59781	4.26947e-06	1.68234e-05	10286	12785	11139	7706	7305	5571	10997.2	10345.5	10344.2	7728.2	7768.29	6410.7
RLTA1_RS07830	4054.86	0.320119	0.108696	2.94509	0.00322863	0.00740055	4070	5919	4702	3370	3451	3278	4351.43	4789.61	4366.48	3379.71	3669.86	3772.08
RLTA1_RS07835	37.6019	0.902142	0.312134	2.89024	0.00384947	0.00866941	51	50	56	24	21	28	54.5265	40.4596	52.004	24.0691	22.3318	32.2204
RLTA1_RS07840	406.075	-1.25913	0.141192	-8.91782	4.75568e-19	7.9364e-18	237	307	233	609	495	505	253.388	248.422	216.374	610.754	526.393	581.117
RLTA1_RS07845	126.387	0.504963	0.192264	2.62641	0.00862916	0.0180331	150	165	163	114	83	96	160.372	133.517	151.369	114.328	88.2639	110.47
RLTA1_RS07850	432.352	0.120954	0.139885	0.864673	0.387218	0.485611	432	505	518	405	358	396	461.871	408.642	481.037	406.167	380.705	455.688
RLTA1_RS07855	4913.56	1.06677	0.1056	10.102	5.41031e-24	1.3304e-22	6281	7941	7338	3090	3188	2639	6715.31	6425.79	6814.39	3098.9	3390.18	3036.77
RLTA1_RS07860	57.1879	-0.447674	0.255685	-1.75088	0.0799664	0.128876	53	59	44	59	59	66	56.6648	47.7423	40.8603	59.1699	62.7418	75.948
RLTA1_RS07865	82.3355	-0.427012	0.261035	-1.63585	0.101872	0.158655	60	84	84	67	75	119	64.1488	67.9721	78.0061	67.193	79.7565	136.936
RLTA1_RS07870	3012.58	-0.150723	0.108313	-1.39154	0.164061	0.23895	2461	3599	3254	3143	3027	2728	2631.17	2912.28	3021.81	3152.05	3218.97	3139.18
RLTA1_RS07875	1182.74	-0.818737	0.113388	-7.22068	5.1729e-13	4.95161e-12	758	1053	974	1453	1452	1328	810.413	852.079	904.499	1457.19	1544.09	1528.17
RLTA1_RS07880	69.1408	0.633287	0.237061	2.6714	0.00755345	0.0160306	89	88	93	57	50	45	95.1541	71.2089	86.3639	57.1642	53.171	51.7827
RLTA1_RS07890	631.95	-0.532931	0.120393	-4.42659	9.57362e-06	3.5838e-05	466	629	584	757	702	640	498.222	508.982	542.328	759.18	746.521	736.465
RLTA1_RS07895	140.235	0.56004	0.181429	3.08683	0.00202303	0.00483957	144	230	173	107	108	103	153.957	186.114	160.655	107.308	114.849	118.525
RLTA1_RS07900	71.695	0.945067	0.239263	3.94991	7.81812e-05	0.000246405	81	124	103	38	51	48	86.6009	100.34	95.6503	38.1095	54.2344	55.2349
RLTA1_RS07905	707.099	-0.393427	0.135603	-2.9013	0.00371614	0.00840681	616	713	645	857	649	746	658.594	576.954	598.975	859.469	690.16	858.442
RLTA1_RS07910	374.249	-1.28012	0.165756	-7.72293	1.13684e-14	1.25976e-13	212	246	247	489	423	565	226.659	199.061	229.375	490.409	449.827	650.161
RLTA1_RS07915	924.218	0.353637	0.148249	2.38542	0.0170595	0.0329678	1051	1178	1113	720	680	860	1123.67	953.228	1033.58	722.074	723.126	989.625
RLTA1_RS07920	3743.86	0.356511	0.110882	3.21523	0.00130339	0.0032627	4321	5026	4228	3267	3050	2894	4619.78	4067	3926.31	3276.41	3243.43	3330.2
RLTA1_RS07925	146.565	0.0948699	0.180447	0.525748	0.599063	0.682528	158	179	152	156	133	110	168.925	144.845	141.154	156.449	141.435	126.58
RLTA1_RS07930	263.044	-0.0816878	0.144901	-0.563748	0.572925	0.660535	239	304	286	280	252	228	255.526	245.994	265.592	280.807	267.982	262.366
RLTA1_RS07935	48.9125	-0.162715	0.269425	-0.603932	0.545889	0.63547	45	60	45	57	39	49	48.1116	48.5515	41.789	57.1642	41.4734	56.3856
RLTA1_RS07940	295.07	-0.482851	0.148982	-3.241	0.00119109	0.00299777	215	284	300	337	313	314	229.867	229.811	278.593	337.971	332.851	361.328
RLTA1_RS07945	172.055	0.810576	0.166927	4.85588	1.19851e-06	5.13572e-06	193	275	246	124	121	106	206.345	222.528	228.446	124.357	128.674	121.977
RLTA1_RS07950	93.3531	-0.138796	0.21354	-0.649977	0.515707	0.609305	83	105	100	104	73	97	88.7392	84.9652	92.8644	104.3	77.6297	111.621
RLTA1_RS07955	276.003	0.113663	0.147973	0.768134	0.442408	0.538991	249	345	339	252	251	240	266.218	279.171	314.81	252.726	266.919	276.174
RLTA1_RS07960	206.751	-0.153383	0.175259	-0.875178	0.381477	0.479707	209	225	196	201	181	225	223.452	182.068	182.014	201.579	192.479	258.914
RLTA1_RS07965	75.7267	0.217268	0.219619	0.989298	0.322517	0.420063	73	101	91	74	65	58	78.0477	81.7284	84.5066	74.2132	69.1223	66.7422
RLTA1_RS07970	63.0719	-0.0675257	0.25245	-0.267482	0.789098	0.842488	56	79	66	80	62	41	59.8722	63.9262	61.2905	80.2304	65.9321	47.1798
RLTA1_RS07975	134.67	0.447752	0.191383	2.33956	0.0193066	0.0368199	132	201	174	96	104	118	141.127	162.648	161.584	96.2765	110.596	135.786
RLTA1_RS07980	105.668	0.535166	0.206332	2.59371	0.00949465	0.0196296	125	151	129	87	96	60	133.643	122.188	119.795	87.2506	102.088	69.0436
RLTA1_RS07985	113.683	0.170289	0.192713	0.88364	0.376891	0.4754	124	137	127	100	98	101	132.574	110.859	117.938	100.288	104.215	116.223
RLTA1_RS07990	151.788	-0.0305323	0.169487	-0.180146	0.857038	0.895112	139	187	162	148	144	138	148.611	151.319	150.44	148.426	153.133	158.8
RLTA1_RS07995	173.838	0.217868	0.163002	1.33659	0.181356	0.260112	168	231	209	160	148	143	179.617	186.923	194.087	160.461	157.386	164.554
RLTA1_RS08000	10.8959	-0.299357	0.542261	-0.552054	0.580911	0.666869	8	13	11	17	6	11	8.55317	10.5195	10.2151	17.049	6.38052	12.658
RLTA1_RS08005	46.0803	-1.04306	0.287842	-3.62373	0.000290385	0.00082414	22	33	43	58	61	55	23.5212	26.7033	39.9317	58.1671	64.8686	63.29
RLTA1_RS08010	54.2442	-0.949531	0.257821	-3.68291	0.000230583	0.000668874	37	47	36	69	63	68	39.5584	38.032	33.4312	69.1987	66.9955	78.2494
RLTA1_RS08015	256.405	-1.85868	0.200184	-9.28487	1.61909e-20	2.99661e-19	111	139	109	336	313	466	118.675	112.478	101.222	336.968	332.851	536.239
RLTA1_RS08020	297.97	-1.11643	0.163988	-6.80804	9.89362e-12	8.28516e-11	159	253	203	397	327	416	169.994	204.726	188.515	398.144	347.738	478.702
RLTA1_RS08025	575.584	-0.568217	0.140932	-4.03187	5.53358e-05	0.000180959	395	617	504	624	610	686	422.313	499.272	468.036	625.797	648.686	789.399
RLTA1_RS08030	53.7635	-0.16682	0.284718	-0.585911	0.557935	0.646035	52	64	48	64	33	62	55.5956	51.7883	44.5749	64.1843	35.0929	71.3451
RLTA1_RS08035	18.8911	-0.64932	0.457053	-1.42067	0.155414	0.228217	9	27	13	13	22	29	9.62232	21.8482	12.0724	13.0374	23.3952	33.3711
RLTA1_RS08040	192.626	-2.32744	0.260571	-8.93207	4.18097e-19	7.04982e-18	59	72	76	245	210	430	63.0797	58.2618	70.5769	245.706	223.318	494.813
RLTA1_RS08045	153.963	-0.182098	0.223435	-0.814994	0.415076	0.512701	126	177	166	143	110	201	134.712	143.227	154.155	143.412	116.976	231.296
RLTA1_RS08055	36.9352	0.0917408	0.309202	0.296702	0.766694	0.825023	29	43	52	31	34	35	31.0053	34.7953	48.2895	31.0893	36.1563	40.2754
RLTA1_RS08060	203.104	-0.496888	0.168447	-2.94982	0.00317961	0.00729778	161	230	158	212	245	209	172.133	186.114	146.726	212.611	260.538	240.502
RLTA1_RS08065	112.339	0.469487	0.216268	2.17086	0.0299418	0.0545459	158	145	114	99	83	82	168.925	117.333	105.865	99.2852	88.2639	94.3596
RLTA1_RS08070	98.4495	-0.105681	0.199348	-0.530132	0.59602	0.679952	92	119	97	110	92	85	98.3615	96.2939	90.0784	110.317	97.8347	97.8118
RLTA1_RS08075	304.351	-0.926135	0.167988	-5.51311	3.52541e-08	1.87995e-07	246	213	211	381	379	356	263.01	172.358	195.944	382.097	403.036	409.659
RLTA1_RS08080	581.284	-0.446413	0.134653	-3.31528	0.000915526	0.00236318	489	642	467	615	656	606	522.813	519.501	433.677	616.771	697.604	697.34
RLTA1_RS08085	138.672	0.391616	0.18848	2.07776	0.0377318	0.0671314	171	193	144	123	118	96	182.824	156.174	133.725	123.354	125.484	110.47
RLTA1_RS08090	182.423	0.0982246	0.189477	0.518398	0.604181	0.687009	190	188	228	195	178	124	203.138	152.128	211.731	195.562	189.289	142.69
RLTA1_RS08095	489.7	-1.43827	0.168769	-8.52211	1.5667e-17	2.33462e-16	249	368	245	625	833	551	266.218	297.783	227.518	626.8	885.829	634.05
RLTA1_RS08100	258.454	-1.13691	0.173364	-6.55795	5.45531e-11	4.24173e-10	153	185	185	310	410	277	163.579	149.701	171.799	310.893	436.002	318.751
RLTA1_RS08105	52.4725	-0.598078	0.279623	-2.13888	0.0324457	0.0586314	44	60	32	61	72	45	47.0425	48.5515	29.7166	61.1757	76.5663	51.7827
RLTA1_RS08110	35.4404	-0.673764	0.305684	-2.20412	0.0275161	0.0505503	28	29	31	43	41	38	29.9361	23.4666	28.788	43.1239	43.6002	43.7276
RLTA1_RS08115	199.43	-0.399072	0.172978	-2.30707	0.0210511	0.0397759	177	173	202	214	208	212	189.239	139.99	187.586	214.616	221.191	243.954
RLTA1_RS08120	288.725	0.490249	0.173316	2.82864	0.00467465	0.0103404	379	396	309	214	264	195	405.207	320.44	286.951	214.616	280.743	224.392
RLTA1_RS08130	244.834	-0.318676	0.161746	-1.97023	0.048812	0.0837689	208	254	244	303	267	197	222.383	205.535	226.589	303.873	283.933	226.693
RLTA1_RS08135	1663.44	-0.986951	0.126796	-7.7838	7.03793e-15	8.05543e-14	1199	1326	1070	2312	2024	1878	1281.91	1072.99	993.649	2318.66	2152.36	2161.07
RLTA1_RS08140	619.856	-1.78452	0.140721	-12.6813	7.50774e-37	3.34913e-35	269	352	285	1088	892	732	287.6	284.836	264.663	1091.13	948.571	842.332
RLTA1_RS08145	32435.9	-2.01383	0.11089	-18.1606	1.05801e-73	1.207e-71	12852	15609	13197	55004	44657	46351	13740.7	12630.7	12255.3	55162.4	47489.2	53337.3
RLTA1_RS08150	195.725	-2.40884	0.239478	-10.0587	8.4085e-24	2.02473e-22	57	93	53	304	218	393	60.9414	75.2549	49.2181	304.876	231.826	452.236
RLTA1_RS08155	357.944	0.135123	0.159711	0.84605	0.397525	0.4955	377	499	342	393	281	287	403.068	403.787	317.596	394.132	298.821	330.259
RLTA1_RS08160	304.139	0.637047	0.143042	4.45357	8.44545e-06	3.17858e-05	324	460	422	248	216	205	346.404	372.228	391.888	248.714	229.699	235.899
RLTA1_RS08165	941.86	0.495071	0.113496	4.36201	1.28871e-05	4.70274e-05	999	1359	1225	780	715	698	1068.08	1099.69	1137.59	782.247	760.346	803.207
RLTA1_RS08170	686.155	0.813794	0.13462	6.04512	1.49301e-09	9.44534e-09	776	1038	1028	473	528	397	829.658	839.941	954.646	474.362	561.486	456.839
RLTA1_RS08175	522.42	-0.573029	0.131439	-4.35967	1.30259e-05	4.74345e-05	412	528	423	640	623	495	440.488	427.253	392.816	641.843	662.511	569.61
RLTA1_RS08180	258.936	-1.09044	0.156412	-6.97163	3.13293e-12	2.77028e-11	164	192	179	317	369	301	175.34	155.365	166.227	317.913	392.402	346.369
RLTA1_RS08185	494.868	0.432091	0.138463	3.12063	0.00180467	0.00437051	570	715	557	426	354	400	609.414	578.572	517.255	427.227	376.451	460.291
RLTA1_RS08190	749.298	-0.134261	0.1649	-0.814197	0.415532	0.512893	641	942	748	687	612	881	685.323	762.259	694.626	688.979	650.813	1013.79
RLTA1_RS08195	464.015	0.995339	0.141731	7.02271	2.17599e-12	1.94637e-11	637	762	599	280	299	288	681.047	616.604	556.258	280.807	317.963	331.409
RLTA1_RS08200	786.364	0.604502	0.132641	4.55742	5.17869e-06	2.0201e-05	918	1179	980	588	529	626	981.477	954.038	910.071	589.694	562.549	720.355
RLTA1_RS08205	187.371	0.523057	0.165644	3.15771	0.00159015	0.00390467	220	275	221	158	130	143	235.212	222.528	205.23	158.455	138.245	164.554
RLTA1_RS08210	284.147	-0.160409	0.213221	-0.752314	0.451862	0.546966	256	361	258	298	383	168	273.702	292.118	239.59	298.858	407.29	193.322
RLTA1_RS08215	429.967	-0.0941501	0.14567	-0.646322	0.518071	0.611267	338	522	499	470	376	401	361.372	422.398	463.393	471.354	399.846	461.441
RLTA1_RS08220	97.3365	-1.37191	0.235417	-5.82759	5.62348e-09	3.32206e-08	49	76	52	128	105	158	52.3882	61.4986	48.2895	128.369	111.659	181.815
RLTA1_RS08225	127.334	-0.942413	0.195155	-4.82905	1.37185e-06	5.81408e-06	82	104	97	198	148	127	87.67	84.156	90.0784	198.57	157.386	146.142
RLTA1_RS08230	1747.42	-1.19036	0.125887	-9.45579	3.20605e-21	6.28476e-20	930	1368	1176	2439	2010	2353	994.307	1106.97	1092.09	2446.03	2137.48	2707.66
RLTA1_RS08235	1843.95	0.284292	0.106166	2.67781	0.00741043	0.0157559	1884	2518	2179	1737	1514	1422	2014.27	2037.55	2023.51	1742	1610.02	1636.33
RLTA1_RS08240	242.714	1.59272	0.217094	7.33654	2.19182e-13	2.16047e-12	381	453	345	110	162	69	407.345	366.564	320.382	110.317	172.274	79.4002
RLTA1_RS08245	179.711	0.418209	0.175621	2.38131	0.017251	0.033264	206	252	207	127	149	153	220.244	203.916	192.229	127.366	158.45	176.061
RLTA1_RS08250	51.3547	0.965506	0.294957	3.27338	0.00106269	0.00270295	70	93	58	31	46	21	74.8403	75.2549	53.8613	31.0893	48.9173	24.1653
RLTA1_RS08255	26443.9	-0.0569117	0.12854	-0.442754	0.657944	0.730827	22050	30286	31966	24708	28245	22665	23574.7	24507.2	29685	24779.2	30036.3	26081.2
RLTA1_RS08265	30.3052	0.274151	0.341231	0.803418	0.421733	0.519257	27	45	37	37	24	17	28.867	36.4136	34.3598	37.1066	25.5221	19.5624
RLTA1_RS08270	21.1003	-0.180768	0.385846	-0.468499	0.639428	0.71749	18	21	25	22	24	17	19.2446	16.993	23.2161	22.0634	25.5221	19.5624
RLTA1_RS08275	13.5132	0.61864	0.507781	1.21832	0.223102	0.309523	19	13	20	11	14	5	20.3138	10.5195	18.5729	11.0317	14.8879	5.75363
RLTA1_RS08280	45.7043	0.369656	0.27102	1.36394	0.172585	0.249665	51	63	53	41	38	33	54.5265	50.9791	49.2181	41.1181	40.41	37.974
RLTA1_RS08285	41.7069	-0.00276878	0.292447	-0.00946765	0.992446	0.995037	41	48	46	48	44	26	43.835	38.8412	42.7176	48.1383	46.7905	29.9189
RLTA1_RS08290	74.4616	-0.0324963	0.242605	-0.133947	0.893444	0.923046	68	99	73	83	50	78	72.702	80.11	67.791	83.2391	53.171	89.7567
RLTA1_RS08295	443.786	0.204431	0.133919	1.52653	0.126879	0.192005	491	563	480	419	378	360	524.951	455.575	445.749	420.207	401.973	414.262
RLTA1_RS08300	1389.37	0.0695939	0.112081	0.620927	0.534648	0.625629	1284	1727	1613	1279	1311	1209	1372.78	1397.47	1497.9	1282.68	1394.14	1391.23
RLTA1_RS08305	805.936	0.733904	0.115362	6.36177	1.9944e-10	1.43824e-09	953	1252	1064	608	582	510	1018.9	1013.11	988.077	609.751	618.911	586.871
RLTA1_RS08310	2325.43	-0.171966	0.113793	-1.51122	0.130732	0.196919	2212	2743	2129	2476	2347	2096	2364.95	2219.61	1977.08	2483.13	2495.85	2411.92
RLTA1_RS08315	157.027	0.750447	0.176701	4.24698	2.16667e-05	7.5907e-05	190	231	216	102	111	114	203.138	186.923	200.587	102.294	118.04	131.183
RLTA1_RS08320	308.586	-0.146278	0.149399	-0.979109	0.327526	0.425075	270	406	281	303	319	287	288.67	328.532	260.949	303.873	339.231	330.259
RLTA1_RS08325	705.807	-1.0398	0.140046	-7.4247	1.13034e-13	1.15507e-12	495	533	459	838	940	876	529.228	431.299	426.247	840.414	999.615	1008.04
RLTA1_RS08330	56.086	-0.077244	0.268327	-0.287872	0.773445	0.830191	47	52	77	55	51	55	50.2499	42.078	71.5056	55.1584	54.2344	63.29
RLTA1_RS08335	23.9161	-0.514548	0.384654	-1.33769	0.180997	0.259756	13	27	25	32	32	16	13.8989	21.8482	23.2161	32.0922	34.0295	18.4116
RLTA1_RS08340	24.9426	-0.161719	0.37274	-0.433864	0.664387	0.736296	21	33	23	20	35	19	22.4521	26.7033	21.3588	20.0576	37.2197	21.8638
RLTA1_RS08345	248.89	0.368292	0.162762	2.26276	0.0236505	0.0442312	301	350	255	220	192	197	321.813	283.217	236.804	220.634	204.177	226.693
RLTA1_RS08350	97.642	1.96826	0.237019	8.30424	1.00463e-16	1.37893e-15	171	184	146	48	37	27	182.824	148.891	135.582	48.1383	39.3466	31.0696
RLTA1_RS08355	901.94	0.0167213	0.112773	0.148274	0.882127	0.914435	860	1123	962	905	817	794	919.466	908.723	893.355	907.607	868.814	913.677
RLTA1_RS08360	4183.94	4.85857	0.123056	39.4825	0	0	7584	10242	8477	313	248	224	8108.41	8287.75	7872.11	313.902	263.728	257.763
RLTA1_RS08365	1907.99	6.50187	0.176704	36.7952	2.20535e-296	2.55783e-293	3694	4637	3900	41	46	30	3949.43	3752.22	3621.71	41.1181	48.9173	34.5218
RLTA1_RS08370	12962.4	6.8635	0.131014	52.3875	0	0	24893	31503	26929	237	227	158	26614.3	25492	25007.4	237.683	241.396	181.815
RLTA1_RS08375	3639.77	7.00069	0.169431	41.3188	0	0	6998	9639	6878	48	57	53	7481.89	7799.8	6387.21	48.1383	60.615	60.9885
RLTA1_RS08380	1024.77	1.46057	0.126067	11.5857	4.87207e-31	1.65389e-29	1424	1866	1590	501	484	541	1522.47	1509.95	1476.54	502.443	514.695	622.543
RLTA1_RS08385	212.265	1.99797	0.172432	11.587	4.79664e-31	1.63626e-29	336	432	334	89	83	67	359.233	349.571	310.167	89.2564	88.2639	77.0987
RLTA1_RS08390	176.925	0.0183157	0.189183	0.0968147	0.922874	0.944869	140	217	225	197	177	123	149.681	175.595	208.945	197.567	188.225	141.539
RLTA1_RS08395	497.585	-0.475389	0.130855	-3.63294	0.000280207	0.000798184	382	499	470	534	541	544	408.414	403.787	436.463	535.538	575.31	625.995
RLTA1_RS08400	35.726	-0.788904	0.323533	-2.4384	0.0147523	0.0290249	24	42	20	47	35	45	25.6595	33.9861	18.5729	47.1354	37.2197	51.7827
RLTA1_RS08405	2785.19	-0.248244	0.122284	-2.03006	0.0423507	0.0740499	2441	3156	2666	3280	2993	2259	2609.79	2553.81	2475.76	3289.45	3182.82	2599.49
RLTA1_RS08410	671.568	0.137687	0.136624	1.00778	0.313559	0.410393	709	832	733	734	559	510	758.025	673.248	680.696	736.114	594.452	586.871
RLTA1_RS08415	683.68	-0.4327	0.21367	-2.02508	0.0428588	0.0748255	608	775	505	1059	469	691	650.041	627.124	468.965	1062.05	498.744	795.152
RLTA1_RS08420	141.445	-0.951659	0.18464	-5.15412	2.5482e-07	1.20223e-06	89	119	105	176	158	187	95.1541	96.2939	97.5076	176.507	168.02	215.186
RLTA1_RS08425	357.751	0.237838	0.148495	1.60165	0.109232	0.168306	387	459	405	292	294	330	413.76	371.419	376.101	292.841	312.646	379.74
RLTA1_RS08430	571.759	0.0804267	0.141615	0.567926	0.570085	0.65797	555	741	613	493	486	571	593.376	599.611	569.259	494.42	516.822	657.065
RLTA1_RS08435	821.988	0.112301	0.120419	0.93258	0.351037	0.448397	781	1091	909	856	705	662	835.004	882.829	844.137	858.466	749.711	761.781
RLTA1_RS08440	261.013	1.26727	0.167812	7.55175	4.29459e-14	4.52134e-13	334	477	391	170	112	148	357.095	385.985	363.1	170.49	119.103	170.308
RLTA1_RS08445	126.352	1.00741	0.194441	5.18106	2.20634e-07	1.05453e-06	160	200	187	97	65	74	171.063	161.838	173.656	97.2794	69.1223	85.1538
RLTA1_RS08450	392.14	0.102373	0.139052	0.73622	0.461597	0.555945	391	500	426	399	313	349	418.036	404.596	395.602	400.149	332.851	401.604
RLTA1_RS08455	1813.81	0.396169	0.116003	3.41517	0.000637427	0.00170087	2125	2412	2112	1561	1528	1310	2271.94	1951.77	1961.3	1565.5	1624.91	1507.45
RLTA1_RS08460	483.477	0.135341	0.12607	1.07353	0.283032	0.377755	460	628	558	467	414	412	491.808	508.173	518.183	468.345	440.256	474.099
RLTA1_RS08465	98.4636	-0.323676	0.222279	-1.45617	0.145346	0.215756	72	117	97	110	78	118	76.9786	94.6755	90.0784	110.317	82.9468	135.786
RLTA1_RS08470	118.066	0.682749	0.197866	3.45057	0.000559411	0.00150831	119	183	173	90	75	89	127.228	148.082	160.655	90.2592	79.7565	102.415
RLTA1_RS08475	20.9181	1.28464	0.42027	3.05669	0.00223794	0.00530625	28	35	33	7	17	10	29.9361	28.3217	30.6452	7.02016	18.0781	11.5073
RLTA1_RS08480	17.0375	0.720511	0.432968	1.66412	0.0960884	0.151182	18	26	25	10	14	12	19.2446	21.039	23.2161	10.0288	14.8879	13.8087
RLTA1_RS08485	78.598	-0.620509	0.220037	-2.82002	0.00480207	0.0105919	52	77	73	102	85	81	55.5956	62.3078	67.791	102.294	90.3907	93.2089
RLTA1_RS08490	268.554	-1.07176	0.170961	-6.26907	3.63218e-10	2.53524e-09	170	201	189	413	270	339	181.755	162.648	175.514	414.19	287.124	390.096
RLTA1_RS08495	171.891	-0.241594	0.16858	-1.43311	0.151826	0.223846	164	179	165	190	181	152	175.34	144.845	153.226	190.547	192.479	174.91
RLTA1_RS08505	286.22	0.158454	0.149417	1.06048	0.288927	0.384224	269	410	308	292	236	233	287.6	331.769	286.022	292.841	250.967	268.119
RLTA1_RS08515	1157.58	0.411911	0.115743	3.55886	0.00037247	0.00103556	1206	1749	1357	1038	902	852	1289.39	1415.28	1260.17	1040.99	959.205	980.419
RLTA1_RS08520	11.3654	0.523214	0.527506	0.991865	0.321263	0.418712	16	16	11	7	11	8	17.1063	12.9471	10.2151	7.02016	11.6976	9.20581
RLTA1_RS08525	66.1424	1.25364	0.272244	4.60482	4.12819e-06	1.63413e-05	111	97	89	29	47	33	118.675	78.4916	82.6493	29.0835	49.9808	37.974
RLTA1_RS08530	1905.62	0.234916	0.125107	1.87771	0.0604203	0.101049	1996	2538	2146	1602	1531	1754	2134.02	2053.73	1992.87	1606.61	1628.1	2018.37
RLTA1_RS08535	2587.42	0.223689	0.125448	1.78311	0.0745683	0.121223	2470	3451	3154	2499	1922	2270	2640.79	2792.52	2928.94	2506.2	2043.89	2612.15
RLTA1_RS08540	5425.28	0.435709	0.102573	4.2478	2.15883e-05	7.56841e-05	6167	7435	6575	4512	4383	4041	6593.43	6016.34	6105.83	4525	4660.97	4650.09
RLTA1_RS08545	471.585	-0.199352	0.138229	-1.44218	0.149251	0.220658	442	549	431	468	455	486	472.563	444.246	400.245	469.348	483.856	559.253
RLTA1_RS08550	1775.54	-0.649198	0.146164	-4.44157	8.93067e-06	3.35213e-05	1366	1695	1417	2188	1630	2240	1460.45	1371.58	1315.89	2194.3	1733.38	2577.63
RLTA1_RS08555	1326.4	-0.231108	0.135566	-1.70476	0.0882385	0.140323	1137	1567	1267	1311	1204	1480	1215.62	1268	1176.59	1314.78	1280.36	1703.08
RLTA1_RS08560	767.088	0.380166	0.117009	3.24903	0.001158	0.00292398	841	1033	935	669	642	561	899.152	835.895	868.282	670.927	682.716	645.558
RLTA1_RS08565	5126.88	-0.142371	0.112694	-1.26334	0.206466	0.290203	4536	6288	5044	4987	5574	4528	4849.65	5088.2	4684.08	5001.36	5927.51	5210.49
RLTA1_RS08570	640.434	-0.238736	0.132036	-1.80811	0.0705892	0.115638	558	704	642	667	588	683	596.584	569.671	596.189	668.921	625.291	785.946
RLTA1_RS08575	1896.26	0.426373	0.118106	3.61009	0.000306086	0.000864119	2204	2491	2318	1650	1605	1296	2356.4	2015.7	2152.6	1654.75	1706.79	1491.34
RLTA1_RS08580	11596	-0.578064	0.130324	-4.43558	9.18258e-06	3.44297e-05	8107	11346	10834	14174	11046	13648	8667.57	9181.09	10060.9	14214.8	11746.5	15705.1
RLTA1_RS08585	1323.62	0.0442197	0.11134	0.397159	0.69125	0.75874	1233	1678	1460	1385	1191	1090	1318.26	1357.82	1355.82	1388.99	1266.53	1254.29
RLTA1_RS08590	1138.27	-0.279613	0.118372	-2.36215	0.0181695	0.0348515	923	1210	1205	1289	1110	1105	986.823	979.122	1119.02	1292.71	1180.4	1271.55
RLTA1_RS08595	575.793	-0.552464	0.129848	-4.25469	2.0934e-05	7.38741e-05	451	582	482	718	577	626	482.185	470.95	447.606	720.068	613.594	720.355
RLTA1_RS08600	1948.15	-1.1755	0.125186	-9.39003	5.99838e-21	1.14994e-19	1075	1682	1158	2852	2423	2317	1149.33	1361.06	1075.37	2860.21	2576.67	2666.23
RLTA1_RS08605	2438.47	0.617732	0.106875	5.77993	7.47302e-09	4.33734e-08	2784	3515	3271	1866	1910	1625	2976.5	2844.31	3037.59	1871.37	2031.13	1869.93
RLTA1_RS08610	1296.67	0.145714	0.108732	1.34012	0.180207	0.258839	1288	1705	1432	1264	1159	1037	1377.06	1379.67	1329.82	1267.64	1232.5	1193.3
RLTA1_RS08615	1856.34	-0.0341782	0.108119	-0.316116	0.751914	0.811881	1806	2206	1925	1812	1829	1627	1930.88	1785.08	1787.64	1817.22	1945	1872.23
RLTA1_RS08620	1165	0.133778	0.111358	1.20134	0.229619	0.316734	1102	1563	1307	1148	1039	936	1178.2	1264.77	1213.74	1151.31	1104.89	1077.08
RLTA1_RS08625	480.413	-0.163553	0.13664	-1.19696	0.231321	0.318639	411	532	527	490	440	490	439.419	430.49	489.395	491.411	467.905	563.856
RLTA1_RS08630	2837.32	0.00628982	0.169723	0.0370593	0.970438	0.97973	2542	3494	3214	2763	1943	3178	2717.77	2827.32	2984.66	2770.96	2066.23	3657.01
RLTA1_RS08635	275.723	0.831947	0.153079	5.43476	5.48708e-08	2.84112e-07	356	400	383	194	205	158	380.616	323.677	355.671	194.559	218.001	181.815
RLTA1_RS08640	952.025	-0.175116	0.118746	-1.4747	0.140292	0.209101	904	1045	939	1022	979	836	966.509	845.606	871.996	1024.94	1041.09	962.008
RLTA1_RS08645	2070.52	-0.299287	0.110601	-2.70601	0.00680968	0.0145901	1672	2330	2042	2241	2307	1871	1787.61	1885.42	1896.29	2247.46	2453.31	2153.01
RLTA1_RS08650	86.1881	0.228516	0.212893	1.07339	0.283098	0.377772	82	111	109	71	75	76	87.67	89.8203	101.222	71.2045	79.7565	87.4552
RLTA1_RS08655	166.628	0.846957	0.178996	4.73172	2.22629e-06	9.14025e-06	186	297	219	133	112	91	198.861	240.33	203.373	133.383	119.103	104.716
RLTA1_RS08660	76.6102	0.617776	0.234725	2.63191	0.0084906	0.017781	100	99	99	72	49	49	106.915	80.11	91.9357	72.2074	52.1076	56.3856
RLTA1_RS08665	962.667	0.804335	0.119106	6.7531	1.44721e-11	1.18344e-10	1147	1526	1304	657	636	668	1226.31	1234.83	1210.95	658.892	676.335	768.686
RLTA1_RS08670	760.59	-0.200672	0.155825	-1.2878	0.197814	0.280198	656	1002	657	660	853	758	701.36	810.811	610.119	661.901	907.098	872.251
RLTA1_RS08675	5004.43	1.87113	0.188399	9.93169	3.0306e-23	6.93748e-22	6005	11974	8046	2825	1859	1421	6420.23	9689.27	7471.87	2833.14	1976.9	1635.18
RLTA1_RS08680	1157.84	-0.208658	0.120005	-1.73874	0.0820806	0.131886	951	1290	1251	1254	1082	1144	1016.76	1043.86	1161.73	1257.61	1150.62	1316.43
RLTA1_RS08685	372.081	0.847886	0.140569	6.03182	1.62122e-09	1.02193e-08	471	579	499	252	277	217	503.568	468.522	463.393	252.726	294.567	249.708
RLTA1_RS08690	191.474	0.861602	0.190277	4.52815	5.95022e-06	2.29914e-05	271	280	243	167	105	111	289.739	226.574	225.66	167.481	111.659	127.731
RLTA1_RS08695	12154.7	0.129258	0.118815	1.08789	0.276645	0.370654	12398	15679	13089	12061	11887	8772	13255.3	12687.3	12155	12095.7	12640.9	10094.2
RLTA1_RS08700	143.783	-0.306759	0.176064	-1.74231	0.0814536	0.130969	129	164	124	157	150	139	137.92	132.708	115.152	157.452	159.513	159.951
RLTA1_RS08705	1767.48	0.273293	0.108564	2.51736	0.0118239	0.0237948	1781	2345	2155	1599	1431	1457	1904.15	1897.56	2001.23	1603.61	1521.75	1676.61
RLTA1_RS08710	249.973	-0.535299	0.165515	-3.23415	0.00122007	0.00306627	189	254	220	285	234	307	202.069	205.535	204.302	285.821	248.84	353.273
RLTA1_RS08715	1186.94	-0.812841	0.125386	-6.48271	9.00903e-11	6.76309e-10	867	1081	842	1486	1311	1437	926.95	874.737	781.918	1490.28	1394.14	1653.59
RLTA1_RS08720	186.201	1.51457	0.172611	8.77444	1.71756e-18	2.71648e-17	240	337	321	100	83	88	256.595	272.698	298.095	100.288	88.2639	101.264
RLTA1_RS08725	1109.75	0.561897	0.123588	4.54654	5.4535e-06	2.11662e-05	1294	1555	1430	924	747	841	1383.48	1258.29	1327.96	926.662	794.375	967.761
RLTA1_RS08730	225.364	-0.954517	0.189485	-5.03743	4.7182e-07	2.14321e-06	153	206	140	349	212	275	163.579	166.694	130.01	350.005	225.445	316.45
RLTA1_RS08735	322.686	-0.0799716	0.17736	-0.450899	0.652062	0.726613	359	388	263	311	358	262	383.824	313.967	244.233	311.896	380.705	301.49
RLTA1_RS08740	279.923	0.944	0.164753	5.72979	1.00554e-08	5.77355e-08	406	423	355	192	197	149	434.074	342.288	329.669	192.553	209.494	171.458
RLTA1_RS08745	142.233	0.174821	0.176268	0.991791	0.3213	0.418712	148	179	161	122	132	120	158.234	144.845	149.512	122.351	140.371	138.087
RLTA1_RS08750	543.723	0.16828	0.128912	1.30538	0.191762	0.272954	540	670	654	551	459	430	577.339	542.159	607.333	552.587	488.11	494.813
RLTA1_RS08755	167.819	1.12281	0.184446	6.08745	1.14722e-09	7.38527e-09	233	277	234	101	120	76	249.111	224.146	217.303	101.291	127.61	87.4552
RLTA1_RS08760	2059.98	1.1486	0.113916	10.0829	6.57879e-24	1.59518e-22	2730	3383	3081	1158	1266	1160	2918.77	2737.5	2861.15	1161.34	1346.29	1334.84
RLTA1_RS08765	174.782	0.511433	0.17136	2.98456	0.00283991	0.00660968	198	227	238	130	140	133	211.691	183.687	221.017	130.374	148.879	153.047
RLTA1_RS08770	165.742	0.183712	0.176688	1.03976	0.298452	0.394254	164	229	181	172	121	143	175.34	185.305	168.085	172.495	128.674	164.554
RLTA1_RS08775	394.484	-0.691339	0.134429	-5.14279	2.70695e-07	1.27195e-06	287	371	321	485	427	453	306.845	300.21	298.095	486.397	454.081	521.279
RLTA1_RS08780	64.3416	-0.413926	0.256832	-1.61166	0.107036	0.165488	44	86	52	83	55	69	47.0425	69.5905	48.2895	83.2391	58.4881	79.4002
RLTA1_RS08785	3322.87	0.974223	0.11518	8.45823	2.71476e-17	3.93584e-16	4322	5253	4675	2207	2319	1777	4620.85	4250.69	4341.41	2213.36	2466.07	2044.84
RLTA1_RS08790	626.287	0.28418	0.125363	2.26685	0.0233996	0.0438175	676	796	751	601	516	471	722.743	644.117	697.411	602.731	548.725	541.992
RLTA1_RS08795	165.389	1.15633	0.183294	6.30862	2.81538e-10	1.99513e-09	212	282	248	119	76	93	226.659	228.192	230.304	119.343	80.82	107.018
RLTA1_RS08800	1623.45	0.349712	0.114952	3.04226	0.00234811	0.00555422	1729	2287	1893	1294	1374	1325	1848.55	1850.62	1757.92	1297.73	1461.14	1524.71
RLTA1_RS08805	981.357	0.324797	0.116591	2.78579	0.00533971	0.0116669	1064	1276	1189	839	800	801	1137.57	1032.53	1104.16	841.417	850.736	921.732
RLTA1_RS08810	139.9	0.333445	0.188417	1.76972	0.0767743	0.124278	168	169	164	133	102	112	179.617	136.753	152.298	133.383	108.469	128.881
RLTA1_RS08815	288.339	1.27655	0.166735	7.65614	1.91611e-14	2.06732e-13	389	487	446	171	124	176	415.898	394.077	414.175	171.493	131.864	202.528
RLTA1_RS08820	4323.08	0.358425	0.102104	3.51039	0.000447444	0.00122637	4735	5926	5077	3690	3659	3280	5062.41	4795.27	4714.72	3700.63	3891.06	3774.38
RLTA1_RS08825	1489.56	-0.0311786	0.115871	-0.269079	0.787869	0.841691	1440	1784	1548	1394	1540	1287	1539.57	1443.6	1437.54	1398.02	1637.67	1480.99
RLTA1_RS08830	435.904	0.490321	0.136722	3.58626	0.00033545	0.00094091	510	609	528	389	308	321	545.265	492.798	490.324	390.12	327.533	369.383
RLTA1_RS08835	947.352	0.40633	0.118883	3.4179	0.000631073	0.0016865	1031	1334	1140	859	791	644	1102.29	1079.46	1058.65	861.474	841.166	741.068
RLTA1_RS08840	416.233	0.193377	0.134628	1.43639	0.150893	0.222659	447	499	486	386	363	340	477.909	403.787	451.321	387.112	386.022	391.247
RLTA1_RS08845	983.267	-0.187219	0.15595	-1.20051	0.229943	0.317117	766	1159	1078	1119	765	1048	818.966	937.854	1001.08	1122.22	813.517	1205.96
RLTA1_RS08850	1582.3	-0.53943	0.124891	-4.31919	1.566e-05	5.64652e-05	1268	1490	1409	1673	1736	1825	1355.68	1205.7	1308.46	1677.82	1846.1	2100.08
RLTA1_RS08855	499.675	1.14734	0.128031	8.96144	3.20476e-19	5.4528e-18	626	869	746	297	306	269	669.286	703.188	692.768	297.855	325.407	309.546
RLTA1_RS08860	5469.26	0.312199	0.101596	3.07294	0.00211958	0.00504797	5780	7361	6504	4725	4494	4451	6179.67	5956.46	6039.9	4738.61	4779.01	5121.89
RLTA1_RS08865	2594.73	0.374609	0.106346	3.52255	0.000427418	0.00117599	2798	3551	3149	2131	2241	1963	2991.47	2873.44	2924.3	2137.14	2383.13	2258.88
RLTA1_RS08870	232.784	-0.519883	0.158533	-3.27933	0.00104055	0.0026505	203	226	188	274	241	253	217.037	182.877	174.585	274.789	256.284	291.134
RLTA1_RS08875	751.279	-0.127265	0.119636	-1.06377	0.287432	0.382455	653	910	775	822	688	693	698.153	736.365	719.699	824.368	731.633	797.454
RLTA1_RS08880	17.6459	1.9007	0.479926	3.96041	7.48209e-05	0.000237103	22	43	27	9	4	8	23.5212	34.7953	25.0734	9.02592	4.25368	9.20581
RLTA1_RS08885	56.8343	2.89346	0.325449	8.89065	6.07539e-19	1.00663e-17	91	148	90	15	13	10	97.2924	119.76	83.5779	15.0432	13.8245	11.5073
RLTA1_RS08895	299.877	0.289541	0.147315	1.96545	0.0493619	0.0846291	302	403	367	299	226	234	322.882	326.104	340.812	299.861	240.333	269.27
RLTA1_RS08900	674.117	-0.728061	0.125016	-5.82373	5.75478e-09	3.39099e-08	454	592	601	817	794	746	485.393	479.042	558.115	819.353	844.356	858.442
RLTA1_RS08905	2545.53	-0.905979	0.106763	-8.48588	2.14085e-17	3.14973e-16	1696	2205	1849	3308	2963	3033	1813.27	1784.27	1717.06	3317.53	3150.91	3490.15
RLTA1_RS08910	41.4128	0.436069	0.308693	1.41263	0.157765	0.231134	40	50	64	24	39	35	42.7659	40.4596	59.4332	24.0691	41.4734	40.2754
RLTA1_RS08915	23.6629	-1.26004	0.393162	-3.20489	0.00135115	0.00337376	11	22	13	43	30	22	11.7606	17.8022	12.0724	43.1239	31.9026	25.316
RLTA1_RS08920	54.8105	-1.49429	0.292997	-5.10002	3.39616e-07	1.57559e-06	32	38	23	95	53	79	34.2127	30.7493	21.3588	95.2736	56.3613	90.9074
RLTA1_RS08925	958.825	0.711367	0.162345	4.38182	1.17692e-05	4.33572e-05	1181	1442	1229	650	556	816	1262.66	1166.86	1141.3	651.872	591.262	938.993
RLTA1_RS08930	28.7606	1.42351	0.380172	3.7444	0.000180829	0.000536626	37	65	36	20	8	16	39.5584	52.5975	33.4312	20.0576	8.50736	18.4116
RLTA1_RS08935	177.592	0.561394	0.166237	3.37706	0.000732639	0.00192758	216	252	216	137	140	125	230.936	203.916	200.587	137.395	148.879	143.841
RLTA1_RS08940	6.80929	1.66733	0.736196	2.2648	0.0235252	0.0440322	11	10	12	1	4	4	11.7606	8.09192	11.1437	1.00288	4.25368	4.60291
RLTA1_RS08945	14.7093	0.889048	0.465267	1.91083	0.0560259	0.0944258	18	23	21	12	8	9	19.2446	18.6114	19.5015	12.0346	8.50736	10.3565
RLTA1_RS08950	9.49482	2.31344	0.722418	3.20236	0.00136308	0.00339868	18	11	21	7	0	2	19.2446	8.90111	19.5015	7.02016	0	2.30145
RLTA1_RS08955	7.86813	2.94442	0.834752	3.52729	0.00041983	0.00115661	18	14	12	0	3	2	19.2446	11.3287	11.1437	0	3.19026	2.30145
RLTA1_RS08960	76.9119	0.810396	0.268679	3.01623	0.00255942	0.00601114	117	94	100	36	64	55	125.09	76.0641	92.8644	36.1037	68.0589	63.29
RLTA1_RS08970	176.389	1.07543	0.209737	5.12751	2.93604e-07	1.37219e-06	273	254	237	85	104	126	291.877	205.535	220.089	85.2448	110.596	144.992
RLTA1_RS08975	206.248	1.97334	0.217442	9.07524	1.13424e-19	1.9882e-18	359	366	329	53	82	97	383.824	296.164	305.524	53.1527	87.2005	111.621
RLTA1_RS08980	130.345	1.95794	0.245831	7.96459	1.65774e-15	2.01681e-14	248	219	193	34	55	59	265.148	177.213	179.228	34.0979	58.4881	67.8929
RLTA1_RS08985	631.078	1.59413	0.156491	10.1868	2.27173e-24	5.68667e-23	1019	1040	983	266	286	323	1089.46	841.56	912.857	266.766	304.138	371.685
RLTA1_RS08990	161.639	2.42209	0.242687	9.98031	1.85893e-23	4.37036e-22	332	285	249	37	43	61	354.957	230.62	231.232	37.1066	45.7271	70.1943
RLTA1_RS08995	564.317	2.01028	0.199228	10.0903	6.09748e-24	1.48365e-22	982	993	924	152	203	266	1049.9	803.528	858.067	152.438	215.874	306.093
RLTA1_RS09000	73.3651	0.870226	0.259195	3.35741	0.000786763	0.0020583	88	104	114	32	56	56	94.0849	84.156	105.865	32.0922	59.5515	64.4407
RLTA1_RS09005	188.133	0.707031	0.202528	3.49102	0.000481183	0.00131264	264	224	255	111	150	137	282.255	181.259	236.804	111.32	159.513	157.65
RLTA1_RS09010	118.171	1.15615	0.21234	5.44479	5.1866e-08	2.70364e-07	170	182	173	60	88	57	181.755	147.273	160.655	60.1728	93.581	65.5914
RLTA1_RS09015	44.0626	2.11846	0.822205	2.57657	0.00997874	0.0205182	59	91	84	2	21	22	63.0797	73.6365	78.0061	2.00576	22.3318	25.316
RLTA1_RS09020	57.8112	1.45615	0.281644	5.17016	2.33893e-07	1.11179e-06	102	90	78	28	26	32	109.053	72.8273	72.4342	28.0807	27.6489	36.8233
RLTA1_RS09025	129.762	2.28913	0.231065	9.90685	3.88723e-23	8.81291e-22	250	216	220	36	46	41	267.287	174.786	204.302	36.1037	48.9173	47.1798
RLTA1_RS09030	67.3418	0.490427	0.25089	1.95475	0.0506123	0.0864959	94	83	74	50	51	55	100.5	67.1629	68.7196	50.144	54.2344	63.29
RLTA1_RS09035	983.515	-0.985366	0.119125	-8.27173	1.32033e-16	1.78758e-15	642	829	671	1282	1161	1217	686.392	670.82	623.12	1285.69	1234.63	1400.43
RLTA1_RS09040	171.323	0.728486	0.183966	3.95989	7.49851e-05	0.000237407	230	216	238	120	131	110	245.904	174.786	221.017	120.346	139.308	126.58
RLTA1_RS09045	156.085	2.42054	0.267508	9.04847	1.44984e-19	2.50982e-18	308	260	268	23	59	54	329.297	210.39	248.877	23.0662	62.7418	62.1392
RLTA1_RS09050	986.251	0.797065	0.165025	4.82996	1.36562e-06	5.79473e-06	1372	1315	1319	561	717	727	1466.87	1064.09	1224.88	562.616	762.472	836.578
RLTA1_RS09055	144.737	2.23165	0.241627	9.23595	2.56013e-20	4.70078e-19	270	260	233	29	57	55	288.67	210.39	216.374	29.0835	60.615	63.29
RLTA1_RS09060	74.6571	3.04096	0.30851	9.85692	6.39793e-23	1.42703e-21	153	151	122	9	18	18	163.579	122.188	113.295	9.02592	19.1416	20.7131
RLTA1_RS09065	82.7992	1.90321	0.299261	6.3597	2.02145e-10	1.45624e-09	146	158	116	15	49	33	156.095	127.852	107.723	15.0432	52.1076	37.974
RLTA1_RS09070	89.998	1.19207	0.273538	4.35797	1.31274e-05	4.77542e-05	129	130	142	35	41	75	137.92	105.195	131.867	35.1008	43.6002	86.3045
RLTA1_RS09075	340.65	1.4423	0.235741	6.11817	9.4654e-10	6.19659e-09	557	491	539	110	164	231	595.515	397.313	500.539	110.317	174.401	265.818
RLTA1_RS09080	23.0042	2.60864	0.48436	5.38574	7.21453e-08	3.6754e-07	52	32	40	6	5	7	55.5956	25.8941	37.1457	6.01728	5.3171	8.05509
RLTA1_RS09085	297.749	2.06107	0.208271	9.89612	4.32734e-23	9.77727e-22	529	490	515	86	94	139	565.579	396.504	478.252	86.2477	99.9615	159.951
RLTA1_RS09090	267.343	1.07621	0.195465	5.5059	3.67293e-08	1.95412e-07	384	381	397	125	159	193	410.552	308.302	368.672	125.36	169.084	222.09
RLTA1_RS09095	9.21733	1.24246	0.62979	1.97282	0.0485159	0.0833429	15	12	14	3	3	9	16.0372	9.71031	13.001	3.00864	3.19026	10.3565
RLTA1_RS09100	15.078	2.07251	0.549577	3.7711	0.000162529	0.000486469	27	28	23	5	1	10	28.867	22.6574	21.3588	5.0144	1.06342	11.5073
RLTA1_RS09105	21.6771	1.23011	0.421993	2.915	0.0035569	0.0080864	29	43	27	11	7	18	31.0053	34.7953	25.0734	11.0317	7.44394	20.7131
RLTA1_RS09110	63.3512	1.02404	0.251162	4.07722	4.55764e-05	0.000151176	94	97	82	40	43	34	100.5	78.4916	76.1488	40.1152	45.7271	39.1247
RLTA1_RS09115	121.862	1.27987	0.255539	5.0085	5.48547e-07	2.46917e-06	217	181	150	45	76	76	232.005	146.464	139.297	45.1296	80.82	87.4552
RLTA1_RS09120	125.793	1.33767	0.214792	6.22777	4.73131e-10	3.2343e-09	205	182	188	59	75	65	219.175	147.273	174.585	59.1699	79.7565	74.7972
RLTA1_RS09125	36.2196	1.97867	0.3482	5.68256	1.32695e-08	7.48318e-08	63	60	62	12	18	11	67.3562	48.5515	57.5759	12.0346	19.1416	12.658
RLTA1_RS09130	83.9152	0.43635	0.262267	1.66376	0.0961598	0.15125	112	95	100	48	64	85	119.744	76.8733	92.8644	48.1383	68.0589	97.8118
RLTA1_RS09135	221.468	-0.0309032	0.181824	-0.169962	0.86504	0.9009	225	244	236	182	197	243	240.558	197.443	219.16	182.524	209.494	279.627
RLTA1_RS09140	4193.36	0.88288	0.445484	1.98184	0.0474968	0.0818549	6116	5554	5686	1447	3244	3429	6538.9	4494.25	5280.27	1451.17	3449.74	3945.84
RLTA1_RS09145	1192.25	3.42005	0.182418	18.7484	1.9934e-78	2.77442e-76	2381	2313	2287	141	207	218	2545.64	1871.66	2123.81	141.406	220.128	250.858
RLTA1_RS09150	371.295	3.29216	0.215477	15.2785	1.06373e-52	7.95964e-51	735	719	703	39	77	75	785.823	581.809	652.837	39.1123	81.8834	86.3045
RLTA1_RS09155	549.866	2.55589	0.374573	6.82348	8.88581e-12	7.51353e-11	1086	897	1004	105	138	198	1161.09	725.845	932.358	105.302	146.752	227.844
RLTA1_RS09160	587.088	3.1027	0.202885	15.2929	8.52323e-53	6.44708e-51	1205	1023	1118	84	122	134	1288.32	827.804	1038.22	84.242	129.737	154.197
RLTA1_RS09165	102.449	2.62546	0.284565	9.22624	2.80294e-20	5.1062e-19	195	168	198	14	28	37	208.484	135.944	183.871	14.0403	29.7758	42.5769
RLTA1_RS09170	1112.1	2.65234	0.382408	6.93589	4.0367e-12	3.52464e-11	2163	1970	1992	173	312	357	2312.56	1594.11	1849.86	173.498	331.787	410.809
RLTA1_RS09175	711.193	3.5445	0.377632	9.38614	6.22366e-21	1.18334e-19	1498	1397	1290	62	132	117	1601.58	1130.44	1197.95	62.1786	140.371	134.635
RLTA1_RS09180	3867.32	2.81853	0.393576	7.16134	7.98929e-13	7.49292e-12	7682	6693	7208	532	1145	982	8213.19	5415.92	6693.66	533.532	1217.62	1130.01
RLTA1_RS09185	873.112	3.4801	0.393711	8.83922	9.63895e-19	1.57338e-17	1869	1562	1664	80	158	159	1998.24	1263.96	1545.26	80.2304	168.02	182.966
RLTA1_RS09190	1506.88	2.31192	0.344489	6.71117	1.93074e-11	1.5678e-10	2812	2580	2618	305	546	547	3006.44	2087.72	2431.19	305.879	580.628	629.448
RLTA1_RS09195	209.835	2.23854	0.217116	10.3103	6.32939e-25	1.63134e-23	413	355	334	56	87	62	441.558	287.263	310.167	56.1613	92.5176	71.3451
RLTA1_RS09200	263.78	1.32754	0.217519	6.10307	1.04052e-09	6.76097e-09	397	389	422	92	155	169	424.451	314.776	391.888	92.265	164.83	194.473
RLTA1_RS09205	78.1845	2.82182	0.297289	9.49182	2.27039e-21	4.51418e-20	160	130	145	19	13	22	171.063	105.195	134.653	19.0547	13.8245	25.316
RLTA1_RS09210	98.771	2.32154	0.251412	9.23399	2.60742e-20	4.77501e-19	191	179	156	26	38	28	204.207	144.845	144.868	26.0749	40.41	32.2204
RLTA1_RS09215	19.7291	3.30236	0.58619	5.6336	1.76486e-08	9.69348e-08	43	40	31	0	3	7	45.9733	32.3677	28.788	0	3.19026	8.05509
RLTA1_RS09220	153.535	1.29995	0.265505	4.89614	9.77368e-07	4.25892e-06	246	243	210	42	105	98	263.01	196.634	195.015	42.121	111.659	112.771
RLTA1_RS09225	413.921	1.55632	0.442687	3.51562	0.000438735	0.00120424	686	632	655	103	223	252	733.435	511.409	608.262	103.297	237.143	289.983
RLTA1_RS09230	99.4098	1.68283	0.263342	6.39029	1.65574e-10	1.20779e-09	193	144	142	38	39	54	206.345	116.524	131.867	38.1095	41.4734	62.1392
RLTA1_RS09235	411.964	1.83262	0.158216	11.583	5.02278e-31	1.69677e-29	700	720	646	187	184	137	748.403	582.618	599.904	187.539	195.669	157.65
RLTA1_RS09240	79.9449	1.3819	0.260419	5.30644	1.11787e-07	5.54475e-07	116	122	133	26	49	48	124.021	98.7214	123.51	26.0749	52.1076	55.2349
RLTA1_RS09245	352.969	1.44989	0.189297	7.65932	1.86925e-14	2.02935e-13	540	536	580	136	182	207	577.339	433.727	538.613	136.392	193.543	238.2
RLTA1_RS09250	76.2579	2.78062	0.287814	9.66115	4.40867e-22	9.21318e-21	144	131	150	16	17	21	153.957	106.004	139.297	16.0461	18.0781	24.1653
RLTA1_RS09255	125.689	0.736928	0.228144	3.2301	0.00123746	0.0031066	174	153	174	65	105	92	186.032	123.806	161.584	65.1872	111.659	105.867
RLTA1_RS09260	422.854	1.41586	0.189028	7.49019	6.87724e-14	7.16734e-13	664	612	689	171	218	251	709.913	495.226	639.836	171.493	231.826	288.832
RLTA1_RS09265	92.289	1.17958	0.244409	4.82627	1.39116e-06	5.89233e-06	138	119	151	46	48	63	147.542	96.2939	140.225	46.1325	51.0442	72.4958
RLTA1_RS09270	80.4549	1.22676	0.279354	4.39144	1.12605e-05	4.16595e-05	112	111	138	26	48	59	119.744	89.8203	128.153	26.0749	51.0442	67.8929
RLTA1_RS09275	34.6662	1.52248	0.347162	4.38551	1.15716e-05	4.27103e-05	63	47	53	18	17	15	67.3562	38.032	49.2181	18.0518	18.0781	17.2609
RLTA1_RS09280	241.403	1.23767	0.211163	5.86119	4.59572e-09	2.7405e-08	377	325	378	99	164	137	403.068	262.987	351.027	99.2852	174.401	157.65
RLTA1_RS09285	341.921	1.20778	0.199222	6.06247	1.34044e-09	8.50332e-09	506	526	500	140	194	238	540.988	425.635	464.322	140.403	206.304	273.873
RLTA1_RS09290	123.155	2.43415	0.247895	9.81929	9.29928e-23	2.06095e-21	252	217	192	29	37	41	269.425	175.595	178.3	29.0835	39.3466	47.1798
RLTA1_RS09300	57.3276	1.0844	0.293142	3.69924	0.000216247	0.000629649	103	71	72	39	37	27	110.122	57.4526	66.8623	39.1123	39.3466	31.0696
RLTA1_RS09305	19.3851	1.64731	0.481051	3.4244	0.000616161	0.00165045	38	21	33	5	13	8	40.6276	16.993	30.6452	5.0144	13.8245	9.20581
RLTA1_RS09310	10.7816	1.57621	0.591343	2.66547	0.00768798	0.0162863	18	12	21	4	5	6	19.2446	9.71031	19.5015	4.01152	5.3171	6.90436
RLTA1_RS09315	159.916	0.866374	0.201688	4.29562	1.74209e-05	6.2362e-05	242	201	214	102	105	109	258.734	162.648	198.73	102.294	111.659	125.429
RLTA1_RS09320	190.087	0.635753	0.179033	3.55103	0.000383723	0.0010643	261	269	213	141	149	127	279.047	217.673	197.801	141.406	158.45	146.142
RLTA1_RS09325	153.222	-0.010405	0.214845	-0.0484305	0.961373	0.973828	137	212	150	155	100	174	146.473	171.549	139.297	155.446	106.342	200.226
RLTA1_RS09330	17.5082	-1.23914	0.509578	-2.4317	0.015028	0.029459	9	15	10	24	8	36	9.62232	12.1379	9.28644	24.0691	8.50736	41.4262
RLTA1_RS09335	17.0439	-1.2811	0.447389	-2.8635	0.00418992	0.0093514	11	10	11	25	27	16	11.7606	8.09192	10.2151	25.072	28.7124	18.4116
RLTA1_RS09345	157.324	-0.816504	0.170785	-4.78089	1.74523e-06	7.27251e-06	112	137	120	195	183	184	119.744	110.859	111.437	195.562	194.606	211.734
RLTA1_RS09355	163.337	0.109879	0.187203	0.58695	0.557237	0.645441	187	204	155	155	128	156	199.93	165.075	143.94	155.446	136.118	179.513
RLTA1_RS09365	1502.2	-1.51928	0.111393	-13.639	2.34862e-42	1.27688e-40	705	962	860	2180	2212	1863	753.749	778.443	798.634	2186.28	2352.29	2143.8
RLTA1_RS09370	55.7489	0.15133	0.333449	0.453834	0.649948	0.725652	77	76	35	39	73	36	82.3243	61.4986	32.5025	39.1123	77.6297	41.4262
RLTA1_RS09375	72.3168	0.0997305	0.275656	0.361793	0.717507	0.7829	96	85	58	75	80	42	102.638	68.7813	53.8613	75.216	85.0736	48.3305
RLTA1_RS09380	369.251	0.316371	0.155433	2.03542	0.0418088	0.0733049	342	599	406	306	303	312	365.648	484.706	377.029	306.881	322.216	359.027
RLTA1_RS09385	407.046	-0.675552	0.144052	-4.68965	2.73675e-06	1.10791e-05	312	402	303	494	425	482	333.574	325.295	281.379	495.423	451.954	554.65
RLTA1_RS09390	1246.79	-2.29241	0.131592	-17.4206	5.7603e-68	5.6459e-66	443	540	386	2163	1925	1734	473.632	436.964	358.456	2169.23	2047.08	1995.36
RLTA1_RS09400	5266.47	-0.170189	0.108014	-1.57561	0.115115	0.176334	4917	5944	5172	5716	5454	4516	5256.99	4809.84	4802.95	5732.46	5799.89	5196.68
RLTA1_RS09405	5092.18	-0.49783	0.100936	-4.93212	8.13415e-07	3.58263e-06	4088	5019	4561	6027	5639	5079	4370.67	4061.34	4235.54	6044.36	5996.63	5844.54
RLTA1_RS09410	3107.3	0.139876	0.117751	1.1879	0.234873	0.322893	3153	4060	3357	3208	2460	2639	3371.02	3285.32	3117.46	3217.24	2616.01	3036.77
RLTA1_RS09415	20327.2	0.18998	0.116407	1.63203	0.102672	0.159771	21793	25695	22506	19131	19512	14804	23299.9	20792.2	20900.1	19186.1	20749.5	17035.4
RLTA1_RS09420	1164.37	0.333422	0.130929	2.54659	0.0108782	0.0220897	1310	1537	1347	1054	836	995	1400.58	1243.73	1250.88	1057.04	889.019	1144.97
RLTA1_RS09425	626.125	0.640788	0.140815	4.55055	5.35048e-06	2.08244e-05	614	983	900	475	426	469	656.456	795.436	835.779	476.368	453.017	539.691
RLTA1_RS09430	278.266	-0.135245	0.15371	-0.879871	0.378929	0.477394	214	329	323	279	278	260	228.797	266.224	299.952	279.804	295.631	299.189
RLTA1_RS09435	475.327	0.596177	0.142261	4.19072	2.78073e-05	9.56083e-05	573	656	618	368	405	291	612.621	530.83	573.902	369.06	430.685	334.862
RLTA1_RS09440	1958.72	-0.0329856	0.10381	-0.317751	0.750674	0.811037	1833	2379	2072	1948	1843	1764	1959.75	1925.07	1924.15	1953.61	1959.88	2029.88
RLTA1_RS09445	447.063	-0.478023	0.152232	-3.1401	0.00168892	0.00412103	317	508	399	609	428	431	338.92	411.07	370.529	610.754	455.144	495.963
RLTA1_RS09450	7073.51	-0.976493	0.115034	-8.48873	2.08913e-17	3.08013e-16	4651	6189	4652	8865	8549	8828	4972.6	5008.09	4320.05	8890.53	9091.18	10158.6
RLTA1_RS09455	1363.3	0.141076	0.148402	0.950634	0.34179	0.439278	1503	1788	1331	1312	1014	1300	1606.93	1446.84	1236.02	1315.78	1078.31	1495.94
RLTA1_RS09460	15408.3	0.454716	0.101669	4.4725	7.73102e-06	2.92551e-05	16590	21633	19607	12893	12907	10727	17737.1	17505.3	18207.9	12930.1	13725.6	12343.8
RLTA1_RS09465	187.383	0.0685573	0.164378	0.41707	0.676627	0.745393	180	243	201	187	188	140	192.446	196.634	186.657	187.539	199.923	161.102
RLTA1_RS09470	379.07	0.433068	0.138109	3.1357	0.00171443	0.0041745	426	552	436	326	322	259	455.457	446.674	404.889	326.939	342.421	298.038
RLTA1_RS09475	373.91	0.814253	0.163127	4.99152	5.99062e-07	2.68786e-06	394	611	553	270	207	281	421.244	494.416	513.54	270.778	220.128	323.354
RLTA1_RS09480	417.078	0.346106	0.136978	2.52672	0.0115133	0.0232168	449	553	510	357	383	292	480.047	447.483	473.608	358.028	407.29	336.012
RLTA1_RS09485	533.702	0.482164	0.137429	3.50846	0.000450711	0.00123484	556	828	647	444	371	432	594.446	670.011	600.832	445.279	394.529	497.114
RLTA1_RS09490	1047.81	-0.462677	0.114362	-4.04572	5.21636e-05	0.000171472	845	1094	921	1194	1211	1006	903.429	885.256	855.281	1197.44	1287.8	1157.63
RLTA1_RS09495	142.086	0.176034	0.193189	0.9112	0.36219	0.460278	146	166	175	137	147	92	156.095	134.326	162.513	137.395	156.323	105.867
RLTA1_RS09500	129.444	-0.362363	0.194058	-1.8673	0.06186	0.103061	104	160	106	132	129	146	111.191	129.471	98.4362	132.38	137.181	168.006
RLTA1_RS09505	41.8171	-0.0969378	0.288212	-0.336342	0.736613	0.799568	32	49	51	50	38	34	34.2127	39.6504	47.3608	50.144	40.41	39.1247
RLTA1_RS09510	65.3507	0.0647728	0.23423	0.276535	0.782137	0.837111	58	85	75	68	62	50	62.0105	68.7813	69.6483	68.1959	65.9321	57.5363
RLTA1_RS09515	10292.8	0.896067	0.125925	7.11588	1.11202e-12	1.01823e-11	11798	16385	15398	7361	7569	5348	12613.8	13258.6	14299.3	7382.2	8049.03	6154.09
RLTA1_RS09520	3937.2	0.481484	0.112468	4.28108	1.85987e-05	6.61024e-05	4183	5701	5039	3310	3357	2580	4472.24	4613.2	4679.44	3319.53	3569.9	2968.88
RLTA1_RS09525	1793.39	-0.184493	0.106515	-1.73208	0.0832594	0.133441	1604	2002	1833	1946	1732	1677	1714.91	1620	1702.2	1951.61	1841.84	1929.77
RLTA1_RS09530	1723.05	0.427042	0.108844	3.92343	8.72956e-05	0.000273029	1927	2427	2051	1403	1434	1284	2060.25	1963.91	1904.65	1407.04	1524.94	1477.53
RLTA1_RS09535	1551.36	-0.381395	0.109918	-3.46981	0.000520817	0.00141301	1296	1599	1468	1658	1704	1556	1385.61	1293.9	1363.25	1662.78	1812.07	1790.53
RLTA1_RS09540	414.284	1.13241	0.135969	8.32843	8.19196e-17	1.13788e-15	527	695	626	277	222	230	563.44	562.389	581.331	277.798	236.079	264.667
RLTA1_RS09545	2587.01	-0.71597	0.113215	-6.32399	2.54888e-10	1.81738e-09	1864	2364	2119	2972	2946	3072	1992.89	1912.93	1967.8	2980.56	3132.84	3535.03
RLTA1_RS09550	22221.4	0.10504	0.100998	1.04002	0.298331	0.394177	22608	27296	24586	21659	19437	18985	24171.3	22087.7	22831.6	21721.4	20669.7	21846.5
RLTA1_RS09555	1882.56	0.456304	0.111803	4.08133	4.47783e-05	0.000148741	2205	2583	2247	1561	1542	1352	2357.47	2090.14	2086.66	1565.5	1639.79	1555.78
RLTA1_RS09560	967.822	1.08278	0.132538	8.16962	3.09373e-16	4.0317e-15	1394	1496	1340	583	637	521	1490.39	1210.55	1244.38	584.679	677.399	599.529
RLTA1_RS09565	1755.5	0.249057	0.111505	2.23359	0.0255101	0.0472643	1874	2180	2103	1576	1482	1439	2003.58	1764.04	1952.94	1580.54	1575.99	1655.9
RLTA1_RS09570	1116.66	-0.698109	0.134952	-5.17303	2.30331e-07	1.09711e-06	770	1026	970	1270	1175	1410	823.243	830.231	900.784	1273.66	1249.52	1622.52
RLTA1_RS09575	485.36	0.335253	0.146517	2.28815	0.0221288	0.0416539	506	664	588	459	328	416	540.988	537.304	546.043	460.322	348.802	478.702
RLTA1_RS09580	11851.3	0.0596972	0.123174	0.484656	0.62792	0.708102	11560	14196	13400	11837	12209	8658	12359.3	11487.3	12443.8	11871.1	12983.3	9962.99
RLTA1_RS09585	1705.19	0.0922313	0.119201	0.773748	0.43908	0.535593	1600	2080	2030	1699	1399	1530	1710.63	1683.12	1885.15	1703.89	1487.73	1760.61
RLTA1_RS09590	4394.52	0.273836	0.101818	2.68946	0.00715679	0.0152726	4463	6095	5090	3932	3620	3601	4771.6	4932.03	4726.8	3943.33	3849.58	4143.77
RLTA1_RS09595	246.392	-0.461798	0.169948	-2.71729	0.00658185	0.014128	201	261	211	256	329	217	214.899	211.199	195.944	256.737	349.865	249.708
RLTA1_RS09600	1345.18	0.294846	0.12091	2.43857	0.0147456	0.0290199	1389	1820	1604	1301	1183	922	1485.04	1472.73	1489.54	1304.75	1258.03	1060.97
RLTA1_RS09605	8543.59	-0.210259	0.100279	-2.09674	0.0360164	0.0643982	7446	9766	8510	8704	8960	8028	7960.87	7902.57	7902.76	8729.07	9528.25	9238.04
RLTA1_RS09610	78.5422	0.462799	0.219964	2.10398	0.0353806	0.063379	89	112	94	67	55	63	95.1541	90.6295	87.2925	67.193	58.4881	72.4958
RLTA1_RS09615	15993.6	0.00412793	0.125444	0.0329066	0.973749	0.981791	15410	18292	18062	15253	17286	12368	16475.6	14801.7	16773.2	15296.9	18382.3	14232.2
RLTA1_RS09620	16678.8	0.109814	0.132693	0.827582	0.407907	0.505453	16920	19290	19643	15118	17691	12303	18090	15609.3	18241.3	15161.5	18813	14157.4
RLTA1_RS09625	14059.8	0.228697	0.109892	2.08111	0.0374236	0.0666235	14098	17629	17421	12493	13140	10724	15072.8	14265.2	16177.9	12529	13973.3	12340.4
RLTA1_RS09630	4146.21	-0.0565832	0.112698	-0.502078	0.615613	0.697387	3581	4839	4792	4261	3755	3838	3828.61	3915.68	4450.06	4273.27	3993.14	4416.49
RLTA1_RS09635	1448.12	-0.33727	0.114833	-2.93705	0.00331346	0.00757502	1176	1502	1471	1581	1452	1495	1257.32	1215.41	1366.03	1585.55	1544.09	1720.34
RLTA1_RS09640	4735.54	0.435944	0.113154	3.85265	0.000116847	0.000358527	5325	6326	5950	4276	3436	3592	5693.21	5118.95	5525.43	4288.32	3653.91	4133.41
RLTA1_RS09645	771.956	-0.793921	0.133018	-5.96851	2.39433e-09	1.47845e-08	529	731	578	1025	794	926	565.579	591.519	536.756	1027.95	844.356	1065.57
RLTA1_RS09650	423.979	-0.133387	0.135885	-0.981615	0.326289	0.423945	410	500	399	444	393	406	438.35	404.596	370.529	445.279	417.924	467.195
RLTA1_RS09655	3887.09	0.083974	0.10324	0.813387	0.415996	0.513192	3935	4822	4191	3684	3533	3363	4207.09	3901.92	3891.95	3694.61	3757.06	3869.89
RLTA1_RS09660	54.8583	0.191172	0.2711	0.705171	0.480704	0.575047	40	90	64	56	51	38	42.7659	72.8273	59.4332	56.1613	54.2344	43.7276
RLTA1_RS09665	44.6962	0.270869	0.289864	0.934468	0.350062	0.447481	38	53	68	40	43	31	40.6276	42.8872	63.1478	40.1152	45.7271	35.6725
RLTA1_RS09670	183.674	1.04442	0.182344	5.72772	1.01792e-08	5.83253e-08	236	289	275	94	114	126	252.319	233.857	255.377	94.2708	121.23	144.992
RLTA1_RS09675	192.101	1.1297	0.166503	6.78484	1.16216e-11	9.63941e-11	231	347	283	120	105	113	246.973	280.79	262.806	120.346	111.659	130.032
RLTA1_RS09680	322.704	1.35645	0.143282	9.46698	2.88056e-21	5.67871e-20	440	554	510	180	161	167	470.425	448.292	473.608	180.518	171.211	192.171
RLTA1_RS09685	431.804	1.08795	0.134852	8.06771	7.16268e-16	9.0463e-15	576	718	609	271	280	225	615.829	581	565.544	271.781	297.758	258.914
RLTA1_RS09690	425.907	1.74071	0.138738	12.5467	4.14201e-36	1.76836e-34	629	814	684	180	184	185	672.493	658.682	635.192	180.518	195.669	212.884
RLTA1_RS09695	1403.54	1.10861	0.107819	10.2821	8.48314e-25	2.17038e-23	1818	2329	2073	897	822	777	1943.71	1884.61	1925.08	899.584	874.132	894.115
RLTA1_RS09700	217.718	-0.137039	0.169514	-0.808423	0.418847	0.516343	188	276	213	269	183	191	201	223.337	197.801	269.775	194.606	219.789
RLTA1_RS09705	67.4289	-0.752573	0.241063	-3.12189	0.00179692	0.00435555	37	70	58	79	88	71	39.5584	56.6434	53.8613	79.2276	93.581	81.7016
RLTA1_RS09710	64.3716	0.521661	0.246875	2.11306	0.0345958	0.0621617	69	85	92	64	43	42	73.7711	68.7813	85.4352	64.1843	45.7271	48.3305
RLTA1_RS09715	349.414	-0.0853452	0.13589	-0.628047	0.529973	0.622108	321	394	383	363	341	306	343.196	318.822	355.671	364.046	362.626	352.122
RLTA1_RS09720	30.4469	-0.66332	0.33272	-1.99363	0.0461925	0.079904	26	29	21	33	33	38	27.7978	23.4666	19.5015	33.0951	35.0929	43.7276
RLTA1_RS09725	193.371	-0.313952	0.158314	-1.9831	0.0473568	0.0816945	153	214	194	206	204	191	163.579	173.167	180.157	206.593	216.938	219.789
RLTA1_RS09730	92.7594	-0.575931	0.227603	-2.53042	0.0113928	0.0230204	86	91	63	107	123	82	91.9466	73.6365	58.5046	107.308	130.801	94.3596
RLTA1_RS09735	139.228	0.273311	0.201934	1.35347	0.175907	0.253496	173	177	139	109	111	131	184.962	143.227	129.081	109.314	118.04	150.745
RLTA1_RS09740	125.568	0.0966352	0.185577	0.520729	0.602556	0.685385	122	158	141	124	100	116	130.436	127.852	130.939	124.357	106.342	133.484
RLTA1_RS09745	1264.69	-2.62822	0.176214	-14.9149	2.63555e-50	1.83408e-48	295	458	398	2348	1456	2285	315.398	370.61	369.6	2354.76	1548.34	2629.41
RLTA1_RS09750	710.88	-2.66407	0.21013	-12.6782	7.81455e-37	3.46378e-35	167	248	217	1286	723	1413	178.548	200.68	201.516	1289.7	768.853	1625.98
RLTA1_RS09755	2079.88	0.584236	0.120659	4.84206	1.28503e-06	5.48284e-06	2184	3144	2806	1589	1445	1620	2335.02	2544.1	2605.77	1593.58	1536.64	1864.18
RLTA1_RS09760	1479.72	0.440169	0.127031	3.46506	0.000530109	0.00143598	1393	2179	2000	1172	1167	1175	1489.32	1763.23	1857.29	1175.38	1241.01	1352.1
RLTA1_RS09765	402.218	0.371577	0.148394	2.504	0.0122798	0.0246482	365	629	496	321	333	328	390.239	508.982	460.607	321.925	354.119	377.438
RLTA1_RS09770	95.1929	-0.0502078	0.212873	-0.235858	0.813543	0.862499	89	123	92	81	88	101	95.1541	99.5306	85.4352	81.2333	93.581	116.223
RLTA1_RS09775	604.144	-0.46558	0.145675	-3.19602	0.00139336	0.00346445	421	624	610	676	584	699	450.111	504.936	566.473	677.947	621.038	804.358
RLTA1_RS09780	619.094	-0.712695	0.15459	-4.61022	4.02234e-06	1.59405e-05	512	527	468	734	628	784	547.403	426.444	434.605	736.114	667.828	902.17
RLTA1_RS09785	545.337	-0.0754805	0.136587	-0.552618	0.580525	0.666646	559	656	501	552	509	507	597.653	530.83	465.251	553.59	541.281	583.419
RLTA1_RS09790	3422.6	0.202269	0.122813	1.64697	0.0995646	0.155911	3622	4602	3651	3472	2621	2850	3872.45	3723.9	3390.48	3482	2787.22	3279.57
RLTA1_RS09795	954.696	-0.365762	0.116357	-3.14345	0.00166969	0.0040784	788	990	926	1136	959	926	842.488	801.1	859.924	1139.27	1019.82	1065.57
RLTA1_RS09800	5453.24	0.481934	0.112518	4.28317	1.8425e-05	6.56526e-05	6316	7394	6819	4939	4025	3839	6752.73	5983.17	6332.42	4953.23	4280.27	4417.64
RLTA1_RS09805	1190.03	0.405019	0.12337	3.28297	0.00102719	0.00261936	1302	1548	1533	1058	864	949	1392.03	1252.63	1423.61	1061.05	918.795	1092.04
RLTA1_RS09810	1933.78	0.0894397	0.116483	0.767832	0.442587	0.539115	1726	2601	2186	1915	1619	1721	1845.35	2104.71	2030.02	1920.52	1721.68	1980.4
RLTA1_RS09815	199.151	0.296334	0.172711	1.71578	0.0862021	0.137447	195	281	239	143	183	173	208.484	227.383	221.946	143.412	194.606	199.076
RLTA1_RS09820	94.9449	-0.109628	0.212644	-0.515549	0.606169	0.688707	98	105	91	82	102	91	104.776	84.9652	84.5066	82.2362	108.469	104.716
RLTA1_RS09825	192.454	0.0528168	0.180196	0.293107	0.76944	0.827338	166	243	230	215	140	176	177.478	196.634	213.588	215.619	148.879	202.528
RLTA1_RS09830	21.8691	0.139018	0.379416	0.366399	0.714067	0.779971	22	26	26	18	18	22	23.5212	21.039	24.1447	18.0518	19.1416	25.316
RLTA1_RS09835	288.672	0.182374	0.15722	1.15999	0.246054	0.336072	313	372	308	310	250	203	334.643	301.019	286.022	310.893	265.855	233.598
RLTA1_RS09840	151.828	0.176456	0.178671	0.987604	0.323346	0.420828	143	220	164	160	128	114	152.888	178.022	152.298	160.461	136.118	131.183
RLTA1_RS09845	84.1313	0.885719	0.220173	4.02284	5.75018e-05	0.000187163	92	144	121	54	63	49	98.3615	116.524	112.366	54.1555	66.9955	56.3856
RLTA1_RS09850	371.723	-0.143549	0.14194	-1.01134	0.311854	0.408238	293	453	408	364	370	359	313.26	366.564	378.887	365.048	393.466	413.111
RLTA1_RS09855	55.8962	-0.574735	0.267498	-2.14855	0.0316698	0.0573633	52	59	34	60	67	60	55.5956	47.7423	31.5739	60.1728	71.2492	69.0436
RLTA1_RS09860	232.169	-0.51734	0.196725	-2.62977	0.0085443	0.0178719	229	213	169	254	313	201	244.835	172.358	156.941	254.732	332.851	231.296
RLTA1_RS09870	13.0074	-0.137582	0.483091	-0.284795	0.775801	0.831993	11	13	16	12	12	14	11.7606	10.5195	14.8583	12.0346	12.761	16.1102
RLTA1_RS09875	26.0416	-1.27031	0.398249	-3.18975	0.00142397	0.00352649	14	24	12	41	20	42	14.9681	19.4206	11.1437	41.1181	21.2684	48.3305
RLTA1_RS09880	288.78	-1.06808	0.144942	-7.36905	1.71843e-13	1.71818e-12	189	220	194	395	361	341	202.069	178.022	180.157	396.138	383.895	392.398
RLTA1_RS09885	40.4292	0.271163	0.318509	0.85135	0.394575	0.492794	44	58	42	54	24	26	47.0425	46.9331	39.003	54.1555	25.5221	29.9189
RLTA1_RS09890	20.3166	-0.327465	0.399768	-0.819138	0.412708	0.510311	17	18	23	17	25	21	18.1755	14.5655	21.3588	17.049	26.5855	24.1653
RLTA1_RS09895	300.841	-0.335924	0.1479	-2.27129	0.0231292	0.0433493	256	349	260	304	335	301	273.702	282.408	241.447	304.876	356.246	346.369
RLTA1_RS09900	51.9822	-0.754864	0.267886	-2.81785	0.00483464	0.0106604	37	53	36	69	50	64	39.5584	42.8872	33.4312	69.1987	53.171	73.6465
RLTA1_RS09905	135.34	-0.283239	0.177736	-1.59359	0.111027	0.170749	121	153	122	148	142	127	129.367	123.806	113.295	148.426	151.006	146.142
RLTA1_RS09915	24.5298	-0.741299	0.36247	-2.04513	0.0408418	0.0718994	16	26	18	29	27	30	17.1063	21.039	16.7156	29.0835	28.7124	34.5218
RLTA1_RS09920	33.7393	0.0801899	0.318353	0.25189	0.801126	0.852589	38	33	40	34	33	25	40.6276	26.7033	37.1457	34.0979	35.0929	28.7682
RLTA1_RS09925	56.46	-0.336233	0.264612	-1.27066	0.203848	0.287104	50	52	59	79	54	45	53.4573	42.078	54.79	79.2276	57.4247	51.7827
RLTA1_RS09935	29.8208	-1.46255	0.351413	-4.16191	3.15596e-05	0.000107606	13	23	16	38	50	35	13.8989	18.6114	14.8583	38.1095	53.171	40.2754
RLTA1_RS09940	40.5753	0.128922	0.284569	0.453044	0.650517	0.725821	37	52	49	41	35	33	39.5584	42.078	45.5035	41.1181	37.2197	37.974
RLTA1_RS09945	70.5388	-0.789041	0.24275	-3.25043	0.00115229	0.00291487	44	80	46	81	93	77	47.0425	64.7354	42.7176	81.2333	98.8981	88.606
RLTA1_RS09950	182.781	-0.493783	0.184395	-2.67785	0.00740966	0.0157559	140	207	149	259	192	154	149.681	167.503	138.368	259.746	204.177	177.212
RLTA1_RS09955	172.299	0.579329	0.194481	2.97884	0.00289342	0.00672297	166	264	246	154	148	89	177.478	213.627	228.446	154.444	157.386	102.415
RLTA1_RS09965	287.27	-1.26237	0.149119	-8.46557	2.54904e-17	3.71104e-16	164	198	185	370	389	375	175.34	160.22	171.799	371.066	413.671	431.523
RLTA1_RS09970	568.899	-0.849274	0.141177	-6.01566	1.79154e-09	1.1242e-08	361	560	407	681	644	720	385.962	453.148	377.958	682.962	684.843	828.523
RLTA1_RS09980	460.123	0.129047	0.19652	0.656662	0.511398	0.605448	433	557	569	329	577	326	462.941	450.72	528.398	329.948	613.594	375.137
RLTA1_RS09985	749.736	-0.0303147	0.188798	-0.160567	0.872435	0.906972	657	830	917	585	972	567	702.429	671.629	851.566	586.685	1033.64	652.462
RLTA1_RS09990	949.25	0.830061	0.149326	5.55872	2.71753e-08	1.46372e-07	1198	1293	1420	620	766	533	1280.84	1046.29	1318.67	621.786	814.58	613.337
RLTA1_RS09995	266.681	0.110727	0.210736	0.52543	0.599284	0.682556	286	263	337	221	326	174	305.776	212.818	312.953	221.637	346.675	200.226
RLTA1_RS10000	64.266	0.629021	0.275884	2.28002	0.0226066	0.0424269	87	66	95	41	60	40	93.0158	53.4067	88.2212	41.1181	63.8052	46.0291
RLTA1_RS10005	80.4774	-0.263253	0.259095	-1.01605	0.309605	0.406187	61	86	91	63	117	66	65.218	69.5905	84.5066	63.1815	124.42	75.948
RLTA1_RS10010	139.666	0.131218	0.176794	0.74221	0.45796	0.552139	127	193	157	136	128	111	135.782	156.174	145.797	136.392	136.118	127.731
RLTA1_RS10015	80.1689	-1.49209	0.233456	-6.39133	1.6445e-10	1.20085e-09	32	59	47	126	118	90	34.2127	47.7423	43.6463	126.363	125.484	103.565
RLTA1_RS10020	490.707	0.356881	0.135614	2.63161	0.00849826	0.0177916	573	643	561	437	376	393	612.621	520.311	520.969	438.259	399.846	452.236
RLTA1_RS10025	336.952	1.30461	0.143288	9.10483	8.63994e-20	1.54168e-18	436	635	494	196	174	175	466.148	513.837	458.75	196.565	185.035	201.377
RLTA1_RS10030	330.125	2.0208	0.149355	13.5302	1.03777e-41	5.38944e-40	469	673	585	133	128	106	501.43	544.586	543.257	133.383	136.118	121.977
RLTA1_RS10035	242.965	0.814948	0.181926	4.47957	7.47933e-06	2.83644e-05	295	402	310	128	180	182	315.398	325.295	287.88	128.369	191.416	209.432
RLTA1_RS10040	324.658	1.98218	0.170463	11.6282	2.96174e-31	1.02033e-29	501	647	533	102	154	111	535.643	523.547	494.967	102.294	163.767	127.731
RLTA1_RS10045	72.5633	1.82712	0.254105	7.19039	6.4608e-13	6.15901e-12	101	133	134	35	35	20	107.984	107.623	124.438	35.1008	37.2197	23.0145
RLTA1_RS10050	54.0865	1.51316	0.277357	5.45565	4.87953e-08	2.5493e-07	61	106	96	30	24	25	65.218	85.7744	89.1498	30.0864	25.5221	28.7682
RLTA1_RS10055	36.9191	1.61456	0.332605	4.85428	1.20827e-06	5.17438e-06	42	68	72	15	20	16	44.9042	55.0251	66.8623	15.0432	21.2684	18.4116
RLTA1_RS10060	51.7575	0.684992	0.267078	2.56476	0.0103248	0.0211386	66	76	64	41	30	40	70.5637	61.4986	59.4332	41.1181	31.9026	46.0291
RLTA1_RS10065	215.832	-0.891626	0.191344	-4.65979	3.16528e-06	1.2762e-05	137	192	163	304	190	291	146.473	155.365	151.369	304.876	202.05	334.862
RLTA1_RS10070	126.196	-0.0447565	0.208695	-0.214459	0.830189	0.875745	134	148	118	100	118	138	143.266	119.76	109.58	100.288	125.484	158.8
RLTA1_RS10075	90.6625	-1.15751	0.225771	-5.12692	2.94514e-07	1.37552e-06	58	63	60	131	93	126	62.0105	50.9791	55.7186	131.377	98.8981	144.992
RLTA1_RS10080	27.3582	0.208508	0.349209	0.597087	0.550449	0.639602	25	38	33	32	24	16	26.7287	30.7493	30.6452	32.0922	25.5221	18.4116
RLTA1_RS10085	22.1586	-0.0791185	0.390214	-0.202757	0.839325	0.882572	18	24	28	28	14	22	19.2446	19.4206	26.002	28.0807	14.8879	25.316
RLTA1_RS10090	97.6573	0.205602	0.210059	0.978784	0.327687	0.425125	87	139	116	75	97	82	93.0158	112.478	107.723	75.216	103.152	94.3596
RLTA1_RS10095	15.7812	0.733589	0.456894	1.6056	0.108362	0.167205	21	19	23	12	8	13	22.4521	15.3747	21.3588	12.0346	8.50736	14.9594
RLTA1_RS10100	208.534	-0.714851	0.200459	-3.56606	0.000362384	0.00101035	137	204	174	272	170	282	146.473	165.075	161.584	272.783	180.781	324.505
RLTA1_RS10105	174.696	-0.698348	0.180194	-3.87552	0.000106395	0.000328339	112	174	149	217	170	218	119.744	140.799	138.368	217.625	180.781	250.858
RLTA1_RS10110	587.774	-0.528803	0.124313	-4.25379	2.10183e-05	7.40964e-05	447	567	546	657	666	622	477.909	458.812	507.039	658.892	708.238	715.752
RLTA1_RS10115	116.241	-0.908506	0.210415	-4.31768	1.57678e-05	5.67949e-05	62	103	99	125	142	156	66.2871	83.3468	91.9357	125.36	151.006	179.513
RLTA1_RS10120	444.235	-0.932692	0.134849	-6.91657	4.62726e-12	4.02011e-11	289	346	353	584	519	531	308.983	279.98	327.811	585.682	551.915	611.036
RLTA1_RS10125	42.3201	0.852305	0.306609	2.77978	0.00543957	0.0118665	64	59	51	30	21	33	68.4254	47.7423	47.3608	30.0864	22.3318	37.974
RLTA1_RS10130	118.664	0.489633	0.198111	2.4715	0.0134546	0.0267287	127	179	146	119	88	72	135.782	144.845	135.582	119.343	93.581	82.8523
RLTA1_RS10135	3917.08	0.786923	0.121225	6.49141	8.50372e-11	6.41142e-10	4675	6305	5147	3212	2718	2182	4998.26	5101.96	4779.73	3221.25	2890.38	2510.89
RLTA1_RS10140	501.781	-0.262413	0.139991	-1.87449	0.0608629	0.101653	465	556	455	608	458	473	497.153	449.911	422.533	609.751	487.047	544.294
RLTA1_RS10145	550.77	0.0211964	0.126699	0.167298	0.867136	0.902408	527	699	577	583	516	440	563.44	565.625	535.827	584.679	548.725	506.32
RLTA1_RS10150	2654.72	0.0234869	0.130314	0.180233	0.85697	0.895112	2492	3319	2884	2537	2132	2684	2664.31	2685.71	2678.21	2544.31	2267.21	3088.55
RLTA1_RS10155	892.67	0.166827	0.145128	1.14952	0.250343	0.34066	875	1154	1037	880	630	844	935.503	933.808	963.004	882.535	669.955	971.213
RLTA1_RS10160	590.072	0.677058	0.156251	4.33315	1.46993e-05	5.30839e-05	650	905	808	481	328	462	694.945	732.319	750.344	482.385	348.802	531.636
RLTA1_RS10165	8317.01	-0.0576114	0.096933	-0.594343	0.552283	0.641148	7554	10186	8759	8485	7987	7340	8076.34	8242.43	8133.99	8509.44	8493.54	8446.34
RLTA1_RS10170	164.476	1.08712	0.17195	6.32232	2.57671e-10	1.83535e-09	212	282	233	107	105	84	226.659	228.192	216.374	107.308	111.659	96.6611
RLTA1_RS10175	233.32	-0.0962315	0.163568	-0.588327	0.556313	0.644693	201	276	256	221	204	248	214.899	223.337	237.733	221.637	216.938	285.38
RLTA1_RS10180	76.4384	0.235322	0.226383	1.03948	0.298579	0.394347	69	98	102	73	58	66	73.7711	79.3008	94.7217	73.2103	61.6784	75.948
RLTA1_RS10185	125.693	-0.246408	0.193381	-1.27421	0.202589	0.285562	116	141	115	133	109	139	124.021	114.096	106.794	133.383	115.913	159.951
RLTA1_RS10190	136.684	0.0823216	0.195163	0.421809	0.673164	0.7433	128	187	143	114	112	144	136.851	151.319	132.796	114.328	119.103	165.705
RLTA1_RS10195	1091.58	0.678879	0.114054	5.95225	2.64478e-09	1.62732e-08	1243	1584	1530	854	766	736	1328.95	1281.76	1420.82	856.46	814.58	846.935
RLTA1_RS10200	875.287	-0.108102	0.116356	-0.929065	0.352855	0.450141	764	1093	889	911	817	819	816.828	884.447	825.564	913.624	868.814	942.445
RLTA1_RS10205	628.436	0.51003	0.133796	3.812	0.000137846	0.000417436	675	930	797	505	431	514	721.674	752.549	740.129	506.455	458.334	591.474
RLTA1_RS10210	1011.84	-0.442101	0.138453	-3.19316	0.00140726	0.00349254	794	1080	916	1180	909	1171	848.903	873.928	850.638	1183.4	966.649	1347.5
RLTA1_RS10215	64.7176	1.20661	0.248822	4.84928	1.23911e-06	5.29668e-06	89	104	99	39	43	28	95.1541	84.156	91.9357	39.1123	45.7271	32.2204
RLTA1_RS10220	1381.42	0.853746	0.112478	7.59032	3.19117e-14	3.38011e-13	1772	2088	1887	991	900	870	1894.53	1689.59	1752.35	993.854	957.078	1001.13
RLTA1_RS10225	299.917	-0.294497	0.139043	-2.11804	0.034172	0.0614955	254	334	287	330	320	278	271.563	270.27	266.521	330.951	340.295	319.902
RLTA1_RS10230	77.4282	0.593562	0.248473	2.38884	0.0169016	0.032708	109	116	75	72	58	44	116.537	93.8663	69.6483	72.2074	61.6784	50.632
RLTA1_RS10235	621.651	-0.603678	0.123935	-4.87092	1.11082e-06	4.80433e-06	458	624	523	796	656	655	489.669	504.936	485.681	798.293	697.604	753.726
RLTA1_RS10240	1790.71	-0.832936	0.113075	-7.36624	1.75506e-13	1.75229e-12	1196	1636	1357	2399	1972	2067	1278.7	1323.84	1260.17	2405.91	2097.07	2378.55
RLTA1_RS10245	6981.57	-0.192667	0.115656	-1.66586	0.0957407	0.150772	5782	8018	7407	7604	7583	5780	6181.81	6488.1	6878.46	7625.9	8063.92	6651.2
RLTA1_RS10250	6362.91	-0.267925	0.144182	-1.85824	0.0631352	0.104859	5521	8008	5318	6893	7579	5113	5902.76	6480.01	4938.53	6912.85	8059.66	5883.67
RLTA1_RS10255	10780.2	0.511513	0.113805	4.49462	6.96928e-06	2.66041e-05	12696	15733	12610	8534	9111	7316	13573.9	12731	11710.2	8558.58	9688.82	8418.72
RLTA1_RS10260	1929.86	-0.256384	0.152534	-1.68084	0.0927946	0.146763	1793	2181	1718	1992	2433	1492	1916.98	1764.85	1595.41	1997.74	2587.3	1716.88
RLTA1_RS10265	921.156	-0.3198	0.127019	-2.51773	0.0118113	0.0237764	772	970	913	963	889	1006	825.381	784.916	847.852	965.774	945.381	1157.63
RLTA1_RS10270	742.037	-0.119658	0.119963	-0.997462	0.31854	0.415817	664	886	761	777	675	714	709.913	716.944	706.698	779.238	717.809	821.619
RLTA1_RS10275	660.158	-0.152226	0.117913	-1.29101	0.196701	0.278953	586	780	666	714	640	598	626.52	631.17	618.477	716.057	680.589	688.135
RLTA1_RS10280	291.726	-0.525093	0.156937	-3.34589	0.000820178	0.00213529	216	301	261	291	323	346	230.936	243.567	242.376	291.838	343.485	398.151
RLTA1_RS10285	5766.7	0.343449	0.106657	3.22012	0.00128135	0.00321099	5850	7748	7350	4898	5084	4286	6254.51	6269.62	6825.53	4912.11	5406.43	4932.02
RLTA1_RS10290	2042.88	-0.692233	0.121185	-5.71222	1.11511e-08	6.34512e-08	1473	2057	1557	2552	2134	2384	1574.85	1664.51	1445.9	2559.35	2269.34	2743.33
RLTA1_RS10295	357	-0.79557	0.151095	-5.26537	1.39905e-07	6.8757e-07	262	317	266	517	371	387	280.116	256.514	247.019	518.489	394.529	445.331
RLTA1_RS10300	166.97	0.10354	0.170492	0.607298	0.543653	0.633822	171	215	175	179	141	133	182.824	173.976	162.513	179.516	149.942	153.047
RLTA1_RS10305	63.9774	-0.613754	0.252292	-2.43271	0.0149864	0.0293941	46	57	61	75	90	53	49.1808	46.124	56.6473	75.216	95.7078	60.9885
RLTA1_RS10310	891.314	-0.866688	0.124829	-6.94303	3.83783e-12	3.35942e-11	656	757	626	1139	1137	957	701.36	612.558	581.331	1142.28	1209.11	1101.25
RLTA1_RS10315	214.356	-0.805699	0.163018	-4.94241	7.71645e-07	3.40945e-06	161	187	156	257	241	264	172.133	151.319	144.868	257.74	256.284	303.792
RLTA1_RS10320	6015.3	-0.0460496	0.107567	-0.428103	0.668576	0.739274	5619	7282	6308	6319	5242	5581	6007.54	5892.54	5857.88	6337.2	5574.45	6422.21
RLTA1_RS10325	9758.46	-2.81336	0.158558	-17.7434	1.93774e-70	2.04315e-68	2656	2921	2251	18940	17864	11528	2839.65	2363.65	2090.38	18994.6	18996.9	13265.6
RLTA1_RS10330	183.969	0.375917	0.189188	1.987	0.0469225	0.0810458	233	267	171	173	142	135	249.111	216.054	158.798	173.498	151.006	155.348
RLTA1_RS10335	291.061	1.1096	0.15683	7.07518	1.49257e-12	1.35245e-11	390	434	458	185	155	176	416.967	351.189	425.319	185.533	164.83	202.528
RLTA1_RS10340	1288.45	0.192863	0.116727	1.65226	0.0984821	0.15439	1343	1554	1541	1219	1166	994	1435.86	1257.48	1431.04	1222.51	1239.95	1143.82
RLTA1_RS10345	5974.07	-0.894076	0.103483	-8.63985	5.62877e-18	8.66606e-17	3707	5210	4695	7514	7565	6713	3963.33	4215.89	4359.98	7535.64	8044.78	7724.83
RLTA1_RS10350	351.926	0.341885	0.136575	2.50328	0.0123049	0.0246772	364	480	434	318	305	250	389.169	388.412	403.031	318.916	324.343	287.682
RLTA1_RS10355	341.835	1.37364	0.143202	9.5923	8.61417e-22	1.75281e-20	457	571	570	190	176	168	488.6	462.049	529.327	190.547	187.162	193.322
RLTA1_RS10360	79.6952	0.466219	0.224589	2.07588	0.0379051	0.0673772	94	101	103	66	72	50	100.5	81.7284	95.6503	66.1901	76.5663	57.5363
RLTA1_RS10365	143.104	1.26722	0.188493	6.7229	1.78144e-11	1.44995e-10	206	262	188	86	81	69	220.244	212.008	174.585	86.2477	86.1371	79.4002
RLTA1_RS10370	529.933	0.426071	0.149666	2.84682	0.00441587	0.00980537	476	820	699	396	461	409	508.914	663.538	649.122	397.141	490.237	470.647
RLTA1_RS10375	214.412	0.57005	0.156024	3.65361	0.000258578	0.000744075	247	324	261	163	172	149	264.079	262.178	242.376	163.47	182.908	171.458
RLTA1_RS10380	22.0412	-0.370112	0.400626	-0.923835	0.355572	0.453109	19	22	21	24	14	31	20.3138	17.8022	19.5015	24.0691	14.8879	35.6725
RLTA1_RS10385	130.905	0.441723	0.208497	2.11861	0.0341234	0.0614239	144	163	180	111	130	72	153.957	131.898	167.156	111.32	138.245	82.8523
RLTA1_RS10390	525.158	-0.372201	0.128809	-2.88956	0.00385786	0.00868267	463	541	475	558	567	534	495.015	437.773	441.106	559.607	602.959	614.488
RLTA1_RS10395	69.6223	-1.25092	0.262386	-4.76748	1.86545e-06	7.73208e-06	40	44	49	115	64	96	42.7659	35.6045	45.5035	115.331	68.0589	110.47
RLTA1_RS10400	15.21	-0.649657	0.484188	-1.34175	0.179678	0.258313	12	13	13	11	14	26	12.8298	10.5195	12.0724	11.0317	14.8879	29.9189
RLTA1_RS10405	33.4604	-1.00062	0.370599	-2.70001	0.00693367	0.0148329	22	27	23	36	25	62	23.5212	21.8482	21.3588	36.1037	26.5855	71.3451
[truncated: 4,960 more rows]

## Sheet: edgeR
locus_tag	logFC	logCPM	PValue	FDR	M5_1_raw counts	M5_2_raw counts	M5_3_raw counts	M7_1_raw counts	M7_2_raw counts	M7_3_raw counts	M5_1_normalized counts	M5_2_normalized counts	M5_3_normalized counts	M7_1_normalized counts	M7_2_normalized counts	M7_3_normalized counts
RLTA1_RS00005	-1.29682	9.75717	1.01236e-26	2.61896e-25	3656	4537	3961	9948	7641	8374	519.748	490.638	491.741	1331.24	1083.9	1275.19
RLTA1_RS00010	0.211006	5.85995	0.0889059	0.133368	452	613	446	376	395	357	64.2577	66.2908	55.369	50.3161	56.032	54.3637
RLTA1_RS00015	0.435843	6.94201	0.000737847	0.00172059	1023	1325	1081	699	702	786	145.433	143.288	134.202	93.5398	99.581	119.692
RLTA1_RS00020	-0.573771	6.99363	6.07037e-06	2.01256e-05	729	940	819	1015	1043	1138	103.637	101.653	101.675	135.827	147.953	173.294
RLTA1_RS00025	-0.0726928	5.68433	0.540767	0.620887	368	442	400	390	351	364	52.316	47.7986	49.6583	52.1896	49.7905	55.4297
RLTA1_RS00030	-0.0130961	7.47839	0.908007	0.935573	1180	1649	1495	1349	1216	1206	167.752	178.325	185.598	180.522	172.494	183.649
RLTA1_RS00035	0.065618	6.20148	0.592193	0.66684	549	685	587	480	519	507	78.0475	74.077	72.8735	64.2333	73.6218	77.2056
RLTA1_RS00040	0.243219	8.95212	0.104976	0.154185	3513	4570	4963	3379	3725	2491	499.419	494.207	616.135	452.176	528.403	379.328
RLTA1_RS00045	-0.207331	8.61771	0.0971494	0.143874	2378	3257	3246	2917	3269	2681	338.064	352.217	402.977	390.351	463.718	408.261
RLTA1_RS00050	0.690474	8.58599	1.43586e-09	7.79421e-09	3117	4528	3939	2269	1939	1986	443.122	489.665	489.01	303.636	275.053	302.427
RLTA1_RS00055	0.0547506	7.92141	0.674022	0.739499	1566	2391	2085	1841	1820	1366	222.627	258.566	258.844	246.362	258.173	208.014
RLTA1_RS00060	1.38156	6.85128	5.40243e-25	1.28752e-23	1165	1480	1391	532	468	351	165.62	160.05	172.687	71.192	66.3873	53.45
RLTA1_RS00065	0.637759	10.4766	1.54459e-06	5.63353e-06	11991	16217	14051	8685	8871	6062	1704.68	1753.73	1744.37	1162.22	1258.38	923.117
RLTA1_RS00070	-0.532838	8.94827	5.21368e-06	1.7536e-05	2628	4008	3252	4664	4070	3615	373.604	433.431	403.722	624.134	577.343	550.49
RLTA1_RS00075	-1.01945	6.26434	1.93079e-15	1.96438e-14	325	471	443	755	664	746	46.203	50.9347	54.9965	101.034	94.1906	113.6
RLTA1_RS00080	0.715108	8.13209	6.55647e-10	3.72765e-09	2311	3123	3046	1573	1555	1347	328.539	337.726	378.148	210.498	220.582	205.12
RLTA1_RS00085	0.0196629	5.72006	0.872898	0.9091	359	493	435	394	386	320	51.0365	53.3138	54.0034	52.7249	54.7554	48.7294
RLTA1_RS00090	-0.074517	7.91114	0.515247	0.597004	1682	2035	1963	1918	1638	1648	239.118	220.068	243.698	256.666	232.356	250.956
RLTA1_RS00095	-0.372744	7.6388	0.00165166	0.00359747	1296	1522	1385	1537	1625	1563	184.243	164.591	171.942	205.681	230.512	238.013
RLTA1_RS00100	0.4585	6.10886	0.000635923	0.00149709	557	669	701	485	407	333	79.1848	72.3467	87.0261	64.9024	57.7343	50.709
RLTA1_RS00105	0.551537	5.50753	2.25539e-05	6.8389e-05	401	478	422	286	281	207	57.0074	51.6917	52.3895	38.2724	39.8608	31.5218
RLTA1_RS00110	-0.644669	6.30867	3.79269e-08	1.69296e-07	416	545	541	746	654	637	59.1398	58.9372	67.1628	99.8293	92.772	97.0019
RLTA1_RS00115	-0.79129	7.56574	2.05224e-11	1.38925e-10	876	1318	1199	1800	1714	1551	124.535	142.531	148.851	240.875	243.136	236.185
RLTA1_RS00120	0.445583	9.18559	0.000310637	0.000778438	4148	6653	5669	3762	3648	3003	589.692	719.466	703.782	503.429	517.481	457.295
RLTA1_RS00125	-0.227219	6.88504	0.0498326	0.0797208	809	929	893	967	910	809	115.01	100.464	110.862	129.403	129.086	123.194
RLTA1_RS00130	0.952758	7.4477	6.6593e-15	6.43639e-14	1664	2116	1800	902	916	690	236.559	228.828	223.462	120.705	129.938	105.073
RLTA1_RS00135	-0.816523	3.28104	0.000192122	0.000497386	44	82	44	75	87	94	6.25517	8.86761	5.46241	10.0365	12.3412	14.3143
RLTA1_RS00140	0.173862	3.84599	0.291909	0.371643	96	149	120	88	102	89	13.6476	16.1131	14.8975	11.7761	14.469	13.5529
RLTA1_RS00145	0.748798	6.44866	1.50362e-08	7.09402e-08	662	1070	941	476	428	461	94.1119	115.711	116.821	63.6981	60.7132	70.2008
RLTA1_RS00150	0.675266	7.50836	3.48942e-09	1.7836e-08	1569	2050	1816	979	972	991	223.054	221.69	225.449	131.009	137.881	150.909
RLTA1_RS00155	0.16639	2.83913	0.493805	0.576672	54	71	52	63	32	42	7.6768	7.67805	6.45558	8.43063	4.5393	6.39573
RLTA1_RS00160	0.229783	6.8269	0.0786731	0.119591	853	1164	962	795	628	770	121.265	125.877	119.428	106.386	89.0838	117.255
RLTA1_RS00165	0.0707542	8.35112	0.558769	0.636897	2358	2854	2892	2183	2426	2092	335.22	308.636	359.029	292.128	344.136	318.568
RLTA1_RS00170	0.661404	4.49208	8.97425e-06	2.88461e-05	209	238	210	113	137	111	29.7121	25.7377	26.0706	15.1216	19.4339	16.903
RLTA1_RS00175	-0.538014	7.69338	3.83875e-06	1.31725e-05	1191	1631	1292	1783	1866	1521	169.316	176.379	160.396	238.6	264.698	231.617
RLTA1_RS00180	1.63221	7.08615	3.37628e-27	9.00212e-26	1497	1893	1581	505	551	342	212.818	204.712	196.274	67.5788	78.1611	52.0795
RLTA1_RS00185	1.0408	4.23985	1.69613e-12	1.28998e-11	189	218	196	93	91	71	26.8688	23.5749	24.3326	12.4452	12.9086	10.8118
RLTA1_RS00190	0.393819	6.43068	0.000503352	0.00121037	679	918	780	523	527	513	96.5287	99.274	96.8337	69.9876	74.7567	78.1193
RLTA1_RS00195	-0.248715	7.04424	0.0292353	0.0492611	807	1085	1041	1042	1007	966	114.726	117.334	129.236	139.44	142.846	147.102
RLTA1_RS00205	0.313435	3.52345	0.0700178	0.107667	90	103	108	88	63	60	12.7947	11.1386	13.4077	11.7761	8.93675	9.13676
RLTA1_RS00210	0.326625	5.18477	0.0203961	0.0355552	261	397	323	203	240	229	37.1045	42.9322	40.0991	27.1654	34.0448	34.872
RLTA1_RS00215	0.372941	6.7544	0.00081951	0.00189585	865	1155	938	685	676	616	122.971	124.904	116.449	91.6663	95.8928	93.8041
RLTA1_RS00220	-1.09222	8.47554	2.5855e-20	4.06489e-19	1653	2192	1690	3728	3577	2938	234.995	237.046	209.806	498.879	507.409	447.397
RLTA1_RS00225	0.30445	7.13425	0.0116577	0.0215075	1109	1326	1319	964	936	751	157.659	143.396	163.748	129.002	132.775	114.362
RLTA1_RS00230	0.517527	6.91213	4.53693e-06	1.53862e-05	1023	1245	1161	707	711	662	145.433	134.636	144.133	94.6104	100.858	100.809
RLTA1_RS00235	0.0744438	7.4663	0.550788	0.630002	1288	1750	1377	1263	1355	1016	183.106	189.248	170.949	169.014	192.211	154.716
RLTA1_RS00240	0.111947	7.96958	0.392818	0.477155	1837	2290	2187	1815	1923	1354	261.153	247.644	271.507	242.882	272.784	206.186
RLTA1_RS00245	0.454216	8.06688	4.58244e-05	0.000131665	2148	2757	2620	1618	1604	1536	305.366	298.146	325.262	216.52	227.533	233.901
RLTA1_RS00250	1.49807	3.70398	6.17367e-13	4.92126e-12	127	174	152	47	64	28	18.0547	18.8166	18.8701	6.28952	9.07861	4.26382
RLTA1_RS00255	-1.92545	10.9388	1.33857e-51	1.01251e-49	5825	7588	6491	23745	24410	17621	828.099	820.578	805.83	3177.54	3462.64	2683.31
RLTA1_RS00260	0.35037	7.4292	0.00286798	0.00597553	1448	1664	1553	1143	1123	928	205.852	179.948	192.798	152.956	159.301	141.315
RLTA1_RS00265	0.470341	6.06191	0.000382589	0.000942122	557	640	671	397	361	413	79.1848	69.2106	83.3018	53.1263	51.209	62.8914
RLTA1_RS00270	0.168789	6.06894	0.21303	0.285202	471	665	590	501	370	455	66.9588	71.9141	73.246	67.0436	52.4857	69.2871
RLTA1_RS00275	0.283329	6.75304	0.0208928	0.036321	782	1171	936	797	640	614	111.171	126.634	116.2	106.654	90.7861	93.4995
RLTA1_RS00280	-0.125617	6.54515	0.388517	0.472838	633	819	715	700	570	770	89.9892	88.5679	88.7642	93.6736	80.8563	117.255
RLTA1_RS00285	1.18334	5.85781	6.89532e-19	9.73317e-18	544	698	699	286	260	198	77.3367	75.4828	86.7779	38.2724	36.8818	30.1513
RLTA1_RS00290	0.858484	4.50179	9.33652e-08	3.97387e-07	242	242	208	123	112	99	34.4034	26.1703	25.8223	16.4598	15.8876	15.0757
RLTA1_RS00295	-0.72811	6.39562	3.46332e-09	1.77215e-08	488	546	497	757	800	655	69.3755	59.0453	61.7004	101.301	113.483	99.7429
RLTA1_RS00300	-0.646189	6.90508	2.87698e-07	1.1434e-06	634	865	776	1000	979	1089	90.1313	93.5425	96.3371	133.819	138.874	165.832
RLTA1_RS00305	0.734493	5.68035	8.98548e-09	4.33333e-08	407	603	543	307	242	257	57.8603	65.2094	67.4111	41.0826	34.3285	39.1358
RLTA1_RS00310	0.783961	4.50856	4.99436e-08	2.19003e-07	191	265	234	138	100	109	27.1531	28.6575	29.0501	18.4671	14.1853	16.5984
RLTA1_RS00315	0.656747	6.9419	1.5952e-08	7.50066e-08	1072	1404	1173	651	696	654	152.399	151.831	145.623	87.1165	98.7299	99.5907
RLTA1_RS00320	0.422735	7.80843	0.000556322	0.00132857	1838	2320	2070	1418	1505	1119	261.296	250.888	256.982	189.756	213.489	170.401
RLTA1_RS00325	-1.04298	5.94256	3.26076e-11	2.15905e-10	282	394	304	559	500	675	40.09	42.6078	37.7403	74.8051	70.9266	102.789
RLTA1_RS00330	-1.02768	7.45131	9.41971e-08	4.00683e-07	816	987	990	1397	1403	2094	116.005	106.736	122.904	186.946	199.02	318.873
RLTA1_RS00335	0.803698	5.58236	4.61824e-09	2.30382e-08	429	513	522	246	218	263	60.9879	55.4766	64.8041	32.9196	30.924	40.0495
RLTA1_RS00340	-0.7292	6.31522	2.95638e-08	1.34467e-07	409	565	485	706	808	581	58.1447	61.1	60.2107	94.4765	114.617	88.4743
RLTA1_RS00345	-0.204333	4.96606	0.123639	0.177403	212	248	239	237	223	239	30.1386	26.8191	29.6708	31.7152	31.6333	36.3948
RLTA1_RS00350	-0.549307	5.91187	3.04052e-06	1.06113e-05	316	455	419	504	517	482	44.9235	49.2044	52.0171	67.445	73.3381	73.3986
RLTA1_RS00355	-0.464923	6.99502	3.91701e-05	0.000113719	730	998	881	1058	1105	952	103.779	107.925	109.372	141.581	156.748	144.97
RLTA1_RS00360	0.344413	6.96796	0.00800607	0.0152851	956	1242	1199	881	831	618	135.908	134.312	148.851	117.895	117.88	94.1086
RLTA1_RS00365	-1.26816	4.04328	4.22624e-10	2.47146e-09	65	110	61	165	198	127	9.24059	11.8956	7.57289	22.0802	28.0869	19.3395
RLTA1_RS00370	0.0318274	6.79835	0.791705	0.841783	798	1083	855	775	760	775	113.446	117.117	106.145	103.71	107.808	118.016
RLTA1_RS00375	0.240312	3.23652	0.238452	0.31404	56	96	90	74	53	50	7.96113	10.3816	11.1731	9.90264	7.51822	7.61397
RLTA1_RS00380	-0.544981	6.7598	8.16985e-06	2.64807e-05	616	887	648	927	871	905	87.5724	95.9216	80.4464	124.051	123.554	137.813
RLTA1_RS00385	0.465283	2.98797	0.0917676	0.137011	73	87	55	30	48	56	10.3779	9.40832	6.82801	4.01458	6.80896	8.52764
RLTA1_RS00390	1.03619	3.45476	1.98614e-07	8.06864e-07	91	160	98	50	53	43	12.9368	17.3026	12.1663	6.69097	7.51822	6.54801
RLTA1_RS00395	1.69662	6.97275	2.67862e-31	8.83437e-30	1337	1900	1430	525	354	369	190.072	205.469	177.528	70.2552	50.216	56.1911
RLTA1_RS00400	0.904495	5.40951	2.63851e-12	1.94919e-11	402	460	466	239	199	181	57.1495	49.7451	57.8519	31.9829	28.2288	27.5626
RLTA1_RS00405	0.550085	8.95532	5.13574e-07	1.98539e-06	4112	5408	4824	2996	3001	2502	584.574	584.83	598.879	400.923	425.702	381.003
RLTA1_RS00410	-0.34214	5.26858	0.0149719	0.026945	220	322	284	373	277	258	31.2759	34.8216	35.2574	49.9147	39.2933	39.2881
RLTA1_RS00415	-0.326982	10.4289	0.0146513	0.0264483	8323	12726	8932	12546	11220	8741	1183.22	1376.21	1108.87	1678.9	1591.59	1331.07
RLTA1_RS00420	-0.28472	7.80915	0.0518544	0.082589	1418	1824	1670	1850	1402	1918	201.587	197.25	207.323	247.566	198.878	292.072
RLTA1_RS00425	0.791548	6.86571	4.29682e-10	2.51063e-09	937	1485	1190	583	606	600	133.207	160.59	147.733	78.0168	85.9631	91.3676
RLTA1_RS00430	1.11458	1.32157	0.0022417	0.00477545	20	26	27	5	16	8	2.84326	2.81168	3.35193	0.669097	2.26965	1.21823
RLTA1_RS00435	-0.361555	2.79083	0.0665403	0.102855	34	58	51	60	52	47	4.83354	6.27221	6.33143	8.02917	7.37637	7.15713
RLTA1_RS00445	-0.587355	0.702689	0.197489	0.267327	3	14	10	11	18	6	0.426489	1.51398	1.24146	1.47201	2.55336	0.913676
RLTA1_RS00450	-0.270722	3.62953	0.0897662	0.134456	82	91	94	96	99	85	11.6574	9.84088	11.6697	12.8467	14.0435	12.9437
RLTA1_RS00455	-0.0126143	3.04661	0.96829	0.982121	64	68	61	47	65	57	9.09843	7.35363	7.57289	6.28952	9.22046	8.67992
RLTA1_RS00460	-1.18008	2.8902	7.44917e-08	3.20388e-07	36	42	30	60	75	77	5.11787	4.54195	3.72437	8.02917	10.639	11.7255
RLTA1_RS00465	0.358927	3.49556	0.0355236	0.0588573	92	103	104	76	74	53	13.079	11.1386	12.9112	10.1703	10.4971	8.0708
RLTA1_RS00470	0.180901	4.72591	0.192026	0.260998	216	228	228	176	184	157	30.7072	24.6563	28.3052	23.5522	26.101	23.9079
RLTA1_RS00475	1.03194	4.44127	1.28187e-09	6.99103e-09	236	214	238	101	102	92	33.5505	23.1423	29.5467	13.5158	14.469	14.0097
RLTA1_RS00480	-0.493792	7.67915	0.000399827	0.000980409	1314	1587	1224	1730	1945	1386	186.802	171.621	151.954	231.508	275.905	211.059
RLTA1_RS00485	-0.520127	3.12201	0.0052372	0.0103834	43	61	66	67	74	70	6.11301	6.59664	8.19362	8.9659	10.4971	10.6596
RLTA1_RS00490	-1.16709	2.8893	1.12882e-09	6.23942e-09	29	47	33	74	67	71	4.12273	5.08265	4.09681	9.90264	9.50417	10.8118
RLTA1_RS00495	-0.670248	2.74915	0.0102169	0.0190769	27	59	38	53	44	71	3.8384	6.38035	4.71754	7.09243	6.24154	10.8118
RLTA1_RS00500	-0.156412	6.63889	0.297155	0.377217	565	1027	728	868	648	698	80.3221	111.061	90.3781	116.155	91.9209	106.291
RLTA1_RS00505	-0.580756	7.6751	4.13212e-06	1.41235e-05	1038	1564	1403	1830	1567	1756	147.565	169.133	174.176	244.89	222.284	267.402
RLTA1_RS00510	0.154881	5.47483	0.210314	0.282107	298	439	400	330	286	267	42.3646	47.4741	49.6583	44.1604	40.57	40.6586
RLTA1_RS00515	-0.00380049	8.34774	0.980947	0.992933	2147	2848	2916	2472	2673	1758	305.224	307.987	362.009	330.802	379.174	267.707
RLTA1_RS00520	0.328168	1.96767	0.209435	0.281091	31	33	34	30	24	14	4.40705	3.56867	4.22095	4.01458	3.40448	2.13191
RLTA1_RS00525	0.256744	5.49392	0.0278945	0.0472192	333	454	400	287	299	273	47.3403	49.0963	49.6583	38.4062	42.4141	41.5722
RLTA1_RS00530	0.438976	5.54562	0.00115065	0.00259056	376	510	414	252	277	297	53.4533	55.1522	51.3963	33.7225	39.2933	45.227
RLTA1_RS00535	0.836908	5.69507	1.90019e-11	1.29135e-10	455	590	557	252	290	235	64.6842	63.8035	69.1492	33.7225	41.1374	35.7856
RLTA1_RS00540	-0.0730007	6.59605	0.518093	0.599802	654	862	773	734	733	621	92.9746	93.218	95.9646	98.2235	103.978	94.5654
RLTA1_RS00545	-0.474441	4.30207	0.0008078	0.00187071	120	144	133	177	144	158	17.0596	15.5724	16.5114	23.686	20.4269	24.0601
RLTA1_RS00550	0.0291235	4.68996	0.849647	0.88993	184	244	200	172	180	180	26.158	26.3865	24.8291	23.0169	25.5336	27.4103
RLTA1_RS00555	1.36312	7.0663	1.95254e-17	2.43945e-16	1160	1812	1736	491	641	443	164.909	195.953	215.517	65.7054	90.9279	67.4597
RLTA1_RS00560	1.96442	6.08636	3.09768e-18	4.11389e-17	490	1223	956	237	190	154	69.6599	132.257	118.683	31.7152	26.9521	23.451
RLTA1_RS00565	0.863746	4.14313	1.13929e-05	3.6087e-05	116	232	201	100	73	85	16.4909	25.0888	24.9533	13.3819	10.3553	12.9437
RLTA1_RS00570	0.0192837	3.30091	0.933846	0.955822	68	90	77	73	69	59	9.66708	9.73274	9.55922	9.76882	9.78787	8.98448
RLTA1_RS00575	0.368793	4.65374	0.0056328	0.0110825	184	274	226	160	146	151	26.158	29.6308	28.0569	21.4111	20.7106	22.9942
RLTA1_RS00585	1.08203	3.96658	9.06176e-07	3.40685e-06	142	231	134	93	68	46	20.1871	24.9807	16.6355	12.4452	9.64602	7.00485
RLTA1_RS00590	-0.477525	4.00901	0.000894832	0.00205313	95	130	99	146	127	118	13.5055	14.0584	12.2904	19.5376	18.0154	17.969
RLTA1_RS00595	0.334169	2.96233	0.0907403	0.135681	60	87	57	54	46	40	8.52978	9.40832	7.07631	7.22625	6.52525	6.09117
RLTA1_RS00600	0.0225497	4.97679	0.873953	0.909851	201	314	255	243	208	203	28.5748	33.9565	31.6572	32.5181	29.5055	30.9127
RLTA1_RS00605	0.177689	5.2423	0.223869	0.297366	252	433	295	270	231	242	35.8251	46.8253	36.623	36.1313	32.7681	36.8516
RLTA1_RS00610	-0.341251	3.41163	0.0565145	0.0889583	67	77	79	72	91	82	9.52492	8.3269	9.80751	9.635	12.9086	12.4869
RLTA1_RS00615	0.414997	3.97685	0.0393741	0.0645627	156	140	128	78	106	94	22.1774	15.1398	15.8907	10.4379	15.0364	14.3143
RLTA1_RS00620	-0.566656	5.4125	1.42495e-05	4.44925e-05	210	319	307	400	340	330	29.8542	34.4972	38.1127	53.5278	48.2301	50.2522
RLTA1_RS00625	-0.723855	6.27571	8.57428e-10	4.79943e-09	401	519	499	773	642	621	57.0074	56.1255	61.9487	103.442	91.0698	94.5654
RLTA1_RS00630	-0.4847	6.36904	0.000355472	0.000881586	477	650	549	676	599	745	67.8117	70.292	68.156	90.462	84.9701	113.448
RLTA1_RS00635	-0.253782	10.1852	0.0172267	0.0305396	7567	9984	8299	9853	8899	7995	1075.75	1079.69	1030.29	1318.52	1262.35	1217.47
RLTA1_RS00640	0.0180138	8.32697	0.875435	0.910661	2337	2883	2615	2194	2306	2206	332.235	311.772	324.641	293.6	327.114	335.928
RLTA1_RS00645	0.0329252	7.96337	0.763837	0.81828	1818	2223	2076	1826	1741	1629	258.452	240.399	257.726	244.354	246.966	248.063
RLTA1_RS00650	0.374713	7.27805	0.00151288	0.00332537	1280	1487	1466	1076	927	847	181.969	160.807	181.998	143.99	131.498	128.981
RLTA1_RS00655	0.213771	6.48256	0.076844	0.117088	705	833	781	592	640	509	100.225	90.0819	96.9578	79.2211	90.7861	77.5102
RLTA1_RS00660	0.449006	5.61555	0.000674531	0.00158423	385	588	403	304	277	286	54.7327	63.5872	50.0307	40.6811	39.2933	43.5519
RLTA1_RS00665	0.870499	5.53227	5.25749e-13	4.21507e-12	402	553	490	264	219	202	57.1495	59.8023	60.8314	35.3283	31.0659	30.7604
RLTA1_RS00670	0.194605	3.57105	0.208058	0.279783	88	112	101	77	83	68	12.5103	12.1119	12.5387	10.3041	11.7738	10.355
RLTA1_RS00675	0.283175	3.01924	0.210968	0.282821	52	74	83	42	49	57	7.39247	8.00248	10.3041	5.62042	6.95081	8.67992
RLTA1_RS00680	-1.00767	3.82952	2.95926e-06	1.03573e-05	71	82	74	104	173	119	10.0936	8.86761	9.18678	13.9172	24.5406	18.1212
RLTA1_RS00685	0.437831	3.58465	0.00789856	0.0151089	87	132	109	66	78	65	12.3682	14.2747	13.5319	8.83209	11.0646	9.89815
RLTA1_RS00690	0.266163	6.55205	0.0484766	0.0778197	683	980	831	701	635	464	97.0973	105.979	103.165	93.8075	90.0768	70.6576
RLTA1_RS00695	0.351584	7.80739	0.00185819	0.00401339	1729	2482	1917	1487	1354	1304	245.8	268.407	237.987	198.99	192.069	198.572
RLTA1_RS00700	0.14579	4.5251	0.368895	0.45212	163	224	195	131	179	144	23.1726	24.2237	24.2084	17.5304	25.3917	21.9282
RLTA1_RS00705	-0.34111	2.94175	0.0776394	0.118097	38	71	52	68	53	55	5.40219	7.67805	6.45558	9.09972	7.51822	8.37536
RLTA1_RS00710	-0.283846	2.87666	0.155348	0.216516	46	59	51	67	54	44	6.5395	6.38035	6.33143	8.9659	7.66008	6.70029
RLTA1_RS00715	-0.612926	5.29159	5.03549e-07	1.94894e-06	223	273	253	330	333	330	31.7023	29.5226	31.4089	44.1604	47.2371	50.2522
RLTA1_RS00725	0.0173958	8.96553	0.892164	0.922933	3379	4584	4284	3643	3987	2868	480.369	495.721	531.84	487.504	565.569	436.737
RLTA1_RS00730	-0.439411	5.91482	0.000112764	0.000303451	357	453	431	511	511	439	50.7522	48.9881	53.5068	68.3818	72.487	66.8506
RLTA1_RS00735	-1.21166	5.18132	1.79021e-18	2.41435e-17	142	214	178	412	313	344	20.1871	23.1423	22.0979	55.1336	44.4001	52.3841
RLTA1_RS00740	-0.171165	6.08652	0.165173	0.228699	449	549	548	500	555	457	63.8312	59.3697	68.0318	66.9097	78.7285	69.5916
RLTA1_RS00745	0.253696	4.16436	0.19084	0.259487	141	187	139	90	143	105	20.045	20.2225	17.2563	12.0438	20.285	15.9893
RLTA1_RS00750	0.309324	3.74922	0.0543806	0.0859688	98	143	114	101	73	74	13.932	15.4642	14.1526	13.5158	10.3553	11.2687
RLTA1_RS00755	0.273771	4.78666	0.0813151	0.123176	223	280	223	215	140	167	31.7023	30.2796	27.6845	28.7712	19.8595	25.4306
RLTA1_RS00760	0.473362	5.31848	0.00251044	0.00529239	284	429	411	296	198	207	40.3743	46.3927	51.0239	39.6106	28.0869	31.5218
RLTA1_RS00765	-0.075692	7.6693	0.557581	0.635996	1462	1809	1535	1792	1380	1249	207.842	195.628	190.564	239.804	195.757	190.197
RLTA1_RS00770	-0.39889	1.02104	0.452545	0.536136	6	16	16	3	16	23	0.852978	1.73026	1.98633	0.401458	2.26965	3.50242
RLTA1_RS00775	0.122405	3.85859	0.457178	0.540704	121	117	120	103	90	94	17.2017	12.6526	14.8975	13.7834	12.7668	14.3143
RLTA1_RS00780	-0.148773	4.80802	0.310301	0.391213	166	254	224	191	233	191	23.5991	27.468	27.8086	25.5595	33.0518	29.0853
RLTA1_RS00785	-0.639442	0.782204	0.137092	0.194342	10	13	5	14	14	10	1.42163	1.40584	0.620729	1.87347	1.98595	1.52279
RLTA1_RS00790	0.562327	4.8006	1.97418e-05	6.04147e-05	228	309	262	170	140	158	32.4132	33.4157	32.5262	22.7493	19.8595	24.0601
RLTA1_RS00795	0.530301	5.95887	3.86888e-05	0.000112463	552	680	542	405	312	350	78.474	73.5363	67.287	54.1969	44.2582	53.2978
RLTA1_RS00800	-0.0967409	5.86948	0.413017	0.498817	408	549	414	432	437	399	58.0025	59.3697	51.3963	57.81	61.9899	60.7594
RLTA1_RS00805	0.480053	6.36489	7.52247e-05	0.000208199	678	935	718	478	473	490	96.3865	101.112	89.1366	63.9657	67.0966	74.6169
RLTA1_RS00810	-0.372333	4.68622	0.015175	0.0272665	180	210	150	206	223	179	25.5893	22.7097	18.6219	27.5668	31.6333	27.258
RLTA1_RS00815	0.166185	6.02996	0.212423	0.284498	483	689	508	446	387	456	68.6647	74.5095	63.066	59.6835	54.8972	69.4394
RLTA1_RS00820	-0.0197406	7.74134	0.887746	0.919625	1595	2079	1492	1578	1339	1606	226.75	224.826	185.225	211.167	189.941	244.561
RLTA1_RS00825	-0.55006	5.50418	6.74923e-05	0.000188626	252	387	260	425	340	369	35.8251	41.8508	32.2779	56.8733	48.2301	56.1911
RLTA1_RS00830	-0.748036	5.72305	1.55544e-10	9.53685e-10	267	380	313	512	436	446	37.9575	41.0938	38.8576	68.5156	61.848	67.9166
RLTA1_RS00835	-0.748528	3.50549	6.34089e-05	0.000178	73	75	54	113	90	93	10.3779	8.11062	6.70387	15.1216	12.7668	14.162
RLTA1_RS00840	0.369771	6.47726	0.00172228	0.00374074	741	897	789	571	509	550	105.343	97.003	97.951	76.4109	72.2033	83.7536
RLTA1_RS00845	-0.971595	3.91556	4.94315e-07	1.91533e-06	78	76	90	120	165	132	11.0887	8.21876	11.1731	16.0583	23.4058	20.1009
RLTA1_RS00850	0.228696	3.2487	0.282922	0.362497	58	108	78	59	74	46	8.24545	11.6793	9.68337	7.89535	10.4971	7.00485
RLTA1_RS00855	0.126193	3.41372	0.462142	0.545	85	100	78	73	65	71	12.0839	10.8142	9.68337	9.76882	9.22046	10.8118
RLTA1_RS00860	0.832904	4.44408	7.71369e-10	4.35711e-09	192	250	224	111	117	96	27.2953	27.0354	27.8086	14.854	16.5968	14.6188
RLTA1_RS00865	1.76942	2.9933	7.01765e-17	8.22152e-16	72	116	97	32	20	20	10.2357	12.5444	12.0421	4.28222	2.83706	3.04559
RLTA1_RS00870	-1.37905	5.26069	1.50513e-24	3.49141e-23	151	211	157	413	355	398	21.4666	22.8179	19.4909	55.2674	50.3579	60.6072
RLTA1_RS00875	0.649483	3.18781	0.000431688	0.00105186	77	102	82	56	38	50	10.9465	11.0304	10.1799	7.49389	5.39042	7.61397
RLTA1_RS00880	-0.0776683	4.56165	0.556475	0.634941	148	218	189	185	155	166	21.0401	23.5749	23.4635	24.7566	21.9873	25.2784
RLTA1_RS00885	-0.698294	4.81102	2.60599e-07	1.04105e-06	141	207	172	286	232	213	20.045	22.3853	21.3531	38.2724	32.91	32.4355
RLTA1_RS00890	0.264007	5.41441	0.0597255	0.093547	349	432	341	260	316	235	49.6149	46.7172	42.3337	34.7931	44.8256	35.7856
RLTA1_RS00895	-0.714696	4.01693	8.31235e-05	0.000228278	98	120	77	125	155	139	13.932	12.977	9.55922	16.7274	21.9873	21.1668
RLTA1_RS00900	-0.877228	4.00965	5.9145e-08	2.5805e-07	83	95	95	156	164	117	11.7995	10.2734	11.7938	20.8758	23.2639	17.8167
RLTA1_RS00905	0.817712	6.11321	3.3615e-13	2.7424e-12	624	815	697	373	366	312	88.7097	88.1354	86.5296	49.9147	51.9183	47.5111
RLTA1_RS00910	-1.38244	2.49392	1.62999e-09	8.75914e-09	17	30	27	50	59	58	2.41677	3.24425	3.35193	6.69097	8.36934	8.8322
RLTA1_RS00915	-1.03148	4.18751	1.46987e-10	9.03604e-10	87	107	95	179	198	137	12.3682	11.5711	11.7938	23.9537	28.0869	20.8623
RLTA1_RS00920	-2.02783	2.64017	8.53372e-18	1.10589e-16	9	28	22	70	67	71	1.27947	3.02796	2.73121	9.36736	9.50417	10.8118
RLTA1_RS00925	-0.0168489	3.99076	0.964326	0.979611	127	124	124	143	94	96	18.0547	13.4096	15.3941	19.1362	13.3342	14.6188
RLTA1_RS00930	-1.66765	2.87969	2.07745e-14	1.9276e-13	24	25	35	93	69	71	3.41191	2.70354	4.3451	12.4452	9.78787	10.8118
RLTA1_RS00935	-0.699571	1.10347	0.0761763	0.116227	17	7	11	16	18	16	2.41677	0.756991	1.3656	2.14111	2.55336	2.43647
RLTA1_RS00940	-0.877518	3.11599	7.58439e-06	2.46865e-05	52	51	42	75	86	71	7.39247	5.51522	5.21412	10.0365	12.1994	10.8118
RLTA1_RS00945	-0.4549	0.85205	0.226687	0.300593	5	14	13	15	10	13	0.710815	1.51398	1.61389	2.00729	1.41853	1.97963
RLTA1_RS00950	-0.290329	2.6663	0.184025	0.251647	40	57	37	56	43	43	5.68652	6.16407	4.59339	7.49389	6.09969	6.54801
RLTA1_RS00955	-0.369117	4.79831	0.00375217	0.00764833	182	216	187	228	215	213	25.8737	23.3586	23.2152	30.5108	30.4984	32.4355
RLTA1_RS00960	0.860162	0.512353	0.0636195	0.0988012	7	14	15	7	5	5	0.995141	1.51398	1.86219	0.936736	0.709266	0.761397
RLTA1_RS00965	0.462753	5.00183	0.0105332	0.0196043	198	380	327	174	222	165	28.1483	41.0938	40.5956	23.2846	31.4914	25.1261
RLTA1_RS00970	-0.239515	6.734	0.0458958	0.0741501	696	902	772	879	727	817	98.9454	97.5437	95.8405	117.627	103.127	124.412
RLTA1_RS00975	-0.940397	5.98081	3.57167e-14	3.25757e-13	283	437	338	579	574	592	40.2321	47.2579	41.9612	77.4815	81.4238	90.1493
RLTA1_RS00980	-1.00425	5.56939	1.17148e-13	1.01271e-12	226	279	261	433	416	480	32.1288	30.1715	32.402	57.9438	59.0109	73.0941
RLTA1_RS00985	0.00509191	7.96926	0.970759	0.984054	1635	2552	1963	1987	1868	1436	232.436	275.977	243.698	265.899	264.982	218.673
RLTA1_RS00990	-0.356827	6.38926	0.00807113	0.0153924	427	738	638	694	691	597	60.7036	79.8085	79.205	92.8707	98.0206	90.9107
RLTA1_RS00995	0.138411	6.33709	0.277332	0.356805	565	747	742	594	481	541	80.3221	80.7817	92.1161	79.4888	68.2314	82.3831
RLTA1_RS01000	-0.111074	6.56973	0.343439	0.425644	642	859	718	718	755	604	91.2686	92.8936	89.1366	96.0824	107.099	91.9767
RLTA1_RS01005	0.506686	6.20261	1.60799e-05	4.97398e-05	604	764	722	447	461	370	85.8664	82.6202	89.6332	59.8173	65.3943	56.3433
RLTA1_RS01010	-0.0286485	5.71294	0.817238	0.863129	328	500	436	402	341	368	46.6295	54.0708	54.1275	53.7954	48.372	56.0388
RLTA1_RS01015	-3.03335	9.36355	1.46761e-133	4.64231e-131	936	1453	1127	8530	8564	7668	133.065	157.13	139.912	1141.48	1214.83	1167.68
RLTA1_RS01020	0.973541	7.57951	4.71191e-16	5.13149e-15	1790	2246	2104	995	814	904	254.472	242.886	261.203	133.15	115.469	137.66
RLTA1_RS01025	0.75517	7.90059	7.39654e-11	4.72659e-10	2033	2750	2515	1319	1346	1083	289.017	297.389	312.226	176.508	190.934	164.918
RLTA1_RS01030	0.71271	8.80435	5.06736e-08	2.21784e-07	3621	5051	4859	2437	2722	1991	514.772	546.223	603.224	326.118	386.125	303.188
RLTA1_RS01035	0.691392	6.54451	2.73662e-08	1.25373e-07	809	1096	892	467	514	512	115.01	118.523	110.738	62.4937	72.9126	77.967
RLTA1_RS01040	0.454958	7.78443	0.000584318	0.00138845	1899	2247	2020	1540	1366	1031	269.967	242.994	250.774	206.082	193.772	157
RLTA1_RS01045	-0.25457	6.26892	0.107063	0.156754	507	673	528	698	450	616	72.0766	72.7793	65.5489	93.406	63.834	93.8041
RLTA1_RS01050	1.70448	1.62088	5.54689e-06	1.85938e-05	24	35	43	17	4	6	3.41191	3.78495	5.33827	2.27493	0.567413	0.913676
RLTA1_RS01055	-0.178245	3.16427	0.388344	0.47271	66	82	51	67	60	68	9.38276	8.86761	6.33143	8.9659	8.51119	10.355
RLTA1_RS01060	0.163755	2.52528	0.57439	0.650688	44	47	49	59	27	24	6.25517	5.08265	6.08314	7.89535	3.83004	3.6547
RLTA1_RS01065	-0.298648	2.6039	0.166203	0.229896	43	43	41	53	44	39	6.11301	4.65009	5.08997	7.09243	6.24154	5.93889
RLTA1_RS01070	0.633434	2.86627	0.0102431	0.0191103	74	74	57	30	50	35	10.5201	8.00248	7.07631	4.01458	7.09266	5.32978
RLTA1_RS01075	-1.1246	2.59932	7.35805e-07	2.78893e-06	24	32	34	73	52	46	3.41191	3.46053	4.22095	9.76882	7.37637	7.00485
RLTA1_RS01080	-0.519157	6.19965	1.0866e-05	3.45438e-05	443	539	481	666	641	519	62.9782	58.2883	59.7141	89.1238	90.9279	79.033
RLTA1_RS01085	0.20583	3.32583	0.260186	0.3385	80	104	70	70	69	52	11.373	11.2467	8.6902	9.36736	9.78787	7.91852
RLTA1_RS01090	0.60704	3.67521	0.000183925	0.000477944	116	130	118	78	74	56	16.4909	14.0584	14.6492	10.4379	10.4971	8.52764
RLTA1_RS01095	0.553151	6.45365	5.89818e-05	0.000166378	726	872	918	504	446	536	103.21	94.2994	113.966	67.445	63.2665	81.6217
RLTA1_RS01100	0.6572	4.59521	3.40099e-06	1.17632e-05	226	272	209	135	127	127	32.1288	29.4145	25.9465	18.0656	18.0154	19.3395
RLTA1_RS01105	-1.05426	2.56963	4.35807e-06	1.48375e-05	31	38	22	58	48	58	4.40705	4.10938	2.73121	7.76153	6.80896	8.8322
RLTA1_RS01110	0.187457	4.94778	0.166822	0.230661	218	310	266	191	225	186	30.9915	33.5239	33.0228	25.5595	31.917	28.324
RLTA1_RS01115	-0.300917	5.6495	0.00914186	0.0172501	299	434	361	412	405	348	42.5067	46.9334	44.8166	55.1336	57.4506	52.9932
RLTA1_RS01120	-0.542105	6.6876	2.71281e-06	9.56342e-06	586	772	682	981	852	748	83.3075	83.4853	84.6674	131.277	120.859	113.905
RLTA1_RS01125	0.274506	4.56911	0.0524202	0.0832683	176	218	229	171	148	129	25.0207	23.5749	28.4294	22.8831	20.9943	19.644
RLTA1_RS01130	0.104009	6.89525	0.366761	0.450318	829	1132	1037	806	844	761	117.853	122.416	128.739	107.858	119.724	115.885
RLTA1_RS01135	-0.376122	5.03265	0.00727874	0.0139886	201	252	235	233	271	268	28.5748	27.2517	29.1742	31.1799	38.4422	40.8109
RLTA1_RS01140	-0.570708	5.20036	6.77761e-05	0.000189343	181	295	246	307	284	329	25.7315	31.9018	30.5398	41.0826	40.2863	50.0999
RLTA1_RS01145	0.152225	3.30607	0.440713	0.525248	79	84	82	77	50	65	11.2309	9.08389	10.1799	10.3041	7.09266	9.89815
RLTA1_RS01150	0.175002	5.80377	0.126394	0.180908	437	540	454	386	383	332	62.1252	58.3964	56.3622	51.6543	54.3298	50.5567
RLTA1_RS01155	-0.201237	6.17257	0.0822795	0.124502	464	629	537	527	571	521	65.9636	68.021	66.6662	70.5229	80.9982	79.3375
RLTA1_RS01160	1.21705	5.95138	1.86847e-17	2.34283e-16	520	766	810	280	246	252	73.9247	82.8364	100.558	37.4695	34.8959	38.3744
RLTA1_RS01165	0.822683	5.43269	4.6835e-11	3.04888e-10	401	504	423	225	241	186	57.0074	54.5033	52.5136	30.1094	34.1866	28.324
RLTA1_RS01170	-0.052341	4.37723	0.745301	0.803632	140	167	182	165	140	136	19.9028	18.0596	22.5945	22.0802	19.8595	20.71
RLTA1_RS01175	1.81802	5.42922	1.17914e-24	2.75358e-23	436	754	441	135	151	110	61.9831	81.5387	54.7483	18.0656	21.4198	16.7507
RLTA1_RS01180	-0.899916	6.95277	1.02799e-11	7.18972e-11	611	823	671	1127	1319	957	86.8616	89.0005	83.3018	150.815	187.104	145.731
RLTA1_RS01185	-0.64339	3.17554	0.00226713	0.00482476	34	80	56	74	74	79	4.83354	8.65132	6.95216	9.90264	10.4971	12.0301
RLTA1_RS01190	-0.0667739	4.03725	0.703353	0.765624	128	134	120	123	127	99	18.1969	14.491	14.8975	16.4598	18.0154	15.0757
RLTA1_RS01195	-0.0155365	5.67538	0.908012	0.935573	312	488	438	411	360	310	44.3548	52.7731	54.3758	54.9998	51.0672	47.2066
RLTA1_RS01200	-0.0501298	6.42497	0.674039	0.739499	589	779	681	640	565	629	83.734	84.2423	84.5432	85.6445	80.1471	95.7837
RLTA1_RS01205	-0.292872	4.81934	0.0945423	0.140551	176	250	189	213	176	258	25.0207	27.0354	23.4635	28.5035	24.9662	39.2881
RLTA1_RS01210	-0.846377	3.76499	5.52337e-07	2.12595e-06	59	98	78	111	135	118	8.38762	10.5979	9.68337	14.854	19.1502	17.969
RLTA1_RS01215	-0.562855	5.06253	0.000258903	0.000656599	157	250	250	280	258	296	22.3196	27.0354	31.0364	37.4695	36.5981	45.0747
RLTA1_RS01220	0.552871	4.54646	0.000168136	0.000440036	174	277	219	142	117	134	24.7364	29.9552	27.1879	19.0024	16.5968	20.4054
RLTA1_RS01225	-0.203142	8.16892	0.143817	0.202514	1806	2534	2185	2265	1820	2379	256.746	274.031	271.258	303.101	258.173	362.272
RLTA1_RS01230	-0.444663	4.79588	0.000349583	0.000867908	156	222	192	236	224	211	22.1774	24.0074	23.836	31.5814	31.7751	32.1309
RLTA1_RS01235	-0.0163448	6.41765	0.911225	0.938327	533	754	780	585	694	528	75.7729	81.5387	96.8337	78.2844	98.4462	80.4035
RLTA1_RS01240	-0.300737	7.47355	0.127226	0.181763	828	1722	1394	1113	1545	1444	117.711	186.22	173.059	148.941	219.163	219.891
RLTA1_RS01245	0.00387611	7.11295	0.985981	0.996723	841	1312	1236	795	1182	919	119.559	141.882	153.444	106.386	167.671	139.945
RLTA1_RS01250	-0.310861	4.37545	0.0858216	0.129162	114	161	172	134	188	156	16.2066	17.4108	21.3531	17.9318	26.6684	23.7556
RLTA1_RS01255	-0.461455	7.7451	0.000780821	0.00181185	1057	1765	1609	1706	1798	1720	150.266	190.87	199.75	228.296	255.052	261.92
RLTA1_RS01260	-0.252964	10.5294	0.0383227	0.0629872	8739	14048	10341	11746	10772	11303	1242.36	1519.17	1283.79	1571.84	1528.04	1721.21
RLTA1_RS01265	0.175462	5.1797	0.244631	0.321145	255	349	325	216	225	267	36.2516	37.7414	40.3474	28.905	31.917	40.6586
RLTA1_RS01270	-0.143519	4.40172	0.383925	0.46815	159	167	154	156	179	128	22.6039	18.0596	19.1184	20.8758	25.3917	19.4918
RLTA1_RS01275	-0.800101	4.42549	8.1358e-06	2.63949e-05	126	127	123	176	235	161	17.9125	13.734	15.2699	23.5522	33.3355	24.517
RLTA1_RS01280	0.587857	3.89781	0.0011514	0.00259139	148	145	129	75	94	76	21.0401	15.6805	16.0148	10.0365	13.3342	11.5732
RLTA1_RS01285	0.639891	4.22413	7.05559e-06	2.31494e-05	159	192	191	111	94	97	22.6039	20.7632	23.7118	14.854	13.3342	14.7711
RLTA1_RS01290	0.0736053	5.33686	0.554989	0.633766	293	387	322	308	250	267	41.6538	41.8508	39.9749	41.2164	35.4633	40.6586
RLTA1_RS01295	-0.575286	6.3192	9.16466e-06	2.94038e-05	498	599	456	672	650	684	70.7972	64.7768	56.6104	89.9267	92.2046	104.159
RLTA1_RS01300	0.482198	6.04254	0.00010103	0.000272929	551	628	670	427	383	345	78.3318	67.9129	83.1776	57.1409	54.3298	52.5364
RLTA1_RS01305	0.342537	5.81085	0.0382916	0.0629657	472	557	483	374	425	244	67.1009	60.2349	59.9624	50.0485	60.2876	37.1561
RLTA1_RS01310	1.02046	4.88686	3.80183e-10	2.23266e-09	302	337	306	160	152	96	42.9332	36.4437	37.9886	21.4111	21.5617	14.6188
RLTA1_RS01315	-0.158778	6.42426	0.15506	0.216158	579	752	638	647	660	597	82.3124	81.3225	79.205	86.5812	93.6231	90.9107
RLTA1_RS01320	0.368351	6.53159	0.00303349	0.00629587	708	938	882	597	509	587	100.651	101.437	109.497	79.8902	72.2033	89.388
RLTA1_RS01325	0.426896	2.80483	0.0402345	0.0658804	47	73	67	35	45	40	6.68166	7.89433	8.31776	4.68368	6.3834	6.09117
RLTA1_RS01330	0.837467	1.56183	0.00724661	0.0139307	18	34	31	16	15	9	2.55893	3.67681	3.84852	2.14111	2.1278	1.37051
RLTA1_RS01335	0.209762	3.59307	0.296071	0.376046	95	117	95	68	66	95	13.5055	12.6526	11.7938	9.09972	9.36231	14.4665
RLTA1_RS01340	-2.19992	5.81851	9.6119e-36	3.91165e-34	131	203	161	559	625	760	18.6234	21.9527	19.9875	74.8051	88.6583	115.732
RLTA1_RS01345	0.453239	1.957	0.13817	0.195631	38	26	36	18	27	19	5.40219	2.81168	4.46925	2.40875	3.83004	2.89331
RLTA1_RS01355	0.824998	3.50959	1.90735e-05	5.85239e-05	93	151	101	52	51	64	13.2212	16.3294	12.5387	6.95861	7.23452	9.74588
RLTA1_RS01360	0.132439	8.84951	0.259366	0.337685	3088	4607	4100	3271	3294	2722	438.999	498.208	508.997	437.724	467.265	414.504
RLTA1_RS01365	-0.00233367	6.73238	0.985947	0.996723	718	1000	867	805	748	687	102.073	108.142	107.634	107.725	106.106	104.616
RLTA1_RS01370	0.399414	8.04856	0.000449088	0.0010912	2092	2676	2542	1658	1720	1433	297.405	289.387	315.578	221.873	243.988	218.216
RLTA1_RS01375	0.683604	5.34468	4.11697e-08	1.83067e-07	325	450	434	240	218	194	46.203	48.6637	53.8792	32.1167	30.924	29.5422
RLTA1_RS01380	0.346236	4.0677	0.024055	0.0413025	117	166	166	113	107	86	16.6331	17.9515	20.6082	15.1216	15.1783	13.096
RLTA1_RS01385	2.00529	4.35031	1.43726e-39	6.62379e-38	228	287	258	61	62	44	32.4132	31.0366	32.0296	8.16299	8.7949	6.70029
RLTA1_RS01390	1.14643	5.22981	9.66319e-14	8.50141e-13	349	428	462	205	141	142	49.6149	46.2846	57.3553	27.433	20.0013	21.6237
RLTA1_RS01395	1.03808	2.31731	7.11146e-06	2.32997e-05	44	55	53	21	24	19	6.25517	5.94779	6.57972	2.81021	3.40448	2.89331
RLTA1_RS01400	2.07926	0.771788	2.42061e-06	8.61197e-06	15	22	18	3	4	4	2.13244	2.37911	2.23462	0.401458	0.567413	0.609117
RLTA1_RS01405	0.829414	3.18265	3.8141e-05	0.000110917	78	104	90	57	48	28	11.0887	11.2467	11.1731	7.62771	6.80896	4.26382
RLTA1_RS01410	-1.60591	5.8131	1.45787e-34	5.83065e-33	220	251	203	642	633	514	31.2759	27.1435	25.2016	85.9121	89.7931	78.2716
RLTA1_RS01415	-0.355975	2.32889	0.21959	0.292576	37	41	24	27	45	41	5.26003	4.4338	2.9795	3.61313	6.3834	6.24345
RLTA1_RS01420	-0.362221	3.79487	0.0480745	0.0772456	93	94	102	117	125	83	13.2212	10.1653	12.6629	15.6569	17.7317	12.6392
RLTA1_RS01425	0.111296	3.77219	0.478783	0.561829	97	125	116	88	95	88	13.7898	13.5177	14.4009	11.7761	13.4761	13.4006
RLTA1_RS01430	-0.590728	1.54488	0.0448848	0.072805	17	20	15	21	22	25	2.41677	2.16283	1.86219	2.81021	3.12077	3.80698
RLTA1_RS01435	-0.429582	3.61276	0.0261665	0.0446524	66	109	76	95	82	113	9.38276	11.7874	9.43507	12.7129	11.632	17.2076
RLTA1_RS01440	-0.0823471	3.47067	0.60752	0.679918	67	106	84	83	74	78	9.52492	11.463	10.4282	11.107	10.4971	11.8778
RLTA1_RS01445	-1.1118	3.89805	4.61891e-08	2.03953e-07	64	88	76	175	102	150	9.09843	9.51646	9.43507	23.4184	14.469	22.8419
RLTA1_RS01450	0.432149	4.42047	0.0215185	0.0373248	195	216	175	119	163	97	27.7218	23.3586	21.7255	15.9245	23.1221	14.7711
RLTA1_RS01455	-0.0446406	3.64015	0.845148	0.886284	103	110	78	105	78	79	14.6428	11.8956	9.68337	14.051	11.0646	12.0301
RLTA1_RS01460	0.973482	4.12222	1.47784e-10	9.06901e-10	171	214	163	84	87	71	24.3099	23.1423	20.2358	11.2408	12.3412	10.8118
RLTA1_RS01465	-0.326241	2.43315	0.234055	0.309186	32	33	46	32	51	38	4.54922	3.56867	5.7107	4.28222	7.23452	5.78661
RLTA1_RS01470	-0.359482	4.54807	0.00753488	0.0144529	148	189	157	180	194	175	21.0401	20.4388	19.4909	24.0875	27.5195	26.6489
RLTA1_RS01475	-0.495952	4.45018	0.00349107	0.0071686	143	132	158	211	162	163	20.3293	14.2747	19.615	28.2359	22.9802	24.8215
RLTA1_RS01480	-0.789689	1.79874	0.012387	0.0226931	20	22	16	20	37	30	2.84326	2.37911	1.98633	2.67639	5.24857	4.56838
RLTA1_RS01485	0.356281	2.49774	0.0991811	0.146571	44	49	53	38	31	30	6.25517	5.29894	6.57972	5.08514	4.39745	4.56838
RLTA1_RS01490	0.267089	2.45027	0.401369	0.486268	32	49	57	25	51	23	4.54922	5.29894	7.07631	3.34549	7.23452	3.50242
RLTA1_RS01495	-0.192421	5.93458	0.121773	0.175267	441	467	465	473	456	440	62.6939	50.5021	57.7278	63.2966	64.6851	67.0029
RLTA1_RS01500	0.0580099	3.23618	0.778457	0.831382	80	68	77	61	69	59	11.373	7.35363	9.55922	8.16299	9.78787	8.98448
RLTA1_RS01505	-0.145838	4.70271	0.264869	0.343629	175	216	204	198	187	186	24.8785	23.3586	25.3257	26.4963	26.5266	28.324
RLTA1_RS01510	-0.314522	4.587	0.0334668	0.0557299	145	216	158	218	190	151	20.6136	23.3586	19.615	29.1726	26.9521	22.9942
RLTA1_RS01515	-0.169856	4.4928	0.272091	0.3511	139	182	189	183	143	171	19.7607	19.6818	23.4635	24.489	20.285	26.0398
RLTA1_RS01520	-1.18277	6.0742	2.18829e-22	4.17214e-21	292	370	339	650	726	595	41.5116	40.0124	42.0854	86.9827	102.985	90.6062
RLTA1_RS01525	-0.381524	5.70081	0.00240327	0.00508339	286	417	396	445	439	355	40.6586	45.095	49.1617	59.5497	62.2736	54.0592
RLTA1_RS01530	1.12315	7.34638	6.20217e-06	2.0543e-05	1814	1735	1788	650	1063	450	257.884	187.626	221.973	86.9827	150.79	68.5257
RLTA1_RS01535	1.29464	6.45545	3.15772e-11	2.09481e-10	884	941	1165	387	443	242	125.672	101.761	144.63	51.7881	62.841	36.8516
RLTA1_RS01540	0.971169	5.13127	1.31859e-13	1.12729e-12	315	391	407	173	170	150	44.7813	42.2834	50.5273	23.1508	24.1151	22.8419
RLTA1_RS01545	1.09718	4.38916	6.6522e-09	3.26234e-08	161	256	267	82	112	81	22.8882	27.6842	33.1469	10.9732	15.8876	12.3346
RLTA1_RS01550	-0.544441	4.40291	0.0019039	0.00410066	97	163	158	158	204	162	13.7898	17.6271	19.615	21.1435	28.9381	24.6692
RLTA1_RS01555	-0.500237	5.55511	9.02663e-06	2.90011e-05	272	353	319	412	389	357	38.6683	38.174	39.6025	55.1336	55.1809	54.3637
RLTA1_RS01560	0.569331	5.39376	1.94148e-06	6.99676e-06	327	468	420	252	243	213	46.4873	50.6103	52.1412	33.7225	34.4703	32.4355
RLTA1_RS01565	0.119971	2.25357	0.631629	0.701048	31	42	41	40	24	27	4.40705	4.54195	5.08997	5.35278	3.40448	4.11154
RLTA1_RS01570	0.362848	3.1152	0.0852578	0.128533	52	104	75	50	54	50	7.39247	11.2467	9.31093	6.69097	7.66008	7.61397
RLTA1_RS01580	0.155411	1.8446	0.703774	0.76575	13	40	33	24	21	21	1.84812	4.32566	4.09681	3.21167	2.97892	3.19787
RLTA1_RS01585	1.50791	2.5699	2.43316e-05	7.34593e-05	31	108	65	18	26	16	4.40705	11.6793	8.06947	2.40875	3.68818	2.43647
RLTA1_RS01595	0.32906	3.38997	0.270657	0.349623	43	138	101	58	77	54	6.11301	14.9235	12.5387	7.76153	10.9227	8.22308
RLTA1_RS01600	1.58904	2.80658	1.57517e-08	7.41151e-08	54	121	69	25	29	15	7.6768	13.0851	8.56605	3.34549	4.11374	2.28419
RLTA1_RS01605	2.42938	2.46968	9.72075e-09	4.66208e-08	26	111	77	12	13	8	3.69624	12.0037	9.55922	1.60583	1.84409	1.21823
RLTA1_RS01610	-0.734859	4.30273	0.0116913	0.0215465	63	206	100	213	185	120	8.95627	22.2772	12.4146	28.5035	26.2428	18.2735
RLTA1_RS01615	0.170031	4.15063	0.315296	0.396699	151	156	140	113	139	95	21.4666	16.8701	17.3804	15.1216	19.7176	14.4665
RLTA1_RS01620	0.256447	6.01091	0.0278556	0.0471647	511	659	529	409	422	400	72.6453	71.2653	65.6731	54.7322	59.8621	60.9117
RLTA1_RS01625	0.477352	6.96935	0.000110219	0.000296831	1079	1239	1201	854	675	678	153.394	133.987	149.099	114.282	95.7509	103.245
RLTA1_RS01630	0.119773	7.50365	0.306579	0.387273	1444	1707	1421	1314	1268	1085	205.283	184.598	176.411	175.839	179.87	165.223
RLTA1_RS01635	0.255786	6.37856	0.0279161	0.0472442	665	820	705	539	574	480	94.5384	88.6761	87.5227	72.1287	81.4238	73.0941
RLTA1_RS01640	0.197264	2.74063	0.40677	0.492127	56	64	46	43	53	30	7.96113	6.92106	5.7107	5.75424	7.51822	4.56838
RLTA1_RS01645	-0.278647	2.03145	0.345544	0.427948	33	29	22	36	27	26	4.69138	3.13611	2.73121	4.8175	3.83004	3.95926
RLTA1_RS01650	-1.26799	1.45829	7.83718e-05	0.00021651	13	10	13	32	24	20	1.84812	1.08142	1.61389	4.28222	3.40448	3.04559
RLTA1_RS01660	1.04239	6.95928	3.89868e-13	3.16211e-12	1101	1550	1421	660	630	428	156.521	167.619	176.411	88.3209	89.3675	65.1755
RLTA1_RS01665	-0.763395	7.67317	3.61194e-10	2.13152e-09	963	1508	1237	1779	1864	1760	136.903	163.077	153.568	238.065	264.414	268.012
RLTA1_RS01670	0.912994	4.66817	1.88258e-10	1.14418e-09	219	292	284	126	110	129	31.1337	31.5773	35.2574	16.8613	15.6039	19.644
RLTA1_RS01675	0.722184	5.71472	5.35193e-10	3.09336e-09	456	582	539	284	268	276	64.8263	62.9384	66.9145	38.0047	38.0167	42.0291
RLTA1_RS01680	-0.180548	5.75014	0.131732	0.187469	376	424	416	437	388	376	53.4533	45.852	51.6446	58.4791	55.0391	57.257
RLTA1_RS01685	-0.212766	4.98341	0.0932725	0.138841	217	269	221	259	245	208	30.8494	29.0901	27.4362	34.6592	34.754	31.6741
RLTA1_RS01690	-0.264002	6.13368	0.045499	0.0736343	469	610	469	496	551	557	66.6744	65.9664	58.2243	66.3745	78.1611	84.8196
RLTA1_RS01695	-0.0792989	6.58713	0.534569	0.615497	709	881	675	702	658	712	100.794	95.2727	83.7984	93.9413	93.3394	108.423
RLTA1_RS01700	-0.364016	5.46151	0.00487985	0.0097335	281	361	291	348	323	367	39.9478	39.0391	36.1264	46.5692	45.8186	55.8865
RLTA1_RS01705	0.0327755	3.8269	0.856062	0.895032	110	133	99	104	114	73	15.6379	14.3828	12.2904	13.9172	16.1713	11.1164
RLTA1_RS01710	1.23878	4.17782	4.55905e-16	4.9806e-15	171	244	190	72	70	79	24.3099	26.3865	23.5877	9.635	9.92973	12.0301
RLTA1_RS01715	-0.065307	9.28709	0.539453	0.619685	4451	5468	4890	4741	4473	4248	632.767	591.318	607.073	634.438	634.51	646.882
RLTA1_RS01720	-0.8691	6.31465	1.53634e-11	1.05127e-10	350	577	454	811	665	693	49.757	62.3977	56.3622	108.528	94.3324	105.53
RLTA1_RS01725	0.0939396	5.94372	0.57294	0.649257	479	556	497	493	309	447	68.0961	60.1267	61.7004	65.973	43.8327	68.0688
RLTA1_RS01730	-0.531412	1.37763	0.137861	0.195313	13	22	12	23	25	11	1.84812	2.37911	1.48975	3.07785	3.54633	1.67507
RLTA1_RS01735	-0.0230037	6.04593	0.865167	0.903059	458	576	552	512	510	381	65.1106	62.2895	68.5284	68.5156	72.3452	58.0184
RLTA1_RS01740	0.968848	5.79224	1.02755e-10	6.44208e-10	492	639	638	277	213	291	69.9442	69.1025	79.205	37.068	30.2147	44.3133
RLTA1_RS01745	-0.890244	5.05252	1.26419e-10	7.84093e-10	166	204	193	283	304	316	23.5991	22.0609	23.9601	37.8709	43.1234	48.1203
RLTA1_RS01750	0.880337	5.21379	6.47895e-12	4.63381e-11	364	411	376	195	191	159	51.7473	44.4462	46.6788	26.0948	27.094	24.2124
RLTA1_RS01755	0.717296	8.25706	1.60863e-08	7.5536e-08	2731	3214	3255	1740	1449	1674	388.247	347.567	404.094	232.846	205.545	254.916
RLTA1_RS01760	-0.54881	5.88202	1.07328e-05	3.41516e-05	367	405	383	531	452	489	52.1738	43.7973	47.5478	71.0581	64.1177	74.4646
RLTA1_RS01765	0.985353	5.39123	1.21171e-11	8.41547e-11	447	457	426	197	183	206	63.5469	49.4207	52.8861	26.3624	25.9591	31.3695
RLTA1_RS01770	1.1334	5.3562	3.60463e-15	3.57331e-14	356	491	508	180	164	189	50.61	53.0975	63.066	24.0875	23.2639	28.7808
RLTA1_RS01775	-1.32927	7.50489	2.91047e-27	7.82007e-26	759	890	856	2000	1657	1819	107.902	96.246	106.269	267.639	235.051	276.996
RLTA1_RS01780	0.381754	6.14976	0.00536155	0.0105967	539	725	683	510	358	427	76.6258	78.4026	84.7915	68.2479	50.7835	65.0233
RLTA1_RS01785	0.593379	4.86275	8.39954e-06	2.71619e-05	254	323	263	167	149	166	36.1094	34.9297	32.6503	22.3479	21.1361	25.2784
RLTA1_RS01790	0.00570337	6.48756	0.970762	0.984054	595	904	696	766	584	541	84.587	97.76	86.4054	102.506	82.8423	82.3831
RLTA1_RS01795	-1.79672	9.31822	1.21438e-49	8.62335e-48	1897	2793	2290	7565	6328	6993	269.683	302.039	284.294	1012.34	897.647	1064.89
RLTA1_RS01800	-1.17298	7.69448	1.80529e-17	2.26769e-16	858	1212	1037	1910	1875	2231	121.976	131.068	128.739	255.595	265.975	339.735
RLTA1_RS01805	-0.0159861	6.73557	0.900251	0.929778	789	995	785	826	784	649	112.167	107.601	97.4544	110.535	111.213	98.8293
RLTA1_RS01810	-0.68495	6.07966	6.22826e-08	2.7089e-07	401	490	366	589	620	545	57.0074	52.9894	45.4373	78.8197	87.949	82.9922
RLTA1_RS01815	-0.433101	7.556	0.0001644	0.000431069	1049	1577	1290	1621	1459	1473	149.129	170.539	160.148	216.921	206.964	224.307
RLTA1_RS01820	0.372494	5.35003	0.00498305	0.00992191	309	429	375	298	216	231	43.9284	46.3927	46.5546	39.8782	30.6403	35.1765
RLTA1_RS01825	0.883926	5.37715	3.28298e-10	1.94602e-09	358	469	471	237	216	159	50.8943	50.7184	58.4726	31.7152	30.6403	24.2124
RLTA1_RS01830	-0.58401	6.20074	1.5897e-05	4.92772e-05	427	542	459	612	729	518	60.7036	58.6127	56.9829	81.8975	103.411	78.8807
RLTA1_RS01835	0.0371677	4.33068	0.840384	0.882219	143	185	161	185	129	102	20.3293	20.0062	19.9875	24.7566	18.2991	15.5325
RLTA1_RS01840	-0.0157111	5.08137	0.890225	0.9212	214	327	276	258	236	219	30.4229	35.3623	34.2642	34.5254	33.4774	33.3492
RLTA1_RS01845	-0.165309	4.02876	0.394266	0.478663	88	168	117	140	133	87	12.5103	18.1678	14.525	18.7347	18.8665	13.2483
RLTA1_RS01850	0.55506	3.82692	0.000607639	0.00143731	125	158	118	91	82	64	17.7704	17.0864	14.6492	12.1776	11.632	9.74588
RLTA1_RS01855	0.414921	4.22081	0.0196432	0.0343633	143	206	162	150	98	85	20.3293	22.2772	20.1116	20.0729	13.9016	12.9437
RLTA1_RS01860	1.12293	3.77323	3.54707e-08	1.58752e-07	148	159	133	72	68	37	21.0401	17.1945	16.5114	9.635	9.64602	5.63433
RLTA1_RS01865	0.0121104	5.949	0.931102	0.953715	432	566	505	452	499	344	61.4144	61.2081	62.6936	60.4864	70.7848	52.3841
RLTA1_RS01870	-0.552167	5.35011	3.14126e-05	9.28341e-05	231	305	266	413	323	287	32.8396	32.9832	33.0228	55.2674	45.8186	43.7042
RLTA1_RS01875	0.657594	5.33273	2.9746e-07	1.17749e-06	351	459	379	257	193	204	49.8992	49.637	47.0512	34.3916	27.3777	31.065
RLTA1_RS01880	0.281582	3.75132	0.152833	0.213354	111	124	115	92	61	97	15.7801	13.4096	14.2768	12.3114	8.65305	14.7711
RLTA1_RS01885	1.02911	4.64632	6.7471e-13	5.33558e-12	206	311	290	116	117	108	29.2856	33.632	36.0023	15.5231	16.5968	16.4462
RLTA1_RS01890	0.0639576	3.58612	0.694783	0.758193	88	115	89	84	83	75	12.5103	12.4363	11.049	11.2408	11.7738	11.4209
RLTA1_RS01895	0.751417	5.22188	1.56091e-09	8.44005e-09	309	438	383	212	178	190	43.9284	47.366	47.5478	28.3697	25.2499	28.9331
RLTA1_RS01900	-0.0872028	6.48435	0.50538	0.588215	669	777	651	767	626	554	95.107	84.026	80.8189	102.64	88.8001	84.3627
RLTA1_RS01905	1.77355	9.75995	3.36019e-39	1.49895e-37	10013	10959	11387	2542	2950	2744	1423.48	1185.12	1413.65	340.169	418.467	417.854
RLTA1_RS01910	1.17003	8.26189	3.58236e-20	5.53992e-19	2854	3710	3753	1260	1355	1346	405.733	401.205	465.919	168.613	192.211	204.968
RLTA1_RS01915	1.08989	5.62147	1.75121e-17	2.20774e-16	431	669	525	251	204	203	61.2722	72.3467	65.1765	33.5887	28.9381	30.9127
RLTA1_RS01920	0.0413528	5.27977	0.750966	0.808119	295	370	286	277	285	240	41.9381	40.0124	35.5057	37.068	40.4282	36.547
RLTA1_RS01925	-0.932729	4.05147	2.96955e-07	1.17683e-06	75	110	91	186	117	153	10.6622	11.8956	11.2973	24.8904	16.5968	23.2987
RLTA1_RS01930	-0.562458	5.44712	6.72743e-06	2.21458e-05	249	335	271	347	392	352	35.3986	36.2274	33.6435	46.4354	55.6065	53.6023
RLTA1_RS01935	0.476205	4.65107	0.000741534	0.00172702	192	257	253	162	156	120	27.2953	27.7924	31.4089	21.6788	22.1291	18.2735
RLTA1_RS01940	-0.0272197	5.35051	0.839011	0.881043	255	388	339	283	269	308	36.2516	41.9589	42.0854	37.8709	38.1585	46.902
RLTA1_RS01945	0.781117	3.11645	5.45825e-05	0.00015529	88	92	75	43	46	40	12.5103	9.94902	9.31093	5.75424	6.52525	6.09117
RLTA1_RS01950	-1.88513	8.02361	4.3169e-51	3.19589e-49	755	1060	892	2732	2921	2953	107.333	114.63	110.738	365.595	414.353	449.681
RLTA1_RS01955	-0.38935	8.27132	0.000583976	0.00138841	1804	2507	2211	2677	2591	2133	256.462	271.111	274.486	358.235	367.542	324.812
RLTA1_RS01960	0.0312825	7.21749	0.783746	0.835875	1007	1455	1207	1081	1064	954	143.158	157.346	149.844	144.659	150.932	145.274
RLTA1_RS01965	0.156091	6.80618	0.169238	0.233398	816	1125	928	835	735	661	116.005	121.659	115.207	111.739	104.262	100.657
RLTA1_RS01970	-0.455288	5.24004	0.00208893	0.00447288	235	285	250	353	248	316	33.4083	30.8203	31.0364	47.2383	35.1796	48.1203
RLTA1_RS01975	0.280652	5.91385	0.0186454	0.0327908	466	638	500	431	389	325	66.2479	68.9943	62.0729	57.6762	55.1809	49.4908
RLTA1_RS01980	0.159446	6.13077	0.193523	0.262725	534	654	599	529	485	381	75.915	70.7246	74.3633	70.7905	68.7988	58.0184
RLTA1_RS01985	-1.0669	7.25646	1.51248e-16	1.734e-15	651	949	814	1674	1264	1429	92.5481	102.626	101.055	224.014	179.302	217.607
RLTA1_RS01990	-0.387233	6.01428	0.000941043	0.00215065	384	531	447	585	519	441	54.5906	57.4232	55.4931	78.2844	73.6218	67.1552
RLTA1_RS01995	-0.39429	5.68656	0.0013405	0.00298608	286	409	387	448	380	401	40.6586	44.2299	48.0444	59.9511	53.9042	61.064
RLTA1_RS02000	-0.422177	3.78331	0.01207	0.0221623	70	122	92	127	95	106	9.95141	13.1933	11.4214	16.9951	13.4761	16.1416
RLTA1_RS02005	-0.526743	5.03441	8.22668e-05	0.000226372	203	261	186	278	272	261	28.8591	28.2249	23.0911	37.2018	38.5841	39.7449
RLTA1_RS02010	0.0970484	4.28589	0.628802	0.698601	147	198	139	177	130	88	20.898	21.412	17.2563	23.686	18.4409	13.4006
RLTA1_RS02015	-0.332579	4.54787	0.0194118	0.0340012	145	185	169	216	163	167	20.6136	20.0062	20.9806	28.905	23.1221	25.4306
RLTA1_RS02020	1.43876	6.63546	2.02476e-20	3.21696e-19	1071	1294	1138	348	472	304	152.257	139.935	141.278	46.5692	66.9547	46.2929
RLTA1_RS02025	-0.263623	5.58399	0.0900542	0.134771	286	395	377	378	300	416	40.6586	42.7159	46.8029	50.5838	42.556	63.3482
RLTA1_RS02030	0.690195	6.77784	3.78568e-09	1.91876e-08	927	1249	1112	603	644	518	131.785	135.069	138.05	80.6931	91.3535	78.8807
RLTA1_RS02035	-0.529239	6.47251	9.79347e-05	0.000265806	550	618	587	682	841	681	78.1896	66.8315	72.8735	91.2649	119.299	103.702
RLTA1_RS02040	-0.311817	9.21447	0.0270342	0.0459752	4031	4273	4470	4389	5398	4074	573.059	462.089	554.931	587.334	765.724	620.386
RLTA1_RS02045	-0.378841	6.05309	0.00827686	0.0157416	460	450	475	510	588	479	65.395	48.6637	58.9692	68.2479	83.4097	72.9418
RLTA1_RS02050	0.676238	5.92217	6.5619e-06	2.16624e-05	563	613	614	342	388	251	80.0378	66.2908	76.2255	45.7663	55.0391	38.2221
RLTA1_RS02055	-0.0556459	6.95476	0.625526	0.696262	854	1058	1035	934	889	837	121.407	114.414	128.491	124.987	126.108	127.458
RLTA1_RS02060	0.362054	6.83938	0.00164475	0.00358353	932	1166	1021	776	651	680	132.496	126.093	126.753	103.844	92.3465	103.55
RLTA1_RS02065	0.466383	6.5655	0.000591529	0.00140302	822	1077	766	588	619	467	116.858	116.468	95.0956	78.6859	87.8072	71.1144
RLTA1_RS02070	0.903456	9.07853	1.39401e-14	1.31806e-13	4974	6231	5889	2702	2927	2313	707.119	673.83	731.094	361.58	415.204	352.222
RLTA1_RS02075	1.0772	8.32858	1.5568e-18	2.12426e-17	3098	3749	3712	1381	1510	1447	440.421	405.423	460.829	184.805	214.198	220.348
RLTA1_RS02080	-0.0979858	9.91294	0.368559	0.451788	6742	8041	7776	7374	7222	6424	958.463	869.566	965.357	986.785	1024.46	978.242
RLTA1_RS02085	-0.28861	6.19788	0.0307173	0.0514841	454	626	527	614	480	600	64.542	67.6966	65.4248	82.1652	68.0896	91.3676
RLTA1_RS02090	-0.651889	7.46881	2.74813e-09	1.43039e-08	977	1273	1100	1658	1468	1438	138.893	137.664	136.56	221.873	208.241	218.978
RLTA1_RS02095	0.875576	4.24154	1.62607e-09	8.75838e-09	163	232	190	110	86	80	23.1726	25.0888	23.5877	14.7201	12.1994	12.1823
RLTA1_RS02100	-0.785827	6.95701	1.49869e-05	4.6664e-05	544	1058	655	1379	1120	839	77.3367	114.414	81.3154	184.537	158.876	127.762
RLTA1_RS02105	0.613634	7.96407	1.77904e-07	7.29112e-07	2099	2585	2632	1473	1454	1233	298.4	279.546	326.752	197.116	206.255	187.76
RLTA1_RS02110	0.0186827	5.81789	0.892783	0.923436	377	556	448	404	370	400	53.5954	60.1267	55.6173	54.0631	52.4857	60.9117
RLTA1_RS02120	0.955572	4.18667	2.4377e-10	1.47001e-09	165	197	208	85	86	84	23.4569	21.3039	25.8223	11.3747	12.1994	12.7915
RLTA1_RS02125	-1.36907	2.34022	4.16329e-08	1.85009e-07	22	16	28	52	47	50	3.12759	1.73026	3.47608	6.95861	6.6671	7.61397
RLTA1_RS02130	-0.430064	4.06372	0.00284601	0.00593153	97	120	125	143	132	125	13.7898	12.977	15.5182	19.1362	18.7246	19.0349
RLTA1_RS02135	0.073789	5.929	0.594281	0.668326	409	593	517	378	419	443	58.1447	64.1279	64.1833	50.5838	59.4365	67.4597
RLTA1_RS02140	-0.3941	9.94423	0.000200302	0.000517217	5895	8150	6721	8108	7995	7467	838.051	881.354	834.383	1085.01	1134.12	1137.07
RLTA1_RS02145	0.167429	4.48569	0.269969	0.349193	162	200	206	145	137	156	23.0304	21.6283	25.574	19.4038	19.4339	23.7556
RLTA1_RS02150	0.0483397	3.97414	0.76966	0.823067	114	134	133	102	123	95	16.2066	14.491	16.5114	13.6496	17.4479	14.4665
RLTA1_RS02155	0.580235	3.78272	0.000729066	0.00170368	104	161	128	70	71	85	14.7849	17.4108	15.8907	9.36736	10.0716	12.9437
RLTA1_RS02160	1.0505	6.30126	1.80559e-20	2.88853e-19	735	961	876	388	343	345	104.49	103.924	108.752	51.922	48.6557	52.5364
RLTA1_RS02165	-0.366033	6.87183	0.00142645	0.00315432	716	936	834	1012	857	907	101.789	101.221	103.538	135.425	121.568	138.117
RLTA1_RS02170	0.709247	10.0284	1.53695e-09	8.32346e-09	9797	11485	10084	5935	6033	4774	1392.77	1242.01	1251.89	794.219	855.801	726.981
RLTA1_RS02175	-0.0142435	10.0836	0.919061	0.94393	6224	10838	9514	8913	7502	6655	884.822	1172.04	1181.12	1192.73	1064.18	1013.42
RLTA1_RS02180	1.56733	1.75159	1.05159e-07	4.43514e-07	34	38	38	10	14	8	4.83354	4.10938	4.71754	1.33819	1.98595	1.21823
RLTA1_RS02185	0.242286	10.7173	0.0296211	0.0498509	13779	16193	14199	11208	10547	10708	1958.86	1751.14	1762.74	1499.85	1496.13	1630.61
RLTA1_RS02190	0.406573	5.58783	0.00271032	0.00567935	416	450	449	270	319	275	59.1398	48.6637	55.7414	36.1313	45.2512	41.8768
RLTA1_RS02195	0.412526	1.10493	0.324955	0.407159	15	20	17	21	7	6	2.13244	2.16283	2.11048	2.81021	0.992973	0.913676
RLTA1_RS02200	0.730058	4.11089	1.49655e-05	4.66183e-05	156	164	190	86	102	80	22.1774	17.7352	23.5877	11.5085	14.469	12.1823
RLTA1_RS02205	0.105041	2.27495	0.689016	0.753081	32	38	45	41	25	27	4.54922	4.10938	5.58656	5.4866	3.54633	4.11154
RLTA1_RS02210	-0.753729	7.23911	0.000156802	0.000412079	759	986	988	1327	1796	894	107.902	106.628	122.656	177.578	254.768	136.138
RLTA1_RS02215	-0.989928	8.39629	1.76546e-14	1.65354e-13	1357	2239	1946	3490	2960	3005	192.915	242.129	241.588	467.03	419.886	457.599
RLTA1_RS02220	0.364143	11.7384	0.00119483	0.00268056	26758	34682	32071	22144	22849	18112	3804	3750.57	3981.48	2963.3	3241.2	2758.08
RLTA1_RS02225	0.793793	6.4541	2.13623e-11	1.44331e-10	720	1044	939	506	433	409	102.357	112.9	116.573	67.7127	61.4225	62.2822
RLTA1_RS02230	0.994647	5.28693	3.07703e-14	2.8175e-13	344	466	442	199	197	149	48.9041	50.394	54.8724	26.6301	27.9451	22.6896
RLTA1_RS02235	1.15344	5.8163	9.14391e-17	1.05526e-15	474	686	721	267	240	224	67.3853	74.1851	89.5091	35.7298	34.0448	34.1106
RLTA1_RS02240	-0.265949	5.94396	0.0262865	0.0448462	368	529	463	465	464	480	52.316	57.2069	57.4795	62.2261	65.8199	73.0941
RLTA1_RS02245	0.845347	4.22487	3.99963e-09	2.01838e-08	161	207	204	95	99	82	22.8882	22.3853	25.3257	12.7129	14.0435	12.4869
RLTA1_RS02250	0.221833	6.23868	0.0604589	0.0945043	534	739	701	549	483	435	75.915	79.9166	87.0261	73.4669	68.5151	66.2415
RLTA1_RS02255	0.474308	2.65864	0.0662635	0.10245	34	65	72	41	34	31	4.83354	7.0292	8.93849	5.4866	4.82301	4.72066
RLTA1_RS02260	-0.535588	4.69477	0.000200124	0.000516949	122	211	182	219	219	204	17.3439	22.8179	22.5945	29.3065	31.0659	31.065
RLTA1_RS02265	-0.191881	3.24023	0.289766	0.369449	62	78	69	77	60	70	8.8141	8.43504	8.56605	10.3041	8.51119	10.6596
RLTA1_RS02270	-0.433861	4.35299	0.00596042	0.0116742	112	161	147	163	145	181	15.9223	17.4108	18.2494	21.8126	20.5687	27.5626
RLTA1_RS02275	0.491373	4.30612	0.00528561	0.0104687	153	193	206	93	123	123	21.7509	20.8713	25.574	12.4452	17.4479	18.7304
RLTA1_RS02280	-0.597055	5.95614	2.98802e-06	1.04491e-05	386	434	373	613	502	462	54.8749	46.9334	46.3063	82.0313	71.2103	70.353
RLTA1_RS02285	0.447144	5.84392	0.000398778	0.000978181	504	581	510	395	343	284	71.6501	62.8302	63.3143	52.8587	48.6557	43.2473
RLTA1_RS02290	0.680056	4.91767	2.76401e-06	9.72927e-06	279	347	267	181	176	128	39.6635	37.5251	33.1469	24.2213	24.9662	19.4918
RLTA1_RS02295	-0.104658	7.16795	0.423572	0.508476	1057	1164	1121	1183	1107	859	150.266	125.877	139.167	158.308	157.032	130.808
RLTA1_RS02300	0.604338	5.32743	1.30945e-05	4.11212e-05	367	450	348	233	197	234	52.1738	48.6637	43.2027	31.1799	27.9451	35.6334
RLTA1_RS02305	0.0959718	6.63393	0.487614	0.570975	824	950	703	728	620	669	117.142	102.734	87.2744	97.4206	87.949	101.875
RLTA1_RS02310	0.337248	6.17711	0.0123884	0.0226931	630	730	587	441	422	474	89.5627	78.9433	72.8735	59.0144	59.8621	72.1804
RLTA1_RS02315	0.806299	5.61336	2.01846e-11	1.36772e-10	416	560	528	281	247	218	59.1398	60.5593	65.5489	37.6033	35.0378	33.1969
RLTA1_RS02320	1.46291	5.60443	1.95302e-27	5.309e-26	537	616	557	215	158	168	76.3415	66.6152	69.1492	28.7712	22.4128	25.5829
RLTA1_RS02325	0.472108	8.00002	0.00126575	0.00283227	2359	2640	2180	1487	1790	1245	335.362	285.494	270.638	198.99	253.917	189.588
RLTA1_RS02330	0.22702	7.78624	0.0502194	0.0802473	1783	2154	1828	1474	1533	1278	253.477	232.937	226.938	197.25	217.461	194.613
RLTA1_RS02335	1.3911	5.3706	5.77029e-17	6.81757e-16	471	533	428	180	185	113	66.9588	57.6395	53.1344	24.0875	26.2428	17.2076
RLTA1_RS02340	0.561341	5.71633	2.43122e-06	8.6453e-06	453	586	475	342	284	265	64.3998	63.371	58.9692	45.7663	40.2863	40.354
RLTA1_RS02345	0.186578	4.79877	0.161994	0.224744	220	281	212	193	177	173	31.2759	30.3878	26.3189	25.8272	25.108	26.3443
RLTA1_RS02350	0.54801	6.36823	2.03454e-05	6.20239e-05	772	904	690	514	452	443	109.75	97.76	85.6605	68.7832	64.1177	67.4597
RLTA1_RS02355	0.726556	5.85509	2.28859e-07	9.238e-07	572	650	512	323	341	251	81.3172	70.292	63.5626	43.2237	48.372	38.2221
RLTA1_RS02360	0.621128	5.24964	0.000120239	0.000322818	362	401	341	258	164	205	51.463	43.3648	42.3337	34.5254	23.2639	31.2173
RLTA1_RS02365	0.718788	4.96115	2.97314e-07	1.17749e-06	292	337	298	169	146	174	41.5116	36.4437	36.9954	22.6155	20.7106	26.4966
RLTA1_RS02370	-0.0569702	7.12334	0.672759	0.738793	1061	1265	981	1128	1055	821	150.835	136.799	121.787	150.948	149.655	125.021
RLTA1_RS02375	0.528413	6.65931	1.96042e-05	6.00202e-05	923	1071	886	648	594	501	131.216	115.82	109.993	86.715	84.2608	76.2919
RLTA1_RS02380	0.416804	5.76605	0.000367043	0.000908017	457	560	484	352	344	282	64.9685	60.5593	60.0865	47.1045	48.7975	42.9428
RLTA1_RS02385	0.536444	6.22988	4.85777e-06	1.64103e-05	666	818	662	464	410	411	94.6805	88.4598	82.1845	62.0922	58.1598	62.5868
RLTA1_RS02390	0.10291	5.24611	0.42115	0.505948	302	346	297	283	238	245	42.9332	37.417	36.8713	37.8709	33.7611	37.3084
RLTA1_RS02395	-0.0580457	7.9002	0.630154	0.699847	1748	2141	1785	1760	1885	1493	248.501	231.531	221.6	235.522	267.393	227.353
RLTA1_RS02400	-0.0524821	6.99337	0.667246	0.733781	965	1071	981	992	865	873	137.187	115.82	121.787	132.749	122.703	132.94
RLTA1_RS02405	-0.160411	5.75729	0.211084	0.282917	392	471	371	389	432	376	55.7279	50.9347	46.0581	52.0558	61.2806	57.257
RLTA1_RS02410	0.364182	5.24335	0.0027359	0.00572777	303	371	352	248	243	202	43.0754	40.1205	43.6993	33.1872	34.4703	30.7604
RLTA1_RS02415	1.03109	2.63453	0.000210269	0.000540748	37	78	78	36	21	24	5.26003	8.43504	9.68337	4.8175	2.97892	3.6547
RLTA1_RS02420	0.71265	8.20575	3.99922e-08	1.78059e-07	2319	3623	3035	1611	1434	1651	329.676	391.797	376.782	215.583	203.418	251.413
RLTA1_RS02425	0.189522	6.20666	0.176055	0.241841	481	775	666	488	439	517	68.3804	83.8097	82.681	65.3039	62.2736	78.7284
RLTA1_RS02430	-0.823032	5.77066	2.36173e-09	1.23791e-08	254	360	346	444	527	492	36.1094	38.931	42.9544	59.4158	74.7567	74.9214
RLTA1_RS02435	0.572717	5.24297	3.16091e-05	9.33254e-05	279	449	371	214	237	185	39.6635	48.5556	46.0581	28.6374	33.6192	28.1717
RLTA1_RS02440	-0.206576	4.93987	0.120095	0.173175	194	262	233	264	204	221	27.5796	28.3331	28.926	35.3283	28.9381	33.6537
RLTA1_RS02445	0.0520989	8.15361	0.69602	0.759305	1941	2608	2504	2206	2166	1546	275.938	282.033	310.861	295.206	307.254	235.424
RLTA1_RS02450	0.46309	4.67492	0.00919063	0.0173327	185	280	249	169	178	102	26.3002	30.2796	30.9123	22.6155	25.2499	15.5325
RLTA1_RS02455	0.200705	2.9965	0.332435	0.414293	52	82	67	47	62	42	7.39247	8.86761	8.31776	6.28952	8.7949	6.39573
RLTA1_RS02460	-0.959417	3.19533	1.90648e-08	8.86847e-08	38	59	52	86	87	78	5.40219	6.38035	6.45558	11.5085	12.3412	11.8778
RLTA1_RS02465	0.532791	3.20054	0.00265066	0.00556439	73	90	92	57	55	41	10.3779	9.73274	11.4214	7.62771	7.80193	6.24345
RLTA1_RS02470	0.921928	5.70058	1.06175e-11	7.41092e-11	450	692	511	237	282	231	63.9733	74.834	63.4385	31.7152	40.0026	35.1765
RLTA1_RS02475	0.988751	8.07267	4.8202e-17	5.7834e-16	2299	3504	2949	1275	1289	1227	326.833	378.928	366.106	170.62	182.849	186.847
RLTA1_RS02480	-1.19541	8.70659	5.1218e-16	5.50633e-15	1876	2248	2031	4641	4660	3037	266.698	243.102	252.14	621.056	661.036	462.472
RLTA1_RS02485	-0.444298	7.93814	5.83266e-05	0.000164931	1525	1923	1597	2060	2045	1851	216.799	207.956	198.261	275.668	290.09	281.869
RLTA1_RS02490	-0.376614	4.63141	0.0273814	0.0464975	174	164	177	203	227	157	24.7364	17.7352	21.9738	27.1654	32.2007	23.9079
RLTA1_RS02495	0.62726	7.19747	4.89026e-08	2.14573e-07	1185	1634	1513	814	842	767	168.463	176.703	187.832	108.929	119.44	116.798
RLTA1_RS02500	-0.702101	4.28614	6.41163e-07	2.44351e-06	101	140	118	174	158	173	14.3585	15.1398	14.6492	23.2846	22.4128	26.3443
RLTA1_RS02505	0.517769	6.56776	2.02514e-05	6.18382e-05	803	988	909	539	525	569	114.157	106.844	112.848	72.1287	74.473	86.6469
RLTA1_RS02510	-1.14389	8.0731	3.75344e-24	8.28224e-23	1241	1573	1264	2724	2669	2425	176.424	170.107	156.92	364.524	378.606	369.277
RLTA1_RS02515	0.893997	3.8008	2.4959e-07	1.00283e-06	129	181	120	69	75	56	18.339	19.5736	14.8975	9.23354	10.639	8.52764
RLTA1_RS02520	-0.292351	4.91915	0.0476958	0.07674	208	255	193	213	242	240	29.5699	27.5761	23.9601	28.5035	34.3285	36.547
RLTA1_RS02525	-0.000473849	3.9841	1	1	123	125	128	106	125	97	17.486	13.5177	15.8907	14.1849	17.7317	14.7711
RLTA1_RS02530	0.335225	3.54179	0.108038	0.157971	86	114	108	54	70	86	12.226	12.3281	13.4077	7.22625	9.92973	13.096
RLTA1_RS02535	0.505157	4.18604	0.00144298	0.00318379	136	204	172	129	88	95	19.3342	22.0609	21.3531	17.2627	12.4831	14.4665
RLTA1_RS02540	0.685925	6.76475	8.8654e-06	2.85358e-05	1040	1052	1124	569	699	485	147.849	113.765	139.54	76.1433	99.1554	73.8555
RLTA1_RS02545	0.958243	5.72292	1.19595e-13	1.03191e-12	477	578	622	255	264	231	67.8117	62.5058	77.2186	34.124	37.4493	35.1765
RLTA1_RS02550	0.514719	5.28717	0.000201374	0.000519793	290	459	366	213	254	204	41.2273	49.637	45.4373	28.5035	36.0307	31.065
RLTA1_RS02555	-0.287695	5.4144	0.0417511	0.0681713	288	334	304	345	281	355	40.9429	36.1193	37.7403	46.1677	39.8608	54.0592
RLTA1_RS02560	0.254239	7.76484	0.0313841	0.052513	1661	2136	1947	1621	1389	1183	236.133	230.99	241.712	216.921	197.034	180.146
RLTA1_RS02565	0.0662168	5.84841	0.56659	0.64416	398	531	499	437	390	356	56.5809	57.4232	61.9487	58.4791	55.3228	54.2114
RLTA1_RS02570	0.429674	6.29697	0.00330228	0.00681108	557	882	763	485	402	514	79.1848	95.3809	94.7232	64.9024	57.025	78.2716
RLTA1_RS02575	0.360495	4.1656	0.0145756	0.0263321	132	173	177	107	111	107	18.7655	18.7085	21.9738	14.3187	15.7457	16.2939
RLTA1_RS02580	0.141247	3.98045	0.368444	0.451788	112	154	130	96	104	110	15.9223	16.6538	16.1389	12.8467	14.7527	16.7507
RLTA1_RS02585	1.17584	4.71914	3.20767e-16	3.56015e-15	265	352	257	127	103	105	37.6732	38.0658	31.9054	16.9951	14.6109	15.9893
RLTA1_RS02590	0.271602	7.65865	0.0435671	0.0708703	1492	1963	1914	1320	1493	1050	212.107	212.282	237.615	176.642	211.787	159.893
RLTA1_RS02595	4.00974	6.90489	7.28553e-180	3.9e-177	1632	1998	1807	99	105	89	232.01	216.067	224.331	13.2481	14.8946	13.5529
RLTA1_RS02600	2.13704	4.64942	2.49169e-44	1.48202e-42	270	386	319	67	54	70	38.384	41.7426	39.6025	8.9659	7.66008	10.6596
RLTA1_RS02605	-0.307669	3.86851	0.067866	0.104626	87	104	121	115	103	117	12.3682	11.2467	15.0216	15.3892	14.6109	17.8167
RLTA1_RS02610	0.325499	7.42899	0.00376923	0.0076786	1332	1748	1575	1104	1149	967	189.361	189.031	195.529	147.737	162.989	147.254
RLTA1_RS02615	1.48776	6.08296	1.14384e-30	3.66818e-29	755	901	747	236	256	251	107.333	97.4355	92.7368	31.5814	36.3144	38.2221
RLTA1_RS02620	-0.236117	6.26672	0.038477	0.0631919	488	634	593	644	552	556	69.3755	68.5618	73.6184	86.1797	78.303	84.6673
RLTA1_RS02625	-0.281017	4.03119	0.119316	0.172194	116	109	126	134	141	99	16.4909	11.7874	15.6424	17.9318	20.0013	15.0757
RLTA1_RS02630	-0.589675	5.90882	2.02295e-06	7.27529e-06	340	421	401	579	526	419	48.3354	45.5276	49.7824	77.4815	74.6148	63.805
RLTA1_RS02635	0.77014	1.95054	0.0232583	0.040053	37	29	42	29	18	9	5.26003	3.13611	5.21412	3.88076	2.55336	1.37051
RLTA1_RS02640	0.00302987	14.0523	0.979269	0.991522	121595	146083	144461	138304	118174	102704	17286.3	15797.6	17934.2	18507.8	16763.4	15639.7
RLTA1_RS02645	0.858796	10.4821	2.12514e-13	1.78609e-12	13163	15809	15699	8275	6915	6309	1871.29	1709.61	1948.96	1107.36	980.915	960.73
RLTA1_RS02655	-0.473493	7.02567	0.000525361	0.00126051	788	982	876	1230	1159	819	112.024	106.195	108.752	164.598	164.408	124.717
RLTA1_RS02660	0.595046	6.5447	7.38407e-08	3.17784e-07	789	1007	923	548	519	494	112.167	108.899	114.586	73.3331	73.6218	75.226
RLTA1_RS02665	0.468786	8.92201	4.09009e-05	0.000118349	4174	4985	4478	2932	3098	2548	593.388	539.086	555.924	392.359	439.461	388.008
RLTA1_RS02670	-0.219424	8.3279	0.0610128	0.0952846	2080	2731	2410	2369	2690	2219	295.699	295.335	299.191	317.018	381.585	337.908
RLTA1_RS02675	0.236385	4.99627	0.127204	0.181763	206	317	313	250	184	180	29.2856	34.2809	38.8576	33.4549	26.101	27.4103
RLTA1_RS02680	0.208818	9.50698	0.0771645	0.117451	5229	6901	6845	4659	5100	4448	743.37	746.285	849.777	623.465	723.452	677.338
RLTA1_RS02685	0.7252	6.13184	2.1996e-08	1.01371e-07	608	731	767	376	345	384	86.4351	79.0515	95.2198	50.3161	48.9394	58.4753
RLTA1_RS02690	0.433779	6.02495	0.000583265	0.00138753	466	740	618	380	409	371	66.2479	80.0248	76.722	50.8514	58.018	56.4956
RLTA1_RS02700	0.197702	4.02829	0.168009	0.232117	124	166	127	115	105	95	17.6282	17.9515	15.7665	15.3892	14.8946	14.4665
RLTA1_RS02705	-1.27171	7.44805	6.96065e-26	1.75504e-24	660	1006	838	1916	1612	1681	93.8276	108.79	104.034	256.398	228.667	255.982
RLTA1_RS02710	1.0701	9.03653	5.192e-18	6.79157e-17	4797	6307	6188	2586	2592	1981	681.956	682.049	768.214	346.057	367.684	301.665
RLTA1_RS02715	-0.450698	7.58338	9.75552e-05	0.00026488	1105	1559	1289	1582	1692	1394	157.09	168.593	160.024	211.702	240.016	212.277
RLTA1_RS02720	-0.557917	7.28023	0.000270237	0.000682855	917	1240	906	1095	1428	1353	130.363	134.096	112.476	146.532	202.566	206.034
RLTA1_RS02725	0.49828	7.85525	5.92231e-06	1.97099e-05	1842	2522	2235	1454	1301	1286	261.864	272.733	277.466	194.574	184.551	195.831
RLTA1_RS02730	0.832714	6.11805	2.22121e-11	1.49636e-10	605	841	710	364	313	367	86.0086	90.9471	88.1435	48.7103	44.4001	55.8865
RLTA1_RS02735	-0.198814	5.79262	0.111817	0.162687	328	476	451	443	384	416	46.6295	51.4754	55.9897	59.282	54.4716	63.3482
RLTA1_RS02740	0.0563453	2.74867	0.826423	0.869925	46	60	54	63	38	33	6.5395	6.48849	6.70387	8.43063	5.39042	5.02522
RLTA1_RS02745	0.28285	2.9253	0.121	0.174335	58	72	65	54	43	42	8.24545	7.78619	8.06947	7.22625	6.09969	6.39573
RLTA1_RS02750	0.548863	1.6311	0.0740838	0.113357	24	27	30	15	22	11	3.41191	2.91982	3.72437	2.00729	3.12077	1.67507
RLTA1_RS02755	-0.425124	3.40558	0.0133942	0.024356	71	78	66	94	76	81	10.0936	8.43504	8.19362	12.579	10.7808	12.3346
RLTA1_RS02760	0.553574	6.7534	5.72786e-07	2.19858e-06	924	1191	995	656	617	565	131.359	128.797	123.525	87.7856	87.5235	86.0378
RLTA1_RS02765	0.0541867	6.44143	0.668155	0.734606	582	853	722	643	538	609	82.7389	92.2448	89.6332	86.0459	76.317	92.7381
RLTA1_RS02770	0.220203	6.29331	0.0853741	0.128653	593	746	703	549	442	528	84.3026	80.6736	87.2744	73.4669	62.6991	80.4035
RLTA1_RS02775	-0.116711	6.10834	0.532205	0.613181	459	640	511	550	354	597	65.2528	69.2106	63.4385	73.6007	50.216	90.9107
RLTA1_RS02780	-0.968393	5.93846	2.57492e-07	1.03041e-06	266	411	338	644	403	657	37.8154	44.4462	41.9612	86.1797	57.1669	100.048
RLTA1_RS02785	0.0158257	7.38263	0.906242	0.934302	1063	1717	1333	1206	1281	1011	151.119	185.679	165.486	161.386	181.714	153.954
RLTA1_RS02790	0.95623	5.72114	9.05376e-09	4.36324e-08	408	768	528	245	295	210	58.0025	83.0527	65.5489	32.7858	41.8467	31.9787
RLTA1_RS02795	-0.262189	6.88529	0.166602	0.230402	625	1105	913	803	1192	719	88.8519	119.496	113.345	107.457	169.089	109.489
RLTA1_RS02800	0.331732	6.2845	0.0757066	0.115561	554	925	648	446	638	367	78.7583	100.031	80.4464	59.6835	90.5024	55.8865
RLTA1_RS02805	0.175076	5.77133	0.529204	0.610532	317	625	482	288	559	230	45.0657	67.5885	59.8382	38.54	79.296	35.0242
RLTA1_RS02810	0.66791	5.5927	3.13801e-08	1.41894e-07	426	567	438	289	264	228	60.5614	61.3163	54.3758	38.6738	37.4493	34.7197
RLTA1_RS02815	0.962797	1.30732	0.00546299	0.0107758	18	26	26	17	6	8	2.55893	2.81168	3.22779	2.27493	0.851119	1.21823
RLTA1_RS02820	-0.282649	8.84843	0.0189835	0.0333348	2822	3715	3579	3600	3965	3106	401.184	401.746	444.317	481.75	562.448	472.98
RLTA1_RS02825	0.192633	3.38976	0.323265	0.405501	89	90	84	70	80	51	12.6525	9.73274	10.4282	9.36736	11.3483	7.76624
RLTA1_RS02830	0.457951	5.46634	9.261e-05	0.000252141	370	469	395	279	272	229	52.6003	50.7184	49.0376	37.3356	38.5841	34.872
RLTA1_RS02835	0.853802	7.04751	1.55876e-12	1.18941e-11	1259	1548	1313	750	682	555	178.983	167.403	163.003	100.365	96.7439	84.515
RLTA1_RS02840	-0.131234	5.54402	0.289324	0.368958	324	420	334	376	310	337	46.0608	45.4195	41.4647	50.3161	43.9745	51.3181
RLTA1_RS02845	-1.21393	8.43098	6.48858e-22	1.18515e-20	1374	1871	1821	3842	3017	3316	195.332	202.333	226.069	514.134	427.971	504.958
RLTA1_RS02850	-0.0765786	8.37547	0.576935	0.652722	2413	3003	2428	2889	2468	1872	343.039	324.749	301.426	386.604	350.094	285.067
RLTA1_RS02855	0.643849	9.34206	5.21788e-07	2.01505e-06	5177	7768	6417	4346	3296	3082	735.978	840.044	796.643	581.579	467.548	469.325
RLTA1_RS02860	0.453822	9.17504	9.32875e-05	0.000253887	4726	5838	5641	3867	3534	2914	671.862	631.33	700.306	517.48	501.309	443.742
RLTA1_RS02865	-0.743005	8.79313	7.00722e-10	3.97095e-09	2433	3036	2587	4547	3958	3255	345.883	328.318	321.165	608.477	561.455	495.669
RLTA1_RS02870	0.0889352	5.53688	0.537302	0.617929	337	437	383	356	255	331	47.9089	47.2579	47.5478	47.6397	36.1726	50.4044
RLTA1_RS02875	-0.358416	6.19091	0.00259503	0.00546079	451	590	513	652	597	483	64.1155	63.8035	63.6867	87.2503	84.6864	73.5509
RLTA1_RS02880	-0.92184	6.30927	5.03022e-14	4.51681e-13	352	551	438	784	682	720	50.0414	59.586	54.3758	104.914	96.7439	109.641
RLTA1_RS02885	0.139244	5.62497	0.272215	0.351194	358	503	394	376	342	270	50.8943	54.3952	48.9134	50.3161	48.5138	41.1154
RLTA1_RS02890	-0.49284	4.69914	0.000222404	0.000568801	134	209	181	236	205	196	19.0498	22.6016	22.4704	31.5814	29.0799	29.8467
RLTA1_RS02895	0.628676	5.29893	2.0862e-07	8.45046e-07	318	468	371	228	221	197	45.2078	50.6103	46.0581	30.5108	31.3496	29.999
RLTA1_RS02900	0.207287	9.18324	0.0848727	0.128064	3960	6233	5081	3818	3706	3819	562.965	674.046	630.784	510.923	525.708	581.555
RLTA1_RS02905	0.835827	8.36903	4.54425e-12	3.29068e-11	2890	4137	3313	1957	1522	1533	410.851	447.382	411.295	261.885	215.901	233.444
RLTA1_RS02910	-0.242417	3.79866	0.162429	0.225213	76	128	103	91	117	104	10.8044	13.8421	12.787	12.1776	16.5968	15.837
RLTA1_RS02915	0.0817922	5.11085	0.552808	0.631898	226	326	308	225	248	228	32.1288	35.2541	38.2369	30.1094	35.1796	34.7197
RLTA1_RS02920	-0.350812	8.81819	0.0219431	0.0379761	2536	3124	3959	4087	3473	3137	360.525	337.834	491.493	546.92	492.656	477.7
RLTA1_RS02925	-0.52556	9.1603	0.000498248	0.00119976	2969	4109	4353	4996	5557	3732	422.082	444.354	540.406	668.562	788.278	568.306
RLTA1_RS02930	-1.79902	6.87268	1.14085e-32	4.07139e-31	302	534	452	1312	1458	1079	42.9332	57.7476	56.1139	175.571	206.822	164.309
RLTA1_RS02935	0.971232	6.68071	5.97225e-17	7.04422e-16	980	1209	1094	523	514	420	139.32	130.743	135.815	69.9876	72.9126	63.9573
RLTA1_RS02940	-0.72247	6.49183	8.83263e-10	4.93705e-09	466	624	562	913	754	700	66.2479	67.4803	69.7699	122.177	106.957	106.596
RLTA1_RS02945	0.648026	6.66931	7.57505e-07	2.86649e-06	788	1187	1053	574	627	467	112.024	128.364	130.725	76.8124	88.942	71.1144
RLTA1_RS02950	-0.0633909	5.87027	0.602208	0.675222	385	533	471	473	434	352	54.7327	57.6395	58.4726	63.2966	61.5643	53.6023
RLTA1_RS02955	0.028527	6.66525	0.818208	0.863957	774	871	827	734	775	607	110.034	94.1913	102.669	98.2235	109.936	92.4335
RLTA1_RS02960	1.78508	5.86577	1.00145e-22	1.93049e-21	688	850	635	167	242	139	97.8081	91.9203	78.8325	22.3479	34.3285	21.1668
RLTA1_RS02965	-0.36282	5.47931	0.018344	0.032326	319	326	292	340	323	386	45.35	35.2541	36.2505	45.4986	45.8186	58.7798
RLTA1_RS02970	0.75575	6.51785	1.70275e-10	1.03943e-09	819	1066	902	485	451	491	116.431	115.279	111.979	64.9024	63.9758	74.7691
RLTA1_RS02975	-1.03693	5.5332	1.08733e-13	9.44657e-13	177	307	260	462	406	442	25.1628	33.1995	32.2779	61.8246	57.5924	67.3075
RLTA1_RS02980	0.0513995	8.22258	0.646782	0.714664	2120	2750	2517	2081	2207	1890	301.386	297.389	312.475	278.478	313.07	287.808
RLTA1_RS02985	-0.750031	7.76784	1.70262e-11	1.16162e-10	1100	1514	1347	2136	1870	1764	156.379	163.726	167.224	285.838	265.266	268.621
RLTA1_RS02990	-0.0668382	8.67133	0.628831	0.698601	2833	3219	3571	2972	3348	2482	402.748	348.108	443.324	397.711	474.925	377.957
RLTA1_RS02995	-0.576161	7.82579	0.000208811	0.000537594	1131	1678	1642	1631	2201	1865	160.786	181.462	203.847	218.26	312.219	284.001
RLTA1_RS03000	-0.834443	4.99479	3.97906e-06	1.36204e-05	144	215	199	226	339	289	20.4715	23.2504	24.705	30.2432	48.0882	44.0087
RLTA1_RS03005	0.605684	4.62179	0.000209055	0.000537909	175	276	265	131	125	148	24.8785	29.8471	32.8986	17.5304	17.7317	22.5373
RLTA1_RS03010	0.346052	5.88149	0.00357782	0.00732942	426	598	576	381	360	347	60.5614	64.6687	71.5079	50.9852	51.0672	52.8409
RLTA1_RS03015	0.305198	4.36811	0.0298321	0.0501453	163	213	171	130	122	131	23.1726	23.0342	21.2289	17.3965	17.3061	19.9486
RLTA1_RS03020	0.306706	3.8561	0.0647351	0.100377	117	132	131	102	99	67	16.6331	14.2747	16.2631	13.6496	14.0435	10.2027
RLTA1_RS03025	1.13927	6.34865	2.49084e-15	2.49048e-14	751	1041	925	350	433	285	106.764	112.575	114.835	46.8368	61.4225	43.3996
RLTA1_RS03030	0.895616	7.2899	1.39928e-13	1.19041e-12	1519	1893	1517	879	712	713	215.946	204.712	188.329	117.627	101	108.575
RLTA1_RS03035	-0.0797641	4.17128	0.617507	0.688548	138	147	133	131	142	112	19.6185	15.8968	16.5114	17.5304	20.1432	17.0553
RLTA1_RS03040	-0.151032	5.75718	0.209357	0.28104	372	486	384	395	430	369	52.8846	52.5568	47.672	52.8587	60.9969	56.1911
RLTA1_RS03045	0.862452	4.60749	5.71312e-10	3.28575e-09	205	299	251	122	111	125	29.1434	32.3343	31.1606	16.326	15.7457	19.0349
RLTA1_RS03050	-0.752528	0.606544	0.0867311	0.130303	9	7	7	14	14	6	1.27947	0.756991	0.86902	1.87347	1.98595	0.913676
RLTA1_RS03055	0.283348	7.86041	0.0197799	0.0345589	1821	2392	1988	1602	1612	1214	258.879	258.675	246.802	214.379	228.667	184.867
RLTA1_RS03060	-1.52848	7.73253	2.25835e-39	1.02051e-37	774	1082	817	2313	2283	2066	110.034	117.009	101.427	309.524	323.851	314.609
RLTA1_RS03065	-0.75225	6.30383	3.50147e-11	2.30964e-10	415	568	450	769	690	632	58.9976	61.4244	55.8656	102.907	97.8787	96.2405
RLTA1_RS03070	-1.13462	5.79646	9.4183e-09	4.53264e-08	184	332	339	443	553	601	26.158	35.903	42.0854	59.282	78.4448	91.5199
RLTA1_RS03075	-0.588227	4.24445	0.00500895	0.00997062	108	138	119	119	209	146	15.3536	14.9235	14.7733	15.9245	29.6473	22.2328
RLTA1_RS03080	0.4894	3.34245	0.00638729	0.0124229	73	112	95	52	62	58	10.3779	12.1119	11.7938	6.95861	8.7949	8.8322
RLTA1_RS03085	0.872888	5.77448	5.28628e-10	3.05796e-09	506	650	552	296	220	291	71.9345	70.292	68.5284	39.6106	31.2077	44.3133
RLTA1_RS03090	1.4566	4.947	1.51439e-25	3.71079e-24	314	411	357	123	97	121	44.6392	44.4462	44.32	16.4598	13.7598	18.4258
RLTA1_RS03095	-0.184658	5.4075	0.142094	0.20033	286	347	326	316	350	281	40.6586	37.5251	40.4715	42.287	49.6486	42.7905
RLTA1_RS03100	1.2295	7.49152	7.27601e-20	1.0889e-18	1893	1983	2187	771	818	674	269.115	214.445	271.507	103.175	116.036	102.636
RLTA1_RS03105	0.642973	8.62238	5.76207e-09	2.84586e-08	3385	4284	3991	2237	2104	2130	481.222	463.278	495.466	299.354	298.459	324.355
RLTA1_RS03110	-0.0480581	6.26102	0.703179	0.765554	555	712	561	571	602	468	78.9005	76.9968	69.6457	76.4109	85.3957	71.2667
RLTA1_RS03115	-0.644924	6.78686	5.92161e-08	2.58199e-07	579	767	748	935	982	915	82.3124	82.9446	92.861	125.121	139.3	139.336
RLTA1_RS03120	-0.731722	5.82098	9.71747e-09	4.66208e-08	314	390	326	538	437	508	44.6392	42.1752	40.4715	71.9949	61.9899	77.3579
RLTA1_RS03125	-0.190035	6.54197	0.139511	0.197208	588	860	675	734	619	731	83.5918	93.0017	83.7984	98.2235	87.8072	111.316
RLTA1_RS03130	0.571626	4.01886	0.00262032	0.00550538	136	172	153	122	89	60	19.3342	18.6003	18.9943	16.326	12.6249	9.13676
RLTA1_RS03135	-0.583151	4.01148	0.000516296	0.00123979	99	118	93	119	142	141	14.0741	12.7607	11.5456	15.9245	20.1432	21.4714
RLTA1_RS03140	-0.0541352	1.49539	0.933645	0.955757	18	21	22	24	13	18	2.55893	2.27097	2.73121	3.21167	1.84409	2.74103
RLTA1_RS03145	-0.253382	3.05435	0.185351	0.253071	49	80	51	58	68	59	6.96599	8.65132	6.33143	7.76153	9.64602	8.98448
RLTA1_RS03150	0.526378	1.50259	0.121281	0.174704	25	28	20	14	22	8	3.55407	3.02796	2.48291	1.87347	3.12077	1.21823
RLTA1_RS03155	-0.0456656	1.37717	0.931779	0.954267	18	25	13	14	21	15	2.55893	2.70354	1.61389	1.87347	2.97892	2.28419
RLTA1_RS03160	0.704349	2.95867	0.0081809	0.0155804	54	96	76	32	59	28	7.6768	10.3816	9.43507	4.28222	8.36934	4.26382
RLTA1_RS03165	1.27706	0.826533	0.00364326	0.00744376	16	25	10	7	9	2	2.27461	2.70354	1.24146	0.936736	1.27668	0.304559
RLTA1_RS03170	1.42629	3.05434	8.30156e-11	5.25665e-10	77	126	79	26	35	29	10.9465	13.6258	9.80751	3.47931	4.96486	4.4161
RLTA1_RS03175	0.925764	2.42488	0.000193247	0.000500113	57	60	43	21	26	26	8.10329	6.48849	5.33827	2.81021	3.68818	3.95926
RLTA1_RS03180	1.23875	3.58988	2.49801e-11	1.6715e-10	104	158	137	50	61	35	14.7849	17.0864	17.008	6.69097	8.65305	5.32978
RLTA1_RS03185	-0.282615	4.36123	0.0650392	0.100714	134	180	133	174	173	125	19.0498	19.4655	16.5114	23.2846	24.5406	19.0349
RLTA1_RS03190	-0.0282226	4.79387	0.870913	0.907976	186	313	170	205	199	181	26.4423	33.8483	21.1048	27.433	28.2288	27.5626
RLTA1_RS03195	-2.73479	3.26284	1.23303e-28	3.53112e-27	15	29	17	151	93	109	2.13244	3.13611	2.11048	20.2067	13.1924	16.5984
RLTA1_RS03200	-0.214495	4.03594	0.151814	0.212228	117	132	114	129	119	118	16.6331	14.2747	14.1526	17.2627	16.8805	17.969
RLTA1_RS03205	0.346275	4.3178	0.0146077	0.0263833	159	213	163	120	128	116	22.6039	23.0342	20.2358	16.0583	18.1572	17.6644
RLTA1_RS03215	0.107585	7.3219	0.345423	0.427874	1082	1576	1390	1148	1058	1035	153.82	170.431	172.563	153.625	150.081	157.609
RLTA1_RS03220	1.07797	2.48239	0.000505171	0.00121433	57	54	61	15	38	18	8.10329	5.83964	7.57289	2.00729	5.39042	2.74103
RLTA1_RS03225	-1.05713	4.39676	1.05218e-10	6.58467e-10	95	123	113	184	239	174	13.5055	13.3014	14.0285	24.6228	33.9029	26.4966
RLTA1_RS03230	-0.0728839	6.42669	0.517703	0.59945	554	782	704	657	623	575	78.7583	84.5667	87.3986	87.9194	88.3746	87.5606
RLTA1_RS03235	-1.11546	5.59664	1.60313e-17	2.0284e-16	191	309	248	450	495	448	27.1531	33.4157	30.7881	60.2188	70.2174	68.2211
RLTA1_RS03240	0.471139	7.77069	5.76567e-05	0.000163369	1761	2236	2157	1374	1377	1109	250.349	241.805	267.782	183.868	195.332	168.878
RLTA1_RS03245	0.354564	7.04834	0.00237809	0.00503931	1018	1453	1148	897	847	705	144.722	157.13	142.519	120.036	120.15	107.357
RLTA1_RS03250	0.317244	5.41748	0.00832198	0.0158188	337	418	388	296	275	227	47.9089	45.2032	48.1685	39.6106	39.0096	34.5674
RLTA1_RS03255	-0.0430778	6.41365	0.782951	0.835195	556	893	607	671	494	650	79.0426	96.5704	75.3564	89.7929	70.0755	98.9815
RLTA1_RS03260	-0.187649	7.05398	0.115133	0.166953	850	1150	1022	1059	903	1012	120.839	124.363	126.877	141.715	128.093	154.107
RLTA1_RS03265	0.551251	7.4093	7.80984e-06	2.53966e-05	1527	1816	1543	1038	1056	814	217.083	196.385	191.557	138.905	149.797	123.955
RLTA1_RS03270	0.539304	6.48135	1.95528e-05	5.9889e-05	705	978	887	512	471	541	100.225	105.762	110.117	68.5156	66.8129	82.3831
RLTA1_RS03275	-0.560444	5.37156	7.36006e-06	2.4035e-05	224	295	292	392	345	302	31.8445	31.9018	36.2505	52.4572	48.9394	45.9883
RLTA1_RS03280	0.312916	5.20372	0.0156415	0.0280179	311	371	300	263	215	210	44.2127	40.1205	37.2437	35.1945	30.4984	31.9787
RLTA1_RS03285	-0.0899902	5.4083	0.529435	0.610698	273	396	330	318	260	337	38.8105	42.8241	40.9681	42.5546	36.8818	51.3181
RLTA1_RS03290	-0.230713	8.37976	0.164475	0.2278	2112	2823	2525	2285	2160	3063	300.248	305.284	313.468	305.778	306.403	466.432
RLTA1_RS03295	-0.593167	6.45621	9.08223e-07	3.4127e-06	481	679	546	841	766	624	68.3804	73.4281	67.7836	112.542	108.66	95.0223
RLTA1_RS03300	-0.179592	7.0868	0.114539	0.166196	854	1153	1093	1046	1054	939	121.407	124.687	135.691	139.975	149.513	142.99
RLTA1_RS03305	-0.150564	9.71165	0.20507	0.276298	5442	6997	6874	6005	6783	5780	773.651	756.667	853.378	803.586	962.191	880.174
RLTA1_RS03315	0.225812	7.65988	0.0602798	0.0942668	1368	2053	1904	1424	1273	1230	194.479	222.015	236.373	190.559	180.579	187.304
RLTA1_RS03320	-0.805455	10.2012	1.73719e-14	1.62926e-13	6133	7909	6793	11020	10482	10053	871.886	855.292	843.322	1474.69	1486.91	1530.86
RLTA1_RS03325	0.211364	10.3864	0.0492774	0.0789399	10209	12893	11781	9342	9140	7711	1451.34	1394.27	1462.56	1250.14	1296.54	1174.23
RLTA1_RS03330	0.125418	7.99383	0.271376	0.350242	1948	2411	2090	1916	1589	1634	276.933	260.729	259.465	256.398	225.405	248.824
RLTA1_RS03335	0.572801	3.50248	0.00279081	0.00582366	89	129	103	84	49	54	12.6525	13.9503	12.787	11.2408	6.95081	8.22308
RLTA1_RS03340	0.505744	5.85397	0.000132596	0.000353134	537	609	486	332	328	339	76.3415	65.8582	60.3348	44.4281	46.5279	51.6227
RLTA1_RS03345	-0.0887292	8.71993	0.40257	0.487554	2854	3744	3341	3271	3055	2837	405.733	404.882	414.771	437.724	433.362	432.016
RLTA1_RS03350	-0.676414	6.32395	7.50096e-07	2.84154e-06	395	550	556	668	788	618	56.1544	59.4779	69.025	89.3914	111.78	94.1086
RLTA1_RS03355	0.542958	4.64785	0.00179198	0.00388243	212	274	227	157	105	161	30.1386	29.6308	28.1811	21.0097	14.8946	24.517
RLTA1_RS03360	0.485971	4.774	0.00014707	0.000389742	236	285	244	163	158	153	33.5505	30.8203	30.2916	21.8126	22.4128	23.2987
RLTA1_RS03365	0.427869	7.13766	0.000469213	0.00113653	1206	1461	1241	803	913	804	171.449	157.995	154.065	107.457	129.512	122.433
RLTA1_RS03370	0.123531	6.36838	0.287161	0.367007	585	753	749	599	557	507	83.1653	81.4306	92.9851	80.1579	79.0123	77.2056
RLTA1_RS03375	-0.454008	5.19669	0.00019983	0.000516381	232	274	241	315	286	288	32.9818	29.6308	29.9191	42.1531	40.57	43.8564
RLTA1_RS03380	0.180581	3.63049	0.269392	0.348716	98	115	99	90	68	81	13.932	12.4363	12.2904	12.0438	9.64602	12.3346
RLTA1_RS03385	0.101886	3.80037	0.506157	0.588923	103	133	108	106	87	85	14.6428	14.3828	13.4077	14.1849	12.3412	12.9437
RLTA1_RS03390	-1.01839	4.10521	7.24735e-09	3.53677e-08	67	118	92	186	132	165	9.52492	12.7607	11.4214	24.8904	18.7246	25.1261
RLTA1_RS03395	-0.462583	7.94412	2.85759e-05	8.51284e-05	1482	1906	1645	2160	2091	1773	210.686	206.118	204.22	289.05	296.615	269.991
RLTA1_RS03400	0.43286	4.21112	0.0530839	0.0841482	128	194	189	79	107	137	18.1969	20.9795	23.4635	10.5717	15.1783	20.8623
RLTA1_RS03405	0.641436	6.86057	2.94283e-08	1.33938e-07	922	1374	1156	654	643	609	131.074	148.587	143.512	87.5179	91.2116	92.7381
RLTA1_RS03410	0.562025	1.58539	0.0878429	0.131859	15	32	32	17	13	16	2.13244	3.46053	3.97266	2.27493	1.84409	2.43647
RLTA1_RS03415	1.32416	0.927827	0.00167215	0.00363755	9	25	22	5	8	6	1.27947	2.70354	2.73121	0.669097	1.13483	0.913676
RLTA1_RS03420	0.0796146	1.99084	0.789693	0.840169	22	39	32	31	19	26	3.12759	4.21752	3.97266	4.1484	2.69521	3.95926
RLTA1_RS03425	-0.717231	4.4875	5.10986e-07	1.97663e-06	125	147	137	226	197	163	17.7704	15.8968	17.008	30.2432	27.9451	24.8215
RLTA1_RS03430	0.977431	4.45513	4.4541e-09	2.22833e-08	179	256	261	105	121	80	25.4472	27.6842	32.402	14.051	17.1642	12.1823
RLTA1_RS03435	0.378946	4.74497	0.0223824	0.0386403	171	268	293	172	153	160	24.3099	28.9819	36.3747	23.0169	21.7035	24.3647
RLTA1_RS03440	1.04366	2.92637	3.23558e-06	1.12582e-05	84	85	67	42	34	24	11.9417	9.19203	8.31776	5.62042	4.82301	3.6547
RLTA1_RS03445	1.19149	3.38842	1.42583e-10	8.78084e-10	85	131	126	43	40	46	12.0839	14.1665	15.6424	5.75424	5.67413	7.00485
RLTA1_RS03450	0.0819739	3.23175	0.668927	0.734933	66	82	80	63	74	50	9.38276	8.86761	9.93166	8.43063	10.4971	7.61397
RLTA1_RS03455	0.201404	4.90386	0.153527	0.214193	203	287	283	201	215	166	28.8591	31.0366	35.1332	26.8977	30.4984	25.2784
RLTA1_RS03460	0.840717	3.11092	0.000125834	0.000336023	73	84	101	47	31	47	10.3779	9.08389	12.5387	6.28952	4.39745	7.15713
RLTA1_RS03465	-0.433631	3.66751	0.00585559	0.0114818	78	88	92	110	102	91	11.0887	9.51646	11.4214	14.7201	14.469	13.8574
RLTA1_RS03470	-3.81688	4.75894	5.50807e-50	3.95161e-48	13	29	46	453	320	306	1.84812	3.13611	5.7107	60.6202	45.393	46.5975
RLTA1_RS03475	-3.16422	3.41071	3.38272e-33	1.23248e-31	12	23	17	176	100	130	1.70596	2.48726	2.11048	23.5522	14.1853	19.7963
RLTA1_RS03480	-4.44729	6.38497	1.62057e-69	1.91144e-67	55	55	67	1643	879	894	7.81896	5.94779	8.31776	219.865	124.689	136.138
RLTA1_RS03485	-0.226879	3.38057	0.293783	0.373618	55	100	75	101	59	72	7.81896	10.8142	9.31093	13.5158	8.36934	10.9641
RLTA1_RS03490	-0.0896868	5.92711	0.454443	0.538109	414	582	437	441	435	439	58.8555	62.9384	54.2517	59.0144	61.7062	66.8506
RLTA1_RS03495	0.450344	8.22628	0.000123786	0.000331318	2304	3159	2956	1795	1716	1805	327.544	341.619	366.975	240.206	243.42	274.864
RLTA1_RS03500	-0.237062	5.33069	0.146696	0.205984	257	325	311	282	264	361	36.5359	35.146	38.6093	37.7371	37.4493	54.9728
RLTA1_RS03505	0.0855868	8.14632	0.563413	0.641354	2064	2690	2336	1948	1605	2205	293.424	290.901	290.004	260.68	227.674	335.776
RLTA1_RS03510	1.02035	7.05927	7.22436e-17	8.44947e-16	1242	1528	1549	608	661	579	176.566	165.24	192.302	81.3622	93.765	88.1697
RLTA1_RS03515	0.657759	6.57767	4.53069e-08	2.00567e-07	799	1052	982	519	575	462	113.588	113.765	121.911	69.4523	81.5656	70.353
RLTA1_RS03520	-0.557009	5.63043	3.79251e-05	0.000110335	305	313	346	409	436	393	43.3597	33.8483	42.9544	54.7322	61.848	59.8458
RLTA1_RS03525	-0.547948	9.10646	4.79479e-06	1.62133e-05	3272	3972	3612	4819	5120	3889	465.157	429.538	448.414	644.876	726.289	592.214
RLTA1_RS03530	0.293776	6.16758	0.059012	0.0925546	529	708	682	464	367	518	75.2042	76.5642	84.6674	62.0922	52.0601	78.8807
RLTA1_RS03535	-0.0309051	0.779369	1	1	10	14	11	12	11	8	1.42163	1.51398	1.3656	1.60583	1.56039	1.21823
RLTA1_RS03540	-2.08313	6.10454	2.32868e-47	1.5582e-45	188	221	229	723	795	823	26.7266	23.8993	28.4294	96.7515	112.773	125.326
RLTA1_RS03545	0.582322	5.86003	5.27944e-05	0.000150449	457	619	609	340	274	357	64.9685	66.9396	75.6047	45.4986	38.8678	54.3637
RLTA1_RS03550	0.0565459	0.560632	1	1	8	10	12	10	7	8	1.1373	1.08142	1.48975	1.33819	0.992973	1.21823
RLTA1_RS03555	-0.429338	1.96656	0.0922064	0.137549	25	28	23	33	33	23	3.55407	3.02796	2.85535	4.41604	4.68116	3.50242
RLTA1_RS03560	-0.258008	7.10838	0.157278	0.218856	819	1234	1019	1204	746	1204	116.431	133.447	126.504	161.119	105.823	183.344
RLTA1_RS03565	-0.297457	4.62166	0.0269923	0.0459265	150	211	173	215	171	182	21.3244	22.8179	21.4772	28.7712	24.2569	27.7148
RLTA1_RS03570	0.130489	4.63431	0.365954	0.449624	186	227	210	198	141	156	26.4423	24.5481	26.0706	26.4963	20.0013	23.7556
RLTA1_RS03575	-0.291418	5.22796	0.0299223	0.0502727	250	297	266	332	302	234	35.5407	32.118	33.0228	44.4281	42.8397	35.6334
RLTA1_RS03580	-0.264721	5.52122	0.0533754	0.0845333	253	411	354	417	337	302	35.9672	44.4462	43.9476	55.8027	47.8045	45.9883
RLTA1_RS03590	-0.140417	2.39796	0.55434	0.633233	29	57	31	41	35	35	4.12273	6.16407	3.84852	5.4866	4.96486	5.32978
RLTA1_RS03595	0.866337	7.3187	1.71667e-12	1.30418e-11	1405	1980	1634	899	837	651	199.739	214.12	202.854	120.304	118.731	99.1338
RLTA1_RS03600	-0.0751375	7.32428	0.63518	0.703968	1072	1456	1270	1330	875	1251	152.399	157.454	157.665	177.98	124.122	190.501
RLTA1_RS03605	-0.0935739	7.84371	0.419981	0.504949	1540	2058	1809	1715	1562	1706	218.931	222.555	224.58	229.5	221.575	259.788
RLTA1_RS03610	-0.141711	4.91296	0.304807	0.385314	215	260	215	249	233	181	30.565	28.1168	26.6913	33.321	33.0518	27.5626
RLTA1_RS03615	-0.00391652	1.4025	1	1	15	23	20	14	11	25	2.13244	2.48726	2.48291	1.87347	1.56039	3.80698
RLTA1_RS03620	1.09141	2.83328	4.91884e-06	1.66085e-05	54	104	68	34	36	21	7.6768	11.2467	8.44191	4.54986	5.10672	3.19787
RLTA1_RS03625	0.0401143	5.46869	0.790752	0.841086	286	431	374	281	303	327	40.6586	46.609	46.4305	37.6033	42.9815	49.7953
RLTA1_RS03630	0.45864	4.70942	0.0035876	0.00733865	176	297	260	186	143	131	25.0207	32.118	32.2779	24.8904	20.285	19.9486
RLTA1_RS03635	-0.528823	2.58303	0.0178698	0.0315704	28	39	48	55	44	45	3.98056	4.21752	5.95899	7.36007	6.24154	6.85257
RLTA1_RS03640	-0.592038	3.47331	0.00531616	0.0105143	48	81	84	97	73	106	6.82382	8.75947	10.4282	12.9805	10.3553	16.1416
RLTA1_RS03645	-0.154055	1.97851	0.646227	0.714278	23	33	29	36	19	27	3.26975	3.56867	3.60023	4.8175	2.69521	4.11154
RLTA1_RS03650	0.78513	3.79777	9.30613e-07	3.4893e-06	129	152	135	80	76	54	18.339	16.4375	16.7597	10.7056	10.7808	8.22308
RLTA1_RS03655	0.241388	1.9246	0.455594	0.539289	23	37	33	21	33	14	3.26975	4.00124	4.09681	2.81021	4.68116	2.13191
RLTA1_RS03660	-0.964289	5.85199	8.62902e-16	8.93591e-15	299	353	296	570	564	476	42.5067	38.174	36.7471	76.2771	80.0052	72.4849
RLTA1_RS03665	-0.953719	6.43965	4.28766e-15	4.22632e-14	419	537	480	806	763	836	59.5663	58.072	59.5899	107.858	108.234	127.305
RLTA1_RS03670	-0.531528	7.28419	1.3143e-05	4.12549e-05	953	1137	997	1525	1217	1152	135.481	122.957	123.773	204.075	172.635	175.426
RLTA1_RS03675	-0.838209	5.85784	2.0827e-07	8.44116e-07	270	416	331	639	402	527	38.384	44.9869	41.0922	85.5106	57.025	80.2512
RLTA1_RS03680	-0.221043	7.04587	0.077389	0.117767	915	1165	882	1152	986	866	130.079	125.985	109.497	154.16	139.867	131.874
RLTA1_RS03685	-0.0781993	5.13713	0.53987	0.61996	252	313	261	281	256	221	35.8251	33.8483	32.402	37.6033	36.3144	33.6537
RLTA1_RS03690	0.433795	5.1629	0.00152306	0.00334247	269	354	369	237	223	178	38.2418	38.2821	45.8098	31.7152	31.6333	27.1057
RLTA1_RS03695	-1.46062	7.07595	6.85219e-37	2.90759e-35	519	621	604	1445	1406	1321	73.7826	67.1559	74.984	193.369	199.446	201.161
RLTA1_RS03700	-1.101	5.98544	4.59043e-09	2.29159e-08	305	324	342	721	713	402	43.3597	35.0379	42.4578	96.4838	101.141	61.2163
RLTA1_RS03705	-0.796963	7.80582	3.83753e-11	2.517e-10	1186	1346	1420	2046	2032	1903	168.605	145.559	176.287	273.795	288.246	289.788
RLTA1_RS03710	0.546418	6.39256	2.22299e-06	7.95361e-06	667	891	859	495	492	446	94.8227	96.3541	106.641	66.2406	69.7918	67.9166
RLTA1_RS03720	0.112086	1.16442	0.845031	0.886284	13	22	15	17	10	13	1.84812	2.37911	1.86219	2.27493	1.41853	1.97963
RLTA1_RS03725	0.217344	3.13554	0.329084	0.411148	54	97	73	45	59	61	7.6768	10.4897	9.06264	6.02188	8.36934	9.28904
RLTA1_RS03730	-0.0139226	1.69412	1	1	20	27	25	20	26	17	2.84326	2.91982	3.10364	2.67639	3.68818	2.58875
RLTA1_RS03735	-1.01627	5.35948	1.76132e-11	1.19932e-10	203	276	182	417	430	313	28.8591	29.8471	22.5945	55.8027	60.9969	47.6634
RLTA1_RS03740	1.77949	2.77498	3.10326e-09	1.59849e-08	90	87	64	12	30	19	12.7947	9.40832	7.94533	1.60583	4.2556	2.89331
RLTA1_RS03745	-0.74518	3.28836	0.00172679	0.00374819	63	59	51	93	61	99	8.95627	6.38035	6.33143	12.4452	8.65305	15.0757
RLTA1_RS03750	0.33844	2.21395	0.242041	0.317984	33	58	28	30	29	22	4.69138	6.27221	3.47608	4.01458	4.11374	3.35014
RLTA1_RS03760	-1.21213	6.62511	2.41737e-22	4.57133e-21	403	567	482	1025	1074	815	57.2917	61.3163	59.8382	137.165	152.35	124.108
RLTA1_RS03765	0.406113	5.22456	0.00692624	0.0133699	332	373	317	257	248	170	47.1981	40.3368	39.3542	34.3916	35.1796	25.8875
RLTA1_RS03775	-0.0679898	6.05919	0.585367	0.660222	501	543	523	517	487	431	71.2237	58.7209	64.9282	69.1847	69.0825	65.6324
RLTA1_RS03780	-1.30382	5.06538	2.41335e-22	4.57133e-21	141	181	147	392	324	291	20.045	19.5736	18.2494	52.4572	45.9605	44.3133
RLTA1_RS03785	0.117601	4.60033	0.391908	0.476422	198	218	188	175	162	148	28.1483	23.5749	23.3394	23.4184	22.9802	22.5373
RLTA1_RS03790	-0.673116	4.52703	1.06829e-05	3.40085e-05	106	172	154	188	196	208	15.0693	18.6003	19.1184	25.1581	27.8032	31.6741
RLTA1_RS03805	-1.40806	0.452423	0.00240285	0.00508339	2	6	7	10	17	8	0.284326	0.648849	0.86902	1.33819	2.41151	1.21823
RLTA1_RS03820	0.636702	4.1039	0.000193527	0.000500653	122	205	175	93	82	102	17.3439	22.169	21.7255	12.4452	11.632	15.5325
RLTA1_RS03845	-1.49584	0.522323	0.00404568	0.00817952	7	3	5	18	16	4	0.995141	0.324425	0.620729	2.40875	2.26965	0.609117
RLTA1_RS03860	-0.43328	2.01372	0.0889375	0.133387	20	35	24	26	31	35	2.84326	3.78495	2.9795	3.47931	4.39745	5.32978
RLTA1_RS03865	-0.0828489	5.77722	0.471836	0.554553	390	484	414	421	407	357	55.4436	52.3405	51.3963	56.338	57.7343	54.3637
RLTA1_RS03870	0.00145508	6.4236	0.989902	1	712	744	608	697	585	527	101.22	80.4573	75.4806	93.2722	82.9841	80.2512
RLTA1_RS03875	0.18699	5.88081	0.119208	0.172073	456	558	501	448	352	358	64.8263	60.343	62.197	59.9511	49.9323	54.516
RLTA1_RS03880	-0.339871	5.80891	0.0117687	0.0216662	342	477	384	492	369	454	48.6197	51.5835	47.672	65.8392	52.3438	69.1348
RLTA1_RS03885	0.0766552	1.23767	0.86248	0.900525	15	13	24	19	10	14	2.13244	1.40584	2.9795	2.54257	1.41853	2.13191
RLTA1_RS03890	-0.463126	4.23183	0.00221463	0.00472459	112	152	117	173	161	122	15.9223	16.4375	14.525	23.1508	22.8384	18.5781
RLTA1_RS03895	-0.514749	2.85331	0.00809187	0.0154271	45	46	49	63	59	52	6.39733	4.97451	6.08314	8.43063	8.36934	7.91852
RLTA1_RS03900	0.0700041	5.26258	0.623084	0.694211	289	368	292	251	248	282	41.0851	39.7961	36.2505	33.5887	35.1796	42.9428
RLTA1_RS03905	0.348105	1.49683	0.302431	0.383146	25	22	22	11	16	20	3.55407	2.37911	2.73121	1.47201	2.26965	3.04559
RLTA1_RS03910	0.147547	0.601897	0.804976	0.852767	7	11	14	11	6	8	0.995141	1.18956	1.73804	1.47201	0.851119	1.21823
RLTA1_RS03915	-0.608691	2.616	0.00278639	0.00582121	34	42	38	58	49	44	4.83354	4.54195	4.71754	7.76153	6.95081	6.70029
RLTA1_RS03920	0.805947	3.00382	0.00139683	0.00309078	53	120	68	41	33	43	7.53464	12.977	8.44191	5.4866	4.68116	6.54801
RLTA1_RS03930	-0.542554	5.46616	0.000205631	0.000530191	297	287	279	402	394	308	42.2224	31.0366	34.6367	53.7954	55.8902	46.902
RLTA1_RS03940	-0.369463	4.44953	0.0151583	0.0272434	145	179	135	192	185	139	20.6136	19.3573	16.7597	25.6933	26.2428	21.1668
RLTA1_RS03945	0.292565	6.87968	0.0119003	0.0218739	906	1253	995	818	771	642	128.8	135.501	123.525	109.464	109.369	97.7633
RLTA1_RS03955	-1.12791	6.88122	1.98197e-20	3.15619e-19	494	657	650	1122	1200	1083	70.2285	71.049	80.6947	150.145	170.224	164.918
RLTA1_RS03960	-0.503181	5.15964	0.000657489	0.00154629	188	269	261	283	271	322	26.7266	29.0901	32.402	37.8709	38.4422	49.0339
RLTA1_RS03970	0.0197079	4.42985	0.898314	0.927916	157	186	177	171	132	143	22.3196	20.1143	21.9738	22.8831	18.7246	21.7759
RLTA1_RS03975	0.50756	2.53092	0.0551909	0.087131	35	76	47	29	39	27	4.9757	8.21876	5.83485	3.88076	5.53228	4.11154
RLTA1_RS03980	-0.668942	2.52898	0.00857038	0.0162378	17	53	36	50	50	44	2.41677	5.7315	4.46925	6.69097	7.09266	6.70029
RLTA1_RS03985	0.490722	2.49332	0.118379	0.171091	24	77	53	39	29	25	3.41191	8.3269	6.57972	5.21896	4.11374	3.80698
RLTA1_RS03990	-0.876156	3.82364	1.83509e-07	7.49878e-07	63	107	72	150	127	107	8.95627	11.5711	8.93849	20.0729	18.0154	16.2939
RLTA1_RS03995	-0.258617	2.11087	0.476516	0.559581	18	25	47	35	40	19	2.55893	2.70354	5.83485	4.68368	5.67413	2.89331
RLTA1_RS04000	0.706012	4.25747	5.00178e-05	0.00014277	153	238	178	114	77	109	21.7509	25.7377	22.0979	15.2554	10.9227	16.5984
RLTA1_RS04005	0.339139	2.37362	0.148584	0.2083	40	52	41	35	23	33	5.68652	5.62336	5.08997	4.68368	3.26262	5.02522
RLTA1_RS04010	0.0530428	1.88719	0.881666	0.914657	26	32	27	23	26	22	3.69624	3.46053	3.35193	3.07785	3.68818	3.35014
RLTA1_RS04015	-0.406912	2.09141	0.13777	0.195223	30	33	21	36	37	24	4.26489	3.56867	2.60706	4.8175	5.24857	3.6547
RLTA1_RS04020	0.05932	3.14794	0.788143	0.839278	74	74	64	60	76	42	10.5201	8.00248	7.94533	8.02917	10.7808	6.39573
RLTA1_RS04025	0.84607	3.76207	8.71877e-06	2.81158e-05	123	166	124	51	81	66	17.486	17.9515	15.3941	6.82479	11.4901	10.0504
RLTA1_RS04030	0.495284	0.622712	0.269184	0.348512	12	15	9	5	8	9	1.70596	1.62212	1.11731	0.669097	1.13483	1.37051
RLTA1_RS04035	0.015812	3.79147	0.927434	0.950938	109	120	102	107	94	84	15.4958	12.977	12.6629	14.3187	13.3342	12.7915
RLTA1_RS04040	-0.511222	3.51067	0.0102309	0.0190927	53	77	95	93	85	99	7.53464	8.3269	11.7938	12.4452	12.0575	15.0757
RLTA1_RS04045	-0.698322	5.17352	2.2398e-05	6.79457e-05	167	270	235	297	276	360	23.7412	29.1982	29.1742	39.7444	39.1515	54.8205
RLTA1_RS04050	-0.808286	4.6993	0.00153962	0.00337668	132	170	156	179	177	329	18.7655	18.3841	19.3667	23.9537	25.108	50.0999
RLTA1_RS04055	-0.412268	3.11846	0.0216978	0.0376172	50	71	56	67	78	59	7.10815	7.67805	6.95216	8.9659	11.0646	8.98448
RLTA1_RS04060	-0.168025	4.91738	0.221387	0.294745	214	253	218	222	250	197	30.4229	27.3598	27.0638	29.7079	35.4633	29.999
RLTA1_RS04065	0.813873	3.143	0.000342522	0.000852203	100	93	68	49	43	38	14.2163	10.0572	8.44191	6.55715	6.09969	5.78661
RLTA1_RS04070	-0.75901	6.19402	6.78308e-12	4.82653e-11	382	506	434	672	667	599	54.3063	54.7196	53.8792	89.9267	94.6161	91.2153
RLTA1_RS04075	0.033922	3.53214	0.859094	0.897394	77	113	89	92	77	67	10.9465	12.22	11.049	12.3114	10.9227	10.2027
RLTA1_RS04080	-0.258044	5.10478	0.0437367	0.0710798	231	281	244	252	282	250	32.8396	30.3878	30.2916	33.7225	40.0026	38.0698
RLTA1_RS04085	-0.677796	4.73262	2.60939e-06	9.23169e-06	145	168	180	218	250	217	20.6136	18.1678	22.3462	29.1726	35.4633	33.0446
RLTA1_RS04095	-0.425714	4.34773	0.0182436	0.0321818	118	156	145	158	133	194	16.7752	16.8701	18.0011	21.1435	18.8665	29.5422
RLTA1_RS04100	-0.441156	2.7677	0.0501469	0.0801499	40	53	43	63	39	58	5.68652	5.7315	5.33827	8.43063	5.53228	8.8322
RLTA1_RS04105	1.29191	5.26612	1.87721e-18	2.52679e-17	358	560	404	191	144	131	50.8943	60.5593	50.1549	25.5595	20.4269	19.9486
RLTA1_RS04110	-0.189784	3.17032	0.295605	0.375522	59	73	67	75	63	59	8.38762	7.89433	8.31776	10.0365	8.93675	8.98448
RLTA1_RS04115	-0.502692	5.97035	6.0366e-06	2.00327e-05	351	480	430	548	506	492	49.8992	51.9079	53.3827	73.3331	71.7777	74.9214
RLTA1_RS04125	-0.793848	4.72318	8.21335e-09	3.9886e-08	149	181	137	236	235	231	21.1823	19.5736	17.008	31.5814	33.3355	35.1765
RLTA1_RS04130	0.652179	3.27504	0.00138913	0.00307767	87	99	91	69	51	34	12.3682	10.706	11.2973	9.23354	7.23452	5.1775
RLTA1_RS04135	-0.000949108	4.66307	1	1	179	234	197	193	192	145	25.4472	25.3051	24.4567	25.8272	27.2358	22.0805
RLTA1_RS04140	-0.105188	3.01706	0.612877	0.684886	60	78	46	52	59	60	8.52978	8.43504	5.7107	6.95861	8.36934	9.13676
RLTA1_RS04145	-0.920527	0.840693	0.0204747	0.0356654	8	7	11	11	18	14	1.1373	0.756991	1.3656	1.47201	2.55336	2.13191
RLTA1_RS04150	-1.71951	1.67843	7.03848e-09	3.44693e-08	13	12	9	33	37	28	1.84812	1.2977	1.11731	4.41604	5.24857	4.26382
RLTA1_RS04155	-1.0425	1.07159	0.0168137	0.029902	8	14	8	13	11	29	1.1373	1.51398	0.993166	1.73965	1.56039	4.4161
RLTA1_RS04160	-0.548134	1.37523	0.169002	0.233165	21	11	14	15	20	24	2.98542	1.18956	1.73804	2.00729	2.83706	3.6547
RLTA1_RS04165	-2.2122	5.79752	1.99189e-34	7.92088e-33	147	175	158	642	516	764	20.898	18.9248	19.615	85.9121	73.1963	116.341
RLTA1_RS04170	-1.08448	6.59788	2.19503e-19	3.18898e-18	438	601	474	980	857	934	62.2674	64.9931	58.8451	131.143	121.568	142.229
RLTA1_RS04175	-0.127609	2.53607	0.545219	0.625276	40	52	37	38	42	42	5.68652	5.62336	4.59339	5.08514	5.95784	6.39573
RLTA1_RS04180	-2.03003	0.480167	2.98755e-05	8.88858e-05	3	2	6	11	14	15	0.426489	0.216283	0.744874	1.47201	1.98595	2.28419
RLTA1_RS04190	-1.1902	6.65796	2.55042e-20	4.02457e-19	392	575	536	1072	1069	828	55.7279	62.1814	66.5421	143.454	151.641	126.087
RLTA1_RS04195	0.231072	4.06617	0.103557	0.152358	132	153	146	110	111	98	18.7655	16.5457	18.1253	14.7201	15.7457	14.9234
RLTA1_RS04200	-0.25846	2.69929	0.234762	0.309943	35	56	48	60	41	43	4.9757	6.05593	5.95899	8.02917	5.81598	6.54801
RLTA1_RS04205	0.129683	4.67237	0.334352	0.416012	183	238	220	191	178	140	26.0158	25.7377	27.3121	25.5595	25.2499	21.3191
RLTA1_RS04210	-0.814894	5.45187	3.28583e-12	2.4019e-11	229	276	263	411	401	362	32.5553	29.8471	32.6503	54.9998	56.8832	55.1251
RLTA1_RS04215	-0.504947	7.76052	5.77811e-05	0.000163606	1304	1648	1401	1657	1982	1707	185.381	178.217	173.928	221.739	281.153	259.941
RLTA1_RS04220	0.545407	4.90644	5.23919e-05	0.000149363	251	321	283	193	146	169	35.6829	34.7134	35.1332	25.8272	20.7106	25.7352
RLTA1_RS04225	-0.230864	4.5294	0.103718	0.15253	157	190	164	203	171	148	22.3196	20.5469	20.3599	27.1654	24.2569	22.5373
RLTA1_RS04230	0.438658	4.11784	0.0151091	0.027169	155	176	144	93	129	83	22.0353	19.0329	17.877	12.4452	18.2991	12.6392
RLTA1_RS04235	-0.137273	3.05001	0.589997	0.664689	55	54	76	47	70	60	7.81896	5.83964	9.43507	6.28952	9.92973	9.13676
RLTA1_RS04240	0.550451	4.8061	2.32736e-05	7.04483e-05	214	309	278	176	152	145	30.4229	33.4157	34.5125	23.5522	21.5617	22.0805
RLTA1_RS04245	0.647413	5.13639	4.3373e-06	1.4774e-05	283	392	360	170	215	185	40.2321	42.3915	44.6925	22.7493	30.4984	28.1717
RLTA1_RS04250	0.504758	4.82372	0.000943168	0.00215338	233	290	274	173	193	123	33.124	31.3611	34.0159	23.1508	27.3777	18.7304
RLTA1_RS04255	-1.1504	5.29958	2.55764e-21	4.3624e-20	176	224	194	407	401	337	25.0207	24.2237	24.0843	54.4645	56.8832	51.3181
RLTA1_RS04260	1.14642	0.811757	0.00609196	0.0119017	13	17	19	5	10	4	1.84812	1.83841	2.35877	0.669097	1.41853	0.609117
RLTA1_RS04265	-0.865926	4.42704	3.90918e-05	0.000113539	100	121	147	164	176	238	14.2163	13.0851	18.2494	21.9464	24.9662	36.2425
RLTA1_RS04270	-0.244784	2.10853	0.363521	0.447029	21	40	30	28	40	25	2.98542	4.32566	3.72437	3.74695	5.67413	3.80698
RLTA1_RS04275	-0.475698	0.939076	0.195404	0.264916	7	14	13	12	15	14	0.995141	1.51398	1.61389	1.60583	2.1278	2.13191
RLTA1_RS04280	0.367572	1.45057	0.351419	0.433989	9	33	26	21	13	11	1.27947	3.56867	3.22779	2.81021	1.84409	1.67507
RLTA1_RS04285	0.20769	3.55863	0.280262	0.359448	101	118	80	73	89	63	14.3585	12.7607	9.93166	9.76882	12.6249	9.5936
RLTA1_RS04290	0.743453	4.62789	3.26961e-06	1.13652e-05	196	329	223	136	114	133	27.8639	35.5786	27.6845	18.1994	16.1713	20.2531
RLTA1_RS04300	-0.211997	5.30139	0.0982458	0.14525	241	347	299	327	318	245	34.2613	37.5251	37.1196	43.759	45.1093	37.3084
RLTA1_RS04305	-0.749554	1.25351	0.0330938	0.0551748	11	16	12	16	27	14	1.56379	1.73026	1.48975	2.14111	3.83004	2.13191
RLTA1_RS04310	-1.11849	1.08863	0.00372334	0.00759178	13	11	5	16	16	23	1.84812	1.18956	0.620729	2.14111	2.26965	3.50242
RLTA1_RS04315	-0.693468	4.34727	0.00106706	0.00241485	119	143	113	169	132	222	16.9174	15.4642	14.0285	22.6155	18.7246	33.806
RLTA1_RS04320	-0.740547	4.51284	1.95093e-08	9.05706e-08	119	151	143	219	195	185	16.9174	16.3294	17.7528	29.3065	27.6614	28.1717
RLTA1_RS04325	-0.823452	4.27107	3.34891e-08	1.51004e-07	108	114	113	197	160	160	15.3536	12.3281	14.0285	26.3624	22.6965	24.3647
RLTA1_RS04330	-0.612696	5.06628	1.03253e-05	3.29302e-05	163	285	200	298	289	264	23.1726	30.8203	24.8291	39.8782	40.9956	40.2017
RLTA1_RS04335	0.121443	4.54071	0.394655	0.478968	184	225	173	168	164	133	26.158	24.3319	21.4772	22.4817	23.2639	20.2531
RLTA1_RS04340	0.917324	4.5339	7.08707e-08	3.05759e-07	176	260	290	112	121	99	25.0207	28.1168	36.0023	14.9878	17.1642	15.0757
RLTA1_RS04345	1.10736	5.20978	2.34289e-19	3.38965e-18	346	449	419	164	169	155	49.1884	48.5556	52.0171	21.9464	23.9732	23.6033
RLTA1_RS04350	2.87455	6.4842	3.5434e-41	1.774e-39	1122	1538	1151	146	210	95	159.507	166.322	142.892	19.5376	29.7892	14.4665
RLTA1_RS04355	-0.449647	6.71952	0.000854509	0.00196515	630	931	616	976	796	794	89.5627	100.68	76.4738	130.608	112.915	120.91
RLTA1_RS04360	-1.69977	5.40993	1.71062e-18	2.316e-17	149	216	125	454	378	533	21.1823	23.3586	15.5182	60.754	53.6205	81.1649
RLTA1_RS04370	-0.382526	2.40955	0.121669	0.175189	37	40	30	39	35	47	5.26003	4.32566	3.72437	5.21896	4.96486	7.15713
RLTA1_RS04375	-0.231748	3.54487	0.190041	0.258603	82	89	84	100	91	70	11.6574	9.6246	10.4282	13.3819	12.9086	10.6596
RLTA1_RS04380	0.146562	3.73709	0.49643	0.579155	84	142	110	92	112	58	11.9417	15.3561	13.656	12.3114	15.8876	8.8322
RLTA1_RS04385	-0.144041	3.91949	0.441352	0.525739	92	145	109	125	129	77	13.079	15.6805	13.5319	16.7274	18.2991	11.7255
RLTA1_RS04390	0.0143279	2.49703	1	1	33	55	44	43	34	36	4.69138	5.94779	5.46241	5.75424	4.82301	5.48205
RLTA1_RS04395	-0.198365	3.90449	0.221127	0.294455	108	124	101	109	124	99	15.3536	13.4096	12.5387	14.5863	17.5898	15.0757
RLTA1_RS04400	0.709204	3.50526	3.88879e-05	0.000112994	104	129	99	57	68	51	14.7849	13.9503	12.2904	7.62771	9.64602	7.76624
RLTA1_RS04405	0.833113	5.29391	1.62741e-09	8.75879e-09	321	480	414	183	193	210	45.6343	51.9079	51.3963	24.489	27.3777	31.9787
RLTA1_RS04410	-0.266144	5.68526	0.0734904	0.112548	360	434	335	346	450	380	51.1787	46.9334	41.5888	46.3015	63.834	57.8661
RLTA1_RS04420	0.710225	6.46027	1.02095e-08	4.87629e-08	805	946	884	441	498	459	114.441	102.302	109.745	59.0144	70.6429	69.8962
RLTA1_RS04425	0.569321	2.82517	0.00655147	0.0127138	49	87	62	45	36	34	6.96599	9.40832	7.69703	6.02188	5.10672	5.1775
RLTA1_RS04430	0.352932	5.59377	0.00902553	0.0170537	402	520	387	352	263	275	57.1495	56.2336	48.0444	47.1045	37.3074	41.8768
RLTA1_RS04435	-0.0820507	1.4025	0.881539	0.914657	20	19	17	20	25	7	2.84326	2.05469	2.11048	2.67639	3.54633	1.06596
RLTA1_RS04440	0.161221	0.870392	0.73491	0.793398	13	13	14	10	11	10	1.84812	1.40584	1.73804	1.33819	1.56039	1.52279
RLTA1_RS04445	-0.356745	1.84982	0.284324	0.363983	27	19	25	30	33	17	3.8384	2.05469	3.10364	4.01458	4.68116	2.58875
RLTA1_RS04450	0.00169463	2.70865	1	1	35	53	65	39	52	41	4.9757	5.7315	8.06947	5.21896	7.37637	6.24345
RLTA1_RS04455	-1.97796	5.66923	5.91181e-51	4.33056e-49	135	214	156	627	595	497	19.192	23.1423	19.3667	83.9048	84.4027	75.6828
RLTA1_RS04460	0.220008	1.33911	0.564223	0.641993	14	17	28	15	19	10	1.99028	1.83841	3.47608	2.00729	2.69521	1.52279
RLTA1_RS04465	-0.763216	4.15307	5.60623e-06	1.87656e-05	96	122	100	199	135	136	13.6476	13.1933	12.4146	26.6301	19.1502	20.71
RLTA1_RS04470	-0.468444	4.51173	0.00343076	0.00705515	128	159	174	179	216	159	18.1969	17.1945	21.6014	23.9537	30.6403	24.2124
RLTA1_RS04475	0.49919	3.79891	0.00218307	0.00466297	123	142	121	73	90	74	17.486	15.3561	15.0216	9.76882	12.7668	11.2687
RLTA1_RS04480	1.3488	2.12682	2.40054e-05	7.25689e-05	50	34	55	20	15	13	7.10815	3.67681	6.82801	2.67639	2.1278	1.97963
RLTA1_RS04485	-1.29161	4.16887	1.6842e-16	1.91197e-15	72	99	82	194	156	186	10.2357	10.706	10.1799	25.961	22.1291	28.324
RLTA1_RS04490	-0.575845	3.92034	0.000916866	0.00209977	97	107	87	127	148	103	13.7898	11.5711	10.8007	16.9951	20.9943	15.6848
RLTA1_RS04495	-0.848773	5.3087	2.16681e-08	1.00191e-07	203	296	191	332	401	337	28.8591	32.0099	23.7118	44.4281	56.8832	51.3181
RLTA1_RS04500	-1.30788	4.27207	1.29997e-08	6.16668e-08	95	106	67	186	254	140	13.5055	11.463	8.31776	24.8904	36.0307	21.3191
RLTA1_RS04515	0.637494	2.8573	0.000827244	0.00190812	58	76	71	36	39	39	8.24545	8.21876	8.81435	4.8175	5.53228	5.93889
RLTA1_RS04520	0.198122	2.08761	0.498768	0.58159	30	32	41	23	33	22	4.26489	3.46053	5.08997	3.07785	4.68116	3.35014
RLTA1_RS04530	-0.425467	2.58802	0.136849	0.194037	34	47	39	71	42	28	4.83354	5.08265	4.84168	9.50118	5.95784	4.26382
RLTA1_RS04535	0.15049	1.01719	0.757752	0.813814	10	17	18	10	11	14	1.42163	1.83841	2.23462	1.33819	1.56039	2.13191
RLTA1_RS04540	-1.06328	2.53291	0.000450286	0.00109373	26	40	23	34	58	67	3.69624	4.32566	2.85535	4.54986	8.22749	10.2027
RLTA1_RS04545	-0.232107	1.48933	0.519927	0.60156	20	19	18	10	24	24	2.84326	2.05469	2.23462	1.33819	3.40448	3.6547
RLTA1_RS04550	-0.10949	1.12298	0.764757	0.818901	9	18	18	15	13	14	1.27947	1.94655	2.23462	2.00729	1.84409	2.13191
RLTA1_RS04555	-0.157118	2.21543	0.600599	0.674232	25	35	41	47	23	28	3.55407	3.78495	5.08997	6.28952	3.26262	4.26382
RLTA1_RS04565	0.177941	2.37605	0.53881	0.619151	29	60	39	28	41	28	4.12273	6.48849	4.84168	3.74695	5.81598	4.26382
RLTA1_RS04590	0.523795	3.50817	0.00092875	0.00212471	95	121	101	68	61	62	13.5055	13.0851	12.5387	9.09972	8.65305	9.44132
RLTA1_RS04595	-0.188022	6.35524	0.122707	0.17632	585	708	559	656	640	540	83.1653	76.5642	69.3975	87.7856	90.7861	82.2308
RLTA1_RS04600	-0.169339	3.63396	0.313932	0.395198	86	113	80	104	83	85	12.226	12.22	9.93166	13.9172	11.7738	12.9437
RLTA1_RS04605	-0.161268	0.836063	0.823394	0.86805	10	11	14	10	15	9	1.42163	1.18956	1.73804	1.33819	2.1278	1.37051
RLTA1_RS04615	0.120105	2.80969	0.61608	0.687398	68	56	45	43	43	50	9.66708	6.05593	5.58656	5.75424	6.09969	7.61397
RLTA1_RS04620	-0.268079	5.31071	0.0741802	0.113455	282	347	241	351	314	248	40.09	37.5251	29.9191	46.9706	44.5419	37.7653
RLTA1_RS04625	0.344735	0.490849	0.601573	0.675	5	14	12	9	5	7	0.710815	1.51398	1.48975	1.20438	0.709266	1.06596
RLTA1_RS04645	-0.130935	3.00052	0.504156	0.587184	57	71	52	66	51	54	8.10329	7.67805	6.45558	8.83209	7.23452	8.22308
RLTA1_RS04650	-0.317283	2.49136	0.130221	0.185508	32	51	34	40	44	42	4.54922	5.51522	4.22095	5.35278	6.24154	6.39573
RLTA1_RS04655	-0.221443	1.89661	0.431092	0.515813	25	31	22	33	25	21	3.55407	3.35239	2.73121	4.41604	3.54633	3.19787
RLTA1_RS04660	-1.20432	7.47112	6.1888e-16	6.54527e-15	838	990	774	1706	2076	1442	119.133	107.06	96.0888	228.296	294.487	219.587
RLTA1_RS04665	-0.0867909	5.11826	0.66552	0.732346	244	292	275	234	338	179	34.6878	31.5773	34.1401	31.3138	47.9464	27.258
RLTA1_RS04670	0.365849	4.11489	0.0117396	0.0216298	135	177	154	99	116	98	19.192	19.1411	19.1184	13.2481	16.455	14.9234
RLTA1_RS04675	0.0909491	6.62874	0.483051	0.566331	753	939	780	664	774	578	107.049	101.545	96.8337	88.8561	109.794	88.0174
RLTA1_RS04680	1.17816	5.05828	5.52326e-09	2.73179e-08	337	460	314	205	113	110	47.9089	49.7451	38.9818	27.433	16.0294	16.7507
RLTA1_RS04685	0.819952	5.24069	9.06239e-08	3.86903e-07	317	440	407	201	229	142	45.0657	47.5823	50.5273	26.8977	32.4844	21.6237
RLTA1_RS04690	0.671883	5.8719	1.01503e-07	4.28878e-07	486	657	598	336	354	258	69.0912	71.049	74.2391	44.9633	50.216	39.2881
RLTA1_RS04695	0.813494	6.24883	2.4045e-06	8.5634e-06	668	960	727	394	493	274	94.9649	103.816	90.2539	52.7249	69.9336	41.7245
RLTA1_RS04700	0.112887	6.18577	0.547733	0.627055	536	757	547	585	341	541	76.1994	81.8632	67.9077	78.2844	48.372	82.3831
RLTA1_RS04705	0.177473	4.28345	0.442779	0.526898	111	240	153	143	93	142	15.7801	25.954	18.9943	19.1362	13.1924	21.6237
RLTA1_RS04710	-0.815804	7.36158	1.99486e-06	7.1854e-06	905	940	1025	1232	1460	1690	128.657	101.653	127.249	164.866	207.106	257.352
RLTA1_RS04715	-1.22689	5.72366	7.11548e-20	1.06717e-18	234	270	262	481	566	509	33.2661	29.1982	32.5262	64.3672	80.2889	77.5102
RLTA1_RS04720	0.114516	5.7296	0.347707	0.430244	411	504	417	389	326	353	58.429	54.5033	51.7688	52.0558	46.2442	53.7546
RLTA1_RS04725	0.399723	1.95164	0.127845	0.182535	32	37	30	23	21	21	4.54922	4.00124	3.72437	3.07785	2.97892	3.19787
RLTA1_RS04730	0.774972	4.07204	2.08383e-06	7.47494e-06	128	197	182	83	80	92	18.1969	21.3039	22.5945	11.107	11.3483	14.0097
RLTA1_RS04735	0.978272	3.77444	1.71646e-09	9.20251e-09	114	162	154	76	60	53	16.2066	17.5189	19.1184	10.1703	8.51119	8.0708
RLTA1_RS04740	-0.221639	3.20354	0.222301	0.295792	49	74	79	75	69	60	6.96599	8.00248	9.80751	10.0365	9.78787	9.13676
RLTA1_RS04745	-0.130251	5.26204	0.380449	0.464726	294	308	277	255	292	290	41.7959	33.3076	34.3884	34.124	41.4211	44.161
RLTA1_RS04755	0.519558	9.49953	0.000393902	0.000966902	6125	7590	6972	5347	3404	3843	870.748	820.794	865.544	715.533	482.868	585.209
RLTA1_RS04760	0.943556	7.9518	2.81586e-07	1.12039e-06	2485	3013	2388	1668	922	1005	353.275	325.831	296.46	223.211	130.789	153.041
RLTA1_RS04765	0.221582	7.55031	0.282739	0.362421	1450	2341	1167	1506	954	1191	206.136	253.159	144.878	201.532	135.328	181.365
RLTA1_RS04770	-0.895594	7.23865	1.57001e-09	8.4827e-09	798	1050	722	1681	1372	1112	113.446	113.549	89.6332	224.951	194.623	169.335
RLTA1_RS04775	-1.32141	5.5405	1.53181e-19	2.25368e-18	211	241	192	531	504	372	29.9964	26.0621	23.836	71.0581	71.494	56.6479
RLTA1_RS04780	-0.936559	6.4374	7.02561e-15	6.78103e-14	423	542	480	863	725	808	60.1349	58.6127	59.5899	115.486	102.844	123.042
RLTA1_RS04785	-0.328597	6.6099	0.00707724	0.0136239	563	808	739	830	696	761	80.0378	87.3784	91.7437	111.07	98.7299	115.885
RLTA1_RS04790	-0.444409	3.93615	0.0064022	0.0124484	84	120	108	135	103	129	11.9417	12.977	13.4077	18.0656	14.6109	19.644
RLTA1_RS04795	-1.94364	6.23824	6.43404e-27	1.6896e-25	194	287	281	949	636	939	27.5796	31.0366	34.8849	126.995	90.2187	142.99
RLTA1_RS04800	-0.986272	6.98073	7.78008e-16	8.11718e-15	591	784	687	1121	1196	1208	84.0183	84.783	85.2881	150.012	169.656	183.953
RLTA1_RS04805	0.729161	5.17074	3.46667e-06	1.19606e-05	352	439	289	198	208	160	50.0414	47.4741	35.8781	26.4963	29.5055	24.3647
RLTA1_RS04810	0.0157518	6.31368	0.926358	0.950318	512	761	676	562	461	631	72.7874	82.2957	83.9225	75.2065	65.3943	96.0882
RLTA1_RS04815	0.172094	4.3913	0.303313	0.383913	166	230	139	153	138	120	23.5991	24.8726	17.2563	20.4744	19.5757	18.2735
RLTA1_RS04820	-0.194688	4.40509	0.168684	0.232818	144	181	150	152	169	150	20.4715	19.5736	18.6219	20.3406	23.9732	22.8419
RLTA1_RS04825	0.3876	4.49287	0.00364517	0.00744549	184	228	199	144	127	134	26.158	24.6563	24.705	19.27	18.0154	20.4054
RLTA1_RS04830	-0.755486	4.74236	3.42664e-05	0.000100362	123	173	187	196	282	225	17.486	18.7085	23.2152	26.2286	40.0026	34.2628
RLTA1_RS04835	-0.335586	4.13545	0.0400736	0.0656478	101	140	133	119	144	144	14.3585	15.1398	16.5114	15.9245	20.4269	21.9282
RLTA1_RS04840	0.913884	6.17769	7.61208e-16	7.95382e-15	672	825	784	378	346	328	95.5335	89.2168	97.3302	50.5838	49.0812	49.9476
RLTA1_RS04845	-0.246637	3.6985	0.102653	0.151252	84	112	88	104	99	89	11.9417	12.1119	10.9248	13.9172	14.0435	13.5529
RLTA1_RS04850	-0.255033	2.98915	0.172812	0.237715	47	64	60	63	66	48	6.68166	6.92106	7.44874	8.43063	9.36231	7.30941
RLTA1_RS04855	-0.643473	4.1497	0.000147813	0.000391411	81	136	119	154	177	122	11.5152	14.7073	14.7733	20.6082	25.108	18.5781
RLTA1_RS04860	0.265566	5.80344	0.0362316	0.0598978	430	568	478	431	322	314	61.1301	61.4244	59.3416	57.6762	45.6767	47.8157
RLTA1_RS04865	0.310194	4.04634	0.0391896	0.0642753	117	170	151	122	97	87	16.6331	18.3841	18.746	16.326	13.7598	13.2483
RLTA1_RS04870	2.1994	1.60936	4.68323e-08	2.06662e-07	21	35	52	5	8	7	2.98542	3.78495	6.45558	0.669097	1.13483	1.06596
RLTA1_RS04875	-0.462856	4.8769	0.000422794	0.001032	189	215	191	253	226	234	26.8688	23.2504	23.7118	33.8563	32.0588	35.6334
[truncated: 6,034 more rows]

## Sheet: limma
locus_tag	logFC	AveExpr	P,Value	adj,P,Val	M5_1_raw counts	M5_2_raw counts	M5_3_raw counts	M7_1_raw counts	M7_2_raw counts	M7_3_raw counts	M5_1_normalized counts	M5_2_normalized counts	M5_3_normalized counts	M7_1_normalized counts	M7_2_normalized counts	M7_3_normalized counts
[truncated: 6,959 more rows]

[truncated: 1 more sheets: NOISeq]
