# Supplementary material for: Transcriptomic Response of Rhizobium leguminosarum to Acidic Stress and Nutrient Limitation Is Versatile and Substantially Influenced by Extrachromosomal Gene Pool
Source: Int J Mol Sci. 2024 Oct 31;25(21):11734. doi: 10.3390/ijms252111734 (PMC11547076; doi:10.3390/ijms252111734)
Supplement: Supplementary file 1 [file ijms-25-11734-s001.zip › Supplementary Table S6. Functional enrichment and annotation of DEGs.xlsx]

## Sheet: M7vC7
Protein	geneID	log2FC	Replicon	Locus	RefSeq annotation	COG category	Description	KEGG Orthology	KEGG Pathway	KEGG Reaction	KEGG RClass	PFAMs
WP_018070045.1	RLTA1_RS00005	1.613428626	chromosome	dnaA	MULTISPECIES: chromosomal replication initiator protein DnaA	L	it binds specifically double-stranded DNA at a 9 bp consensus (dnaA box) 5'-TTATC CA A CA A-3'. DnaA binds to ATP and to acidic phospholipids	ko:K02313	ko02020,ko04112,map02020,map04112	-	-	Bac_DnaA,Bac_DnaA_C,DnaA_N
WP_003556030.1	RLTA1_RS00010	1.102680194	chromosome	-	MULTISPECIES: saccharopine dehydrogenase NADP-binding domain-containing protein	E	Saccharopine dehydrogenase	ko:K00290	ko00300,ko00310,ko01100,ko01110,ko01130,ko01230,map00300,map00310,map01100,map01110,map01130,map01230	R00715	RC00217,RC01532	Sacchrp_dh_C,Sacchrp_dh_NADP
WP_018070047.1	RLTA1_RS00020	1.3716697	chromosome	rdgB	MULTISPECIES: RdgB/HAM1 family non-canonical purine NTP pyrophosphatase	F	Pyrophosphatase that catalyzes the hydrolysis of nucleoside triphosphates to their monophosphate derivatives, with a high preference for the non-canonical purine nucleotides XTP (xanthosine triphosphate), dITP (deoxyinosine triphosphate) and ITP. Seems to function as a house-cleaning enzyme that removes non-canonical purine nucleotides from the nucleotide pool, thus preventing their incorporation…	ko:K02428	ko00230,map00230	R00426,R00720,R01855,R02100,R02720,R03531	RC00002	Ham1p_like
WP_018070052.1	RLTA1_RS00060	-1.356748259	chromosome	trmB	MULTISPECIES: tRNA (guanosine(46)-N7)-methyltransferase TrmB	J	catalyzes the formation of N(7)-methylguanine at position 46 (m7G46) in tRNA	ko:K03439	-	-	-	Methyltransf_4
WP_018070055.1	RLTA1_RS00080	-2.146460351	chromosome	-	MULTISPECIES: HlyC/CorC family transporter	S	Hemolysins and related proteins containing CBS domains	ko:K06189	-	-	-	CBS,CorC_HlyC
WP_018070056.1	RLTA1_RS00085	-1.900920775	chromosome	ybeY	MULTISPECIES: rRNA maturation RNase YbeY	J	Single strand-specific metallo-endoribonuclease involved in late-stage 70S ribosome quality control and in maturation of the 3' terminus of the 16S rRNA	ko:K07042	-	-	-	UPF0054
WP_020397420.1	RLTA1_RS00090	-1.182765298	chromosome	-	PhoH family protein	T	Phosphate starvation-inducible protein PhoH	ko:K06217	-	-	-	KH_1,PhoH
WP_018070061.1	RLTA1_RS00110	-1.499621803	chromosome	-	MULTISPECIES: GNAT family N-acetyltransferase	K	N-acetyltransferase	ko:K03789	-	-	-	Acetyltransf_1,Acetyltransf_10,Acetyltransf_7
WP_017958704.1	RLTA1_RS00120	-1.40989353	chromosome	-	MULTISPECIES: NifU family protein	O	Thioredoxin-like proteins and domains	-	-	-	-	Nfu_N,NifU
WP_018070071.1	RLTA1_RS00175	1.099999647	chromosome	-	MULTISPECIES: GNAT family N-acetyltransferase	S	Hemolysin	ko:K22310	-	-	-	Acetyltransf_5
WP_018070073.1	RLTA1_RS00185	-1.272638201	chromosome	-	MULTISPECIES: signal peptidase II	MU	This protein specifically catalyzes the removal of signal peptides from prolipoproteins	ko:K03101	ko03060,map03060	-	-	Peptidase_A8
WP_003544934.1	RLTA1_RS00220	1.789638605	chromosome	-	MULTISPECIES: integration host factor subunit beta	K	This protein is one of the two subunits of integration host factor, a specific DNA-binding protein that functions in genetic recombination as well as in transcriptional and translational control	ko:K05788	-	-	-	Bac_DNA_binding
WP_017958734.1	RLTA1_RS00255	2.530076394	chromosome	raiA	MULTISPECIES: ribosome-associated translation inhibitor RaiA	J	Required for dimerization of active 70S ribosomes into 100S ribosomes in stationary phase	ko:K05808	-	-	-	Ribosom_S30AE_C,Ribosomal_S30AE
WP_027689522.1	RLTA1_RS00275	-1.136927654	chromosome	-	DNA recombination protein RmuC	S	protein conserved in bacteria	ko:K09760	-	-	-	RmuC
WP_020397423.1	RLTA1_RS00280	1.46480022	chromosome	-	globin-coupled sensor protein	NT	methyl-accepting chemotaxis protein	ko:K03406	ko02020,ko02030,map02020,map02030	-	-	MCPsignal,PAS_3,Protoglobin
WP_018070093.1	RLTA1_RS00305	-1.290134833	chromosome	truA	tRNA pseudouridine(38-40) synthase TruA	J	Formation of pseudouridine at positions 38, 39 and 40 in the anticodon stem and loop of transfer RNAs	ko:K06173	-	-	-	PseudoU_synth_1
WP_018068716.1	RLTA1_RS00310	-1.077130254	chromosome	-	hypothetical protein	-	-	-	-	-	-	-
WP_024323867.1	RLTA1_RS00325	1.534227031	chromosome	-	MULTISPECIES: LOG family protein	S	Rossmann fold nucleotide-binding protein	ko:K06966	ko00230,ko00240,map00230,map00240	R00182,R00510	RC00063,RC00318	Lysine_decarbox
WP_027689524.1	RLTA1_RS00330	2.96743811	chromosome	-	EF-hand domain-containing protein	DTZ	EF-hand, calcium binding motif	-	-	-	-	EF-hand_1,EF-hand_5
WP_018068725.1	RLTA1_RS00355	1.341377319	chromosome	-	MULTISPECIES: alpha-hydroxy-acid oxidizing protein	C	L-lactate dehydrogenase (FMN-dependent) and related alpha-hydroxy acid dehydrogenases	ko:K00101	ko00620,ko01100,map00620,map01100	R00196	RC00044	FMN_dh
WP_027689527.1	RLTA1_RS00360	1.27217701	chromosome	argB	acetylglutamate kinase	E	Belongs to the acetylglutamate kinase family. ArgB subfamily	ko:K00930	ko00220,ko01100,ko01110,ko01130,ko01210,ko01230,map00220,map01100,map01110,map01130,map01210,map01230	R02649	RC00002,RC00043	AA_kinase
WP_018068727.1	RLTA1_RS00365	1.097711575	chromosome	-	sigma-70 family RNA polymerase sigma factor	K	Belongs to the sigma-70 factor family. ECF subfamily	ko:K03088	-	-	-	Sigma70_r2,Sigma70_r4_2
WP_018244547.1	RLTA1_RS00375	-1.1103974	chromosome	-	MULTISPECIES: fasciclin domain-containing protein	M	Secreted and surface protein containing fasciclin-like repeats	-	-	-	-	Fasciclin
WP_003545000.1	RLTA1_RS00395	-1.284490192	chromosome	-	MULTISPECIES: cold-shock protein	K	Cold shock	ko:K03704	-	-	-	CSD
WP_018068735.1	RLTA1_RS00410	1.195316507	chromosome	-	MULTISPECIES: ribonuclease P protein component	J	RNaseP catalyzes the removal of the 5'-leader sequence from pre-tRNA to produce the mature 5'-terminus. It can also cleave other RNA substrates such as 4.5S RNA. The protein component plays an auxiliary but essential role in vivo by binding to the 5'-leader sequence and broadening the substrate specificity of the ribozyme	ko:K03536	-	-	-	Ribonuclease_P
WP_003545006.1	RLTA1_RS00415	1.366613308	chromosome	rpmH	MULTISPECIES: 50S ribosomal protein L34	J	structural constituent of ribosome	ko:K02914	ko03010,map03010	-	-	Ribosomal_L34
WP_027689530.1	RLTA1_RS00420	1.328263	chromosome	-	methyl-accepting chemotaxis protein	NT	chemotaxis protein	ko:K03406	ko02020,ko02030,map02020,map02030	-	-	4HB_MCP_1,HAMP,MCPsignal
WP_018068737.1	RLTA1_RS00425	-1.124548917	chromosome	-	HAMP domain-containing histidine kinase	T	Histidine kinase	-	-	-	-	HAMP,HATPase_c
WP_024324019.1	RLTA1_RS00490	1.295674317	chromosome	-	MULTISPECIES: hypothetical protein	-	-	-	-	-	-	-
WP_018068747.1	RLTA1_RS00500	-1.237812	chromosome	-	hypothetical protein	-	-	-	-	-	-	-
WP_018068762.1	RLTA1_RS00565	-1.059632521	chromosome	-	TfoX/Sxy family protein	K	TfoX N-terminal domain	-	-	-	-	TfoX_N
WP_027689535.1	RLTA1_RS00660	1.226400244	chromosome	-	MULTISPECIES: GGDEF domain-containing protein	T	Diguanylate cyclase	-	-	-	-	GGDEF
WP_018068784.1	RLTA1_RS00680	1.354477618	chromosome	-	MULTISPECIES: NmrA family NAD(P)-binding protein	GM	Nucleoside-diphosphate-sugar epimerases	-	-	-	-	NAD_binding_10,NmrA
WP_027689539.1	RLTA1_RS00685	-1.094184531	chromosome	-	TetR family transcriptional regulator	K	transcriptional regulator	-	-	-	-	TetR_N
WP_026170922.1	RLTA1_RS00725	1.714288993	chromosome	pgi	glucose-6-phosphate isomerase	G	Belongs to the GPI family	ko:K01810	ko00010,ko00030,ko00500,ko00520,ko01100,ko01110,ko01120,ko01130,ko01200,map00010,map00030,map00500,map00520,map01100,map01110,map01120,map01130,map01200	R02739,R02740,R03321	RC00376,RC00563	PGI
WP_018072367.1	RLTA1_RS00765	1.690268001	chromosome	-	MULTISPECIES: ABC transporter substrate-binding protein	M	Periplasmic glycine betaine choline-binding (lipo)protein of an ABC-type transport system (osmoprotectant binding protein)	ko:K05845	ko02010,map02010	-	-	OpuAC
WP_018072372.1	RLTA1_RS00790	-2.551325976	chromosome	-	zinc-binding alcohol dehydrogenase family protein	E	Dehydrogenase	ko:K00008	ko00040,ko00051,ko01100,map00040,map00051,map01100	R00875,R01896	RC00085,RC00102	ADH_N,ADH_zinc_N
WP_018072373.1	RLTA1_RS00795	-2.264155108	chromosome	-	MULTISPECIES: ABC transporter permease	G	Belongs to the binding-protein-dependent transport system permease family	ko:K10440	ko02010,map02010	-	-	BPD_transp_2
WP_018072374.1	RLTA1_RS00800	-1.48145183	chromosome	-	MULTISPECIES: sugar ABC transporter ATP-binding protein	G	ABC transporter, ATP-binding protein	ko:K10441	ko02010,map02010	-	-	ABC_tran
WP_018072375.1	RLTA1_RS00805	-2.585411065	chromosome	-	MULTISPECIES: ABC transporter substrate-binding protein	G	Periplasmic binding protein LacI transcriptional regulator	ko:K10439	ko02010,ko02030,map02010,map02030	-	-	Peripla_BP_4
WP_018072376.1	RLTA1_RS00810	-1.917436375	chromosome	-	MULTISPECIES: fucose-binding protein	G	Belongs to the RbsD FucU family	ko:K02431	-	R10764	RC00563	RbsD_FucU
WP_018072377.1	RLTA1_RS00815	-1.766686969	chromosome	-	MULTISPECIES: aldo/keto reductase	C	aldo keto reductase	ko:K00064	ko00051,ko00053,ko01100,ko01110,ko01120,map00051,map00053,map01100,map01110,map01120	R07675,R08926	RC00066,RC00161	Aldo_ket_red,SAF
WP_018072378.1	RLTA1_RS00820	-1.836003505	chromosome	-	MULTISPECIES: altronate dehydratase	G	dehydratase	ko:K01685	ko00040,ko01100,map00040,map01100	R01540	RC00543	GD_AH_C,SAF
WP_018484658.1	RLTA1_RS00840	-1.049047613	chromosome	-	adenylate/guanylate cyclase domain-containing protein	T	Adenylate cyclase	-	-	-	-	Guanylate_cyc
WP_027689548.1	RLTA1_RS00860	-1.332624792	chromosome	-	SRPBCC domain-containing protein	S	Activator of Hsp90 ATPase homolog 1-like protein	-	-	-	-	AHSA1
WP_027689549.1	RLTA1_RS00865	-2.495087453	chromosome	-	helix-turn-helix transcriptional regulator	K	helix_turn_helix, Arsenical Resistance Operon Repressor	-	-	-	-	HTH_20
WP_027689550.1	RLTA1_RS00870	1.574967659	chromosome	-	dihydrofolate reductase family protein	H	RibD C-terminal domain	-	-	-	-	RibD_C
WP_027689555.1	RLTA1_RS00900	1.233661232	chromosome	-	chloramphenicol phosphotransferase	S	AAA domain	-	-	-	-	AAA_18,AAA_33,CPT
WP_018072397.1	RLTA1_RS00920	1.075068307	chromosome	ccoS	MULTISPECIES: cbb3-type cytochrome oxidase assembly protein CcoS	P	Cytochrome oxidase maturation protein	-	-	-	-	FixS
WP_018072414.1	RLTA1_RS01025	-1.032119346	chromosome	argF	ornithine carbamoyltransferase	E	Reversibly catalyzes the transfer of the carbamoyl group from carbamoyl phosphate (CP) to the N(epsilon) atom of ornithine (ORN) to produce L-citrulline	ko:K00611	ko00220,ko01100,ko01110,ko01130,ko01230,map00220,map01100,map01110,map01130,map01230	R01398	RC00096	OTCace,OTCace_N
WP_018072417.1	RLTA1_RS01040	1.302737177	chromosome	-	MULTISPECIES: O-succinylhomoserine sulfhydrylase	E	Catalyzes the formation of L-homocysteine from O- succinyl-L-homoserine (OSHS) and hydrogen sulfide	ko:K01739,ko:K10764	ko00270,ko00450,ko00920,ko01100,ko01110,ko01130,ko01230,map00270,map00450,map00920,map01100,map01110,map01130,map01230	R00999,R01288,R02508,R03217,R03260,R04944,R04945,R04946	RC00020,RC00056,RC00069,RC00420,RC02848,RC02866	Cys_Met_Meta_PP
WP_026170931.1	RLTA1_RS01100	-1.133437598	chromosome	-	ankyrin repeat domain-containing protein	S	Ankyrin repeat	ko:K06867	-	-	-	Ank,Ank_2,Ank_3,Ank_4,Ank_5
WP_018072435.1	RLTA1_RS01125	-1.340999995	chromosome	-	MULTISPECIES: thermonuclease family protein	L	nuclease	-	-	-	-	-
WP_024321019.1	RLTA1_RS01175	-3.345589877	chromosome	-	MULTISPECIES: YitT family protein	S	Uncharacterised 5xTM membrane BCR, YitT family COG1284	-	-	-	-	YitT_membrane
WP_018072447.1	RLTA1_RS01180	1.091961605	chromosome	-	MULTISPECIES: carboxymuconolactone decarboxylase family protein	S	Antioxidant protein with alkyl hydroperoxidase activity. Required for the reduction of the AhpC active site cysteine residues and for the regeneration of the AhpC enzyme activity	-	-	-	-	CMD
WP_018072449.1	RLTA1_RS01190	1.126724116	chromosome	-	YitT family protein	S	Uncharacterised 5xTM membrane BCR, YitT family COG1284	-	-	-	-	YitT_membrane
WP_018072452.1	RLTA1_RS01210	1.722195044	chromosome	-	dihydrofolate reductase	H	RibD C-terminal domain	-	-	-	-	RibD_C
WP_018072458.1	RLTA1_RS01235	-1.652301518	chromosome	-	SDR family NAD(P)-dependent oxidoreductase	IQ	short-chain dehydrogenase reductase SDR	-	-	-	-	adh_short,adh_short_C2
WP_018072466.1	RLTA1_RS01270	1.587007609	chromosome	-	GFA family protein	S	Glutathione-dependent formaldehyde-activating enzyme	-	-	-	-	GFA
WP_018072471.1	RLTA1_RS01295	1.24802656	chromosome	mscL	MULTISPECIES: large conductance mechanosensitive channel protein MscL	M	Channel that opens in response to stretch forces in the membrane lipid bilayer. May participate in the regulation of osmotic pressure changes within the cell	ko:K03282	-	-	-	MscL
WP_026170935.1	RLTA1_RS01305	1.777165925	chromosome	galE	UDP-glucose 4-epimerase GalE	M	Belongs to the NAD(P)-dependent epimerase dehydratase family	ko:K01784	ko00052,ko00520,ko01100,map00052,map00520,map01100	R00291,R02984	RC00289	Epimerase,GDP_Man_Dehyd
WP_027689559.1	RLTA1_RS01320	-1.121162983	chromosome	-	ATP-dependent helicase	L	DNA helicase	ko:K03657	ko03420,ko03430,map03420,map03430	-	-	UvrD-helicase,UvrD_C
WP_024320997.1	RLTA1_RS01325	-1.565563288	chromosome	-	hypothetical protein	-	-	-	-	-	-	-
WP_017990228.1	RLTA1_RS01340	1.036746482	chromosome	-	MULTISPECIES: DUF982 domain-containing protein	S	Protein of unknown function (DUF982)	-	-	-	-	DUF982
WP_003556333.1	RLTA1_RS01355	-1.07120292	chromosome	-	MULTISPECIES: hypothetical protein	-	-	-	-	-	-	-
WP_018072486.1	RLTA1_RS01375	-1.371100439	chromosome	-	MULTISPECIES: UPF0262 family protein	S	Belongs to the UPF0262 family	-	-	-	-	UPF0262
WP_017992883.1	RLTA1_RS01380	-1.53078837	chromosome	-	phosphotyrosine protein phosphatase	T	Belongs to the low molecular weight phosphotyrosine protein phosphatase family	ko:K01104,ko:K03741	-	-	-	LMWPc,SnoaL_2
WP_003545338.1	RLTA1_RS01385	-1.902711488	chromosome	infA	MULTISPECIES: translation initiation factor IF-1	J	One of the essential components for the initiation of protein synthesis. Stabilizes the binding of IF-2 and IF-3 on the 30S subunit to which N-formylmethionyl-tRNA(fMet) subsequently binds. Helps modulate mRNA selection, yielding the 30S pre- initiation complex (PIC). Upon addition of the 50S ribosomal subunit IF-1, IF-2 and IF-3 are released leaving the mature 70S translation initation complex	ko:K02518	-	-	-	eIF-1a
WP_018072489.1	RLTA1_RS01405	-1.762797034	chromosome	-	cytotoxic translational repressor of toxin-antitoxin stability system	DJ	Addiction module toxin, RelE StbE family	ko:K06218	-	-	-	ParE_toxin
WP_130813810.1	RLTA1_RS01450	-1.998763788	chromosome	-	hypothetical protein	-	-	-	-	-	-	-
WP_042941400.1	RLTA1_RS01460	-1.256260276	chromosome	-	hypothetical protein	-	-	-	-	-	-	-
WP_042941401.1	RLTA1_RS01495	1.07137662	chromosome	-	extracellular solute-binding protein	G	Bacterial extracellular solute-binding protein	ko:K02027	-	-	-	SBP_bac_1,SBP_bac_8
WP_027689578.1	RLTA1_RS01520	1.722374689	chromosome	-	SDR family oxidoreductase	S	COG4221 Short-chain alcohol dehydrogenase of	ko:K00039	ko00040,ko01100,map00040,map01100	R01895	RC00102	adh_short
WP_027689579.1	RLTA1_RS01530	1.670874775	chromosome	-	aldolase	G	DeoC/LacD family aldolase	-	-	-	-	DeoC
WP_018072520.1	RLTA1_RS01585	-1.936338515	chromosome	-	sll0787 family AIR synthase-like protein	S	AIR synthase related protein, C-terminal domain	ko:K07123	-	-	-	AIRS,AIRS_C
WP_018072525.1	RLTA1_RS01610	1.570880888	chromosome	-	alpha/beta hydrolase	I	Alpha/beta hydrolase family	-	-	-	-	Abhydrolase_6
WP_018072533.1	RLTA1_RS01650	1.86265892	chromosome	-	MULTISPECIES: DUF2188 domain-containing protein	S	Uncharacterized protein conserved in bacteria (DUF2188)	-	-	-	-	DUF2188
WP_026170937.1	RLTA1_RS01660	-1.420028238	chromosome	-	OsmC family protein	O	redox protein, regulator of disulfide bond formation	-	-	-	-	OsmC
WP_018072541.1	RLTA1_RS01690	-1.087505314	chromosome	-	PAS domain S-box protein	T	Histidine kinase	-	-	-	-	HATPase_c,HisKA,PAS,PAS_9
WP_018072542.1	RLTA1_RS01695	-1.864763307	chromosome	-	response regulator	T	response regulator	-	-	-	-	Response_reg
WP_003545491.1	RLTA1_RS01745	1.851865524	chromosome	-	MULTISPECIES: STAS domain-containing protein	T	Chemotaxis protein CheX	ko:K03409	ko02030,map02030	-	-	STAS_2
WP_018072554.1	RLTA1_RS01770	-1.211757184	chromosome	-	MULTISPECIES: protein-glutamate O-methylesterase CheB	NT	catalyzes the demethylation of specific methylglutamate residues introduced into the chemoreceptors (methyl-accepting chemotaxis proteins) by CheR	ko:K03412	ko02020,ko02030,map02020,map02030	-	-	CheB_methylest,Response_reg
WP_003556488.1	RLTA1_RS01775	1.688270926	chromosome	-	MULTISPECIES: response regulator	KT	response regulator	ko:K03413	ko02020,ko02030,map02020,map02030	-	-	Response_reg
WP_018072562.1	RLTA1_RS01825	-1.026182645	chromosome	-	MULTISPECIES: flagellar motor switch protein FliM	N	flagellar motor switch protein	ko:K02416	ko02030,ko02040,map02030,map02040	-	-	FliM,FliMN_C
WP_018072572.1	RLTA1_RS01885	-1.290775541	chromosome	-	MULTISPECIES: flagellar basal body L-ring protein FlgH	N	Assembles around the rod to form the L-ring and probably protects the motor basal body from shearing forces during rotation	ko:K02393	ko02040,map02040	-	-	FlgH
WP_018072574.1	RLTA1_RS01895	-1.232051958	chromosome	fliP	flagellar type III secretion system pore protein FliP	N	Plays a role in the flagellum-specific transport system	ko:K02419	ko02040,map02040	-	-	FliP
WP_018072576.1	RLTA1_RS01905	1.547301945	chromosome	-	MULTISPECIES: flagellin	N	Flagellin is the subunit protein which polymerizes to form the filaments of bacterial flagella	ko:K02406	ko02020,ko02040,ko04621,ko04626,ko05132,ko05134,map02020,map02040,map04621,map04626,map05132,map05134	-	-	Flagellin_C,Flagellin_N
WP_018072581.1	RLTA1_RS01935	-1.60628633	chromosome	-	chemotaxis protein	S	in Rhizobium, interactions between MotB and MotC at the periplasmic surface of the motor control the energy flux or the energy coupling that drives flagellar rotation	ko:K10564	-	-	-	-
WP_018072582.1	RLTA1_RS01940	-1.073018055	chromosome	-	flagellar hook-length control protein FliK	N	Flagellar hook-length control protein FliK	ko:K10565	-	-	-	Flg_hook
WP_020397572.1	RLTA1_RS01945	-1.741768356	chromosome	-	MULTISPECIES: lytic transglycosylase domain-containing protein	M	Soluble lytic murein transglycosylase and related regulatory proteins (some contain LysM invasin domains)	-	-	-	-	SLT
WP_018072585.1	RLTA1_RS01960	-1.597394055	chromosome	flgK	MULTISPECIES: flagellar hook-associated protein FlgK	N	flagellar hook-associated protein	ko:K02396	ko02040,map02040	-	-	Flg_bb_rod,Flg_bbr_C
WP_027689582.1	RLTA1_RS01965	-1.733806656	chromosome	-	flagellar hook-associated family protein	N	Flagellin is the subunit protein which polymerizes to form the filaments of bacterial flagella	ko:K02397	ko02040,map02040	-	-	Flagellin_C,Flagellin_N
WP_003545562.1	RLTA1_RS01970	-1.295667197	chromosome	flaF	MULTISPECIES: flagellar biosynthesis regulator FlaF	N	flagellar	ko:K06602	-	-	-	FlaF
WP_003545563.1	RLTA1_RS01975	-1.469491727	chromosome	flbT	MULTISPECIES: flagellar biosynthesis repressor FlbT	N	Has a post-transcriptional repressor function in flagellum biogenesis. Associates with the 5'-UTR of fljK mRNA and promotes its degradation	ko:K06601	-	-	-	FlbT
WP_018072587.1	RLTA1_RS01980	-1.835601394	chromosome	flgD	flagellar hook assembly protein FlgD	N	Flagellar hook capping protein	ko:K02389	ko02040,map02040	-	-	FlgD
WP_026170939.1	RLTA1_RS02020	1.278917503	chromosome	-	MULTISPECIES: WecB/TagA/CpsF family glycosyltransferase	M	Belongs to the glycosyltransferase 26 family	-	-	-	-	Glyco_tran_WecB
WP_018072598.1	RLTA1_RS02040	1.420448852	chromosome	-	MULTISPECIES: carbohydrate ABC transporter substrate-binding protein	G	Alpha-glucoside ABC transporter substrate-binding protein	ko:K10232	ko02010,map02010	-	-	SBP_bac_1,SBP_bac_8
WP_018072599.1	RLTA1_RS02045	1.783761829	chromosome	-	MULTISPECIES: sugar ABC transporter permease	P	ABC-type sugar transport systems, permease components	ko:K10233	ko02010,map02010	-	-	BPD_transp_1
WP_018445791.1	RLTA1_RS02065	1.37792992	chromosome	-	MULTISPECIES: hypothetical protein	-	-	-	-	-	-	-
WP_018072606.1	RLTA1_RS02080	1.296107452	chromosome	zwf	glucose-6-phosphate dehydrogenase	G	Catalyzes the oxidation of glucose 6-phosphate to 6- phosphogluconolactone	ko:K00036	ko00030,ko00480,ko01100,ko01110,ko01120,ko01130,ko01200,ko05230,map00030,map00480,map01100,map01110,map01120,map01130,map01200,map05230	R00835,R02736,R10907	RC00001,RC00066	G6PD_C,G6PD_N
WP_018072613.1	RLTA1_RS02115	-2.600855049	chromosome	-	hypothetical protein	-	-	-	-	-	-	-
WP_018072617.1	RLTA1_RS02140	1.339852715	chromosome	-	MULTISPECIES: polyamine ABC transporter substrate-binding protein	P	Required for the activity of the bacterial periplasmic transport system of putrescine	ko:K11073	ko02010,map02010	-	-	SBP_bac_6,SBP_bac_8
WP_018070269.1	RLTA1_RS02205	1.162708962	chromosome	-	MULTISPECIES: antibiotic biosynthesis monooxygenase	S	Antibiotic biosynthesis monooxygenase	-	-	-	-	ABM
WP_018070268.1	RLTA1_RS02210	1.385143187	chromosome	-	MULTISPECIES: CoA-acylating methylmalonate-semialdehyde dehydrogenase	C	Methylmalonate-semialdehyde dehydrogenase	ko:K00140	ko00280,ko00410,ko00562,ko00640,ko01100,ko01200,map00280,map00410,map00562,map00640,map01100,map01200	R00705,R00706,R00922,R00935	RC00004,RC02723,RC02817	Aldedh
WP_020397434.1	RLTA1_RS02235	-1.014323791	chromosome	-	MULTISPECIES: ABC transporter ATP-binding protein	P	Belongs to the ABC transporter superfamily	ko:K12371	ko02010,map02010	-	-	ABC_tran,oligo_HPY
WP_018070258.1	RLTA1_RS02260	1.137316061	chromosome	-	type III polyketide synthase	Q	synthase	ko:K16167	-	-	-	Chal_sti_synt_C,Chal_sti_synt_N
WP_018070250.1	RLTA1_RS02300	-1.095282202	chromosome	-	MULTISPECIES: ABC transporter permease	GM	Transport permease protein	ko:K09690	ko02010,map02010	-	-	ABC2_membrane
WP_003545678.1	RLTA1_RS02315	-1.103670001	chromosome	-	MULTISPECIES: nucleotidyltransferase family protein	JM	Nucleotidyl transferase	ko:K00966	ko00051,ko00520,ko01100,ko01110,map00051,map00520,map01100,map01110	R00885	RC00002	CBS,NTP_transferase
WP_018070247.1	RLTA1_RS02320	-1.973028437	chromosome	-	NAD(P)-dependent oxidoreductase	M	Male sterility protein	-	-	-	-	Epimerase,GDP_Man_Dehyd
WP_018070245.1	RLTA1_RS02335	-1.14166905	chromosome	-	MULTISPECIES: glycosyltransferase family protein	M	Cytidylyltransferase	ko:K07257	-	-	-	CTP_transf_3,NTP_transf_3,NeuB
WP_018070233.1	RLTA1_RS02395	1.526633605	chromosome	gmd	MULTISPECIES: GDP-mannose 4,6-dehydratase	M	Catalyzes the conversion of GDP-D-mannose to GDP-4- dehydro-6-deoxy-D-mannose	ko:K01711	ko00051,ko00520,ko01100,map00051,map00520,map01100	R00888	RC00402	GDP_Man_Dehyd
WP_018070186.1	RLTA1_RS02505	-1.656455679	chromosome	-	MULTISPECIES: inorganic phosphate transporter	P	Phosphate	ko:K03306	-	-	-	PHO4
WP_027689600.1	RLTA1_RS02565	1.139639693	chromosome	-	L,D-transpeptidase	S	ErfK YbiS YcfS YnhG family protein	-	-	-	-	YkuD
WP_027689601.1	RLTA1_RS02570	1.012287348	chromosome	-	L,D-transpeptidase	S	protein conserved in bacteria	-	-	-	-	YkuD
WP_027689604.1	RLTA1_RS02600	-1.303491773	chromosome	-	hypothetical protein	-	-	-	-	-	-	-
WP_027689607.1	RLTA1_RS02620	1.113687979	chromosome	-	ATP phosphoribosyltransferase	E	Catalyzes the condensation of ATP and 5-phosphoribose 1- diphosphate to form N'-(5'-phosphoribosyl)-ATP (PR-ATP). Has a crucial role in the pathway because the rate of histidine biosynthesis seems to be controlled primarily by regulation of HisG enzymatic activity	ko:K00765	ko00340,ko01100,ko01110,ko01230,map00340,map01100,map01110,map01230	R01071	RC02819,RC03200	HisG,HisG_C,tRNA-synt_His
WP_018070160.1	RLTA1_RS02630	1.117784049	chromosome	-	MULTISPECIES: glutathione S-transferase N-terminal domain-containing protein	O	Belongs to the GST superfamily	ko:K11209	-	-	-	GST_C,GST_C_2,GST_C_3,GST_N,GST_N_2,GST_N_3
WP_003545786.1	RLTA1_RS02640	1.745562943	chromosome	groL	MULTISPECIES: chaperonin GroEL	O	Prevents misfolding and promotes the refolding and proper assembly of unfolded polypeptides generated under stress conditions	ko:K04077	ko03018,ko04212,ko04940,ko05134,ko05152,map03018,map04212,map04940,map05134,map05152	-	-	Cpn60_TCP1
WP_003545797.1	RLTA1_RS02645	1.444914683	chromosome	groES	MULTISPECIES: co-chaperone GroES	O	Binds to Cpn60 in the presence of Mg-ATP and suppresses the ATPase activity of the latter	ko:K04078	-	-	-	Cpn10
WP_027689610.1	RLTA1_RS02655	1.615579819	chromosome	-	TIGR01459 family HAD-type hydrolase	G	sugar phosphatases of the HAD superfamily	-	-	-	-	Hydrolase_6,Hydrolase_like
WP_024321316.1	RLTA1_RS02690	-1.165389925	chromosome	-	MULTISPECIES: patatin-like phospholipase family protein	S	Patatin-like phospholipase	ko:K07001	-	-	-	Patatin
WP_018070149.1	RLTA1_RS02700	-1.10965841	chromosome	-	MULTISPECIES: VOC family protein	E	Glyoxalase/Bleomycin resistance protein/Dioxygenase superfamily	-	-	-	-	Glyoxalase
WP_024321312.1	RLTA1_RS02710	-1.807684526	chromosome	-	MULTISPECIES: TldD/PmbA family protein	S	Modulator of DNA gyrase	ko:K03592	-	-	-	PmbA_TldD
WP_027689616.1	RLTA1_RS02740	-1.145601598	chromosome	-	GntR family transcriptional regulator	K	FCD	-	-	-	-	FCD,GntR
WP_018070140.1	RLTA1_RS02745	-1.123900703	chromosome	-	MULTISPECIES: ABC transporter permease	G	Branched-chain amino acid transport system / permease component	ko:K10440	ko02010,map02010	-	-	BPD_transp_2
WP_017963002.1	RLTA1_RS02750	-1.999489658	chromosome	-	MULTISPECIES: sugar ABC transporter ATP-binding protein	G	ATPases associated with a variety of cellular activities	ko:K02056	-	-	-	ABC_tran
WP_018070133.1	RLTA1_RS02790	-1.138230475	chromosome	-	2-dehydro-3-deoxy-6-phosphogalactonate aldolase	G	Aldolase	ko:K01631	ko00052,ko01100,map00052,map01100	R01064	RC00307,RC00435	Aldolase
WP_130685971.1	RLTA1_RS02815	-1.679846465	chromosome	-	hypothetical protein	-	-	-	-	-	-	-
WP_018070123.1	RLTA1_RS02845	1.464342424	chromosome	-	MULTISPECIES: F0F1 ATP synthase assembly protein	S	function for this protein is to guide the assembly of the membrane sector of the ATPase enzyme complex	ko:K02116	-	-	-	ATPase_gene1
WP_018070122.1	RLTA1_RS02850	2.061211658	chromosome	-	F0F1 ATP synthase subunit A	C	it plays a direct role in the translocation of protons across the membrane	ko:K02108	ko00190,ko00195,ko01100,map00190,map00195,map01100	-	-	ATP-synt_A,ATPase_gene1
WP_003545854.1	RLTA1_RS02855	1.031251055	chromosome	-	MULTISPECIES: F0F1 ATP synthase subunit C	C	F(1)F(0) ATP synthase produces ATP from ADP in the presence of a proton or sodium gradient. F-type ATPases consist of two structural domains, F(1) containing the extramembraneous catalytic core and F(0) containing the membrane proton channel, linked together by a central stalk and a peripheral stalk. During catalysis, ATP synthesis in the catalytic domain of F(1) is coupled via a rotary mechanism…	ko:K02110	ko00190,ko00195,ko01100,map00190,map00195,map01100	-	-	ATP-synt_C
WP_018070120.1	RLTA1_RS02865	1.530270136	chromosome	-	MULTISPECIES: F0F1 ATP synthase subunit B	C	Component of the F(0) channel, it forms part of the peripheral stalk, linking F(1) to F(0)	ko:K02109	ko00190,ko00195,ko01100,map00190,map00195,map01100	-	-	ATP-synt_B
WP_018070118.1	RLTA1_RS02875	1.058583651	chromosome	-	PA0069 family radical SAM protein	L	Radical SAM	-	-	-	-	Radical_SAM
WP_018070114.1	RLTA1_RS02895	-1.34668497	chromosome	-	4-(cytidine 5\\'-diphospho)-2-C-methyl-D-erythritol kinase	I	Catalyzes the phosphorylation of the position 2 hydroxy group of 4-diphosphocytidyl-2C-methyl-D-erythritol	ko:K00919	ko00900,ko01100,ko01110,ko01130,map00900,map01100,map01110,map01130	R05634	RC00002,RC01439	GHMP_kinases_C,GHMP_kinases_N
WP_018070110.1	RLTA1_RS02915	-2.596999239	chromosome	-	methyltransferase	S	Methyltransferase	ko:K15460	-	-	-	DUF465,MTS,Met_10,Methyltransf_11,Methyltransf_25,Methyltransf_31,N6_Mtase,PCMT
WP_018070109.1	RLTA1_RS02920	-3.084444981	chromosome	-	MULTISPECIES: Nramp family divalent metal transporter	P	H( )-stimulated, divalent metal cation uptake system	ko:K03322	-	-	-	Nramp
WP_003556931.1	RLTA1_RS02930	1.368612813	chromosome	-	MULTISPECIES: membrane protein	OU	Membrane protein implicated in regulation of membrane protease activity	-	-	-	-	-
WP_018070106.1	RLTA1_RS02940	1.771921676	chromosome	-	LemA family protein	S	LemA family	ko:K03744	-	-	-	LemA
WP_018070103.1	RLTA1_RS02955	1.130553646	chromosome	purD	MULTISPECIES: phosphoribosylamine--glycine ligase	F	Belongs to the GARS family	ko:K01945	ko00230,ko01100,ko01110,ko01130,map00230,map01100,map01110,map01130	R04144	RC00090,RC00166	GARS_A,GARS_C,GARS_N,LCM
WP_018070099.1	RLTA1_RS02975	1.617353297	chromosome	-	DUF523 domain-containing protein	S	Protein of unknown function (DUF523)	-	-	-	-	DUF523
WP_018070098.1	RLTA1_RS02980	1.115536998	chromosome	-	MULTISPECIES: glycine--tRNA ligase subunit beta	J	Glycyl-tRNA synthetase beta subunit	ko:K01879	ko00970,map00970	R03654	RC00055,RC00523	DALR_1,tRNA_synt_2f
WP_018070097.1	RLTA1_RS02985	1.031129196	chromosome	-	RNA-binding transcriptional accessory protein	K	Transcriptional accessory protein	ko:K06959	-	-	-	HHH_3,S1,Tex_N,Tex_YqgF
WP_018070096.1	RLTA1_RS02990	-2.075352693	chromosome	-	class I SAM-dependent methyltransferase	M	cyclopropane-fatty-acyl-phospholipid synthase	ko:K00574	-	-	-	CMAS
WP_018070095.1	RLTA1_RS02995	-1.738507909	chromosome	-	MULTISPECIES: histidine phosphatase family protein	G	Phosphoglycerate mutase	-	-	-	-	His_Phos_1
WP_018067927.1	RLTA1_RS03005	1.44915899	chromosome	-	MULTISPECIES: MipA/OmpV family protein	M	MltA-interacting protein MipA	ko:K07274	-	-	-	MipA
WP_017990459.1	RLTA1_RS03025	1.611620432	chromosome	-	MULTISPECIES: hypothetical protein	-	-	-	-	-	-	-
WP_018068402.1	RLTA1_RS03040	1.115924384	chromosome	-	FAD-binding oxidoreductase	C	FAD FMN-containing dehydrogenases	ko:K00102	ko00620,map00620	R00197	RC00044	FAD-oxidase_C,FAD_binding_4
WP_018068395.1	RLTA1_RS03070	1.53207702	chromosome	-	acyl-CoA dehydrogenase	I	acyl-CoA dehydrogenase	ko:K00248,ko:K00249,ko:K20035	ko00071,ko00280,ko00410,ko00640,ko00650,ko00920,ko01100,ko01110,ko01120,ko01130,ko01200,ko01212,ko03320,map00071,map00280,map00410,map00640,map00650,map00920,map01100,map01110,map01120,map01130,map01200,map01212,map03320	R00924,R01175,R01178,R01279,R02661,R03172,R03777,R03857,R03990,R04095,R04432,R04751,R04754,R11130	RC00052,RC00068,RC00076,RC00095,RC00120,RC00148,RC00246,RC03363	Acyl-CoA_dh_1,Acyl-CoA_dh_C,Acyl-CoA_dh_M,Acyl-CoA_dh_N,AcylCoA_DH_N
WP_027689624.1	RLTA1_RS03190	1.175962578	chromosome	-	methionine--tRNA ligase	J	tRNA synthetases class I (M)	ko:K01874	ko00450,ko00970,map00450,map00970	R03659,R04773	RC00055,RC00523	tRNA-synt_1g
WP_130685997.1	RLTA1_RS03195	1.675992162	chromosome	-	MULTISPECIES: hypothetical protein	-	-	-	-	-	-	-
WP_020397311.1	RLTA1_RS03225	1.774163244	chromosome	-	ABC transporter ATP-binding protein	P	ABC transporter	ko:K16784	ko02010,map02010	-	-	ABC_tran
WP_018067981.1	RLTA1_RS03245	1.205050994	chromosome	aroC	chorismate synthase	E	Catalyzes the anti-1,4-elimination of the C-3 phosphate and the C-6 proR hydrogen from 5-enolpyruvylshikimate-3-phosphate (EPSP) to yield chorismate, which is the branch point compound that serves as the starting substrate for the three terminal pathways of aromatic amino acid biosynthesis. This reaction introduces a second double bond into the aromatic ring system	ko:K01736	ko00400,ko01100,ko01110,ko01130,ko01230,map00400,map01100,map01110,map01130,map01230	R01714	RC00586	Chorismate_synt
WP_020397280.1	RLTA1_RS03290	1.701988912	chromosome	-	D-alanyl-D-alanine carboxypeptidase	M	Belongs to the peptidase S11 family	ko:K07258	ko00550,ko01100,map00550,map01100	-	-	Peptidase_S11,SPOR
WP_032983170.1	RLTA1_RS03320	1.864511285	chromosome	coxB	MULTISPECIES: cytochrome c oxidase subunit II	C	Subunits I and II form the functional core of the enzyme complex. Electrons originating in cytochrome c are transferred via heme a and Cu(A) to the binuclear center formed by heme a3 and Cu(B)	ko:K02275	ko00190,ko01100,map00190,map01100	R00081	RC00016	COX2,COX2_TM
WP_018069104.1	RLTA1_RS03340	-1.105352306	chromosome	-	MULTISPECIES: cytochrome c oxidase assembly protein	O	Exerts its effect at some terminal stage of cytochrome c oxidase synthesis, probably by being involved in the insertion of the copper B into subunit I	ko:K02258	ko00190,ko01100,ko04714,map00190,map01100,map04714	-	-	CtaG_Cox11
WP_018069116.1	RLTA1_RS03430	-2.012684809	chromosome	-	peroxidase-related enzyme	S	Antioxidant protein with alkyl hydroperoxidase activity. Required for the reduction of the AhpC active site cysteine residues and for the regeneration of the AhpC enzyme activity	-	-	-	-	CMD
WP_018069119.1	RLTA1_RS03445	-1.40425647	chromosome	-	NAD(P)/FAD-dependent oxidoreductase	P	oxidoreductase	-	-	-	-	K_oxygenase,Pyr_redox_3
WP_018069124.1	RLTA1_RS03470	3.418965225	chromosome	-	metal ABC transporter ATP-binding protein	P	ABC-type Mn Zn transport systems, ATPase component	ko:K02074	-	-	-	ABC_tran
WP_018069125.1	RLTA1_RS03475	2.738605974	chromosome	-	metal ABC transporter permease	P	ABC-type Mn2 Zn2 transport systems, permease components	ko:K02075	-	-	-	ABC-3,ZnuA
WP_018069126.1	RLTA1_RS03480	4.352303733	chromosome	-	zinc ABC transporter substrate-binding protein	P	Belongs to the bacterial solute-binding protein 9 family	ko:K02077,ko:K09815,ko:K11604	ko02010,map02010	-	-	ABC-3,ZnuA
WP_024323042.1	RLTA1_RS03520	1.281850252	chromosome	-	MULTISPECIES: PDZ domain-containing protein	S	Domain present in PSD-95, Dlg, and ZO-1/2.	-	-	-	-	PDZ_2
WP_018069134.1	RLTA1_RS03525	1.49721413	chromosome	-	MULTISPECIES: HAD family hydrolase	S	HAD-hyrolase-like	-	-	-	-	HAD_2
WP_018069136.1	RLTA1_RS03540	1.465988724	chromosome	-	hypothetical protein	-	-	-	-	-	-	-
WP_026170665.1	RLTA1_RS03615	-1.332164307	chromosome	-	hypothetical protein	-	-	-	-	-	-	-
WP_003546063.1	RLTA1_RS03620	-1.181896659	chromosome	-	MULTISPECIES: hypothetical protein	-	-	-	-	-	-	-
WP_018069156.1	RLTA1_RS03650	-1.024752768	chromosome	-	MBL fold metallo-hydrolase	S	Zn-dependent hydrolases, including glyoxylases	ko:K01069	ko00620,map00620	R01736	RC00004,RC00137	Lactamase_B
WP_018069170.1	RLTA1_RS03735	1.712303535	chromosome	-	hypothetical protein	-	-	-	-	-	-	-
WP_018069174.1	RLTA1_RS03760	1.327989639	chromosome	-	histidine phosphatase family protein	T	phosphohistidine phosphatase	ko:K08296	-	-	-	His_Phos_1
WP_075226015.1	RLTA1_RS03765	-1.568374945	chromosome	-	MULTISPECIES: GNAT family N-acetyltransferase	P	ArsC family	ko:K00537	-	-	-	Acetyltransf_1,ArsC
WP_020397368.1	RLTA1_RS03780	1.532674191	chromosome	-	MULTISPECIES: MAPEG family protein	S	MAPEG family	-	-	-	-	MAPEG
WP_018069183.1	RLTA1_RS03805	2.368681847	chromosome	-	MULTISPECIES: hypothetical protein	-	-	-	-	-	-	-
WP_027689654.1	RLTA1_RS03940	1.782855359	chromosome	-	hypothetical protein	-	-	-	-	-	-	-
WP_042941520.1	RLTA1_RS03955	1.021088671	chromosome	-	MULTISPECIES: metallophosphoesterase	S	Calcineurin-like phosphoesterase	-	-	-	-	Metallophos
WP_130813824.1	RLTA1_RS03985	-1.022198545	chromosome	-	NAD(P)-binding domain-containing protein	S	NADP oxidoreductase coenzyme F420-dependent	ko:K06988	-	-	-	F420_oxidored
WP_027689672.1	RLTA1_RS04045	1.912616784	chromosome	-	MULTISPECIES: winged helix-turn-helix domain-containing protein	T	Transcriptional regulatory protein, C terminal	ko:K02483	-	-	-	Response_reg,Trans_reg_C
WP_027689679.1	RLTA1_RS04095	1.034515997	chromosome	-	hypothetical protein	S	Cation transport regulator	-	-	-	-	-
WP_018068460.1	RLTA1_RS04100	1.508773312	chromosome	-	MULTISPECIES: PepSY domain-containing protein	-	-	-	-	-	-	PepSY_2
WP_018068458.1	RLTA1_RS04105	-1.798875019	chromosome	-	RidA family protein	J	Translation initiation inhibitor	-	-	-	-	Ribonuc_L-PSP
WP_026170626.1	RLTA1_RS04130	-1.197878608	chromosome	-	MULTISPECIES: winged helix-turn-helix transcriptional regulator	K	transcriptional	-	-	-	-	HTH_20,HTH_5
WP_018068091.1	RLTA1_RS04165	1.470994827	chromosome	-	BON domain-containing protein	S	BON domain	-	-	-	-	BON
WP_027689684.1	RLTA1_RS04215	1.011704055	chromosome	-	SDR family oxidoreductase	IQ	Dehydrogenases with different specificities (related to short-chain alcohol dehydrogenases)	-	-	-	-	adh_short,adh_short_C2
WP_020397293.1	RLTA1_RS04260	-1.746414969	chromosome	-	MULTISPECIES: hypothetical protein	L	Putative transposase of IS4/5 family (DUF4096)	ko:K07492	-	-	-	DUF4096
WP_018068872.1	RLTA1_RS04410	1.204368238	chromosome	-	MULTISPECIES: VOC family protein	S	Glyoxalase/Bleomycin resistance protein/Dioxygenase superfamily	ko:K04750	-	-	-	Glyoxalase
WP_027689687.1	RLTA1_RS04455	2.29863048	chromosome	-	hypothetical protein	-	-	-	-	-	-	-
WP_018068859.1	RLTA1_RS04480	-1.449653657	chromosome	-	MULTISPECIES: helix-turn-helix transcriptional regulator	K	Sugar-specific transcriptional regulator TrmB	ko:K03892	-	-	-	HTH_20,HTH_5
WP_018068858.1	RLTA1_RS04485	1.166977438	chromosome	-	MULTISPECIES: DUF937 domain-containing protein	S	Bacterial protein of unknown function (DUF937)	-	-	-	-	DUF937
WP_018068827.1	RLTA1_RS04620	2.478725152	chromosome	-	MULTISPECIES: hypothetical protein	-	-	-	-	-	-	-
WP_024322739.1	RLTA1_RS04625	-1.21736885	chromosome	-	MULTISPECIES: hypothetical protein	-	-	-	-	-	-	-
WP_018068819.1	RLTA1_RS04660	1.70008911	chromosome	-	MULTISPECIES: hypothetical protein	-	-	-	-	-	-	-
WP_018068817.1	RLTA1_RS04670	-1.727819733	chromosome	-	MULTISPECIES: hypothetical protein	-	-	-	-	-	-	-
WP_017959492.1	RLTA1_RS04680	-2.299226138	chromosome	-	MULTISPECIES: hypothetical protein	-	-	-	-	-	-	-
WP_027689702.1	RLTA1_RS04685	-2.134381253	chromosome	-	hypothetical protein	-	-	-	-	-	-	-
WP_018068814.1	RLTA1_RS04690	-1.330757838	chromosome	-	DUF1488 domain-containing protein	S	Protein of unknown function (DUF1488)	-	-	-	-	DUF1488
WP_011650973.1	RLTA1_RS04695	-1.995985176	chromosome	-	MULTISPECIES: hypothetical protein	-	-	-	-	-	-	-
WP_027689703.1	RLTA1_RS04700	-1.370394999	chromosome	-	MULTISPECIES: hypothetical protein	-	-	-	-	-	-	-
WP_027689705.1	RLTA1_RS04710	2.071375605	chromosome	-	DegQ family serine endoprotease	O	Belongs to the peptidase S1C family	ko:K04771	ko01503,ko02020,map01503,map02020	-	-	PDZ_2,Trypsin_2
WP_027689707.1	RLTA1_RS04715	1.317750167	chromosome	-	LacI family DNA-binding transcriptional regulator	K	helix_turn _helix lactose operon repressor	ko:K06145	-	-	-	LacI,Peripla_BP_3
WP_018068794.1	RLTA1_RS04795	1.384404804	chromosome	-	HdeD family acid-resistance protein	S	Short repeat of unknown function (DUF308)	-	-	-	-	DUF308
WP_018068164.1	RLTA1_RS04870	-1.497645285	chromosome	-	MULTISPECIES: hypothetical protein	-	-	-	-	-	-	-
WP_018068162.1	RLTA1_RS04880	1.426822639	chromosome	-	MULTISPECIES: glutathione S-transferase family protein	O	Glutathione S-transferase, C-terminal domain	ko:K00799	ko00480,ko00980,ko00982,ko00983,ko01524,ko05200,ko05204,ko05225,ko05418,map00480,map00980,map00982,map00983,map01524,map05200,map05204,map05225,map05418	R03522,R07002,R07003,R07004,R07023,R07024,R07025,R07026,R07069,R07070,R07083,R07084,R07091,R07092,R07093,R07094,R07100,R07113,R07116,R08280,R09409,R11905	RC00004,RC00069,RC00840,RC00948,RC01704,RC01705,RC01706,RC01758,RC01759,RC01765,RC01767,RC01769,RC02243,RC02527,RC02939,RC02940,RC02942,RC02943,RC02944	GST_C,GST_N,GST_N_3
WP_026170603.1	RLTA1_RS04885	1.196250841	chromosome	-	TIGR03808 family TAT-translocated repetitive protein	M	Periplasmic copper-binding protein (NosD)	-	-	-	-	Beta_helix,NosD,Pectate_lyase_3,TAT_signal
WP_018068151.1	RLTA1_RS04930	-1.405624821	chromosome	-	MULTISPECIES: L,D-transpeptidase family protein	S	L,D-transpeptidase catalytic domain	-	-	-	-	YkuD
WP_018068147.1	RLTA1_RS04955	1.310849524	chromosome	-	MULTISPECIES: MarR family transcriptional regulator	K	transcriptional regulator	-	-	-	-	MarR
WP_027689715.1	RLTA1_RS04960	1.619813592	chromosome	-	organic hydroperoxide resistance protein	O	organic hydroperoxide resistance	-	-	-	-	OsmC
WP_018070824.1	RLTA1_RS05000	-1.741577448	chromosome	-	ABC-F family ATP-binding cassette domain-containing protein	S	COG0488 ATPase components of ABC transporters with duplicated ATPase domains	-	-	-	-	ABC_tran
WP_003546502.1	RLTA1_RS05010	1.966966863	chromosome	-	MULTISPECIES: hypothetical protein	-	-	-	-	-	-	DUF2780
WP_020397459.1	RLTA1_RS05015	1.323763183	chromosome	-	MULTISPECIES: NUDIX domain-containing protein	F	NUDIX domain	-	-	-	-	NUDIX
WP_018070839.1	RLTA1_RS05070	1.488389115	chromosome	-	hypothetical protein	-	-	-	-	-	-	-
WP_018070843.1	RLTA1_RS05090	1.264800568	chromosome	-	MULTISPECIES: SDR family oxidoreductase	IQ	Dehydrogenases with different specificities (related to short-chain alcohol dehydrogenases)	ko:K00059	ko00061,ko00333,ko00780,ko01040,ko01100,ko01130,ko01212,map00061,map00333,map00780,map01040,map01100,map01130,map01212	R04533,R04534,R04536,R04543,R04566,R04953,R04964,R07759,R07763,R10116,R10120,R11671	RC00029,RC00117	adh_short_C2
WP_027689720.1	RLTA1_RS05130	1.313912694	chromosome	-	3-hydroxybutyrate dehydrogenase	IQ	Dehydrogenases with different specificities (related to short-chain alcohol dehydrogenases)	ko:K00019	ko00072,ko00650,ko01100,map00072,map00650,map01100	R01361	RC00117	Aldolase_II,adh_short,adh_short_C2
WP_026170807.1	RLTA1_RS05200	1.013766156	chromosome	-	zinc-dependent alcohol dehydrogenase family protein	S	alcohol dehydrogenase	ko:K00001	ko00010,ko00071,ko00350,ko00625,ko00626,ko00830,ko00980,ko00982,ko01100,ko01110,ko01120,ko01130,ko01220,map00010,map00071,map00350,map00625,map00626,map00830,map00980,map00982,map01100,map01110,map01120,map01130,map01220	R00623,R00754,R02124,R04805,R04880,R05233,R05234,R06917,R06927,R07105,R08281,R08306,R08310	RC00050,RC00087,RC00088,RC00099,RC00116,RC00649,RC01734,RC02273	ADH_N,ADH_zinc_N
WP_018070877.1	RLTA1_RS05235	1.273492161	chromosome	nadE	ammonia-dependent NAD(+) synthetase	H	Catalyzes the ATP-dependent amidation of deamido-NAD to form NAD. Uses ammonia as a nitrogen source	ko:K01916	ko00760,ko01100,map00760,map01100	R00189	RC00100	NAD_synthase
WP_018070889.1	RLTA1_RS05295	1.920112344	chromosome	-	MULTISPECIES: cytochrome c	C	Cytochrome c556	-	-	-	-	Cytochrom_C_2
WP_003546569.1	RLTA1_RS05315	-3.498584724	chromosome	dmeR	MULTISPECIES: Ni(II)/Co(II)-sensing transcriptional repressor DmeR	S	Metal-sensitive transcriptional repressor	-	-	-	-	Trns_repr_metal
WP_018070893.1	RLTA1_RS05320	-1.529314663	chromosome	dmeF	CDF family Co(II)/Ni(II) efflux transporter DmeF	P	cation diffusion facilitator family transporter	-	-	-	-	Cation_efflux
WP_018070896.1	RLTA1_RS05335	-1.893685023	chromosome	-	YdiU family protein	S	Belongs to the UPF0061 (SELO) family	ko:K08997	-	-	-	UPF0061
WP_027689723.1	RLTA1_RS05340	-1.046291588	chromosome	-	DHA2 family efflux MFS transporter permease subunit	EGP	Major facilitator superfamily	-	-	-	-	MFS_1,Sugar_tr,TRI12
WP_018070906.1	RLTA1_RS05385	1.070864942	chromosome	-	VOC family protein	S	Glyoxalase bleomycin resistance protein dioxygenase	ko:K07104	ko00361,ko00362,ko00622,ko00643,ko01100,ko01120,ko01220,map00361,map00362,map00622,map00643,map01100,map01120,map01220	R00816,R04089,R05295,R05404,R05406,R07795	RC00387,RC00643,RC01075,RC01364,RC01914	Glyoxalase
WP_018070909.1	RLTA1_RS05400	-1.054898256	chromosome	-	N-acetyltransferase	M	Acetyltransferase	ko:K03823	ko00440,ko01130,map00440,map01130	R08871,R08938	RC00004,RC00064	Acetyltransf_1,Acetyltransf_4
WP_018070912.1	RLTA1_RS05425	-1.772765732	chromosome	-	Na(+)/H(+) antiporter subunit B	P	Domain related to MnhB subunit of Na+/H+ antiporter	ko:K05566	-	-	-	MnhB
WP_018070916.1	RLTA1_RS05440	-1.311384997	chromosome	-	Na+/H+ antiporter subunit E	P	Multisubunit Na H antiporter, MnhE subunit	ko:K05569	-	-	-	MNHE
WP_018070917.1	RLTA1_RS05445	-1.719407666	chromosome	-	cation:proton antiporter	P	Multiple resistance and pH regulation protein F (MrpF / PhaF)	ko:K05563,ko:K05570	-	-	-	MrpF_PhaF
WP_026170808.1	RLTA1_RS05460	-1.245121325	chromosome	-	MULTISPECIES: SufE family protein	S	SufE protein probably involved in Fe-S center assembly	ko:K02426	-	-	-	SufE
WP_024322828.1	RLTA1_RS05475	1.483750034	chromosome	-	MULTISPECIES: HAMP domain-containing histidine kinase	T	Histidine kinase	ko:K11357	ko02020,ko04112,map02020,map04112	-	-	HATPase_c,HisKA,PAS_3,PAS_4
WP_018070928.1	RLTA1_RS05510	1.29938709	chromosome	-	MULTISPECIES: hypothetical protein	-	-	-	-	-	-	-
WP_018070933.1	RLTA1_RS05545	1.09195757	chromosome	-	MULTISPECIES: SDR family oxidoreductase	IQ	Dehydrogenases with different specificities (related to short-chain alcohol dehydrogenases)	-	-	-	-	adh_short,adh_short_C2
WP_003546677.1	RLTA1_RS05555	-2.016805447	chromosome	-	MULTISPECIES: hypothetical protein	-	-	-	-	-	-	-
WP_018070937.1	RLTA1_RS05565	-1.260902452	chromosome	-	MULTISPECIES: hypothetical protein	-	-	-	-	-	-	-
WP_024322841.1	RLTA1_RS05575	-2.245827252	chromosome	-	MULTISPECIES: LysR family transcriptional regulator	K	LysR substrate binding domain	-	-	-	-	HTH_1,LysR_substrate
WP_018070940.1	RLTA1_RS05580	1.752559249	chromosome	-	MULTISPECIES: VOC family protein	E	Glyoxalase/Bleomycin resistance protein/Dioxygenase superfamily	-	-	-	-	Glyoxalase
WP_026170811.1	RLTA1_RS05610	-2.483540249	chromosome	-	MULTISPECIES: hypothetical protein	-	-	-	-	-	-	-
WP_018070947.1	RLTA1_RS05615	-2.20488151	chromosome	-	MULTISPECIES: co-chaperone GroES	O	Binds to Cpn60 in the presence of Mg-ATP and suppresses the ATPase activity of the latter	ko:K04078	-	-	-	Cpn10
WP_018070950.1	RLTA1_RS05630	-1.65232175	chromosome	-	MULTISPECIES: hypothetical protein	-	-	-	-	-	-	-
WP_018070954.1	RLTA1_RS05650	-1.011732538	chromosome	-	MULTISPECIES: LacI family DNA-binding transcriptional regulator	K	Bacterial regulatory proteins, lacI family	ko:K02529	-	-	-	LacI,Peripla_BP_4
WP_026170812.1	RLTA1_RS05655	-1.917908303	chromosome	-	serine protease	O	Trypsin-like peptidase domain	-	-	-	-	PDZ_2,Trypsin_2
WP_018070963.1	RLTA1_RS05700	-1.332557406	chromosome	-	TetR/AcrR family transcriptional regulator	K	Bacterial regulatory proteins, tetR family	-	-	-	-	TetR_N
WP_007626707.1	RLTA1_RS05710	1.68526672	chromosome	-	MULTISPECIES: Dabb family protein	S	Stress responsive	-	-	-	-	Dabb
WP_026170813.1	RLTA1_RS05715	1.126304456	chromosome	-	MFS transporter	EGP	Major facilitator superfamily	-	-	-	-	MFS_1
WP_018070965.1	RLTA1_RS05720	-1.203692256	chromosome	-	hypothetical protein	-	-	-	-	-	-	-
WP_018070971.1	RLTA1_RS05755	-1.151539695	chromosome	-	MULTISPECIES: cytochrome c-type biogenesis protein CcmH	O	subunit of a heme lyase	ko:K02200	-	-	-	CcmH
WP_018070973.1	RLTA1_RS05765	1.545729418	chromosome	-	Do family serine endopeptidase	O	Belongs to the peptidase S1C family	ko:K04771	ko01503,ko02020,map01503,map02020	-	-	PDZ,PDZ_2,Trypsin_2
WP_018070974.1	RLTA1_RS05770	1.197063856	chromosome	-	MULTISPECIES: response regulator transcription factor	-	-	-	-	-	-	-
WP_018070984.1	RLTA1_RS05815	-1.904492816	chromosome	-	hypothetical protein	-	-	-	-	-	-	-
WP_018070985.1	RLTA1_RS05825	-1.015401715	chromosome	-	uracil-DNA glycosylase	L	uracil-DNA glycosylase	ko:K21929	ko03410,map03410	-	-	UDG
WP_018070986.1	RLTA1_RS05830	1.805063348	chromosome	-	Hsp70 family protein	O	Belongs to the heat shock protein 70 family	ko:K04046	-	-	-	HSP70,MreB_Mbl
WP_018070987.1	RLTA1_RS05835	1.062699659	chromosome	-	efflux RND transporter permease subunit	V	Belongs to the resistance-nodulation-cell division (RND) (TC 2.A.6) family	ko:K03296	-	-	-	ACR_tran
WP_018070988.1	RLTA1_RS05840	1.54807858	chromosome	-	efflux RND transporter periplasmic adaptor subunit	M	Belongs to the membrane fusion protein (MFP) (TC 8.A.1) family	ko:K07799	ko02020,map02020	-	-	Biotin_lipoyl_2,HlyD_3,HlyD_D23
WP_018070990.1	RLTA1_RS05850	1.767169778	chromosome	-	MULTISPECIES: SDR family oxidoreductase	IQ	Dehydrogenases with different specificities (related to short-chain alcohol dehydrogenases)	ko:K00059	ko00061,ko00333,ko00780,ko01040,ko01100,ko01130,ko01212,map00061,map00333,map00780,map01040,map01100,map01130,map01212	R04533,R04534,R04536,R04543,R04566,R04953,R04964,R07759,R07763,R10116,R10120,R11671	RC00029,RC00117	adh_short,adh_short_C2
WP_018070993.1	RLTA1_RS05865	-2.057034205	chromosome	-	MULTISPECIES: DMT family transporter	EG	permeases of the drug metabolite transporter (DMT) superfamily	-	-	-	-	EamA
WP_018070994.1	RLTA1_RS05870	1.114067385	chromosome	-	MULTISPECIES: winged helix-turn-helix transcriptional regulator	K	transcriptional	ko:K03719	-	-	-	AsnC_trans_reg,HTH_24
WP_018070995.1	RLTA1_RS05875	1.85748077	chromosome	mgtE	magnesium transporter	P	Acts as a magnesium transporter	ko:K06213	-	-	-	CBS,MgtE,MgtE_N
WP_018070997.1	RLTA1_RS05885	-1.045003944	chromosome	-	MULTISPECIES: helix-turn-helix transcriptional regulator	K	transcriptional	-	-	-	-	HxlR
WP_018070999.1	RLTA1_RS05895	-1.781011264	chromosome	-	diacylglycerol kinase family lipid kinase	I	Diacylglycerol kinase	-	-	-	-	DAGK_cat
WP_032995735.1	RLTA1_RS05900	-1.058946644	chromosome	-	glutamine synthetase	E	glutamine synthetase	ko:K01915	ko00220,ko00250,ko00630,ko00910,ko01100,ko01120,ko01230,ko02020,ko04217,ko04724,ko04727,map00220,map00250,map00630,map00910,map01100,map01120,map01230,map02020,map04217,map04724,map04727	R00253	RC00010,RC02798	Gln-synt_C
WP_029768329.1	RLTA1_RS05910	-1.411173007	chromosome	-	type II toxin-antitoxin system RelE/ParE family toxin	S	ParE toxin of type II toxin-antitoxin system, parDE	-	-	-	-	ParE_toxin
WP_018071003.1	RLTA1_RS05915	-1.99046641	chromosome	-	MULTISPECIES: type II toxin-antitoxin system ParD family antitoxin	K	Bacterial antitoxin of ParD toxin-antitoxin type II system and RHH	ko:K07746	-	-	-	ParD_antitoxin
WP_018071011.1	RLTA1_RS05955	1.070693725	chromosome	-	hypothetical protein	S	YCII-related domain	-	-	-	-	YCII
WP_018071013.1	RLTA1_RS05965	-4.541932598	chromosome	-	MULTISPECIES: hypothetical protein	-	-	-	-	-	-	-
WP_018071015.1	RLTA1_RS05975	1.159832887	chromosome	-	MULTISPECIES: hypothetical protein	-	-	-	-	-	-	-
WP_026170815.1	RLTA1_RS05980	2.909699903	chromosome	-	DUF2147 domain-containing protein	S	protein conserved in bacteria	-	-	-	-	DUF2147
WP_018071021.1	RLTA1_RS06010	-1.21988056	chromosome	-	LysR family transcriptional regulator	K	Transcriptional regulator	-	-	-	-	HTH_1,LysR_substrate
WP_018071028.1	RLTA1_RS06040	-1.293666786	chromosome	-	MULTISPECIES: DUF1127 domain-containing protein	S	Domain of unknown function (DUF1127)	-	-	-	-	DUF1127
WP_018071029.1	RLTA1_RS06045	1.178081027	chromosome	iolB	MULTISPECIES: 5-deoxy-glucuronate isomerase	G	enzyme involved in inositol metabolism	ko:K03337	ko00562,ko01100,ko01120,map00562,map01100,map01120	R08503	RC00541	KduI
WP_018071030.1	RLTA1_RS06050	1.078639341	chromosome	iolE	MULTISPECIES: myo-inosose-2 dehydratase	G	Sugar phosphate isomerases epimerases	ko:K03335	ko00562,ko01100,ko01120,map00562,map01100,map01120	R02782,R05659	RC00782,RC01448	AP_endonuc_2
WP_018071031.1	RLTA1_RS06055	1.226013296	chromosome	iolD	MULTISPECIES: 3D-(3,5/4)-trihydroxycyclohexane-1,2-dione acylhydrolase (decyclizing)	E	Belongs to the TPP enzyme family	ko:K03336	ko00562,ko01100,ko01120,map00562,map01100,map01120	R08603	RC02331	TPP_enzyme_C,TPP_enzyme_M,TPP_enzyme_N
WP_018071033.1	RLTA1_RS06065	-1.231905872	chromosome	-	MULTISPECIES: MurR/RpiR family transcriptional regulator	K	Transcriptional regulator	-	-	-	-	HTH_6,SIS
WP_018071034.1	RLTA1_RS06070	1.007196841	chromosome	-	Gfo/Idh/MocA family oxidoreductase	S	oxidoreductase	-	-	-	-	GFO_IDH_MocA,GFO_IDH_MocA_C
WP_027689728.1	RLTA1_RS06085	1.667917128	chromosome	-	porin	M	Forms passive diffusion pores that allow small molecular weight hydrophilic materials across the outer membrane	-	-	-	-	Porin_2
WP_018070612.1	RLTA1_RS06090	1.343321055	chromosome	-	alpha/beta hydrolase	S	Alpha beta hydrolase	-	-	-	-	Abhydrolase_1,Abhydrolase_6
WP_018070610.1	RLTA1_RS06100	1.182379139	chromosome	-	MULTISPECIES: 4-hydroxy-tetrahydrodipicolinate synthase	E	Catalyzes the condensation of (S)-aspartate-beta- semialdehyde (S)-ASA and pyruvate to 4-hydroxy- tetrahydrodipicolinate (HTPA)	ko:K01714	ko00261,ko00300,ko01100,ko01110,ko01120,ko01130,ko01230,map00261,map00300,map01100,map01110,map01120,map01130,map01230	R10147	RC03062,RC03063	Amidohydro_2,DHDPS
WP_003558079.1	RLTA1_RS06110	-1.163721556	chromosome	-	MULTISPECIES: NYN domain-containing protein	S	NYN domain	-	-	-	-	NYN
WP_018070608.1	RLTA1_RS06115	1.58004628	chromosome	-	MULTISPECIES: DNA-directed RNA polymerase subunit omega	K	Promotes RNA polymerase assembly. Latches the N- and C- terminal regions of the beta' subunit thereby facilitating its interaction with the beta and alpha subunits	ko:K03060	ko00230,ko00240,ko01100,ko03020,map00230,map00240,map01100,map03020	R00435,R00441,R00442,R00443	RC02795	RNA_pol_Rpb6
WP_018070607.1	RLTA1_RS06120	-1.098908048	chromosome	-	MULTISPECIES: bifunctional (p)ppGpp synthetase/guanosine-3\\',5\\'-bis(diphosphate) 3\\'-pyrophosphohydrolase	KT	In eubacteria ppGpp (guanosine 3'-diphosphate 5-' diphosphate) is a mediator of the stringent response that coordinates a variety of cellular activities in response to changes in nutritional abundance	ko:K00951,ko:K01139	ko00230,map00230	R00336,R00429	RC00002,RC00078	ACT_4,HD_4,RelA_SpoT,TGS
WP_003558084.1	RLTA1_RS06125	1.269306174	chromosome	-	MULTISPECIES: DUF3563 family protein	S	Protein of unknown function (DUF3563)	-	-	-	-	DUF3563
WP_018070606.1	RLTA1_RS06130	-1.577253887	chromosome	-	DUF2062 domain-containing protein	S	protein conserved in bacteria	ko:K09928	-	-	-	DUF2062
WP_018070605.1	RLTA1_RS06135	-1.020993031	chromosome	-	holo-ACP synthase	I	Transfers the 4'-phosphopantetheine moiety from coenzyme A to a Ser of acyl-carrier-protein	ko:K00997	ko00770,map00770	R01625	RC00002	ACPS
WP_018070596.1	RLTA1_RS06180	1.074027741	chromosome	-	HD domain-containing protein	S	Phosphohydrolase	ko:K06950	-	-	-	HD
WP_020397447.1	RLTA1_RS06190	1.128818611	chromosome	-	MULTISPECIES: hypothetical protein	-	-	-	-	-	-	-
WP_018070591.1	RLTA1_RS06205	-1.043378641	chromosome	-	tyrosine phosphatase family protein	S	protein tyrosine phosphatase	-	-	-	-	Y_phosphatase
WP_018070590.1	RLTA1_RS06210	-2.125974822	chromosome	-	MULTISPECIES: HD family hydrolase	S	hydrolases of HD superfamily	ko:K06952	-	-	-	HD,HD_3
WP_003546972.1	RLTA1_RS06225	1.311931039	chromosome	-	MULTISPECIES: hypothetical protein	-	-	-	-	-	-	-
WP_017963685.1	RLTA1_RS06260	1.272676833	chromosome	-	MULTISPECIES: phosphatidylserine decarboxylase	I	Catalyzes the formation of phosphatidylethanolamine (PtdEtn) from phosphatidylserine (PtdSer)	ko:K01613	ko00564,ko01100,ko01110,map00564,map01100,map01110	R02055	RC00299	PS_Dcarbxylase
WP_018070581.1	RLTA1_RS06265	-1.03384248	chromosome	-	MULTISPECIES: ABC transporter ATP-binding protein/permease	V	ABC-type transport system involved in Fe-S cluster assembly, permease and ATPase components	ko:K06147	-	-	-	ABC_membrane,ABC_tran
WP_018070564.1	RLTA1_RS06355	1.234745903	chromosome	rplI	MULTISPECIES: 50S ribosomal protein L9	J	Binds to the 23S rRNA	ko:K02939	ko03010,map03010	-	-	Ribosomal_L9_C,Ribosomal_L9_N
WP_003547040.1	RLTA1_RS06370	1.470726696	chromosome	rpsF	MULTISPECIES: 30S ribosomal protein S6	J	Binds together with S18 to 16S ribosomal RNA	ko:K02990	ko03010,map03010	-	-	Ribosomal_S6
WP_018070562.1	RLTA1_RS06375	1.233147168	chromosome	-	aldo/keto reductase	C	Aldo keto reductase	-	-	-	-	Aldo_ket_red
WP_018070561.1	RLTA1_RS06380	1.515289784	chromosome	fabD	ACP S-malonyltransferase	I	malonyl CoA-acyl carrier protein transacylase	ko:K00645	ko00061,ko00333,ko01100,ko01130,ko01212,map00061,map00333,map01100,map01130,map01212	R01626,R11671	RC00004,RC00039,RC02727	Acyl_transf_1
WP_018070560.1	RLTA1_RS06385	1.068679715	chromosome	fabG	MULTISPECIES: 3-oxoacyl	IQ	Dehydrogenases with different specificities (related to short-chain alcohol dehydrogenases)	ko:K00059	ko00061,ko00333,ko00780,ko01040,ko01100,ko01130,ko01212,map00061,map00333,map00780,map01040,map01100,map01130,map01212	R04533,R04534,R04536,R04543,R04566,R04953,R04964,R07759,R07763,R10116,R10120,R11671	RC00029,RC00117	adh_short_C2
WP_003547058.1	RLTA1_RS06390	1.418099478	chromosome	-	MULTISPECIES: acyl carrier protein	IQ	Carrier of the growing fatty acid chain in fatty acid biosynthesis	ko:K02078	-	-	-	PP-binding
WP_018070552.1	RLTA1_RS06435	-1.133747457	chromosome	lptG	MULTISPECIES: LPS export ABC transporter permease LptG	S	Permease	ko:K11720	ko02010,map02010	-	-	YjgP_YjgQ
WP_024321202.1	RLTA1_RS06440	-1.034124782	chromosome	lptF	MULTISPECIES: LPS export ABC transporter permease LptF	S	permease	ko:K07091	ko02010,map02010	-	-	YjgP_YjgQ
WP_018070549.1	RLTA1_RS06450	1.224512624	chromosome	-	MULTISPECIES: leucyl aminopeptidase	E	Presumably involved in the processing and regular turnover of intracellular proteins. Catalyzes the removal of unsubstituted N-terminal amino acids from various peptides	ko:K01255	ko00480,ko01100,map00480,map01100	R00899,R04951	RC00096,RC00141	Peptidase_M17,Peptidase_M17_N
WP_027689734.1	RLTA1_RS06485	1.084629419	chromosome	-	GGDEF domain-containing protein	T	GGDEF domain	ko:K13590	ko04112,map04112	-	-	GGDEF,HAMP
WP_003547097.1	RLTA1_RS06500	1.697989049	chromosome	ndk	MULTISPECIES: nucleoside-diphosphate kinase	F	Major role in the synthesis of nucleoside triphosphates other than ATP. The ATP gamma phosphate is transferred to the NDP beta phosphate via a ping-pong mechanism, using a phosphorylated active-site intermediate	ko:K00940	ko00230,ko00240,ko00983,ko01100,ko01110,ko01130,ko04016,map00230,map00240,map00983,map01100,map01110,map01130,map04016	R00124,R00139,R00156,R00330,R00570,R00722,R01137,R01857,R02093,R02326,R02331,R03530,R11894,R11895	RC00002	NDK
WP_027689737.1	RLTA1_RS06510	-1.395627908	chromosome	-	CGNR zinc finger domain-containing protein	S	Conserved protein containing a Zn-ribbon-like motif, possibly RNA-binding	-	-	-	-	ABATE,zf-CGNR
WP_024321186.1	RLTA1_RS06535	-1.191196924	chromosome	uvrC	excinuclease ABC subunit UvrC	L	The UvrABC repair system catalyzes the recognition and processing of DNA lesions. UvrC both incises the 5' and 3' sides of the lesion. The N-terminal half is responsible for the 3' incision and the C-terminal half is responsible for the 5' incision	ko:K03703	ko03420,map03420	-	-	GIY-YIG,HHH_2,HHH_5,UVR,UvrC_HhH_N
WP_027689739.1	RLTA1_RS06540	-1.448709277	chromosome	-	MULTISPECIES: SDR family oxidoreductase	IQ	Belongs to the short-chain dehydrogenases reductases (SDR) family	-	-	-	-	adh_short,adh_short_C2
WP_027689746.1	RLTA1_RS06580	1.123457935	chromosome	-	phosphoribosylformylglycinamidine cyclo-ligase	F	Phosphoribosylformylglycinamidine cyclo-ligase	ko:K01933	ko00230,ko01100,ko01110,ko01130,map00230,map01100,map01110,map01130	R04208	RC01100	AIRS,AIRS_C
WP_020397444.1	RLTA1_RS06625	1.488363623	chromosome	aspS	MULTISPECIES: aspartate--tRNA ligase	J	Aspartyl-tRNA synthetase with relaxed tRNA specificity since it is able to aspartylate not only its cognate tRNA(Asp) but also tRNA(Asn). Reaction proceeds in two steps L-aspartate is first activated by ATP to form Asp-AMP and then transferred to the acceptor end of tRNA(Asp Asn)	ko:K01876	ko00970,map00970	R05577	RC00055,RC00523	GAD,tRNA-synt_2,tRNA_anti-codon
WP_018070512.1	RLTA1_RS06660	-2.038013023	chromosome	-	DMT family transporter	EG	EamA-like transporter family	-	-	-	-	EamA
WP_011651295.1	RLTA1_RS06670	-1.253175128	chromosome	-	MULTISPECIES: RDD family protein	S	membrane protein domain	-	-	-	-	RDD
WP_018070510.1	RLTA1_RS06675	1.01137495	chromosome	hemB	MULTISPECIES: porphobilinogen synthase	H	Belongs to the ALAD family	ko:K01698	ko00860,ko01100,ko01110,ko01120,map00860,map01100,map01110,map01120	R00036	RC00918,RC01781	ALAD
WP_018070506.1	RLTA1_RS06695	1.520542897	chromosome	-	MULTISPECIES: serine hydroxymethyltransferase	E	Catalyzes the reversible interconversion of serine and glycine with tetrahydrofolate (THF) serving as the one-carbon carrier. This reaction serves as the major source of one-carbon groups required for the biosynthesis of purines, thymidylate, methionine, and other important biomolecules. Also exhibits THF- independent aldolase activity toward beta-hydroxyamino acids, producing glycine and aldehyd…	ko:K00600	ko00260,ko00460,ko00630,ko00670,ko00680,ko01100,ko01110,ko01120,ko01130,ko01200,ko01230,ko01523,map00260,map00460,map00630,map00670,map00680,map01100,map01110,map01120,map01130,map01200,map01230,map01523	R00945,R09099	RC00022,RC00112,RC01583,RC02958	SHMT
WP_026170781.1	RLTA1_RS06715	-1.219283232	chromosome	rfbA	glucose-1-phosphate thymidylyltransferase RfbA	M	Catalyzes the formation of dTDP-glucose, from dTTP and glucose 1-phosphate, as well as its pyrophosphorolysis	ko:K00973	ko00521,ko00523,ko00525,ko01130,map00521,map00523,map00525,map01130	R02328	RC00002	NTP_transferase
WP_027689751.1	RLTA1_RS06725	-1.312920735	chromosome	rfbB	dTDP-glucose 4,6-dehydratase	M	Belongs to the NAD(P)-dependent epimerase dehydratase family. dTDP-glucose dehydratase subfamily	ko:K01710	ko00521,ko00523,ko00525,ko01055,ko01130,map00521,map00523,map00525,map01055,map01130	R06513	RC00402	Epimerase,GDP_Man_Dehyd
WP_018070497.1	RLTA1_RS06750	1.654559391	chromosome	-	cupin domain-containing protein	S	Cupin domain	-	-	-	-	Cupin_2
WP_003547220.1	RLTA1_RS06775	1.162243274	chromosome	-	MULTISPECIES: outer membrane protein assembly factor BamE	J	Small protein A (tmRNA-binding)	-	-	-	-	SmpA_OmlA
WP_003558352.1	RLTA1_RS06800	1.346143134	chromosome	-	MULTISPECIES: integration host factor subunit alpha	K	This protein is one of the two subunits of integration host factor, a specific DNA-binding protein that functions in genetic recombination as well as in transcriptional and translational control	ko:K04764	-	-	-	Bac_DNA_binding
WP_024321156.1	RLTA1_RS06810	1.130856505	chromosome	-	MULTISPECIES: response regulator	T	two-component response regulator activity, two-component signal transduction system (phosphorelay) and regulation of transcription	-	-	-	-	Response_reg
WP_026170778.1	RLTA1_RS06825	-1.167715567	chromosome	bcsN	MULTISPECIES: cellulose biosynthesis protein BcsN	S	Cellulose biosynthesis protein BcsN	-	-	-	-	CBP_BcsN
WP_018070482.1	RLTA1_RS06835	-1.322860158	chromosome	-	cellulose biosynthesis cyclic di-GMP-binding regulatory protein BcsB	S	Cellulose synthase	ko:K20541	-	-	-	BcsB
WP_018070481.1	RLTA1_RS06840	-2.00034529	chromosome	-	endoglucanase	G	Endoglucanase	ko:K20542	-	-	-	Glyco_hydro_8
WP_018070479.1	RLTA1_RS06850	1.105645181	chromosome	-	MULTISPECIES: HAD family hydrolase	S	Haloacid dehalogenase-like hydrolase	ko:K19270	-	-	-	HAD_2
WP_018069418.1	RLTA1_RS06875	1.163194795	chromosome	-	arylsulfatase	P	Sulfatase	-	-	-	-	Sulfatase,Sulfatase_C
WP_012756918.1	RLTA1_RS06910	-1.722955578	chromosome	-	MULTISPECIES: hypothetical protein	-	-	-	-	-	-	-
WP_018069427.1	RLTA1_RS06930	1.877428024	chromosome	-	MULTISPECIES: extracellular solute-binding protein	G	Bacterial extracellular solute-binding protein	ko:K10117	ko02010,map02010	-	-	SBP_bac_8
WP_020397377.1	RLTA1_RS06940	-1.037849568	chromosome	-	MULTISPECIES: carbohydrate ABC transporter permease	P	ABC transporter permease	ko:K10119	ko02010,map02010	-	-	BPD_transp_1
WP_018069434.1	RLTA1_RS06965	1.044379651	chromosome	-	exopolysaccharide transport family protein	DM	protein involved in	-	-	-	-	GNVR,Wzz
WP_018069435.1	RLTA1_RS06970	1.229931047	chromosome	-	GNAT family N-acetyltransferase	M	Acetyltransferase (GNAT) domain	-	-	-	-	Acetyltransf_6
WP_018069436.1	RLTA1_RS06975	-1.565681046	chromosome	-	DUF2842 domain-containing protein	S	Protein of unknown function (DUF2842)	-	-	-	-	DUF2842
WP_018069440.1	RLTA1_RS06995	1.171618261	chromosome	speB	MULTISPECIES: agmatinase	E	Belongs to the arginase family	ko:K01480	ko00330,ko01100,map00330,map01100	R01157	RC00024,RC00329	Arginase
WP_018069442.1	RLTA1_RS07005	1.196914729	chromosome	rpsI	MULTISPECIES: 30S ribosomal protein S9	J	Belongs to the universal ribosomal protein uS9 family	ko:K02996	ko03010,map03010	-	-	Ribosomal_S9
WP_018069443.1	RLTA1_RS07010	1.9357328	chromosome	rplM	MULTISPECIES: 50S ribosomal protein L13	J	This protein is one of the early assembly proteins of the 50S ribosomal subunit, although it is not seen to bind rRNA by itself. It is important during the early stages of 50S assembly	ko:K02871	ko03010,map03010	-	-	Ribosomal_L13
WP_018069451.1	RLTA1_RS07050	1.262779742	chromosome	-	MULTISPECIES: hypothetical protein	-	-	-	-	-	-	-
WP_018069452.1	RLTA1_RS07055	1.642413557	chromosome	-	MULTISPECIES: hypothetical protein	S	HdeA/HdeB family	ko:K19778	-	-	-	HdeA
WP_018069457.1	RLTA1_RS07080	1.542438105	chromosome	-	diguanylate cyclase	T	diguanylate cyclase	-	-	-	-	GGDEF
WP_003558438.1	RLTA1_RS07100	1.718184361	chromosome	-	MULTISPECIES: DNA-binding protein HupB	L	Histone-like DNA-binding protein which is capable of wrapping DNA to stabilize it, and thus to prevent its denaturation under extreme environmental conditions	ko:K03530	-	-	-	Bac_DNA_binding
WP_018069459.1	RLTA1_RS07110	1.619609271	chromosome	-	aldo/keto reductase	C	Aldo keto reductase	-	-	-	-	Aldo_ket_red
WP_018069462.1	RLTA1_RS07130	1.591939888	chromosome	-	glutathione peroxidase	O	Belongs to the glutathione peroxidase family	ko:K00432	ko00480,ko00590,ko04918,map00480,map00590,map04918	R00274,R07034,R07035	RC00011,RC00982	GSHPx
WP_018069463.1	RLTA1_RS07135	-1.205783257	chromosome	-	MULTISPECIES: hypothetical protein	-	-	-	-	-	-	-
WP_003547368.1	RLTA1_RS07160	1.426753028	chromosome	-	MULTISPECIES: NADH-quinone oxidoreductase subunit B	C	NDH-1 shuttles electrons from NADH, via FMN and iron- sulfur (Fe-S) centers, to quinones in the respiratory chain. The immediate electron acceptor for the enzyme in this species is believed to be ubiquinone. Couples the redox reaction to proton translocation (for every two electrons transferred, four hydrogen ions are translocated across the cytoplasmic membrane), and thus conserves the redox ene…	ko:K00331	ko00190,ko01100,map00190,map01100	R11945	RC00061	Oxidored_q6
WP_018069473.1	RLTA1_RS07235	-1.371099497	chromosome	-	MULTISPECIES: biotin-	H	Biotin-(acetyl-CoA carboxylase) ligase	ko:K03524	ko00780,ko01100,map00780,map01100	R01074,R05145	RC00043,RC00070,RC00096,RC02896	BPL_C,BPL_LplA_LipB,BPL_LplA_LipB_2
WP_018069475.1	RLTA1_RS07245	-1.758859562	chromosome	mce	MULTISPECIES: methylmalonyl-CoA epimerase	E	Lactoylglutathione lyase	ko:K05606	ko00280,ko00630,ko00640,ko00720,ko01100,ko01120,ko01200,map00280,map00630,map00640,map00720,map01100,map01120,map01200	R02765,R09979	RC00780,RC02739	Glyoxalase_4
WP_003547430.1	RLTA1_RS07315	1.237815233	chromosome	-	MULTISPECIES: response regulator	T	response regulator	ko:K11443	ko02020,ko04112,map02020,map04112	-	-	Hpt,PAS_8,Response_reg
WP_018069488.1	RLTA1_RS07320	1.067115011	chromosome	-	MULTISPECIES: PleD family two-component system response regulator	T	Response regulator containing a CheY-like receiver domain and a GGDEF domain	ko:K02488	ko02020,ko04112,map02020,map04112	R08057	-	GGDEF,Response_reg
WP_003547442.1	RLTA1_RS07325	-1.016010682	chromosome	rpmG	MULTISPECIES: 50S ribosomal protein L33	J	Belongs to the bacterial ribosomal protein bL33 family	ko:K02913	ko03010,map03010	-	-	Ribosomal_L33
WP_018069490.1	RLTA1_RS07335	-1.223690144	chromosome	-	DUF983 domain-containing protein	S	Protein of unknown function (DUF983)	-	-	-	-	DUF983
WP_017963882.1	RLTA1_RS07355	1.612633258	chromosome	plsY	MULTISPECIES: glycerol-3-phosphate 1-O-acyltransferase PlsY	I	Catalyzes the transfer of an acyl group from acyl- phosphate (acyl-PO(4)) to glycerol-3-phosphate (G3P) to form lysophosphatidic acid (LPA). This enzyme utilizes acyl-phosphate as fatty acyl donor, but not acyl-CoA or acyl-ACP	ko:K08591	ko00561,ko00564,ko01100,ko01110,map00561,map00564,map01100,map01110	R00851,R09380	RC00004,RC00039,RC00041	G3P_acyltransf
WP_018069494.1	RLTA1_RS07360	1.19235996	chromosome	-	MULTISPECIES: dihydroorotase	F	dihydroorotase	ko:K01465	ko00240,ko01100,map00240,map01100	R01993	RC00632	Amidohydro_1,Amidohydro_3
WP_018069495.1	RLTA1_RS07365	1.70486689	chromosome	-	MULTISPECIES: aspartate carbamoyltransferase catalytic subunit	F	Belongs to the ATCase OTCase family	ko:K00609	ko00240,ko00250,ko01100,map00240,map00250,map01100	R01397	RC00064,RC02850	OTCace,OTCace_N
WP_026170697.1	RLTA1_RS07395	1.196286322	chromosome	-	sugar ABC transporter ATP-binding protein	G	COG1129 ABC-type sugar transport system, ATPase component	ko:K17207	ko02010,map02010	-	-	ABC_tran
WP_018069508.1	RLTA1_RS07420	1.05178253	chromosome	dhaL	dihydroxyacetone kinase subunit L	S	Dak2	ko:K05879	ko00561,ko01100,map00561,map01100	R01012	RC00015,RC00017	Dak2
WP_018069513.1	RLTA1_RS07445	1.119094206	chromosome	-	MULTISPECIES: NAD kinase	H	Involved in the regulation of the intracellular balance of NAD and NADP, and is a key enzyme in the biosynthesis of NADP. Catalyzes specifically the phosphorylation on 2'-hydroxyl of the adenosine moiety of NAD to yield NADP	ko:K00858	ko00760,ko01100,map00760,map01100	R00104	RC00002,RC00078	NAD_kinase
WP_027689754.1	RLTA1_RS07455	1.350343183	chromosome	-	hypothetical protein	-	-	-	-	-	-	-
WP_027689755.1	RLTA1_RS07460	-1.171450179	chromosome	-	HNH endonuclease	L	HNH endonuclease	-	-	-	-	HNH
WP_027689756.1	RLTA1_RS07470	-1.664516824	chromosome	-	hypothetical protein	-	-	-	-	-	-	-
WP_027689763.1	RLTA1_RS07515	1.169732702	chromosome	-	hypothetical protein	-	-	-	-	-	-	-
WP_027689771.1	RLTA1_RS07570	-1.418484449	chromosome	-	hypothetical protein	-	-	-	-	-	-	-
WP_033184462.1	RLTA1_RS07575	-1.248289907	chromosome	-	helix-turn-helix domain-containing protein	-	-	-	-	-	-	HTH_17
WP_017963897.1	RLTA1_RS07620	1.537993208	chromosome	tuf	MULTISPECIES: elongation factor Tu	J	This protein promotes the GTP-dependent binding of aminoacyl-tRNA to the A-site of ribosomes during protein biosynthesis	ko:K02358	-	-	-	GTP_EFTU,GTP_EFTU_D2,GTP_EFTU_D3
WP_018068029.1	RLTA1_RS07650	1.287620322	chromosome	rplA	MULTISPECIES: 50S ribosomal protein L1	J	Binds directly to 23S rRNA. The L1 stalk is quite mobile in the ribosome, and is involved in E site tRNA release	ko:K02863	ko03010,map03010	-	-	Ribosomal_L1
WP_017963902.1	RLTA1_RS07660	1.861408901	chromosome	rplL	MULTISPECIES: 50S ribosomal protein L7/L12	J	Forms part of the ribosomal stalk which helps the ribosome interact with GTP-bound translation factors. Is thus essential for accurate translation	ko:K02935	ko03010,map03010	-	-	Ribosomal_L12,Ribosomal_L12_N
WP_003547537.1	RLTA1_RS07680	1.873818466	chromosome	-	MULTISPECIES: 30S ribosomal protein S12	J	Interacts with and stabilizes bases of the 16S rRNA that are involved in tRNA selection in the A site and with the mRNA backbone. Located at the interface of the 30S and 50S subunits, it traverses the body of the 30S subunit contacting proteins on the other side and probably holding the rRNA structure together. The combined cluster of proteins S8, S12 and S17 appears to hold together the shoulder…	ko:K02950	ko03010,map03010	-	-	Ribosom_S12_S23
WP_003547538.1	RLTA1_RS07685	1.911146519	chromosome	rpsG	MULTISPECIES: 30S ribosomal protein S7	J	One of the primary rRNA binding proteins, it binds directly to 16S rRNA where it nucleates assembly of the head domain of the 30S subunit. Is located at the subunit interface close to the decoding center, probably blocks exit of the E-site tRNA	ko:K02992	ko03010,map03010	-	-	Ribosomal_S7
WP_018068032.1	RLTA1_RS07690	1.322363909	chromosome	fusA	MULTISPECIES: elongation factor G	J	Catalyzes the GTP-dependent ribosomal translocation step during translation elongation. During this step, the ribosome changes from the pre-translocational (PRE) to the post- translocational (POST) state as the newly formed A-site-bound peptidyl-tRNA and P-site-bound deacylated tRNA move to the P and E sites, respectively. Catalyzes the coordinated movement of the two tRNA molecules, the mRNA and…	ko:K02355	-	-	-	EFG_C,EFG_II,EFG_IV,GTP_EFTU,GTP_EFTU_D2
WP_017963897.1	RLTA1_RS07695	1.468541758	chromosome	tuf	MULTISPECIES: elongation factor Tu	J	This protein promotes the GTP-dependent binding of aminoacyl-tRNA to the A-site of ribosomes during protein biosynthesis	ko:K02358	-	-	-	GTP_EFTU,GTP_EFTU_D2,GTP_EFTU_D3
WP_018067989.1	RLTA1_RS07705	2.227612351	chromosome	rplC	MULTISPECIES: 50S ribosomal protein L3	J	One of the primary rRNA binding proteins, it binds directly near the 3'-end of the 23S rRNA, where it nucleates assembly of the 50S subunit	ko:K02906	ko03010,map03010	-	-	Ribosomal_L3
WP_012757020.1	RLTA1_RS07710	2.203258328	chromosome	rplD	MULTISPECIES: 50S ribosomal protein L4	J	One of the primary rRNA binding proteins, this protein initially binds near the 5'-end of the 23S rRNA. It is important during the early stages of 50S assembly. It makes multiple contacts with different domains of the 23S rRNA in the assembled 50S subunit and ribosome	ko:K02926	ko03010,map03010	-	-	Ribosomal_L4
WP_003547550.1	RLTA1_RS07715	-1.015279174	chromosome	-	MULTISPECIES: 50S ribosomal protein L23	J	One of the early assembly proteins it binds 23S rRNA. One of the proteins that surrounds the polypeptide exit tunnel on the outside of the ribosome. Forms the main docking site for trigger factor binding to the ribosome	ko:K02892	ko03010,map03010	-	-	Ribosomal_L23
WP_018067988.1	RLTA1_RS07720	1.088142667	chromosome	rplB	MULTISPECIES: 50S ribosomal protein L2	J	One of the primary rRNA binding proteins. Required for association of the 30S and 50S subunits to form the 70S ribosome, for tRNA binding and peptide bond formation. It has been suggested to have peptidyltransferase activity	ko:K02886	ko03010,map03010	-	-	Ribosomal_L2,Ribosomal_L2_C
WP_003547552.1	RLTA1_RS07725	1.659774016	chromosome	rpsS	MULTISPECIES: 30S ribosomal protein S19	J	Protein S19 forms a complex with S13 that binds strongly to the 16S ribosomal RNA	ko:K02965	ko03010,map03010	-	-	Ribosomal_S19
WP_003547554.1	RLTA1_RS07735	1.070237237	chromosome	rpsC	MULTISPECIES: 30S ribosomal protein S3	J	Binds the lower part of the 30S subunit head. Binds mRNA in the 70S ribosome, positioning it for translation	ko:K02982	ko03010,map03010	-	-	KH_2,Ribosomal_S3_C
WP_003547555.1	RLTA1_RS07740	1.442490024	chromosome	rplP	MULTISPECIES: 50S ribosomal protein L16	J	Binds 23S rRNA and is also seen to make contacts with the A and possibly P site tRNAs	ko:K02878	ko03010,map03010	-	-	Ribosomal_L16
WP_003558545.1	RLTA1_RS07745	1.454092436	chromosome	rpmC	MULTISPECIES: 50S ribosomal protein L29	J	Belongs to the universal ribosomal protein uL29 family	ko:K02904	ko03010,map03010	-	-	Ribosomal_L29
WP_003573790.1	RLTA1_RS07755	1.517420023	chromosome	rplN	MULTISPECIES: 50S ribosomal protein L14	J	Binds to 23S rRNA. Forms part of two intersubunit bridges in the 70S ribosome	ko:K02874	ko03010,map03010	-	-	Ribosomal_L14
WP_003547559.1	RLTA1_RS07760	1.88306229	chromosome	rplX	MULTISPECIES: 50S ribosomal protein L24	J	One of the proteins that surrounds the polypeptide exit tunnel on the outside of the subunit	ko:K02895	ko03010,map03010	-	-	KOW,ribosomal_L24
WP_018067987.1	RLTA1_RS07765	1.352885093	chromosome	rplE	MULTISPECIES: 50S ribosomal protein L5	J	This is 1 of the proteins that binds and probably mediates the attachment of the 5S RNA into the large ribosomal subunit, where it forms part of the central protuberance. In the 70S ribosome it contacts protein S13 of the 30S subunit (bridge B1b), connecting the 2 subunits	ko:K02931	ko03010,map03010	-	-	Ribosomal_L5,Ribosomal_L5_C
WP_003547561.1	RLTA1_RS07770	1.332431136	chromosome	rpsN	MULTISPECIES: 30S ribosomal protein S14	J	Binds 16S rRNA, required for the assembly of 30S particles and may also be responsible for determining the conformation of the 16S rRNA at the A site	ko:K02954	ko03010,map03010	-	-	Ribosomal_S14
WP_018067986.1	RLTA1_RS07775	1.842165254	chromosome	rpsH	MULTISPECIES: 30S ribosomal protein S8	J	One of the primary rRNA binding proteins, it binds directly to 16S rRNA central domain where it helps coordinate assembly of the platform of the 30S subunit	ko:K02994	ko03010,map03010	-	-	Ribosomal_S8
WP_003547563.1	RLTA1_RS07780	1.22608829	chromosome	rplF	MULTISPECIES: 50S ribosomal protein L6	J	This protein binds to the 23S rRNA, and is important in its secondary structure. It is located near the subunit interface in the base of the L7 L12 stalk, and near the tRNA binding site of the peptidyltransferase center	ko:K02933	ko03010,map03010	-	-	Ribosomal_L6
WP_003547564.1	RLTA1_RS07785	1.097724631	chromosome	rplR	MULTISPECIES: 50S ribosomal protein L18	J	This is one of the proteins that binds and probably mediates the attachment of the 5S RNA into the large ribosomal subunit, where it forms part of the central protuberance	ko:K02881	ko03010,map03010	-	-	Ribosomal_L18p
WP_024320581.1	RLTA1_RS08015	1.153235969	chromosome	-	MULTISPECIES: hypothetical protein	-	-	-	-	-	-	-
WP_018496607.1	RLTA1_RS08040	2.344223714	chromosome	-	MULTISPECIES: DUF1236 domain-containing protein	T	Protein of unknown function (DUF1236)	-	-	-	-	DUF1236,Gly-zipper_Omp,SH3_3
WP_018073193.1	RLTA1_RS08060	1.249732632	chromosome	-	MULTISPECIES: hypothetical protein	-	-	-	-	-	-	-
WP_018073196.1	RLTA1_RS08075	-1.881067913	chromosome	-	murein L,D-transpeptidase	M	Putative peptidoglycan binding domain	-	-	-	-	PG_binding_1,YkuD
WP_027688999.1	RLTA1_RS08080	-2.924808889	chromosome	-	phenylalanine 4-monooxygenase	E	Biopterin-dependent aromatic amino acid hydroxylase	ko:K00500	ko00360,ko00400,ko00790,ko01100,ko01230,map00360,map00400,map00790,map01100,map01230	R01795,R07211	RC00490	Biopterin_H
WP_027689000.1	RLTA1_RS08090	1.45970777	chromosome	-	Lrp/AsnC family transcriptional regulator	K	transcriptional regulator	-	-	-	-	AsnC_trans_reg,HTH_24,HTH_AsnC-type
WP_027689005.1	RLTA1_RS08115	1.190046916	chromosome	-	trypsin-like peptidase domain-containing protein	O	Trypsin-like peptidase domain	ko:K04771	ko01503,ko02020,map01503,map02020	-	-	Trypsin_2
WP_027689007.1	RLTA1_RS08145	1.270486735	chromosome	-	vitamin B12-dependent ribonucleotide reductase	F	Catalyzes the reduction of ribonucleotides to deoxyribonucleotides. May function to provide a pool of deoxyribonucleotide precursors for DNA repair during oxygen limitation and or for immediate growth after restoration of oxygen	ko:K00525	ko00230,ko00240,ko01100,map00230,map00240,map01100	R02017,R02018,R02019,R02024	RC00613	Ribonuc_red_2_N,Ribonuc_red_lgC
WP_018073296.1	RLTA1_RS08175	1.625240649	chromosome	wrbA	MULTISPECIES: NAD(P)H:quinone oxidoreductase type IV	S	Belongs to the WrbA family	ko:K03809	ko00130,ko01110,map00130,map01110	R02964,R03643,R03816	RC00819	FMN_red
WP_027689014.1	RLTA1_RS08230	1.213807572	chromosome	-	MULTISPECIES: LysR family transcriptional regulator	K	Transcriptional regulator	-	-	-	-	HTH_1,LysR_substrate
WP_018073318.1	RLTA1_RS08305	-1.397414724	chromosome	-	MULTISPECIES: alanyl-tRNA editing protein	S	metal-dependent hydrolases related to alanyl-tRNA synthetase HxxxH domain	ko:K07050	-	-	-	tRNA-synt_2c,tRNA_SAD
WP_018073322.1	RLTA1_RS08325	1.265595601	chromosome	-	class I SAM-dependent methyltransferase	M	Cyclopropane fatty acid synthase and related methyltransferases	ko:K00574	-	-	-	CMAS
WP_018073325.1	RLTA1_RS08340	-1.053410273	chromosome	-	MULTISPECIES: deoxyribodipyrimidine photo-lyase	L	Belongs to the DNA photolyase family	ko:K01669	-	-	-	DNA_photolyase,FAD_binding_7
WP_018073328.1	RLTA1_RS08355	1.052649609	chromosome	-	HAD-IA family hydrolase	S	Haloacid dehalogenase-like hydrolase	ko:K19270	-	-	-	HAD_2
WP_018073330.1	RLTA1_RS08365	2.02930516	chromosome	nirD	MULTISPECIES: nitrite reductase small subunit NirD	P	Nitrite reductase	ko:K00363	ko00910,ko01120,map00910,map01120	R00787	RC00176	Molybdop_Fe4S4,Rieske,Rieske_2
WP_032995983.1	RLTA1_RS08385	-1.140217506	chromosome	-	ANTAR domain-containing response regulator	T	response regulator	ko:K07183	-	-	-	ANTAR,NIT,NMT1_2,Response_reg
WP_018073336.1	RLTA1_RS08395	1.322967066	chromosome	-	MULTISPECIES: TRAP transporter substrate-binding protein	G	TRAP-type C4-dicarboxylate transport system, periplasmic component	ko:K21395	-	-	-	DctP,TAT_signal
WP_018073338.1	RLTA1_RS08405	1.35178819	chromosome	-	MULTISPECIES: peroxiredoxin	O	peroxidase	-	-	-	-	1-cysPrx_C,AhpC-TSA
WP_018073340.1	RLTA1_RS08415	2.349808472	chromosome	-	glutathione S-transferase N-terminal domain-containing protein	O	Belongs to the GST superfamily	ko:K11209	-	-	-	GST_C,GST_C_2,GST_C_3,GST_N,GST_N_2,GST_N_3
WP_020397613.1	RLTA1_RS08455	1.442275493	chromosome	-	MULTISPECIES: ABC transporter substrate-binding protein	P	Bacterial extracellular solute-binding protein	ko:K02055	ko02024,map02024	-	-	SBP_bac_6,SBP_bac_8
WP_018073350.1	RLTA1_RS08465	1.357152201	chromosome	-	MULTISPECIES: hypothetical protein	-	-	-	-	-	-	-
WP_018073359.1	RLTA1_RS08505	-1.528251596	chromosome	-	MULTISPECIES: membrane protein	-	-	-	-	-	-	PGPGW
WP_018073377.1	RLTA1_RS08605	-1.278960689	chromosome	tatB	twin-arginine translocase subunit TatB	U	Part of the twin-arginine translocation (Tat) system that transports large folded proteins containing a characteristic twin-arginine motif in their signal peptide across membranes. Together with TatC, TatB is part of a receptor directly interacting with Tat signal peptides. TatB may form an oligomeric binding site that transiently accommodates folded Tat precursor proteins before their translocat…	ko:K03117	ko03060,ko03070,map03060,map03070	-	-	MttA_Hcf106
WP_003558883.1	RLTA1_RS08610	-1.028103434	chromosome	tatC	MULTISPECIES: twin-arginine translocase subunit TatC	U	Part of the twin-arginine translocation (Tat) system that transports large folded proteins containing a characteristic twin-arginine motif in their signal peptide across membranes. Together with TatB, TatC is part of a receptor directly interacting with Tat signal peptides	ko:K03118	ko03060,ko03070,map03060,map03070	-	-	TatC
WP_018073382.1	RLTA1_RS08635	1.068288406	chromosome	-	MULTISPECIES: ATP-binding protein	S	ATPase (AAA	ko:K06923	-	-	-	DUF815,TonB_dep_Rec
WP_003558894.1	RLTA1_RS08640	1.271729056	chromosome	yajC	MULTISPECIES: preprotein translocase subunit YajC	U	Preprotein translocase	ko:K03210	ko02024,ko03060,ko03070,map02024,map03060,map03070	-	-	YajC
WP_018073383.1	RLTA1_RS08645	1.191953631	chromosome	secDF	protein translocase subunit SecDF	U	Part of the Sec protein translocase complex. Interacts with the SecYEG preprotein conducting channel. SecDF uses the proton motive force (PMF) to complete protein translocation after the ATP-dependent function of SecA	ko:K03072,ko:K12257	ko02024,ko03060,ko03070,map02024,map03060,map03070	-	-	SecD_SecF,Sec_GG
WP_003539019.1	RLTA1_RS08675	-1.260256233	chromosome	-	MULTISPECIES: DUF1127 domain-containing protein	S	Domain of unknown function (DUF1127)	-	-	-	-	DUF1127
WP_018073390.1	RLTA1_RS08685	-1.14110861	chromosome	-	GDYXXLXY domain-containing protein	S	GDYXXLXY protein	-	-	-	-	GDYXXLXY
WP_018073391.1	RLTA1_RS08695	1.828166619	chromosome	-	MULTISPECIES: trigger factor	D	Involved in protein export. Acts as a chaperone by maintaining the newly synthesized protein in an open conformation. Functions as a peptidyl-prolyl cis-trans isomerase	ko:K03545	-	-	-	FKBP_C,Trigger_C,Trigger_N
WP_018073393.1	RLTA1_RS08705	-1.333877806	chromosome	-	MULTISPECIES: radical SAM protein	C	Elongator protein 3, MiaB family, Radical SAM	-	-	-	-	Radical_SAM
WP_024320668.1	RLTA1_RS08715	1.081018884	chromosome	sthA	MULTISPECIES: Si-specific NAD(P)(+) transhydrogenase	C	Pyruvate 2-oxoglutarate dehydrogenase complex, dihydrolipoamide dehydrogenase (E3) component, and related enzymes	ko:K00322	ko00760,ko01100,map00760,map01100	R00112	RC00001	Pyr_redox_2,Pyr_redox_dim
WP_018073396.1	RLTA1_RS08720	-1.101662081	chromosome	radC	MULTISPECIES: DNA repair protein RadC	E	Belongs to the UPF0758 family	ko:K03630	-	-	-	HHH_5,RadC
WP_018073397.1	RLTA1_RS08730	2.233690197	chromosome	-	TetR/AcrR family transcriptional regulator	K	Transcriptional regulator	-	-	-	-	TetR_N
WP_018073401.1	RLTA1_RS08750	1.141516192	chromosome	-	MULTISPECIES: metal-dependent hydrolase	S	Belongs to the UPF0173 family	-	-	-	-	Lactamase_B_2,Lactamase_B_3
WP_018073407.1	RLTA1_RS08795	-1.016704855	chromosome	-	GNAT family N-acetyltransferase	K	Acetyltransferase (GNAT) domain	-	-	-	-	Acetyltransf_1,Acetyltransf_10,Acetyltransf_7
WP_018073411.1	RLTA1_RS08815	-1.401000363	chromosome	-	MULTISPECIES: leucyl/phenylalanyl-tRNA--protein transferase	O	Functions in the N-end rule pathway of protein degradation where it conjugates Leu, Phe and, less efficiently, Met from aminoacyl-tRNAs to the N-termini of proteins containing an N-terminal arginine or lysine	ko:K00684	-	R03813,R11443,R11444	RC00055,RC00064	Leu_Phe_trans
WP_018073413.1	RLTA1_RS08825	1.466597684	chromosome	-	MULTISPECIES: acetyl-CoA carboxylase biotin carboxyl carrier protein	I	first, biotin carboxylase catalyzes the carboxylation of the carrier protein and then the transcarboxylase transfers the carboxyl group to form malonyl-CoA	ko:K02160	ko00061,ko00620,ko00640,ko00720,ko01100,ko01110,ko01120,ko01130,ko01200,ko01212,map00061,map00620,map00640,map00720,map01100,map01110,map01120,map01130,map01200,map01212	R00742	RC00040,RC00367	Biotin_lipoyl
WP_018073426.1	RLTA1_RS08905	1.209396767	chromosome	-	MULTISPECIES: cold shock domain-containing protein	K	Cold shock	ko:K03704	-	-	-	CSD
WP_051320231.1	RLTA1_RS09025	-1.391461378	chromosome	-	Arc family DNA-binding protein	S	Arc-like DNA binding domain	-	-	-	-	Arc
WP_051320232.1	RLTA1_RS09035	1.19166224	chromosome	-	S24 family peptidase	K	Peptidase S24-like	-	-	-	-	HTH_3,Peptidase_S24
WP_171481039.1	RLTA1_RS09060	-1.529547362	chromosome	-	hypothetical protein	-	-	-	-	-	-	-
WP_156925152.1	RLTA1_RS09100	-1.335438697	chromosome	-	hypothetical protein	-	-	-	-	-	-	-
WP_156925173.1	RLTA1_RS09145	-1.40376957	chromosome	-	hypothetical protein	-	-	-	-	-	-	-
WP_027689055.1	RLTA1_RS09150	-1.2398504	chromosome	-	DUF2280 domain-containing protein	S	Uncharacterized conserved protein (DUF2280)	-	-	-	-	DUF2280
WP_027689057.1	RLTA1_RS09160	-1.137391289	chromosome	-	DUF1073 domain-containing protein	S	Protein of unknown function (DUF1073)	-	-	-	-	-
WP_027689060.1	RLTA1_RS09175	-1.052892463	chromosome	-	hypothetical protein	-	-	-	-	-	-	-
WP_027689062.1	RLTA1_RS09185	-1.11578196	chromosome	-	hypothetical protein	-	-	-	-	-	-	-
WP_027689066.1	RLTA1_RS09205	-1.54200334	chromosome	-	hypothetical protein	-	-	-	-	-	-	-
WP_171481040.1	RLTA1_RS09215	-1.911574763	chromosome	-	hypothetical protein	-	-	-	-	-	-	-
WP_027689073.1	RLTA1_RS09250	-1.481517701	chromosome	-	hypothetical protein	-	-	-	-	-	-	-
WP_027689080.1	RLTA1_RS09290	-1.101007676	chromosome	-	hypothetical protein	-	-	-	-	-	-	-
WP_027689085.1	RLTA1_RS09320	1.46089846	chromosome	-	hypothetical protein	-	-	-	-	-	-	-
WP_018073433.1	RLTA1_RS09365	2.266929685	chromosome	-	right-handed parallel beta-helix repeat-containing protein	Q	COG2931, RTX toxins and related Ca2 -binding proteins	-	-	-	-	Beta_helix,HemolysinCabind,Pec_lyase_C
WP_026171003.1	RLTA1_RS09375	1.109114702	chromosome	-	hypothetical protein	-	-	-	-	-	-	-
WP_017964118.1	RLTA1_RS09380	-1.164958402	chromosome	-	MULTISPECIES: hypothetical protein	-	-	-	-	-	-	-
WP_018073438.1	RLTA1_RS09385	1.307333507	chromosome	-	hypothetical protein	-	-	-	-	-	-	-
WP_018073439.1	RLTA1_RS09390	1.734079438	chromosome	-	MULTISPECIES: DUF3597 domain-containing protein	S	Domain of unknown function (DUF3597)	-	-	-	-	DUF3597
WP_018073445.1	RLTA1_RS09430	1.201647296	chromosome	-	MULTISPECIES: zinc-finger domain-containing protein	S	protein conserved in bacteria	-	-	-	-	zf-CHCC
WP_018073447.1	RLTA1_RS09450	1.107360958	chromosome	-	MULTISPECIES: phasin family protein	S	Phasin protein	-	-	-	-	Phasin_2
WP_018073451.1	RLTA1_RS09475	-1.049678187	chromosome	-	GNAT family N-acetyltransferase	S	protein conserved in bacteria	ko:K09919	-	-	-	FemAB_like
WP_018073460.1	RLTA1_RS09520	1.403424795	chromosome	-	MULTISPECIES: elongation factor Ts	J	Associates with the EF-Tu.GDP complex and induces the exchange of GDP to GTP. It remains bound to the aminoacyl-tRNA.EF- Tu.GTP complex up to the GTP hydrolysis stage on the ribosome	ko:K02357	-	-	-	EF_TS,UBA
WP_003539289.1	RLTA1_RS09525	1.782239145	chromosome	-	MULTISPECIES: UMP kinase	F	Catalyzes the reversible phosphorylation of UMP to UDP	ko:K09903	ko00240,ko01100,map00240,map01100	R00158	RC00002	AA_kinase
WP_017964143.1	RLTA1_RS09530	1.319336477	chromosome	frr	MULTISPECIES: ribosome recycling factor	J	Responsible for the release of ribosomes from messenger RNA at the termination of protein biosynthesis. May increase the efficiency of translation by recycling ribosomes from one round of translation to another	ko:K02838	-	-	-	RRF
WP_018073461.1	RLTA1_RS09535	1.335687256	chromosome	-	MULTISPECIES: isoprenyl transferase	I	Catalyzes the condensation of isopentenyl diphosphate (IPP) with allylic pyrophosphates generating different type of terpenoids	ko:K00806	ko00900,ko01110,map00900,map01110	R06447	RC00279,RC02839	Prenyltransf
WP_018073462.1	RLTA1_RS09540	-1.352507173	chromosome	-	MULTISPECIES: phosphatidate cytidylyltransferase	I	Belongs to the CDS family	ko:K00981	ko00564,ko01100,ko01110,ko04070,map00564,map01100,map01110,map04070	R01799	RC00002	CTP_transf_1
WP_018073470.1	RLTA1_RS09580	1.12169876	chromosome	gltA	MULTISPECIES: citrate (Si)-synthase	C	Belongs to the citrate synthase family	ko:K01647	ko00020,ko00630,ko01100,ko01110,ko01120,ko01130,ko01200,ko01210,ko01230,map00020,map00630,map01100,map01110,map01120,map01130,map01200,map01210,map01230	R00351	RC00004,RC00067	Citrate_synt
WP_003559096.1	RLTA1_RS09605	1.543682552	chromosome	eno	MULTISPECIES: phosphopyruvate hydratase	G	Catalyzes the reversible conversion of 2- phosphoglycerate into phosphoenolpyruvate. It is essential for the degradation of carbohydrates via glycolysis	ko:K01689	ko00010,ko00680,ko01100,ko01110,ko01120,ko01130,ko01200,ko01230,ko03018,ko04066,map00010,map00680,map01100,map01110,map01120,map01130,map01200,map01230,map03018,map04066	R00658	RC00349	Enolase_C,Enolase_N
WP_018073496.1	RLTA1_RS09745	2.266206736	chromosome	-	TraR/DksA family transcriptional regulator	T	DnaK suppressor protein	-	-	-	-	zf-dskA_traR
WP_018073497.1	RLTA1_RS09750	2.482194266	chromosome	-	EF-hand domain-containing protein	S	EF hand	-	-	-	-	EF-hand_1,EF-hand_5,EF-hand_6
WP_018484754.1	RLTA1_RS09785	1.135379754	chromosome	-	MULTISPECIES: nucleoside deaminase	FJ	deaminase	-	-	-	-	MafB19-deam,dCMP_cyt_deam_1
WP_018073504.1	RLTA1_RS09795	1.502922288	chromosome	-	MULTISPECIES: DUF2849 domain-containing protein	S	Protein of unknown function (DUF2849)	-	-	-	-	DUF2849
WP_018073526.1	RLTA1_RS09840	1.596002379	chromosome	-	TetR/AcrR family transcriptional regulator	K	Bacterial regulatory proteins, tetR family	ko:K16137	-	-	-	TetR_N
WP_018073534.1	RLTA1_RS09880	1.720139175	chromosome	-	hypothetical protein	-	-	-	-	-	-	-
WP_018073545.1	RLTA1_RS09935	2.321499219	chromosome	-	MULTISPECIES: DUF982 domain-containing protein	S	Protein of unknown function (DUF982)	-	-	-	-	DUF982
WP_162039352.1	RLTA1_RS09950	2.301601491	chromosome	-	MULTISPECIES: hypothetical protein	-	-	-	-	-	-	-
WP_018069620.1	RLTA1_RS10015	1.324128531	chromosome	-	hypothetical protein	G	phosphotransferase activity, carboxyl group as acceptor	-	-	-	-	AAA_18,AAA_33
WP_018069618.1	RLTA1_RS10025	-2.550886661	chromosome	kdgD	5-dehydro-4-deoxyglucarate dehydratase	EM	Belongs to the DapA family	ko:K01707	ko00053,ko01100,map00053,map01100	R02279	RC00678	DHDPS
WP_018069617.1	RLTA1_RS10030	-3.250265846	chromosome	-	mannonate dehydratase	G	dehydratase	ko:K01686	ko00040,ko01100,map00040,map01100	R05606	RC00543	UxuA
WP_018069615.1	RLTA1_RS10040	-3.208782491	chromosome	-	ABC transporter substrate-binding protein	E	ABC-type dipeptide transport system, periplasmic component	ko:K02035	ko02024,map02024	-	-	SBP_bac_5
WP_027689091.1	RLTA1_RS10045	-3.941830885	chromosome	-	ABC transporter permease	P	COG0601 ABC-type dipeptide oligopeptide nickel transport systems, permease components	ko:K02033	ko02024,map02024	-	-	BPD_transp_1
WP_003539529.1	RLTA1_RS10050	-3.246333273	chromosome	-	ABC transporter permease	EP	ABC-type dipeptide oligopeptide nickel transport systems, permease components	ko:K02034	ko02024,map02024	-	-	BPD_transp_1,OppC_N
WP_017994035.1	RLTA1_RS10055	-3.724626397	chromosome	-	ABC transporter ATP-binding protein	EP	ABC transporter	ko:K02031	ko02024,map02024	-	-	ABC_tran
WP_012757399.1	RLTA1_RS10060	-2.858589667	chromosome	-	ABC transporter ATP-binding protein	EP	ABC transporter	ko:K02032	ko02024,map02024	-	-	ABC_tran
WP_024321955.1	RLTA1_RS10095	-1.131207975	chromosome	-	MULTISPECIES: hypothetical protein	-	-	-	-	-	-	-
WP_018069603.1	RLTA1_RS10125	-1.014462685	chromosome	-	VOC family protein	E	Glyoxalase/Bleomycin resistance protein/Dioxygenase superfamily	-	-	-	-	Glyoxalase
WP_018069596.1	RLTA1_RS10160	-1.089791809	chromosome	-	ABC transporter permease	S	Belongs to the binding-protein-dependent transport system permease family	ko:K02057	-	-	-	BPD_transp_2
WP_018069585.1	RLTA1_RS10225	1.295010948	chromosome	-	OsmC family protein	O	OsmC-like protein	-	-	-	-	OsmC
WP_018069581.1	RLTA1_RS10245	1.16751627	chromosome	-	invasion associated locus B family protein	S	Invasion associated locus B	-	-	-	-	IalB
WP_011651961.1	RLTA1_RS10255	1.158707665	chromosome	glnA	MULTISPECIES: type I glutamate--ammonia ligase	E	glutamine synthetase	ko:K01915	ko00220,ko00250,ko00630,ko00910,ko01100,ko01120,ko01230,ko02020,ko04217,ko04724,ko04727,map00220,map00250,map00630,map00910,map01100,map01120,map01230,map02020,map04217,map04724,map04727	R00253	RC00010,RC02798	Gln-synt_C,Gln-synt_N
WP_015339877.1	RLTA1_RS10260	1.318598424	chromosome	-	MULTISPECIES: P-II family nitrogen regulator	K	Belongs to the P(II) protein family	ko:K04751	ko02020,map02020	-	-	P-II
WP_018069574.1	RLTA1_RS10290	1.170678254	chromosome	-	single-stranded DNA-binding protein	L	Plays an important role in DNA replication, recombination and repair. Binds to ssDNA and to an array of partner proteins to recruit them to their sites of action during DNA metabolism	ko:K03111	ko03030,ko03430,ko03440,map03030,map03430,map03440	-	-	SSB
WP_027689093.1	RLTA1_RS10295	1.67571282	chromosome	-	hypothetical protein	-	-	-	-	-	-	-
WP_003539654.1	RLTA1_RS10325	1.07181237	chromosome	-	MULTISPECIES: hypothetical protein	-	-	-	-	-	-	-
WP_018069567.1	RLTA1_RS10330	-2.433602493	chromosome	-	hypothetical protein	-	-	-	-	-	-	-
WP_018069565.1	RLTA1_RS10340	1.282580463	chromosome	-	peptidylprolyl isomerase	M	PPIases accelerate the folding of proteins. It catalyzes the cis-trans isomerization of proline imidic peptide bonds in oligopeptides	ko:K01802,ko:K03767,ko:K03768,ko:K09565	ko01503,ko04020,ko04022,ko04217,ko05012,ko05016,ko05145,map01503,map04020,map04022,map04217,map05012,map05016,map05145	-	-	Pro_isomerase
WP_003559389.1	RLTA1_RS10345	2.431917089	chromosome	-	MULTISPECIES: peptidylprolyl isomerase	O	PPIases accelerate the folding of proteins. It catalyzes the cis-trans isomerization of proline imidic peptide bonds in oligopeptides	ko:K01802,ko:K03768	-	-	-	Pro_isomerase
WP_018069564.1	RLTA1_RS10350	1.069253453	chromosome	queA	tRNA preQ1(34) S-adenosylmethionine ribosyltransferase-isomerase QueA	J	Transfers and isomerizes the ribose moiety from AdoMet to the 7-aminomethyl group of 7-deazaguanine (preQ1-tRNA) to give epoxyqueuosine (oQ-tRNA)	ko:K07568	-	-	-	Queuosine_synth
WP_018069561.1	RLTA1_RS10365	-1.171943359	chromosome	-	DUF4864 domain-containing protein	S	Domain of unknown function (DUF4864)	-	-	-	-	DUF4864
WP_018069558.1	RLTA1_RS10380	-1.071973578	chromosome	-	MULTISPECIES: hypothetical protein	-	-	-	-	-	-	-
WP_003539671.1	RLTA1_RS10395	1.600543449	chromosome	-	MULTISPECIES: hypothetical protein	-	-	-	-	-	-	-
WP_018069552.1	RLTA1_RS10415	-1.256441479	chromosome	-	MULTISPECIES: ABC transporter ATP-binding protein	P	Belongs to the ABC transporter superfamily	ko:K10112	ko02010,map02010	-	-	ABC_tran,TOBE_2
WP_018069544.1	RLTA1_RS10455	-1.073404513	chromosome	-	MULTISPECIES: MFS transporter	EGP	MFS_1 like family	-	-	-	-	MFS_1,MFS_1_like,Sugar_tr
WP_018069537.1	RLTA1_RS10485	1.072622247	chromosome	-	MULTISPECIES: cupredoxin domain-containing protein	P	Copper binding proteins, plastocyanin/azurin family	-	-	-	-	Copper-bind,Cupredoxin_1,CusF_Ec
WP_018069532.1	RLTA1_RS10505	2.244086401	chromosome	-	MULTISPECIES: cytochrome b/b6 domain-containing protein	C	Prokaryotic cytochrome b561	ko:K12262	-	-	-	Ni_hydr_CYTB
WP_018069527.1	RLTA1_RS10530	-1.102552646	chromosome	-	LysR family transcriptional regulator	K	Transcriptional regulator	-	-	-	-	HTH_1,LysR_substrate
WP_018069526.1	RLTA1_RS10535	-8.156795945	chromosome	-	putative hydro-lyase	S	Belongs to the D-glutamate cyclase family	-	-	-	-	DUF1445
WP_018069525.1	RLTA1_RS10540	-6.424312953	chromosome	-	MFS transporter	EGP	Sugar (and other) transporter	-	-	-	-	MFS_1,Sugar_tr
WP_027689097.1	RLTA1_RS10545	-6.947605055	chromosome	-	hydantoinase B/oxoprolinase family protein	EQ	N-methylhydantoinase A acetone carboxylase, beta subunit	ko:K01469	ko00480,map00480	R00251	RC00553	Hydant_A_N,Hydantoinase_A,Hydantoinase_B
WP_024322020.1	RLTA1_RS10550	-2.5305924	chromosome	-	MULTISPECIES: LacI family DNA-binding transcriptional regulator	K	Bacterial regulatory proteins, lacI family	ko:K02529	-	-	-	LacI,Peripla_BP_3
WP_027689100.1	RLTA1_RS10615	1.034320388	chromosome	-	DUF599 family protein	S	Protein of unknown function, DUF599	-	-	-	-	DUF599
WP_018072115.1	RLTA1_RS10650	1.316081718	chromosome	-	MULTISPECIES: TerC family protein	P	Integral membrane protein TerC family	-	-	-	-	TerC
WP_018072118.1	RLTA1_RS10665	1.105529601	chromosome	-	MULTISPECIES: methionine--tRNA ligase	J	Is required not only for elongation of protein synthesis but also for the initiation of all mRNA translation through initiator tRNA(fMet) aminoacylation	ko:K01874	ko00450,ko00970,map00450,map00970	R03659,R04773	RC00055,RC00523	Anticodon_1,tRNA-synt_1g
WP_018072125.1	RLTA1_RS10695	-1.320399245	chromosome	-	MULTISPECIES: hypothetical protein	-	-	-	-	-	-	-
WP_018072140.1	RLTA1_RS10765	1.976766127	chromosome	-	MULTISPECIES: GlsB/YeaQ/YmgE family stress response membrane protein	S	membrane	-	-	-	-	Transgly_assoc
WP_018072154.1	RLTA1_RS10840	1.386073556	chromosome	-	GNAT family N-acetyltransferase	S	Acetyltransferase (GNAT) domain	ko:K02348	-	-	-	Acetyltransf_10
WP_018072155.1	RLTA1_RS10845	1.087910055	chromosome	-	DEAD/DEAH box helicase	L	Belongs to the DEAD box helicase family	ko:K05592	ko03018,map03018	-	-	ABC_tran,DEAD,DbpA,Helicase_C
WP_018072159.1	RLTA1_RS10865	2.669056423	chromosome	-	citrate synthase/methylcitrate synthase	C	Belongs to the citrate synthase family	ko:K01647	ko00020,ko00630,ko01100,ko01110,ko01120,ko01130,ko01200,ko01210,ko01230,map00020,map00630,map01100,map01110,map01120,map01130,map01200,map01210,map01230	R00351	RC00004,RC00067	Citrate_synt
WP_018072175.1	RLTA1_RS10950	-2.317833187	chromosome	-	MULTISPECIES: DUF1697 domain-containing protein	S	protein conserved in bacteria	-	-	-	-	DUF1697
WP_018072176.1	RLTA1_RS10955	-2.300679029	chromosome	yidD	MULTISPECIES: membrane protein insertion efficiency factor YidD	S	Could be involved in insertion of integral membrane proteins into the membrane	ko:K08998	-	-	-	Haemolytic
WP_018072179.1	RLTA1_RS10980	1.112962005	chromosome	-	MULTISPECIES: CBS domain-containing protein	S	Domain in cystathionine beta-synthase and other proteins.	-	-	-	-	CBS
WP_018072181.1	RLTA1_RS10990	1.691821389	chromosome	-	PAS domain-containing protein	S	PAS domain	-	-	-	-	PAS_5
WP_018072182.1	RLTA1_RS10995	1.519073001	chromosome	-	MULTISPECIES: PilZ domain-containing protein	S	PilZ domain	-	-	-	-	PilZ
WP_018072184.1	RLTA1_RS11005	1.18409186	chromosome	-	MULTISPECIES: transglutaminase-like cysteine peptidase	S	periplasmic protein	-	-	-	-	Peptidase_C93
WP_018072186.1	RLTA1_RS11015	1.037165907	chromosome	-	SPOR domain-containing protein	M	Belongs to the peptidase S11 family	ko:K01286	-	-	-	Peptidase_S11,SPOR
WP_018072190.1	RLTA1_RS11035	1.589912015	chromosome	-	MULTISPECIES: VOC family protein	E	Glyoxalase/Bleomycin resistance protein/Dioxygenase superfamily	-	-	-	-	Glyoxalase,Glyoxalase_4
WP_018072198.1	RLTA1_RS11080	1.385956403	chromosome	-	hypothetical protein	-	-	-	-	-	-	-
WP_018072199.1	RLTA1_RS11085	1.250640998	chromosome	-	isoprenylcysteine carboxylmethyltransferase family protein	O	Isoprenylcysteine carboxyl methyltransferase (ICMT) family	-	-	-	-	ICMT,PEMT
WP_018072202.1	RLTA1_RS11105	1.911051917	chromosome	-	MULTISPECIES: hypothetical protein	-	-	-	-	-	-	-
WP_027689103.1	RLTA1_RS11110	1.030417842	chromosome	-	acetyl/propionyl/methylcrotonyl-CoA carboxylase subunit alpha	I	propionyl-CoA carboxylase	ko:K01965	ko00280,ko00630,ko00640,ko01100,ko01120,ko01130,ko01200,map00280,map00630,map00640,map01100,map01120,map01130,map01200	R01859	RC00097,RC00609	Biotin_carb_C,Biotin_carb_N,Biotin_lipoyl,CPSase_L_D2,Dala_Dala_lig_C
WP_018072204.1	RLTA1_RS11115	1.071157886	chromosome	-	MULTISPECIES: S-(hydroxymethyl)glutathione dehydrogenase/class III alcohol dehydrogenase	C	Belongs to the zinc-containing alcohol dehydrogenase family. Class-III subfamily	ko:K00121	ko00010,ko00071,ko00350,ko00625,ko00626,ko00680,ko00830,ko00980,ko00982,ko01100,ko01110,ko01120,ko01130,ko01200,ko01220,ko05204,map00010,map00071,map00350,map00625,map00626,map00680,map00830,map00980,map00982,map01100,map01110,map01120,map01130,map01200,map01220,map05204	R00623,R00754,R02124,R04880,R05233,R05234,R06917,R06927,R06983,R07105,R08281,R08306,R08310	RC00050,RC00087,RC00088,RC00099,RC00116,RC00649,RC01715,RC01734,RC02273	ADH_N,ADH_zinc_N
WP_018072206.1	RLTA1_RS11125	1.022493067	chromosome	-	MULTISPECIES: hypothetical protein	-	-	-	-	-	-	-
WP_018072208.1	RLTA1_RS11135	-1.124199007	chromosome	sugE	MULTISPECIES: quaternary ammonium compound efflux SMR transporter SugE	P	Small multidrug resistance protein	ko:K11741	-	-	-	Multi_Drug_Res
WP_020397551.1	RLTA1_RS11150	1.42927695	chromosome	-	MULTISPECIES: hypothetical protein	-	-	-	-	-	-	-
WP_018072216.1	RLTA1_RS11180	2.100054638	chromosome	-	DUF1775 domain-containing protein	S	protein conserved in bacteria	ko:K09796	-	-	-	DUF1775,PCuAC
WP_017964444.1	RLTA1_RS11195	1.770619104	chromosome	gcvH	MULTISPECIES: glycine cleavage system protein GcvH	E	The glycine cleavage system catalyzes the degradation of glycine. The H protein shuttles the methylamine group of glycine from the P protein to the T protein	ko:K02437	ko00260,ko00630,ko01100,ko01110,ko01130,ko01200,map00260,map00630,map01100,map01110,map01130,map01200	R01221	RC00022,RC02834	GCV_H
WP_018072230.1	RLTA1_RS11255	-1.181637782	chromosome	-	hypothetical protein	-	-	-	-	-	-	-
WP_024321801.1	RLTA1_RS11290	1.435637257	chromosome	-	tyrosine--tRNA ligase	J	Catalyzes the attachment of tyrosine to tRNA(Tyr) in a two-step reaction tyrosine is first activated by ATP to form Tyr- AMP and then transferred to the acceptor end of tRNA(Tyr)	ko:K01866	ko00970,map00970	R02918	RC00055,RC00523	S4,S4_2,tRNA-synt_1b
WP_018072252.1	RLTA1_RS11365	1.396919532	chromosome	-	MULTISPECIES: adenylosuccinate lyase	F	Belongs to the lyase 1 family. Adenylosuccinate lyase subfamily	ko:K01756	ko00230,ko00250,ko01100,ko01110,ko01130,map00230,map00250,map01100,map01110,map01130	R01083,R04559	RC00379,RC00444,RC00445	ADSL_C,Lyase_1
WP_018072258.1	RLTA1_RS11400	1.420207092	chromosome	-	MULTISPECIES: RNA 2\\'-phosphotransferase	J	Removes the 2'-phosphate from RNA via an intermediate in which the phosphate is ADP-ribosylated by NAD followed by a presumed transesterification to release the RNA and generate ADP- ribose 1''-2''-cyclic phosphate (APPR P). May function as an ADP- ribosylase	ko:K07559	-	-	-	PTS_2-RNA
WP_018072261.1	RLTA1_RS11415	1.270023058	chromosome	-	MULTISPECIES: DUF1127 domain-containing protein	S	Domain of unknown function (DUF1127)	-	-	-	-	DUF1127
WP_018072268.1	RLTA1_RS11455	-1.546566579	chromosome	grxD	MULTISPECIES: Grx4 family monothiol glutaredoxin	O	Belongs to the glutaredoxin family. Monothiol subfamily	ko:K07390	-	-	-	Glutaredoxin
WP_020397556.1	RLTA1_RS11485	1.47741455	chromosome	-	inositol monophosphatase	G	Archaeal fructose-1,6-bisphosphatase and related enzymes of inositol monophosphatase family	ko:K01092	ko00521,ko00562,ko01100,ko04070,map00521,map00562,map01100,map04070	R01185,R01186,R01187	RC00078	Inositol_P
WP_018072277.1	RLTA1_RS11500	1.329452526	chromosome	rpsD	MULTISPECIES: 30S ribosomal protein S4	J	One of the primary rRNA binding proteins, it binds directly to 16S rRNA where it nucleates assembly of the body of the 30S subunit	ko:K02986	ko03010,map03010	-	-	Ribosomal_S4,S4
WP_018072278.1	RLTA1_RS11505	1.222462452	chromosome	-	ATP-binding protein	S	Domain of unknown function DUF87	ko:K06915	-	-	-	DUF87
WP_018072280.1	RLTA1_RS11515	1.139591837	chromosome	-	MFS transporter	G	Major facilitator superfamily	-	-	-	-	MFS_1
WP_018072284.1	RLTA1_RS11540	1.423306419	chromosome	-	MULTISPECIES: NADP-dependent isocitrate dehydrogenase	C	Belongs to the isocitrate and isopropylmalate dehydrogenases family	ko:K00031	ko00020,ko00480,ko00720,ko01100,ko01110,ko01120,ko01130,ko01200,ko01210,ko01230,ko04146,map00020,map00480,map00720,map01100,map01110,map01120,map01130,map01200,map01210,map01230,map04146	R00267,R00268,R01899	RC00001,RC00084,RC00114,RC00626,RC02801	Iso_dh
WP_018072289.1	RLTA1_RS11565	1.277777759	chromosome	alaS	alanine--tRNA ligase	J	Catalyzes the attachment of alanine to tRNA(Ala) in a two-step reaction alanine is first activated by ATP to form Ala- AMP and then transferred to the acceptor end of tRNA(Ala). Also edits incorrectly charged Ser-tRNA(Ala) and Gly-tRNA(Ala) via its editing domain	ko:K01872	ko00970,map00970	R03038	RC00055,RC00523	DHHA1,tRNA-synt_2c,tRNA_SAD
WP_003540131.1	RLTA1_RS11570	1.648880196	chromosome	recA	MULTISPECIES: recombinase RecA	L	Can catalyze the hydrolysis of ATP in the presence of single-stranded DNA, the ATP-dependent uptake of single-stranded DNA by duplex DNA, and the ATP-dependent hybridization of homologous single-stranded DNAs. It interacts with LexA causing its activation and leading to its autocatalytic cleavage	ko:K03553	ko03440,map03440	-	-	RecA
WP_017964517.1	RLTA1_RS11600	1.527906634	chromosome	dksA	MULTISPECIES: RNA polymerase-binding protein DksA	T	Transcription factor that acts by binding directly to the RNA polymerase (RNAP). Required for negative regulation of rRNA expression and positive regulation of several amino acid biosynthesis promoters	ko:K06204	ko02026,map02026	-	-	zf-dskA_traR
WP_018072297.1	RLTA1_RS11610	-1.973670495	chromosome	-	MULTISPECIES: YcjX family protein	S	Amino acid regulated cytosolic protein	ko:K06918	-	-	-	DUF463
WP_018072298.1	RLTA1_RS11615	-2.107027641	chromosome	-	TIGR01620 family protein	S	UPF0283 membrane protein	ko:K08990	-	-	-	DUF697
WP_017964526.1	RLTA1_RS11650	1.120823548	chromosome	-	MULTISPECIES: Hpt domain-containing protein	T	Histidine Phosphotransfer domain	-	-	-	-	Hpt
WP_085994738.1	RLTA1_RS11660	1.490038783	chromosome	-	MULTISPECIES: hypothetical protein	C	membrane	-	-	-	-	-
WP_018072304.1	RLTA1_RS11665	1.092850075	chromosome	-	hypothetical protein	J	tRNA synthetases class II core domain (F)	ko:K01880	ko00970,map00970	R03654	RC00055,RC00523	tRNA-synt_2b
WP_018072306.1	RLTA1_RS11675	1.031946946	chromosome	-	MULTISPECIES: sensor domain-containing diguanylate cyclase	T	Domain present in phytochromes and cGMP-specific phosphodiesterases.	-	-	-	-	GAF,GAF_2,GGDEF,PAS
WP_018072311.1	RLTA1_RS11705	-1.113157395	chromosome	-	MFS transporter	EGP	3-phenylpropionic acid	ko:K05820	-	-	-	MFS_1_like
WP_018072315.1	RLTA1_RS11720	-2.66965261	chromosome	-	multidrug efflux RND transporter permease subunit	V	efflux pump	ko:K18138	ko01501,ko01503,map01501,map01503	-	-	ACR_tran
WP_042941241.1	RLTA1_RS11725	-2.793599178	chromosome	-	efflux RND transporter periplasmic adaptor subunit	M	Belongs to the membrane fusion protein (MFP) (TC 8.A.1) family	ko:K03585	ko01501,ko01503,map01501,map01503	-	-	HlyD_D23
WP_018072316.1	RLTA1_RS11730	-2.132242589	chromosome	-	TetR/AcrR family transcriptional regulator	K	Transcriptional regulator	-	-	-	-	TetR_N
WP_026170916.1	RLTA1_RS11735	1.202668605	chromosome	-	FAD-binding oxidoreductase	C	Berberine and berberine like	-	-	-	-	BBE,FAD_binding_4
WP_018072319.1	RLTA1_RS11745	1.887254661	chromosome	-	NAD(P)-binding domain-containing protein	S	NADP oxidoreductase coenzyme F420-dependent	ko:K06988	-	-	-	F420_oxidored
WP_018072320.1	RLTA1_RS11750	1.285939553	chromosome	-	NADP-dependent malic enzyme	C	malic enzyme	ko:K00029	ko00620,ko00710,ko01100,ko01120,ko01200,map00620,map00710,map01100,map01120,map01200	R00216	RC00105	Malate_DH,Malic_M,PTA_PTB,malic
WP_018072325.1	RLTA1_RS11775	1.427843788	chromosome	-	hypothetical protein	I	long-chain fatty acid transport protein	-	-	-	-	OMP_b-brl
WP_171481055.1	RLTA1_RS11780	1.498060857	chromosome	-	DUF3604 domain-containing protein	S	Protein of unknown function (DUF3604)	-	-	-	-	DUF3604
WP_018072327.1	RLTA1_RS11785	1.060165835	chromosome	-	hypothetical protein	-	-	-	-	-	-	-
WP_018072343.1	RLTA1_RS11865	1.139727327	chromosome	-	3-deoxy-7-phosphoheptulonate synthase class II	E	phospho-2-dehydro-3-deoxyheptonate aldolase	ko:K01626	ko00400,ko01100,ko01110,ko01130,ko01230,ko02024,map00400,map01100,map01110,map01130,map01230,map02024	R01826	RC00435	DAHP_synth_2
WP_018072347.1	RLTA1_RS11885	1.15017714	chromosome	-	MULTISPECIES: acylphosphatase	C	acylphosphatase	ko:K01512	ko00620,ko00627,ko01120,map00620,map00627,map01120	R00317,R01421,R01515	RC00043	Acylphosphatase
WP_018072348.1	RLTA1_RS11890	1.124209212	chromosome	-	MULTISPECIES: DUF2059 domain-containing protein	S	Uncharacterized protein conserved in bacteria (DUF2059)	ko:K09924	-	-	-	DUF2059
WP_171481042.1	RLTA1_RS11900	-1.08260169	chromosome	-	HAD-IA family hydrolase	G	Phosphoglycolate phosphatase	ko:K01091	ko00630,ko01100,ko01110,ko01130,map00630,map01100,map01110,map01130	R01334	RC00017	HAD_2
WP_018072353.1	RLTA1_RS11915	1.7289389	chromosome	fumC	MULTISPECIES: class II fumarate hydratase	C	Involved in the TCA cycle. Catalyzes the stereospecific interconversion of fumarate to L-malate	ko:K01679	ko00020,ko00620,ko00720,ko01100,ko01110,ko01120,ko01130,ko01200,ko04934,ko05200,ko05211,map00020,map00620,map00720,map01100,map01110,map01120,map01130,map01200,map04934,map05200,map05211	R01082	RC00443	FumaraseC_C,Lyase_1
WP_018072357.1	RLTA1_RS11935	1.309835004	chromosome	-	GGDEF domain-containing protein	T	GGDEF domain	ko:K13590	ko04112,map04112	-	-	GGDEF,HAMP
WP_018068666.1	RLTA1_RS11950	2.318837306	chromosome	-	alpha/beta fold hydrolase	S	Alpha/beta hydrolase family	-	-	-	-	Abhydrolase_6,Hydrolase_4
WP_018068662.1	RLTA1_RS11975	1.093979321	chromosome	-	MULTISPECIES: low temperature requirement protein A	S	Low temperature requirement A	-	-	-	-	LtrA
WP_032989254.1	RLTA1_RS11980	1.192945439	chromosome	-	MULTISPECIES: DUF971 domain-containing protein	S	protein conserved in bacteria	-	-	-	-	DUF971
WP_018068660.1	RLTA1_RS11985	-2.075006149	chromosome	moaA	MULTISPECIES: GTP 3\\',8-cyclase MoaA	H	Catalyzes the cyclization of GTP to (8S)-3',8-cyclo-7,8- dihydroguanosine 5'-triphosphate	ko:K03639	ko00790,ko01100,ko04122,map00790,map01100,map04122	R09394	RC03420	Fer4_12,Mob_synth_C,Radical_SAM
WP_018068655.1	RLTA1_RS12015	1.377537111	chromosome	-	MULTISPECIES: FGGY-family carbohydrate kinase	G	Glycerol kinase	ko:K00864	ko00561,ko01100,ko03320,ko04626,map00561,map01100,map03320,map04626	R00847	RC00002,RC00017	FGGY_C,FGGY_N
WP_018068654.1	RLTA1_RS12020	1.610680961	chromosome	-	MULTISPECIES: transketolase family protein	G	Transketolase	ko:K00615	ko00030,ko00710,ko01051,ko01100,ko01110,ko01120,ko01130,ko01200,ko01230,map00030,map00710,map01051,map01100,map01110,map01120,map01130,map01200,map01230	R01067,R01641,R01830,R06590	RC00032,RC00226,RC00571,RC01560	Transket_pyr,Transketolase_C
WP_018068653.1	RLTA1_RS12025	2.284553319	chromosome	-	MULTISPECIES: transketolase	G	Transketolase	ko:K00615	ko00030,ko00710,ko01051,ko01100,ko01110,ko01120,ko01130,ko01200,ko01230,map00030,map00710,map01051,map01100,map01110,map01120,map01130,map01200,map01230	R01067,R01641,R01830,R06590	RC00032,RC00226,RC00571,RC01560	Transketolase_N
WP_003540274.1	RLTA1_RS12030	3.461789746	chromosome	-	MULTISPECIES: ABC transporter permease	G	Belongs to the binding-protein-dependent transport system permease family	ko:K10440	ko02010,map02010	-	-	BPD_transp_2
WP_003540275.1	RLTA1_RS12035	2.113582809	chromosome	-	MULTISPECIES: sugar ABC transporter substrate-binding protein	G	Periplasmic binding protein	ko:K10439	ko02010,ko02030,map02010,map02030	-	-	Peripla_BP_4
WP_027689107.1	RLTA1_RS12040	1.279471391	chromosome	-	MULTISPECIES: sugar ABC transporter ATP-binding protein	G	ABC transporter	ko:K10441	ko02010,map02010	-	-	ABC_tran
WP_018068642.1	RLTA1_RS12095	-1.736874155	chromosome	-	MULTISPECIES: LysR family transcriptional regulator	K	Transcriptional regulator	-	-	-	-	HTH_1,LysR_substrate
WP_027689118.1	RLTA1_RS12135	1.797309623	chromosome	-	MULTISPECIES: alpha/beta hydrolase	S	Alpha beta hydrolase	-	-	-	-	Abhydrolase_1
WP_024321896.1	RLTA1_RS12170	1.253440096	chromosome	rbsK	MULTISPECIES: ribokinase	G	Catalyzes the phosphorylation of ribose at O-5 in a reaction requiring ATP and magnesium. The resulting D-ribose-5- phosphate can then be used either for sythesis of nucleotides, histidine, and tryptophan, or as a component of the pentose phosphate pathway	ko:K00852	ko00030,map00030	R01051,R02750	RC00002,RC00017	PfkB
WP_003560016.1	RLTA1_RS12175	1.144722748	chromosome	-	MULTISPECIES: sugar ABC transporter permease	G	ABC-type sugar transport systems permease components	ko:K02025	-	-	-	BPD_transp_1
WP_018068625.1	RLTA1_RS12185	1.218289622	chromosome	-	MULTISPECIES: extracellular solute-binding protein	G	ABC transporter substrate-binding protein	ko:K02027	-	-	-	SBP_bac_1,SBP_bac_8
WP_018067952.1	RLTA1_RS12255	2.986592039	chromosome	-	MULTISPECIES: DUF1801 domain-containing protein	S	Domain of unknown function (DU1801)	-	-	-	-	DUF1801
WP_026170587.1	RLTA1_RS12260	3.569156504	chromosome	-	MULTISPECIES: hypothetical protein	-	-	-	-	-	-	-
WP_018067950.1	RLTA1_RS12265	2.772476213	chromosome	-	MULTISPECIES: SRPBCC domain-containing protein	S	Polyketide cyclase / dehydrase and lipid transport	-	-	-	-	AHSA1
WP_003540367.1	RLTA1_RS12270	2.561084695	chromosome	-	MULTISPECIES: winged helix-turn-helix transcriptional regulator	K	Transcriptional regulator	-	-	-	-	HTH_20,HTH_5
WP_018067949.1	RLTA1_RS12275	3.412653304	chromosome	-	ATP-binding cassette domain-containing protein	P	Part of the ABC transporter complex SsuABC involved in aliphatic sulfonates import. Responsible for energy coupling to the transport system	ko:K15555	ko00920,ko02010,map00920,map02010	-	-	ABC_tran
WP_018067948.1	RLTA1_RS12280	3.324472877	chromosome	ssuC	MULTISPECIES: aliphatic sulfonate ABC transporter permease SsuC	P	ABC-type nitrate sulfonate bicarbonate transport system, permease component	ko:K15554	ko00920,ko02010,map00920,map02010	-	-	BPD_transp_1
WP_018067947.1	RLTA1_RS12285	3.771412135	chromosome	ssuD	MULTISPECIES: FMNH2-dependent alkanesulfonate monooxygenase	C	Catalyzes the desulfonation of aliphatic sulfonates	ko:K04091	ko00920,map00920	R07210,R10206	RC01779,RC02556	Bac_luciferase
WP_018067946.1	RLTA1_RS12290	4.870810338	chromosome	-	aliphatic sulfonate ABC transporter substrate-binding protein	P	ABC transporter	ko:K02051,ko:K15553	ko00920,ko02010,map00920,map02010	-	-	NMT1,NMT1_2
WP_018067942.1	RLTA1_RS12300	1.696666953	chromosome	-	NAD(P)-dependent oxidoreductase	I	Dehydrogenase	ko:K00020,ko:K00042	ko00280,ko00630,ko01100,map00280,map00630,map01100	R01745,R01747,R05066	RC00099	NAD_binding_11,NAD_binding_2,Pyridox_oxase_2
WP_027689124.1	RLTA1_RS12310	-1.305998654	chromosome	-	LysR family transcriptional regulator	K	Transcriptional regulator	-	-	-	-	HTH_1,LysR_substrate
WP_018074639.1	RLTA1_RS12340	1.635272757	chromosome	-	diacylglycerol kinase	M	Recycling of diacylglycerol produced during the turnover of membrane phospholipid	ko:K00901	ko00561,ko00564,ko01100,ko01110,ko04070,ko04072,ko05231,map00561,map00564,map01100,map01110,map04070,map04072,map05231	R02240	RC00002,RC00017	DAGK_prokar
WP_011652311.1	RLTA1_RS12345	2.158666205	chromosome	cobT	MULTISPECIES: nicotinate-nucleotide--dimethylbenzimidazole phosphoribosyltransferase	F	Catalyzes the synthesis of alpha-ribazole-5'-phosphate from nicotinate mononucleotide (NAMN) and 5,6- dimethylbenzimidazole (DMB)	ko:K00768	ko00860,ko01100,map00860,map01100	R04148	RC00033,RC00063	DBI_PRT
WP_018074637.1	RLTA1_RS12355	-2.727221696	chromosome	-	MULTISPECIES: DUF1289 domain-containing protein	S	Protein of unknown function (DUF1289)	ko:K06938	-	-	-	DUF1289
WP_018074636.1	RLTA1_RS12360	-2.476308634	chromosome	-	TIGR02281 family clan AA aspartic protease	S	protease	ko:K06985	ko04112,map04112	-	-	Asp_protease_2,gag-asp_proteas
WP_018074635.1	RLTA1_RS12365	-1.02444648	chromosome	-	MULTISPECIES: EamA family transporter	S	EamA-like transporter family	-	-	-	-	EamA
WP_018074634.1	RLTA1_RS12370	-1.734208994	chromosome	-	MULTISPECIES: hypothetical protein	-	-	-	-	-	-	-
WP_018074628.1	RLTA1_RS12400	1.491066481	chromosome	-	sugar phosphate isomerase/epimerase	G	Xylose isomerase-like TIM barrel	-	-	-	-	AP_endonuc_2
WP_018074625.1	RLTA1_RS12415	1.263953615	chromosome	-	carbohydrate ABC transporter permease	P	ABC-type sugar transport system, permease component	ko:K17317	ko02010,map02010	-	-	BPD_transp_1
WP_017964644.1	RLTA1_RS12420	1.688364845	chromosome	-	MULTISPECIES: sugar ABC transporter permease	P	ABC-type sugar transport systems, permease components	ko:K17316	ko02010,map02010	-	-	BPD_transp_1
WP_018074624.1	RLTA1_RS12425	1.25140545	chromosome	-	carbohydrate ABC transporter substrate-binding protein	G	ABC-type sugar transport system, periplasmic component	ko:K17315	ko02010,map02010	-	-	SBP_bac_1,SBP_bac_8
WP_018074622.1	RLTA1_RS12435	1.606870467	chromosome	-	leucine--tRNA ligase	J	Anticodon-binding domain of tRNA	ko:K01869	ko00970,map00970	R03657	RC00055,RC00523	Anticodon_1,tRNA-synt_1,tRNA-synt_1_2
WP_018074616.1	RLTA1_RS12470	1.407530424	chromosome	-	N-acetyltransferase	S	#NAME?	ko:K03824	-	-	-	Acetyltransf_1,Acetyltransf_7,Acetyltransf_9
WP_018074614.1	RLTA1_RS12480	1.735428884	chromosome	gndA	NADP-dependent phosphogluconate dehydrogenase	G	Catalyzes the oxidative decarboxylation of 6- phosphogluconate to ribulose 5-phosphate and CO(2), with concomitant reduction of NADP to NADPH	ko:K00033	ko00030,ko00480,ko01100,ko01110,ko01120,ko01130,ko01200,map00030,map00480,map01100,map01110,map01120,map01130,map01200	R01528,R10221	RC00001,RC00539	6PGD,NAD_binding_2
WP_018074605.1	RLTA1_RS12535	1.830370102	chromosome	-	Crp/Fnr family transcriptional regulator	K	cAMP-binding proteins - catabolite gene activator and regulatory subunit of cAMP-dependent protein kinases	ko:K01420	-	-	-	Crp,HTH_Crp_2,cNMP_binding
WP_018074602.1	RLTA1_RS12550	-1.058027211	chromosome	-	cobalamin biosynthesis protein	H	Converts cobyric acid to cobinamide by the addition of aminopropanol on the F carboxylic group	ko:K02227	ko00860,ko01100,map00860,map01100	R06529,R07302	RC00090,RC00096	CobD_Cbib
WP_018074601.1	RLTA1_RS12555	-1.114669076	chromosome	-	pyridoxal phosphate-dependent class II aminotransferase	E	Histidinol-phosphate aromatic aminotransferase and cobyric acid decarboxylase	ko:K02225	ko00860,ko01100,map00860,map01100	R06529,R07302	RC00090,RC00096	Aminotran_1_2
WP_018074598.1	RLTA1_RS12570	1.592645929	chromosome	-	MULTISPECIES: nucleoside hydrolase	F	Nucleoside	ko:K01239	ko00230,ko00760,ko01100,map00230,map00760,map01100	R01245,R01273,R01677,R01770,R02143	RC00033,RC00063,RC00122,RC00318,RC00485	IU_nuc_hydro
WP_018074593.1	RLTA1_RS12605	1.110540701	chromosome	cobW	cobalamin biosynthesis protein CobW	S	cobalamin biosynthesis protein CobW	ko:K02234	-	-	-	CobW_C,cobW
WP_018074592.1	RLTA1_RS12610	1.278641221	chromosome	cobU	MULTISPECIES: bifunctional adenosylcobinamide kinase/adenosylcobinamide-phosphate guanylyltransferase	H	Catalyzes ATP-dependent phosphorylation of adenosylcobinamide and addition of GMP to adenosylcobinamide phosphate	ko:K02231	ko00860,ko01100,map00860,map01100	R05221,R05222,R06558	RC00002,RC00428	CobU
WP_018074589.1	RLTA1_RS12625	-1.540382434	chromosome	-	DUF1127 domain-containing protein	S	Domain of unknown function (DUF1127)	-	-	-	-	DUF1127
WP_018074575.1	RLTA1_RS12690	-1.027774599	chromosome	greA	transcription elongation factor GreA	K	Transcription elongation factor	-	-	-	-	GreA_GreB
WP_018074572.1	RLTA1_RS12705	1.146197562	chromosome	-	MULTISPECIES: DUF2945 domain-containing protein	S	Protein of unknown function (DUF2945)	-	-	-	-	DUF2945
WP_018074571.1	RLTA1_RS12710	1.531014204	chromosome	-	MULTISPECIES: DUF2171 domain-containing protein	S	Uncharacterized protein conserved in bacteria (DUF2171)	-	-	-	-	Amidohydro_2,DUF2171
WP_024322117.1	RLTA1_RS12745	1.149236054	chromosome	-	MULTISPECIES: CYTH domain-containing protein	S	CYTH domain	-	-	-	-	CYTH
WP_024322122.1	RLTA1_RS12795	-2.974089197	chromosome	-	MULTISPECIES: hypothetical protein	-	-	-	-	-	-	-
WP_003540607.1	RLTA1_RS12800	-2.158274397	chromosome	-	MULTISPECIES: GlxA family transcriptional regulator	K	Transcriptional regulator containing an amidase domain and an AraC-type DNA-binding HTH domain	ko:K21826	-	-	-	DJ-1_PfpI,HTH_18
WP_024322123.1	RLTA1_RS12810	1.163556372	chromosome	-	MULTISPECIES: response regulator	T	response regulator	-	-	-	-	Response_reg
WP_003540616.1	RLTA1_RS12825	-1.647103966	chromosome	-	MULTISPECIES: helix-turn-helix transcriptional regulator	K	Transcriptional	ko:K03892	-	-	-	HTH_20
WP_017994411.1	RLTA1_RS12860	-1.096145356	chromosome	-	MULTISPECIES: hypothetical protein	-	-	-	-	-	-	-
WP_018074532.1	RLTA1_RS12915	1.359155202	chromosome	-	dihydroxyacetone kinase subunit DhaK	G	Dihydroxyacetone kinase	ko:K00863	ko00051,ko00561,ko00680,ko01100,ko01120,ko01200,ko04622,map00051,map00561,map00680,map01100,map01120,map01200,map04622	R01011,R01059	RC00002,RC00017	Dak1,Dak2
WP_018074531.1	RLTA1_RS12920	1.11810391	chromosome	dhaL	dihydroxyacetone kinase subunit L	S	Dihydroxyacetone kinase	ko:K05879	ko00561,ko01100,map00561,map01100	R01012	RC00015,RC00017	Dak2
WP_003560276.1	RLTA1_RS12925	1.40865206	chromosome	-	PTS-dependent dihydroxyacetone kinase phosphotransferase subunit DhaM	S	PTS system fructose IIA component	ko:K05881	ko00561,map00561	R01012	RC00015,RC00017	EIIA-man
WP_018074528.1	RLTA1_RS12940	-1.589519424	chromosome	-	hypothetical protein	-	-	-	-	-	-	-
WP_018074511.1	RLTA1_RS13035	-1.802409415	chromosome	-	helix-turn-helix domain-containing protein	K	DJ-1/PfpI family	-	-	-	-	DJ-1_PfpI,HTH_18
WP_018074507.1	RLTA1_RS13055	1.014239241	chromosome	-	MULTISPECIES: DUF3095 domain-containing protein	S	Protein of unknown function (DUF3095)	-	-	-	-	DUF3095
WP_018074501.1	RLTA1_RS13085	1.169537911	chromosome	-	TetR/AcrR family transcriptional regulator C-terminal domain-containing protein	K	Tetracyclin repressor, C-terminal all-alpha domain	-	-	-	-	TetR_C,TetR_N
WP_018493090.1	RLTA1_RS13090	1.663950299	chromosome	-	hypothetical protein	-	-	-	-	-	-	-
WP_020397677.1	RLTA1_RS13105	1.528546107	chromosome	-	MULTISPECIES: methyl-accepting chemotaxis protein	T	chemotaxis protein	ko:K03406	ko02020,ko02030,map02020,map02030	-	-	HAMP,MCPsignal,dCache_2,sCache_2
WP_018074490.1	RLTA1_RS13140	1.975847484	chromosome	-	MULTISPECIES: aldo/keto reductase	C	Aldo keto reductase	-	-	-	-	Aldo_ket_red
WP_018074489.1	RLTA1_RS13145	1.324773197	chromosome	-	MULTISPECIES: DUF1501 domain-containing protein	S	Protein of unknown function (DUF1501)	-	-	-	-	DUF1501
WP_027689157.1	RLTA1_RS13190	1.544735346	chromosome	-	SulP family inorganic anion transporter	P	Sulfate permease and related transporters (MFS superfamily)	ko:K03321	-	-	-	STAS,Sulfate_transp
WP_018074473.1	RLTA1_RS13220	1.048278733	chromosome	-	MULTISPECIES: hypothetical protein	S	YHS domain protein	-	-	-	-	YHS
WP_027689162.1	RLTA1_RS13240	1.851631182	chromosome	-	hypothetical protein	-	-	-	-	-	-	-
WP_027689163.1	RLTA1_RS13245	1.058361148	chromosome	-	hypothetical protein	-	-	-	-	-	-	-
WP_018074466.1	RLTA1_RS13255	1.259379299	chromosome	-	MULTISPECIES: hypothetical protein	-	-	-	-	-	-	-
WP_027689166.1	RLTA1_RS13265	-1.309656056	chromosome	uvrB	excinuclease ABC subunit UvrB	L	damaged site, the DNA wraps around one UvrB monomer. DNA wrap is dependent on ATP binding by UvrB and probably causes local melting of the DNA helix, facilitating insertion of UvrB beta-hairpin between the DNA strands. Then UvrB probes one DNA strand for the presence of a lesion. If a lesion is found the UvrA subunits dissociate and the UvrB-DNA preincision complex is formed. This complex is subs…	ko:K03702	ko03420,map03420	-	-	Helicase_C,ResIII,UVR,UvrB
WP_024322398.1	RLTA1_RS13300	-1.53190581	chromosome	-	MULTISPECIES: trypsin-like peptidase domain-containing protein	O	serine protease	-	-	-	-	PDZ,PDZ_2,Trypsin_2
WP_075226062.1	RLTA1_RS13310	-1.594066551	chromosome	-	MULTISPECIES: hypothetical protein	-	-	-	-	-	-	-
WP_018074443.1	RLTA1_RS13375	1.021347991	chromosome	-	MULTISPECIES: dihydrofolate reductase	H	RibD C-terminal domain	-	-	-	-	RibD_C
WP_020397675.1	RLTA1_RS13385	1.087346929	chromosome	-	MULTISPECIES: hypothetical protein	T	Response regulator, receiver	-	-	-	-	-
WP_018074434.1	RLTA1_RS13420	1.054893791	chromosome	-	MULTISPECIES: MarR family transcriptional regulator	K	helix_turn_helix multiple antibiotic resistance protein	-	-	-	-	MarR,MarR_2
WP_018074432.1	RLTA1_RS13435	1.46343753	chromosome	-	argininosuccinate synthase	E	Belongs to the argininosuccinate synthase family. Type 1 subfamily	ko:K01940	ko00220,ko00250,ko01100,ko01110,ko01130,ko01230,ko05418,map00220,map00250,map01100,map01110,map01130,map01230,map05418	R01954	RC00380,RC00629	Arginosuc_synth
WP_018074428.1	RLTA1_RS13455	1.052745214	chromosome	-	VOC family protein	E	COG0346 Lactoylglutathione lyase and related lyases	-	-	-	-	Glyoxalase
WP_018074399.1	RLTA1_RS13610	1.19774874	chromosome	-	MULTISPECIES: sigma-70 family RNA polymerase sigma factor	K	Belongs to the sigma-70 factor family. ECF subfamily	ko:K03088	-	-	-	Sigma70_r2,Sigma70_r4,Sigma70_r4_2
WP_018074395.1	RLTA1_RS13630	1.196091008	chromosome	-	right-handed parallel beta-helix repeat-containing protein	M	Periplasmic copper-binding protein (NosD)	ko:K12547	-	-	-	Beta_helix
WP_018074365.1	RLTA1_RS13785	1.956002765	chromosome	-	iron ABC transporter permease	P	Belongs to the binding-protein-dependent transport system permease family. FecCD subfamily	ko:K02015	ko02010,map02010	-	-	FecCD
WP_018074364.1	RLTA1_RS13790	2.906527539	chromosome	-	ABC transporter substrate-binding protein	P	ABC-type Fe3 -hydroxamate transport system, periplasmic component	ko:K02016	ko02010,map02010	-	-	Peripla_BP_2
WP_018074361.1	RLTA1_RS13805	1.266749692	chromosome	-	DUF805 domain-containing protein	-	-	-	-	-	-	DUF805
WP_018074351.1	RLTA1_RS13850	2.055074314	chromosome	-	MULTISPECIES: hypothetical protein	-	-	-	-	-	-	-
WP_018074344.1	RLTA1_RS13890	-1.230492925	chromosome	-	MULTISPECIES: hypothetical protein	-	-	-	-	-	-	-
WP_018074331.1	RLTA1_RS13965	-1.520270194	chromosome	-	MULTISPECIES: hypothetical protein	S	TraH_2	-	-	-	-	TraH_2
WP_018074329.1	RLTA1_RS13975	-2.064566358	chromosome	-	MULTISPECIES: ornithine cyclodeaminase	E	ornithine cyclodeaminase	ko:K01750	ko00330,ko01110,ko01130,ko01230,map00330,map01110,map01130,map01230	R00671	RC00354	OCD_Mu_crystall
WP_027689180.1	RLTA1_RS13980	-2.771130056	chromosome	-	amidinotransferase	S	Amidinotransferase	-	-	-	-	Amidinotransf
WP_018074326.1	RLTA1_RS13990	1.323607033	chromosome	-	MULTISPECIES: hypothetical protein	-	-	-	-	-	-	-
WP_027689181.1	RLTA1_RS14010	1.684741197	chromosome	-	sugar ABC transporter permease	G	Sugar ABC transporter permease	ko:K02025	-	-	-	BPD_transp_1
WP_020397664.1	RLTA1_RS14045	1.672384752	chromosome	-	MULTISPECIES: DMT family transporter	EG	Permeases of the drug metabolite transporter (DMT) superfamily	-	-	-	-	EamA
WP_018074306.1	RLTA1_RS14105	1.154099498	chromosome	-	hypothetical protein	-	-	-	-	-	-	-
WP_018074304.1	RLTA1_RS14115	1.032738879	chromosome	-	SDR family NAD(P)-dependent oxidoreductase	S	Belongs to the short-chain dehydrogenases reductases (SDR) family	-	-	-	-	adh_short
WP_018074295.1	RLTA1_RS14165	-1.835153187	chromosome	-	MULTISPECIES: LysR family transcriptional regulator	K	LysR substrate binding domain	-	-	-	-	HTH_1,LysR_substrate
WP_018074294.1	RLTA1_RS14170	-2.718565915	chromosome	-	MFS transporter	EGP	Transmembrane secretion effector	-	-	-	-	MFS_1
WP_018074293.1	RLTA1_RS14175	-3.903493013	chromosome	-	helix-turn-helix transcriptional regulator	K	transcription factor activity and regulation of transcription	-	-	-	-	HTH_20
WP_018074291.1	RLTA1_RS14190	-1.193210613	chromosome	-	MULTISPECIES: hypothetical protein	-	-	-	-	-	-	-
WP_018074285.1	RLTA1_RS14220	1.648623043	chromosome	-	alpha/beta hydrolase	S	Alpha/beta hydrolase family	-	-	-	-	Abhydrolase_6
WP_018074281.1	RLTA1_RS14240	-4.12766842	chromosome	-	class C beta-lactamase	V	beta-lactamase	ko:K01467	ko01501,ko02020,map01501,map02020	R06363	RC01499	Beta-lactamase,DUF3471
WP_018074280.1	RLTA1_RS14245	-1.03520162	chromosome	-	DUF1194 domain-containing protein	S	Protein of unknown function (DUF1194)	-	-	-	-	DUF1194
WP_018074273.1	RLTA1_RS14280	2.010955496	chromosome	-	GNAT family N-acetyltransferase	J	Acetyltransferase (GNAT) domain	-	-	-	-	Acetyltransf_3
WP_018074272.1	RLTA1_RS14285	2.536015981	chromosome	-	MULTISPECIES: nucleotidyltransferase domain-containing protein	S	nucleotidyltransferase activity	-	-	-	-	NTP_transf_2
WP_018074271.1	RLTA1_RS14290	1.090393835	chromosome	-	MULTISPECIES: fumarylacetoacetate hydrolase family protein	Q	2-keto-4-pentenoate hydratase 2-oxohepta-3-ene-1,7-dioic acid hydratase (catechol pathway)	ko:K16165	ko00350,ko01100,ko01120,map00350,map01100,map01120	R01085	RC00326,RC00446	FAA_hydrolase
WP_018074266.1	RLTA1_RS14320	1.600205709	chromosome	-	transglutaminase-like cysteine peptidase	S	Bacterial transglutaminase-like cysteine proteinase BTLCP	-	-	-	-	Peptidase_C93
WP_018074265.1	RLTA1_RS14335	2.02923366	chromosome	-	MULTISPECIES: transcriptional repressor	P	Belongs to the Fur family	ko:K09823	ko02024,map02024	-	-	FUR
WP_018074264.1	RLTA1_RS14340	2.109396003	chromosome	znuB	zinc ABC transporter permease subunit ZnuB	P	ABC-type Mn2 Zn2 transport systems, permease components	ko:K09816	ko02010,map02010	-	-	ABC-3
WP_027689182.1	RLTA1_RS14345	2.141887352	chromosome	-	ATP-binding cassette domain-containing protein	P	Part of the ABC transporter complex ZnuABC involved in zinc import. Responsible for energy coupling to the transport system	ko:K09817	ko02010,map02010	-	-	ABC_tran
WP_018074262.1	RLTA1_RS14350	2.974184159	chromosome	-	MULTISPECIES: zinc ABC transporter substrate-binding protein	-	-	-	-	-	-	-
WP_018074261.1	RLTA1_RS14355	1.473937694	chromosome	-	zinc metallochaperone GTPase ZigA	S	G3E family	-	-	-	-	CobW_C,cobW
WP_018074260.1	RLTA1_RS14360	2.427297211	chromosome	-	hypothetical protein	-	-	-	-	-	-	-
WP_018074259.1	RLTA1_RS14365	2.84583038	chromosome	-	MULTISPECIES: RcnB family protein	S	Nickel/cobalt transporter regulator	-	-	-	-	RcnB
WP_027689183.1	RLTA1_RS14370	1.181017226	chromosome	-	VOC family protein	E	Glyoxalase/Bleomycin resistance protein/Dioxygenase superfamily	-	-	-	-	Glyoxalase
WP_018074256.1	RLTA1_RS14390	1.089615478	chromosome	-	hypothetical protein	-	-	-	-	-	-	-
WP_003541172.1	RLTA1_RS14395	1.249152984	chromosome	-	hypothetical protein	-	-	-	-	-	-	-
WP_018074253.1	RLTA1_RS14415	1.477657524	chromosome	-	MULTISPECIES: PhzF family phenazine biosynthesis protein	S	Phenazine biosynthesis protein PhzF	ko:K06998	ko00405,ko01130,ko02024,map00405,map01130,map02024	-	-	PhzC-PhzF
WP_027689187.1	RLTA1_RS14450	1.083156936	chromosome	-	MULTISPECIES: hypothetical protein	P	Castor and Pollux, part of voltage-gated ion channel	-	-	-	-	Castor_Poll_mid
WP_018074244.1	RLTA1_RS14460	-1.332735739	chromosome	-	MULTISPECIES: DUF2278 family protein	S	Uncharacterized conserved protein (DUF2278)	-	-	-	-	DUF2278,LTD,XendoU
WP_018074243.1	RLTA1_RS14465	-2.320101066	chromosome	-	PLP-dependent aminotransferase family protein	E	COG1167 Transcriptional regulators containing a DNA-binding HTH domain and an aminotransferase domain (MocR family) and their eukaryotic orthologs	ko:K00375	-	-	-	Aminotran_1_2,GntR
WP_018074242.1	RLTA1_RS14470	1.270024365	chromosome	-	branched-chain amino acid aminotransferase	E	Branched-chain amino acid aminotransferase	ko:K00826	ko00270,ko00280,ko00290,ko00770,ko01100,ko01110,ko01130,ko01210,ko01230,map00270,map00280,map00290,map00770,map01100,map01110,map01130,map01210,map01230	R01090,R01214,R02199,R10991	RC00006,RC00036	Aminotran_4
WP_018074239.1	RLTA1_RS14485	-1.255765771	chromosome	-	class I SAM-dependent methyltransferase	M	Tellurite resistance protein TehB	-	-	-	-	Methyltransf_11,Methyltransf_23
WP_018074238.1	RLTA1_RS14490	1.420529005	chromosome	ilvC	MULTISPECIES: ketol-acid reductoisomerase	EH	Involved in the biosynthesis of branched-chain amino acids (BCAA). Catalyzes an alkyl-migration followed by a ketol- acid reduction of (S)-2-acetolactate (S2AL) to yield (R)-2,3- dihydroxy-isovalerate. In the isomerase reaction, S2AL is rearranged via a Mg-dependent methyl migration to produce 3- hydroxy-3-methyl-2-ketobutyrate (HMKB). In the reductase reaction, this 2-ketoacid undergoes a metal-…	ko:K00053	ko00290,ko00770,ko01100,ko01110,ko01130,ko01210,ko01230,map00290,map00770,map01100,map01110,map01130,map01210,map01230	R03051,R04439,R04440,R05068,R05069,R05071	RC00726,RC00836,RC00837,RC01726	IlvC,IlvN
WP_018074235.1	RLTA1_RS14505	1.877280241	chromosome	-	DUF4087 domain-containing protein	S	Protein of unknown function (DUF4087)	-	-	-	-	DUF4087
WP_018074226.1	RLTA1_RS14545	1.392601082	chromosome	-	MULTISPECIES: Lrp/AsnC family transcriptional regulator	K	Transcriptional	ko:K05800	-	-	-	AsnC_trans_reg,HTH_24
WP_018074225.1	RLTA1_RS14550	1.753918366	chromosome	-	aspartate/glutamate racemase family protein	M	aspartate racemase	ko:K01779	ko00250,ko01054,map00250,map01054	R00491	RC00302	Asp_Glu_race
WP_020397661.1	RLTA1_RS14585	1.165320858	chromosome	-	MULTISPECIES: pyridoxine 5\\'-phosphate synthase	H	Catalyzes the complicated ring closure reaction between the two acyclic compounds 1-deoxy-D-xylulose-5-phosphate (DXP) and 3-amino-2-oxopropyl phosphate (1-amino-acetone-3-phosphate or AAP) to form pyridoxine 5'-phosphate (PNP) and inorganic phosphate	ko:K03474	ko00750,ko01100,map00750,map01100	R05838	RC01476	PdxJ
WP_018074215.1	RLTA1_RS14600	1.119118152	chromosome	-	LysR family transcriptional regulator	K	Transcriptional regulator	-	-	-	-	HTH_1,LysR_substrate
WP_018074210.1	RLTA1_RS14625	-1.011439281	chromosome	-	MULTISPECIES: Rrf2 family transcriptional regulator	K	transcriptional regulator	-	-	-	-	Rrf2
WP_027689188.1	RLTA1_RS14640	1.132709481	chromosome	-	VOC family protein	S	Lactoylglutathione lyase	ko:K07032	-	-	-	Glyoxalase
WP_018074204.1	RLTA1_RS14670	1.112597069	chromosome	nthA	MULTISPECIES: nitrile hydratase subunit alpha	S	Nitrile hydratase	ko:K01721	ko00364,ko00380,ko00627,ko00643,ko01120,map00364,map00380,map00627,map00643,map01120	R02828,R04020,R05379,R05596,R07780,R07854	RC00483,RC00792,RC01345,RC01432	NHase_alpha
WP_018074201.1	RLTA1_RS14685	-1.418283612	chromosome	-	DUF2269 domain-containing protein	S	Predicted integral membrane protein (DUF2269)	-	-	-	-	DUF2269
WP_018074200.1	RLTA1_RS14690	-1.59821835	chromosome	-	MULTISPECIES: LysE family translocator	E	Lysine exporter protein	-	-	-	-	LysE
WP_003560902.1	RLTA1_RS14700	1.408044217	chromosome	ilvN	MULTISPECIES: acetolactate synthase small subunit	E	acetolactate synthase	ko:K01653	ko00290,ko00650,ko00660,ko00770,ko01100,ko01110,ko01130,ko01210,ko01230,map00290,map00650,map00660,map00770,map01100,map01110,map01130,map01210,map01230	R00006,R00014,R00226,R03050,R04672,R04673,R08648	RC00027,RC00106,RC01192,RC02744,RC02893	ACT,ACT_5,ALS_ss_C
WP_018074198.1	RLTA1_RS14705	1.856770293	chromosome	-	MULTISPECIES: acetolactate synthase 3 large subunit	E	acetolactate synthase	ko:K01652	ko00290,ko00650,ko00660,ko00770,ko01100,ko01110,ko01130,ko01210,ko01230,map00290,map00650,map00660,map00770,map01100,map01110,map01130,map01210,map01230	R00006,R00014,R00226,R03050,R04672,R04673,R08648	RC00027,RC00106,RC01192,RC02744,RC02893	TPP_enzyme_C,TPP_enzyme_M,TPP_enzyme_N
WP_018074196.1	RLTA1_RS14720	1.320408112	chromosome	-	MULTISPECIES: LysE family translocator	E	Efflux protein	-	-	-	-	LysE
WP_018074177.1	RLTA1_RS14830	1.72560312	chromosome	-	efflux RND transporter permease subunit	V	Belongs to the resistance-nodulation-cell division (RND) (TC 2.A.6) family	ko:K03296,ko:K18138	ko01501,ko01503,map01501,map01503	-	-	ACR_tran
WP_018074171.1	RLTA1_RS14860	-1.117073214	chromosome	-	MULTISPECIES: VOC family protein	S	3-demethylubiquinone-9 3-methyltransferase	-	-	-	-	3-dmu-9_3-mt
WP_018074169.1	RLTA1_RS14875	-1.378407637	chromosome	-	MULTISPECIES: hypothetical protein	-	-	-	-	-	-	-
WP_018074160.1	RLTA1_RS14925	1.466715776	chromosome	-	50S ribosomal protein L11 methyltransferase	J	Methylates ribosomal protein L11	ko:K02687	-	-	-	PrmA
WP_024320796.1	RLTA1_RS14930	1.593553931	chromosome	-	SCO family protein	S	protein SCO1 SenC PrrC, involved in biogenesis of respiratory and photosynthetic systems	ko:K07152	-	-	-	SCO1-SenC
WP_018074158.1	RLTA1_RS14940	-1.211569171	chromosome	-	MULTISPECIES: CreA family protein	S	CreA protein	ko:K05805	-	-	-	CreA
WP_018074147.1	RLTA1_RS15000	1.221065602	chromosome	aqpZ	aquaporin Z	G	Channel that permits osmotically driven movement of water in both directions. It is involved in the osmoregulation and in the maintenance of cell turgor during volume expansion in rapidly growing cells. It mediates rapid entry or exit of water in response to abrupt changes in osmolarity	ko:K06188	-	-	-	DUF308,MIP
WP_026171054.1	RLTA1_RS15005	1.416802745	chromosome	-	MHS family MFS transporter	EGP	Permeases of the major facilitator superfamily	-	-	-	-	MFS_1,Sugar_tr
WP_018074134.1	RLTA1_RS15085	1.428583049	chromosome	-	FAD-binding oxidoreductase	E	Glycine D-amino acid oxidases (deaminating)	-	-	-	-	DAO
WP_018074133.1	RLTA1_RS15090	1.153371667	chromosome	-	lytic transglycosylase domain-containing protein	M	transglycosylase	-	-	-	-	SLT
WP_027689191.1	RLTA1_RS15095	-1.355824545	chromosome	-	N-acetylmuramoyl-L-alanine amidase	V	N-acetylmuramoyl-L-alanine amidase	ko:K00788,ko:K01447,ko:K03806	ko00730,ko01100,map00730,map01100	R03223,R04112,R10712	RC00064,RC00141,RC00224,RC03255,RC03397	Amidase_2,PG_binding_1,TMP-TENI
WP_018074131.1	RLTA1_RS15105	1.663351527	chromosome	-	MULTISPECIES: pyrophosphate--fructose-6-phosphate 1-phosphotransferase	G	Catalyzes the phosphorylation of D-fructose 6-phosphate, the first committing step of glycolysis. Uses inorganic phosphate (PPi) as phosphoryl donor instead of ATP like common ATP-dependent phosphofructokinases (ATP-PFKs), which renders the reaction reversible, and can thus function both in glycolysis and gluconeogenesis. Consistently, PPi-PFK can replace the enzymes of both the forward (ATP-PFK)…	ko:K00895,ko:K21071	ko00010,ko00030,ko00051,ko00052,ko00680,ko01100,ko01110,ko01120,ko01130,map00010,map00030,map00051,map00052,map00680,map01100,map01110,map01120,map01130	R00756,R00764,R02073,R03236,R04779	RC00002,RC00017	PFK
WP_017965118.1	RLTA1_RS15110	1.24256255	chromosome	-	MULTISPECIES: LysE family translocator	E	efflux protein	ko:K05834	-	-	-	LysE
WP_018074130.1	RLTA1_RS15115	1.035294803	chromosome	-	lytic transglycosylase domain-containing protein	M	Soluble lytic murein transglycosylase and related regulatory proteins (some contain LysM invasin domains)	-	-	-	-	SLT
WP_026171052.1	RLTA1_RS15140	1.137782517	chromosome	-	MULTISPECIES: lytic murein transglycosylase	M	Lytic murein transglycosylase	ko:K08305	-	-	-	PG_binding_1,SLT_2
WP_018074122.1	RLTA1_RS15155	-2.059828478	chromosome	-	metalloregulator ArsR/SmtB family transcription factor	KQ	arsR family	-	-	-	-	HTH_20,HTH_5,Methyltransf_11,Methyltransf_23,Methyltransf_25,Methyltransf_31
WP_018074121.1	RLTA1_RS15160	-1.169858187	chromosome	-	hypothetical protein	-	-	-	-	-	-	-
WP_018074119.1	RLTA1_RS15170	1.397118666	chromosome	-	MULTISPECIES: ribonuclease	J	Belongs to the RNase T2 family	ko:K01166	-	-	-	Ribonuclease_T2
WP_018074112.1	RLTA1_RS15205	2.130013257	chromosome	-	MULTISPECIES: TIGR01244 family phosphatase	S	protein conserved in bacteria	-	-	-	-	DUF442
WP_018074111.1	RLTA1_RS15210	1.69223141	chromosome	-	aldose 1-epimerase family protein	G	Domain of unknown function (DUF4432)	-	-	-	-	DUF4432
WP_018074106.1	RLTA1_RS15235	-1.089585663	chromosome	-	MULTISPECIES: glutamine synthetase	E	glutamine synthetase	ko:K01915	ko00220,ko00250,ko00630,ko00910,ko01100,ko01120,ko01230,ko02020,ko04217,ko04724,ko04727,map00220,map00250,map00630,map00910,map01100,map01120,map01230,map02020,map04217,map04724,map04727	R00253	RC00010,RC02798	Gln-synt_C
WP_024320756.1	RLTA1_RS15240	-1.79121605	chromosome	-	MULTISPECIES: amino acid permease	E	amino acid	-	-	-	-	AA_permease_2
WP_020397649.1	RLTA1_RS15260	-1.463144732	chromosome	-	MULTISPECIES: ABC transporter permease subunit	P	transport system permease	ko:K02054	ko02024,map02024	-	-	BPD_transp_1
WP_026171051.1	RLTA1_RS15265	-1.671331643	chromosome	-	ABC transporter permease	P	ABC-type spermidine putrescine transport system, permease component II	ko:K02053	ko02024,map02024	-	-	BPD_transp_1
WP_018074099.1	RLTA1_RS15270	-1.210402568	chromosome	-	ABC transporter ATP-binding protein	E	Belongs to the ABC transporter superfamily	ko:K02052	ko02024,map02024	-	-	ABC_tran,TOBE_2
WP_018074093.1	RLTA1_RS15300	1.343519595	chromosome	-	MULTISPECIES: carbohydrate ABC transporter substrate-binding protein	G	Sugar ABC transporter, substrate-binding protein	ko:K10117	ko02010,map02010	-	-	SBP_bac_1,SBP_bac_8
WP_024320744.1	RLTA1_RS15320	1.281255443	chromosome	-	AGE family epimerase/isomerase	G	2-epimerase	-	-	-	-	GlcNAc_2-epim
WP_027689195.1	RLTA1_RS15335	-1.040675479	chromosome	-	flavin reductase family protein	S	flavin reductase	-	-	-	-	Flavin_Reduct
WP_018074080.1	RLTA1_RS15370	1.793437409	chromosome	-	MULTISPECIES: DUF4174 domain-containing protein	S	Domain of unknown function (DUF4174)	-	-	-	-	DUF4174
WP_027689200.1	RLTA1_RS15380	1.132091163	chromosome	-	hypothetical protein	-	-	-	-	-	-	-
WP_024320734.1	RLTA1_RS15385	1.898062978	chromosome	-	MULTISPECIES: DUF2934 domain-containing protein	S	Protein of unknown function (DUF2934)	-	-	-	-	DUF2934
WP_018074072.1	RLTA1_RS15410	-1.32834532	chromosome	-	MULTISPECIES: hypothetical protein	-	-	-	-	-	-	-
WP_018074071.1	RLTA1_RS15415	-1.666904983	chromosome	-	MULTISPECIES: response regulator	T	response regulator	-	-	-	-	DUF2934,Response_reg
WP_018074059.1	RLTA1_RS15480	1.649066643	chromosome	-	DUF1428 family protein	S	Protein of unknown function (DUF1428)	-	-	-	-	DUF1428
WP_024319583.1	RLTA1_RS15510	1.013446887	chromosome	-	Crp/Fnr family transcriptional regulator	K	Cyclic nucleotide-monophosphate binding domain	-	-	-	-	HTH_Crp_2,cNMP_binding
WP_018074045.1	RLTA1_RS15555	-1.245108357	chromosome	-	DUF930 domain-containing protein	M	Domain of Unknown Function (DUF930)	-	-	-	-	DUF930
WP_018074038.1	RLTA1_RS15575	1.003843277	chromosome	tdh	L-threonine 3-dehydrogenase	E	Catalyzes the NAD( )-dependent oxidation of L-threonine to 2-amino-3-ketobutyrate	ko:K00060	ko00260,map00260	R01465	RC00525	ADH_N,ADH_zinc_N
WP_032996063.1	RLTA1_RS15610	1.468355568	chromosome	carA	glutamine-hydrolyzing carbamoyl-phosphate synthase small subunit	F	Belongs to the CarA family	ko:K01956	ko00240,ko00250,ko01100,map00240,map00250,map01100	R00256,R00575,R01395,R10948,R10949	RC00002,RC00010,RC00043,RC02750,RC02798,RC03314	CPSase_sm_chain,GATase
WP_018074024.1	RLTA1_RS15640	1.383180351	chromosome	-	MULTISPECIES: zinc metallopeptidase	S	zinc protease	ko:K07054	-	-	-	Zn_peptidase
WP_018074021.1	RLTA1_RS15655	1.048496086	chromosome	carB	carbamoyl-phosphate synthase large subunit	EF	Belongs to the CarB family	ko:K01955	ko00240,ko00250,ko01100,map00240,map00250,map01100	R00256,R00575,R01395,R10948,R10949	RC00002,RC00010,RC00043,RC02750,RC02798,RC03314	CPSase_L_D2,CPSase_L_D3,MGS
WP_018074015.1	RLTA1_RS15685	-1.065289977	chromosome	-	sensor histidine kinase	T	Signal transduction histidine kinase regulating C4-dicarboxylate transport system	ko:K10125	ko02020,map02020	-	-	HATPase_c,HisKA,dCache_1
WP_018074014.1	RLTA1_RS15690	-1.040435582	chromosome	-	sigma-54-dependent Fis family transcriptional regulator	T	Response regulator containing CheY-like receiver, AAA-type ATPase, and DNA-binding domains	ko:K10126	ko02020,map02020	-	-	HTH_8,Response_reg,Sigma54_activat
WP_018446649.1	RLTA1_RS15705	-1.053688336	chromosome	-	MULTISPECIES: LysR family transcriptional regulator	K	Transcriptional regulator	-	-	-	-	HTH_1,LysR_substrate
WP_018074008.1	RLTA1_RS15730	1.279237775	chromosome	-	NAD(P)H-binding protein	GM	NmrA-like family	-	-	-	-	Epimerase,NAD_binding_10
WP_018074005.1	RLTA1_RS15745	1.352810385	chromosome	-	MULTISPECIES: DUF2188 domain-containing protein	S	Uncharacterized protein conserved in bacteria (DUF2188)	-	-	-	-	DUF2188
WP_003541709.1	RLTA1_RS15875	1.082840616	chromosome	-	MULTISPECIES: YbjN domain-containing protein	S	Putative bacterial sensory transduction regulator	-	-	-	-	YbjN
WP_018073975.1	RLTA1_RS15905	1.176631525	chromosome	-	MULTISPECIES: hypothetical protein	-	-	-	-	-	-	-
WP_018073974.1	RLTA1_RS15910	1.111965786	chromosome	-	MULTISPECIES: ribose-phosphate pyrophosphokinase	F	Involved in the biosynthesis of the central metabolite phospho-alpha-D-ribosyl-1-pyrophosphate (PRPP) via the transfer of pyrophosphoryl group from ATP to 1-hydroxyl of ribose-5-phosphate (Rib-5-P)	ko:K00948	ko00030,ko00230,ko01100,ko01110,ko01120,ko01130,ko01200,ko01230,map00030,map00230,map01100,map01110,map01120,map01130,map01200,map01230	R01049	RC00002,RC00078	Pribosyl_synth,Pribosyltran,Pribosyltran_N
WP_018073972.1	RLTA1_RS15920	-2.543263532	chromosome	-	MULTISPECIES: PadR family transcriptional regulator	K	Transcriptional regulator PadR-like family	-	-	-	-	PadR
WP_024319533.1	RLTA1_RS15935	1.442138788	chromosome	-	MULTISPECIES: hypothetical protein	-	-	-	-	-	-	-
WP_018073968.1	RLTA1_RS15945	1.080719948	chromosome	-	MULTISPECIES: 50S ribosomal protein L25/general stress protein Ctc	J	This is one of the proteins that binds to the 5S RNA in the ribosome where it forms part of the central protuberance	ko:K02897	ko03010,map03010	-	-	Ribosomal_L25p,Ribosomal_TL5_C
WP_024319530.1	RLTA1_RS15955	1.0561999	chromosome	-	MULTISPECIES: transporter substrate-binding domain-containing protein	ET	ABC-type amino acid transport signal transduction systems, periplasmic component domain	ko:K02030	-	-	-	SBP_bac_3
WP_018073964.1	RLTA1_RS15965	-1.040359538	chromosome	-	MULTISPECIES: GNAT family N-acetyltransferase	K	Acetyltransferase (GNAT) family	-	-	-	-	Acetyltransf_1,Acetyltransf_7
WP_018073961.1	RLTA1_RS15980	-1.81109191	chromosome	-	MULTISPECIES: AbrB/MazE/SpoVT family DNA-binding domain-containing protein	K	SpoVT / AbrB like domain	-	-	-	-	-
WP_027689223.1	RLTA1_RS15990	1.689307902	chromosome	-	hypothetical protein	-	-	-	-	-	-	Ammonium_transp
WP_018073958.1	RLTA1_RS15995	1.507822054	chromosome	-	MULTISPECIES: MaoC family dehydratase	I	dehydratase	-	-	-	-	MaoC_dehydratas
WP_018073955.1	RLTA1_RS16010	1.989909073	chromosome	-	MULTISPECIES: cytochrome c1	C	Cytochrome c1	ko:K00413	ko00190,ko01100,ko02020,ko04260,ko04714,ko04932,ko05010,ko05012,ko05016,map00190,map01100,map02020,map04260,map04714,map04932,map05010,map05012,map05016	-	-	Cytochrom_C1
WP_018073954.1	RLTA1_RS16015	1.03429003	chromosome	-	MULTISPECIES: cytochrome b N-terminal domain-containing protein	C	Component of the ubiquinol-cytochrome c reductase complex (complex III or cytochrome b-c1 complex), which is a respiratory chain that generates an electrochemical potential coupled to ATP synthesis	ko:K00410,ko:K00412	ko00190,ko01100,ko02020,ko04260,ko04714,ko04932,ko05010,ko05012,ko05016,map00190,map01100,map02020,map04260,map04714,map04932,map05010,map05012,map05016	-	-	Cytochrom_B_C,Cytochrom_B_N_2,Cytochrom_C1,Cytochrome_B
WP_026154254.1	RLTA1_RS16020	2.240230212	chromosome	petA	MULTISPECIES: ubiquinol-cytochrome c reductase iron-sulfur subunit	C	Component of the ubiquinol-cytochrome c reductase complex (complex III or cytochrome b-c1 complex), which is a respiratory chain that generates an electrochemical potential coupled to ATP synthesis	ko:K00411	ko00190,ko01100,ko02020,ko04260,ko04714,ko04932,ko05010,ko05012,ko05016,map00190,map01100,map02020,map04260,map04714,map04932,map05010,map05012,map05016	-	-	Rieske,UCR_Fe-S_N
WP_024319522.1	RLTA1_RS16035	-1.127152552	chromosome	-	MULTISPECIES: hypothetical protein	K	.,Oxidizes proline to glutamate for use as a carbon and nitrogen source	-	-	-	-	RHH_1
WP_018073947.1	RLTA1_RS16060	1.178801877	chromosome	hemF	oxygen-dependent coproporphyrinogen oxidase	H	Involved in the heme biosynthesis. Catalyzes the aerobic oxidative decarboxylation of propionate groups of rings A and B of coproporphyrinogen-III to yield the vinyl groups in protoporphyrinogen-IX	ko:K00228	ko00860,ko01100,ko01110,map00860,map01100,map01110	R03220	RC00884	Coprogen_oxidas
WP_018073938.1	RLTA1_RS16110	-1.343173762	chromosome	-	MULTISPECIES: GNAT family N-acetyltransferase	M	Acetyltransferase (GNAT) family	-	-	-	-	Acetyltransf_1
WP_018073928.1	RLTA1_RS16165	1.227970567	chromosome	leuA	2-isopropylmalate synthase	E	Catalyzes the condensation of the acetyl group of acetyl-CoA with 3-methyl-2-oxobutanoate (2-oxoisovalerate) to form 3-carboxy-3-hydroxy-4-methylpentanoate (2-isopropylmalate)	ko:K01649	ko00290,ko00620,ko01100,ko01110,ko01210,ko01230,map00290,map00620,map01100,map01110,map01210,map01230	R01213	RC00004,RC00470,RC02754	HMGL-like,LeuA_dimer
WP_026171044.1	RLTA1_RS16170	1.045829636	chromosome	benE	benzoate/H(+) symporter BenE family transporter	Q	benzoate transporter	ko:K05782	-	-	-	BenE
WP_018073926.1	RLTA1_RS16175	1.066370684	chromosome	-	MULTISPECIES: SDR family oxidoreductase	IQ	Enoyl-(Acyl carrier protein) reductase	ko:K00059	ko00061,ko00333,ko00780,ko01040,ko01100,ko01130,ko01212,map00061,map00333,map00780,map01040,map01100,map01130,map01212	R04533,R04534,R04536,R04543,R04566,R04953,R04964,R07759,R07763,R10116,R10120,R11671	RC00029,RC00117	adh_short_C2
WP_018073923.1	RLTA1_RS16195	1.336491852	chromosome	emfA	MULTISPECIES: CDF family cation efflux transporter EmfA	P	Belongs to the cation diffusion facilitator (CDF) transporter (TC 2.A.4) family	-	-	-	-	Cation_efflux,ZT_dimer
WP_018073917.1	RLTA1_RS16230	1.049061598	chromosome	-	formate--tetrahydrofolate ligase	F	Belongs to the formate--tetrahydrofolate ligase family	ko:K01938	ko00670,ko00720,ko01100,ko01120,ko01200,map00670,map00720,map01100,map01120,map01200	R00943	RC00026,RC00111	FTHFS
WP_018073914.1	RLTA1_RS16245	-1.120244984	chromosome	-	MULTISPECIES: PAS domain-containing protein	T	PAS fold	-	-	-	-	PAS_3
WP_018073913.1	RLTA1_RS16250	-1.557673309	chromosome	-	DUF2333 family protein	S	protein conserved in bacteria	-	-	-	-	DUF2333
WP_018073911.1	RLTA1_RS16260	2.104662431	chromosome	-	thymidine kinase	F	thymidine kinase	ko:K00857	ko00240,ko00983,ko01100,map00240,map00983,map01100	R01567,R02099,R08233	RC00002,RC00017	TK
WP_018073903.1	RLTA1_RS16300	1.888487606	chromosome	-	MULTISPECIES: branched-chain amino acid ABC transporter substrate-binding protein	E	ABC-type branched-chain amino acid transport systems, periplasmic component	ko:K01999	ko02010,ko02024,map02010,map02024	-	-	Peripla_BP_6
WP_018073900.1	RLTA1_RS16315	1.668067917	chromosome	-	MULTISPECIES: peptide ABC transporter substrate-binding protein	E	ABC transporter substrate-binding protein	ko:K02035,ko:K15580	ko01501,ko02010,ko02024,map01501,map02010,map02024	-	-	SBP_bac_5
WP_018073897.1	RLTA1_RS16335	-1.052193157	chromosome	-	MULTISPECIES: ATP-binding cassette domain-containing protein	P	Belongs to the ABC transporter superfamily	ko:K10823	ko01501,ko02010,ko02024,map01501,map02010,map02024	-	-	ABC_tran,oligo_HPY
WP_018073895.1	RLTA1_RS16345	1.155612396	chromosome	-	MULTISPECIES: sugar kinase	G	Sugar kinases, ribokinase family	ko:K00874	ko00030,ko01100,ko01120,ko01200,map00030,map01100,map01120,map01200	R01541	RC00002,RC00017	PfkB
WP_130662029.1	RLTA1_RS16355	-3.401450405	chromosome	-	MULTISPECIES: hypothetical protein	-	-	-	-	-	-	-
WP_017965408.1	RLTA1_RS16360	2.524047709	chromosome	-	MULTISPECIES: glutamine synthetase beta-grasp domain-containing protein	E	glutamine synthetase	ko:K01915	ko00220,ko00250,ko00630,ko00910,ko01100,ko01120,ko01230,ko02020,ko04217,ko04724,ko04727,map00220,map00250,map00630,map00910,map01100,map01120,map01230,map02020,map04217,map04724,map04727	R00253	RC00010,RC02798	Gln-synt_C,Gln-synt_N
WP_027689231.1	RLTA1_RS16370	1.300037188	chromosome	-	alpha/beta hydrolase	I	alpha/beta hydrolase fold	ko:K01066	-	-	-	Abhydrolase_3
WP_018073889.1	RLTA1_RS16385	1.480676874	chromosome	-	MULTISPECIES: tetratricopeptide repeat protein	S	protein conserved in bacteria	-	-	-	-	PAP_PilO,TPR_21
WP_027689232.1	RLTA1_RS16390	2.07672876	chromosome	-	NnrU family protein	S	NnrU protein	-	-	-	-	NnrU
WP_018073880.1	RLTA1_RS16435	2.024896791	chromosome	-	MULTISPECIES: YciI family protein	S	YCII-related domain	-	-	-	-	YCII
WP_018073879.1	RLTA1_RS16440	1.738581977	chromosome	glpK	glycerol kinase GlpK	C	Key enzyme in the regulation of glycerol uptake and metabolism. Catalyzes the phosphorylation of glycerol to yield sn- glycerol 3-phosphate	ko:K00864	ko00561,ko01100,ko03320,ko04626,map00561,map01100,map03320,map04626	R00847	RC00002,RC00017	FGGY_C,FGGY_N
WP_018073875.1	RLTA1_RS16460	-3.267247337	chromosome	xdhC	xanthine dehydrogenase accessory protein XdhC	O	Xanthine and CO dehydrogenases maturation factor, XdhC CoxF family	ko:K07402	-	-	-	XdhC_C,XdhC_CoxI
WP_018073874.1	RLTA1_RS16465	-5.090120168	chromosome	-	MULTISPECIES: hypothetical protein	-	-	-	-	-	-	-
WP_018073856.1	RLTA1_RS16555	-1.634670896	chromosome	uraD	2-oxo-4-hydroxy-4-carboxy-5-ureidoimidazoline decarboxylase	S	OHCU decarboxylase	ko:K13485	ko00230,ko01100,map00230,map01100	R06604	RC01551	OHCU_decarbox
WP_026171037.1	RLTA1_RS16595	-1.168458117	chromosome	-	dihydrodipicolinate synthase family protein	EM	Belongs to the DapA family	ko:K01714	ko00261,ko00300,ko01100,ko01110,ko01120,ko01130,ko01230,map00261,map00300,map01100,map01110,map01120,map01130,map01230	R10147	RC03062,RC03063	DHDPS
WP_018073840.1	RLTA1_RS16640	-1.288279103	chromosome	-	type II toxin-antitoxin system VapC family toxin	S	Toxic component of a toxin-antitoxin (TA) module. An RNase	-	-	-	-	PIN
WP_026171036.1	RLTA1_RS16660	1.052519726	chromosome	-	GguC protein	S	protein conserved in bacteria	-	-	-	-	-
WP_003561803.1	RLTA1_RS16675	2.066294906	chromosome	-	MULTISPECIES: sugar-binding protein	G	ABC-type xylose transport system, periplasmic component	ko:K02058,ko:K10546	ko02010,map02010	-	-	Peripla_BP_4
WP_027689236.1	RLTA1_RS16695	1.552989589	chromosome	iolG	MULTISPECIES: inositol 2-dehydrogenase	S	2-dehydrogenase	ko:K00010	ko00521,ko00562,ko01100,ko01120,ko01130,map00521,map00562,map01100,map01120,map01130	R01183,R09951	RC00182	GFO_IDH_MocA,GFO_IDH_MocA_C
WP_027689237.1	RLTA1_RS16705	1.115110067	chromosome	xylF	D-xylose ABC transporter substrate-binding protein	G	ABC transporter	ko:K10543	ko02010,map02010	-	-	Peripla_BP_4
WP_051320241.1	RLTA1_RS16725	1.579848171	chromosome	-	DUF882 domain-containing protein	NU	protein conserved in bacteria	-	-	-	-	Peptidase_M15_2
WP_027689242.1	RLTA1_RS16805	1.511290579	chromosome	-	class I SAM-dependent methyltransferase	H	Mycolic acid cyclopropane synthetase	ko:K00568	ko00130,ko01100,ko01110,map00130,map01100,map01110	R04988,R05614,R08769,R08781	RC00003,RC00392,RC01895	Methyltransf_11,Methyltransf_23
WP_032996021.1	RLTA1_RS16865	-1.695434363	chromosome	-	glycosyltransferase family 2 protein	V	Glycosyl transferase, family 2	-	-	-	-	Glyco_tranf_2_3,Glyco_transf_4,Glycos_transf_1,Glycos_transf_2,Sulfatase
WP_018073797.1	RLTA1_RS16885	-1.193741409	chromosome	-	MULTISPECIES: glucuronosyltransferase	S	Glycosyltransferase family 28 C-terminal domain	-	-	-	-	Glyco_tran_28_C
WP_029767213.1	RLTA1_RS16925	1.226245699	chromosome	-	MULTISPECIES: hypothetical protein	-	-	-	-	-	-	-
WP_026171032.1	RLTA1_RS16940	1.214036632	chromosome	-	transglutaminase-like cysteine peptidase	S	Bacterial transglutaminase-like cysteine proteinase BTLCP	-	-	-	-	Peptidase_C93
WP_003581757.1	RLTA1_RS17010	-1.671578634	chromosome	-	MULTISPECIES: hypothetical protein	-	-	-	-	-	-	-
WP_027689253.1	RLTA1_RS17025	-1.851791628	chromosome	-	ABC transporter ATP-binding protein	V	ABC transporter, ATP-binding protein	ko:K01990	-	-	-	ABC_tran
WP_027689254.1	RLTA1_RS17030	-1.380394267	chromosome	-	ABC transporter permease	V	ABC-2 family transporter protein	ko:K01992	-	-	-	ABC2_membrane,ABC2_membrane_3,ABC_tran
WP_027689259.1	RLTA1_RS17055	1.014612704	chromosome	-	Gfo/Idh/MocA family oxidoreductase	S	Oxidoreductase	-	-	-	-	GFO_IDH_MocA,GFO_IDH_MocA_C
WP_018073766.1	RLTA1_RS17060	1.932491926	chromosome	-	trehalose utilization protein ThuA	G	Trehalose utilization protein	-	-	-	-	ThuA
WP_018073765.1	RLTA1_RS17065	-1.291321547	chromosome	-	multidrug transporter	P	Small multidrug resistance protein	ko:K03297	-	-	-	Multi_Drug_Res
WP_026171030.1	RLTA1_RS17070	-2.178574573	chromosome	-	MULTISPECIES: TetR family transcriptional regulator	K	transcriptional regulator	-	-	-	-	TetR_N
WP_018073745.1	RLTA1_RS17185	1.179533922	chromosome	-	NAD(P)-dependent alcohol dehydrogenase	C	Zinc-binding dehydrogenase	-	-	-	-	ADH_N,ADH_zinc_N,ADH_zinc_N_2
WP_018073740.1	RLTA1_RS17210	1.323969728	chromosome	-	Zn-dependent hydrolase	E	the allantoate amidohydrolase from Escherichia coli forms a dimer and binds zinc ions for catalytic activity and catalyzes the conversion of allantoate to (S)-ureidoglycolate and ammonia	ko:K06016	ko00240,ko01100,map00240,map01100	R00905,R04666	RC00096	M20_dimer,Peptidase_M20,Peptidase_M28
WP_018073734.1	RLTA1_RS17245	1.662784375	chromosome	-	MULTISPECIES: ABC transporter substrate-binding protein	P	ABC-type nitrate sulfonate bicarbonate transport systems, periplasmic components	ko:K02051	-	-	-	NMT1,UPF0126
WP_018073729.1	RLTA1_RS17270	1.050302333	chromosome	ureE	urease accessory protein UreE	O	Involved in urease metallocenter assembly. Binds nickel. Probably functions as a nickel donor during metallocenter assembly	ko:K03187	-	-	-	UreE_C,UreE_N
WP_018073728.1	RLTA1_RS17275	1.792591793	chromosome	-	MULTISPECIES: GGDEF domain-containing protein	T	GGDEF domain	-	-	-	-	GGDEF,PAS_3
WP_018073724.1	RLTA1_RS17295	1.136400563	chromosome	-	MULTISPECIES: DUF1311 domain-containing protein	S	Lysozyme inhibitor LprI	-	-	-	-	LprI
WP_003542323.1	RLTA1_RS17320	-1.104729965	chromosome	urtE	MULTISPECIES: urea ABC transporter ATP-binding subunit UrtE	E	ABC transporter, ATP-binding protein	ko:K11963	ko02010,map02010	-	-	ABC_tran
WP_018073720.1	RLTA1_RS17330	-1.389713617	chromosome	urtC	MULTISPECIES: urea ABC transporter permease subunit UrtC	E	Belongs to the binding-protein-dependent transport system permease family	ko:K11961	ko02010,map02010	-	-	BPD_transp_2
WP_018073716.1	RLTA1_RS17350	-1.148308783	chromosome	-	response regulator	T	Histidine kinase	ko:K20971	ko02025,map02025	-	-	7TMR-DISMED2,7TMR-DISM_7TM,GAF_2,HAMP,HATPase_c,HisKA,Hpt,MASE1,PAS_3,PAS_4,PAS_9,Response_reg,SBP_bac_3,dCache_1
WP_003542332.1	RLTA1_RS17365	1.8264753	chromosome	-	MULTISPECIES: branched-chain amino acid ABC transporter substrate-binding protein	E	ABC-type branched-chain amino acid transport systems, periplasmic component	ko:K01999	ko02010,ko02024,map02010,map02024	-	-	Peripla_BP_6
WP_018073713.1	RLTA1_RS17385	1.102330788	chromosome	livM	MULTISPECIES: high-affinity branched-chain amino acid ABC transporter permease LivM	E	Belongs to the binding-protein-dependent transport system permease family	ko:K01998	ko02010,ko02024,map02010,map02024	-	-	BPD_transp_2,DUF3382
WP_003561974.1	RLTA1_RS17390	1.837035665	chromosome	-	MULTISPECIES: branched-chain amino acid ABC transporter permease	E	Belongs to the binding-protein-dependent transport system permease family	ko:K01997	ko02010,ko02024,map02010,map02024	-	-	BPD_transp_2
WP_018073712.1	RLTA1_RS17395	-1.120064374	chromosome	cysQ	MULTISPECIES: 3\\'(2\\'),5\\'-bisphosphate nucleotidase CysQ	P	3'(2'),5'-bisphosphate nucleotidase	ko:K01082	ko00920,ko01100,ko01120,ko01130,map00920,map01100,map01120,map01130	R00188,R00508	RC00078	Inositol_P
WP_026171029.1	RLTA1_RS17400	-1.047370061	chromosome	-	MULTISPECIES: sugar transferase	M	Bacterial sugar transferase	-	-	-	-	Bac_transf
WP_007533628.1	RLTA1_RS17415	1.533020488	chromosome	-	MULTISPECIES: DUF1153 domain-containing protein	S	Protein of unknown function (DUF1153)	-	-	-	-	DUF1153
WP_024319371.1	RLTA1_RS17430	1.840711358	chromosome	-	MULTISPECIES: hypothetical protein	S	flagellar export protein FliJ	-	-	-	-	FliJ
WP_003542362.1	RLTA1_RS17435	1.166225686	chromosome	-	MULTISPECIES: response regulator transcription factor	K	Response regulators consisting of a CheY-like receiver domain and a winged-helix DNA-binding domain	ko:K02483,ko:K13584	ko02020,ko04112,map02020,map04112	-	-	Response_reg,Trans_reg_C
WP_003542364.1	RLTA1_RS17440	1.448654618	chromosome	-	MULTISPECIES: response regulator	T	response regulator	ko:K03413	ko02020,ko02030,map02020,map02030	-	-	Response_reg
WP_018073701.1	RLTA1_RS17465	1.125570694	chromosome	-	MULTISPECIES: hypothetical protein	-	-	-	-	-	-	-
WP_018073685.1	RLTA1_RS17560	-1.953987022	chromosome	-	MULTISPECIES: DHA2 family efflux MFS transporter permease subunit	EGP	Major facilitator superfamily	ko:K03446	-	-	-	MFS_1,Sugar_tr
WP_027689274.1	RLTA1_RS17565	-1.600936307	chromosome	-	HlyD family secretion protein	V	secretion protein	ko:K03543	-	-	-	Biotin_lipoyl_2,HlyD_3,HlyD_D23
WP_018073683.1	RLTA1_RS17570	-2.349225131	chromosome	-	MULTISPECIES: MarR family transcriptional regulator	K	transcriptional regulator	-	-	-	-	MarR,MarR_2
WP_018073676.1	RLTA1_RS17605	1.14032677	chromosome	-	SDR family oxidoreductase	IQ	KR domain	-	-	-	-	adh_short,adh_short_C2
WP_027689279.1	RLTA1_RS17665	-1.168446451	chromosome	-	cupin domain-containing protein	G	mannose-6-phosphate isomerase	-	-	-	-	Cupin_2
WP_018073661.1	RLTA1_RS17685	1.828790959	chromosome	-	MULTISPECIES: extracellular solute-binding protein	G	ABC transporter	ko:K05813	ko02010,map02010	-	-	SBP_bac_8
WP_026171024.1	RLTA1_RS17745	1.397911477	chromosome	-	MULTISPECIES: Crp/Fnr family transcriptional regulator	K	Crp-like helix-turn-helix domain	-	-	-	-	HTH_Crp_2,cNMP_binding
WP_018073639.1	RLTA1_RS17785	-1.021055007	chromosome	-	MULTISPECIES: glycosyltransferase family 2 protein	M	Glycosyl transferase family 2	-	-	-	-	Glyco_tranf_2_4
WP_018073636.1	RLTA1_RS17800	1.735582905	chromosome	-	MULTISPECIES: hypothetical protein	-	-	-	-	-	-	-
WP_024319328.1	RLTA1_RS17820	1.787214758	chromosome	-	MULTISPECIES: L,D-transpeptidase	S	L,D-transpeptidase catalytic domain	-	-	-	-	YkuD
WP_018073628.1	RLTA1_RS17840	-1.332850352	chromosome	-	SDR family oxidoreductase	S	Belongs to the short-chain dehydrogenases reductases (SDR) family	ko:K07124	-	-	-	SEC-C,adh_short
WP_018073625.1	RLTA1_RS17850	-1.384611166	chromosome	-	substrate-binding domain-containing protein	G	sugar ABC transporter substrate-binding protein	ko:K10439	ko02010,ko02030,map02010,map02030	-	-	Peripla_BP_4
WP_018073624.1	RLTA1_RS17855	-1.340115006	chromosome	-	NAD(P)-dependent oxidoreductase	GM	UDP-glucose 4-epimerase	ko:K01784	ko00052,ko00520,ko01100,map00052,map00520,map01100	R00291,R02984	RC00289	Epimerase,GDP_Man_Dehyd
WP_018073602.1	RLTA1_RS17970	-1.200381575	chromosome	-	MULTISPECIES: NADH-quinone oxidoreductase subunit N	C	NDH-1 shuttles electrons from NADH, via FMN and iron- sulfur (Fe-S) centers, to quinones in the respiratory chain. The immediate electron acceptor for the enzyme in this species is believed to be ubiquinone. Couples the redox reaction to proton translocation (for every two electrons transferred, four hydrogen ions are translocated across the cytoplasmic membrane), and thus conserves the redox ene…	ko:K00343	ko00190,ko01100,map00190,map01100	R11945	RC00061	Proton_antipo_M
WP_018073601.1	RLTA1_RS17975	-2.363444033	chromosome	-	NADH-quinone oxidoreductase subunit A	C	NADH-ubiquinone/plastoquinone oxidoreductase, chain 3	ko:K00330	ko00190,ko01100,map00190,map01100	R11945	RC00061	Oxidored_q4
WP_020397627.1	RLTA1_RS17985	-1.677434055	chromosome	-	NADH-quinone oxidoreductase subunit C	C	NDH-1 shuttles electrons from NADH, via FMN and iron- sulfur (Fe-S) centers, to quinones in the respiratory chain. The immediate electron acceptor for the enzyme in this species is believed to be ubiquinone. Couples the redox reaction to proton translocation (for every two electrons transferred, four hydrogen ions are translocated across the cytoplasmic membrane), and thus conserves the redox ene…	ko:K00332	ko00190,ko01100,map00190,map01100	R11945	RC00061	Complex1_30kDa
WP_018073596.1	RLTA1_RS18000	-1.046052052	chromosome	nuoF	NADH-quinone oxidoreductase subunit NuoF	C	NDH-1 shuttles electrons from NADH, via FMN and iron- sulfur (Fe-S) centers, to quinones in the respiratory chain	ko:K00335	ko00190,ko01100,map00190,map01100	R11945	RC00061	Complex1_51K,NADH_4Fe-4S,SLBB
WP_024323096.1	RLTA1_RS18095	-1.146038437	chromosome	-	MULTISPECIES: multidrug efflux RND transporter permease subunit	V	efflux pump	ko:K03296,ko:K18138	ko01501,ko01503,map01501,map01503	-	-	ACR_tran
WP_018068952.1	RLTA1_RS18105	-2.14447763	chromosome	-	MULTISPECIES: LacI family DNA-binding transcriptional regulator	K	transcriptional	ko:K02529	-	-	-	LacI,Peripla_BP_3
WP_018068955.1	RLTA1_RS18115	-1.275406944	chromosome	-	adenine deaminase	F	Belongs to the metallo-dependent hydrolases superfamily. Adenine deaminase family	ko:K01486	ko00230,ko01100,map00230,map01100	R01244	RC00477	Adenine_deam_C,Amidohydro_1
WP_018068957.1	RLTA1_RS18125	2.12981502	chromosome	-	MULTISPECIES: tripartite tricarboxylate transporter permease	S	protein conserved in bacteria	ko:K07793	ko02020,map02020	-	-	TctA
WP_018068958.1	RLTA1_RS18130	2.922814346	chromosome	-	tripartite tricarboxylate transporter TctB family protein	S	Tripartite tricarboxylate transporter TctB family	-	-	-	-	TctB
WP_018068959.1	RLTA1_RS18135	2.28471495	chromosome	-	hypothetical protein	S	protein conserved in bacteria	-	-	-	-	TctC
WP_018068960.1	RLTA1_RS18140	1.027057044	chromosome	-	MULTISPECIES: SRPBCC family protein	S	Activator of Hsp90 ATPase homolog 1-like protein	-	-	-	-	AHSA1
WP_018068962.1	RLTA1_RS18150	1.023538647	chromosome	-	sigma-54-dependent Fis family transcriptional regulator	T	Response regulator containing CheY-like receiver, AAA-type ATPase, and DNA-binding domains	ko:K10126	ko02020,map02020	-	-	HTH_8,Response_reg,Sigma54_activat
WP_018068966.1	RLTA1_RS18170	1.596062596	chromosome	-	CbtA family protein	S	Probable cobalt transporter subunit (CbtA)	-	-	-	-	CbtA
WP_003542661.1	RLTA1_RS18175	1.582763518	chromosome	-	MULTISPECIES: CbtB-domain containing protein	S	Probable cobalt transporter subunit (CbtB)	-	-	-	-	CbtB
WP_018068972.1	RLTA1_RS18200	1.186715006	chromosome	-	phosphoketolase family protein	G	Phosphoketolase	ko:K01621	ko00030,ko00710,ko01100,ko01120,map00030,map00710,map01100,map01120	R00761,R01621	RC00032,RC00226	XFP,XFP_C,XFP_N
WP_018068973.1	RLTA1_RS18205	1.180611564	chromosome	-	MULTISPECIES: hypothetical protein	-	-	-	-	-	-	-
WP_018068979.1	RLTA1_RS18235	-1.157648119	chromosome	-	ABC transporter ATP-binding protein	E	branched-chain amino acid	ko:K01995	ko02010,ko02024,map02010,map02024	-	-	ABC_tran,BCA_ABC_TP_C
WP_018068980.1	RLTA1_RS18240	-1.296397987	chromosome	-	MULTISPECIES: ABC transporter ATP-binding protein	E	ABC transporter	ko:K01996	ko02010,ko02024,map02010,map02024	-	-	ABC_tran
WP_026170659.1	RLTA1_RS18260	1.154183402	chromosome	-	bifunctional diguanylate cyclase/phosphodiesterase	T	Diguanylate cyclase	-	-	-	-	EAL,GAF_2,GGDEF,MHYT,PAS,PAS_4,PAS_7,PAS_8,PAS_9
WP_018068984.1	RLTA1_RS18265	1.600853997	chromosome	-	MULTISPECIES: hypothetical protein	-	-	-	-	-	-	-
WP_018068985.1	RLTA1_RS18270	2.675219254	chromosome	-	MULTISPECIES: phosphoglycerate dehydrogenase	E	Belongs to the D-isomer specific 2-hydroxyacid dehydrogenase family	ko:K00058	ko00260,ko00680,ko01100,ko01120,ko01130,ko01200,ko01230,map00260,map00680,map01100,map01120,map01130,map01200,map01230	R01513	RC00031	2-Hacid_dh,2-Hacid_dh_C,ACT
WP_018068986.1	RLTA1_RS18275	2.496705346	chromosome	-	MULTISPECIES: phosphoserine transaminase	EH	Catalyzes the reversible conversion of 3- phosphohydroxypyruvate to phosphoserine and of 3-hydroxy-2-oxo-4- phosphonooxybutanoate to phosphohydroxythreonine	ko:K00831	ko00260,ko00680,ko00750,ko01100,ko01120,ko01130,ko01200,ko01230,map00260,map00680,map00750,map01100,map01120,map01130,map01200,map01230	R04173,R05085	RC00006,RC00036	Aminotran_5
WP_029768252.1	RLTA1_RS18280	1.111019622	chromosome	-	MULTISPECIES: porin family protein	M	Surface antigen	-	-	-	-	OMP_b-brl
WP_027689287.1	RLTA1_RS18295	-1.043295869	chromosome	-	ATP-dependent zinc metalloprotease FtsH	O	Acts as a processive, ATP-dependent zinc metallopeptidase for both cytoplasmic and membrane proteins. Plays a role in the quality control of integral membrane proteins	ko:K03798	-	-	-	AAA,FtsH_ext,Peptidase_M41
WP_018068991.1	RLTA1_RS18300	-1.366887627	chromosome	tilS	MULTISPECIES: tRNA lysidine(34) synthetase TilS	D	Ligates lysine onto the cytidine present at position 34 of the AUA codon-specific tRNA(Ile) that contains the anticodon CAU, in an ATP-dependent manner. Cytidine is converted to lysidine, thus changing the amino acid specificity of the tRNA from methionine to isoleucine	ko:K04075	-	R09597	RC02633,RC02634	ATP_bind_3,TilS
WP_003542733.1	RLTA1_RS18330	1.051891039	chromosome	tolQ	MULTISPECIES: protein TolQ	U	Biopolymer transport proteins	ko:K03562	ko01120,map01120	-	-	MotA_ExbB
WP_027689288.1	RLTA1_RS18345	-1.263530877	chromosome	-	glycosyl transferase	M	glycosyl transferase	-	-	-	-	Glyco_transf_8
WP_027689294.1	RLTA1_RS18420	-1.08946897	chromosome	-	metallophosphoesterase	S	Calcineurin-like phosphoesterase	ko:K07098	-	-	-	Metallophos,Metallophos_2
WP_018072895.1	RLTA1_RS18455	2.340222098	chromosome	gnd	MULTISPECIES: decarboxylating 6-phosphogluconate dehydrogenase	G	6-phosphogluconate dehydrogenase	ko:K00033	ko00030,ko00480,ko01100,ko01110,ko01120,ko01130,ko01200,map00030,map00480,map01100,map01110,map01120,map01130,map01200	R01528,R10221	RC00001,RC00539	6PGD,NAD_binding_2,TAL_FSA
WP_027689300.1	RLTA1_RS18460	1.326132511	chromosome	-	SRPBCC domain-containing protein	S	Activator of Hsp90 ATPase homolog 1-like protein	-	-	-	-	AHSA1
WP_018072893.1	RLTA1_RS18465	-2.008399514	chromosome	-	MULTISPECIES: helix-turn-helix transcriptional regulator	K	Transcriptional regulator	-	-	-	-	AHSA1,HTH_20
WP_027689301.1	RLTA1_RS18475	1.746624219	chromosome	-	NAD(P)-dependent oxidoreductase	M	Male sterility protein	ko:K01784	ko00052,ko00520,ko01100,map00052,map00520,map01100	R00291,R02984	RC00289	3Beta_HSD,Epimerase
WP_003542783.1	RLTA1_RS18490	1.522336105	chromosome	-	MULTISPECIES: cell division protein ZapA	D	Activator of cell division through the inhibition of FtsZ GTPase activity, therefore promoting FtsZ assembly into bundles of protofilaments necessary for the formation of the division Z ring. It is recruited early at mid-cell but it is not essential for cell division	ko:K09888	-	-	-	ZapA
WP_027689303.1	RLTA1_RS18500	1.053151898	chromosome	tkt	transketolase	G	Catalyzes the transfer of a two-carbon ketol group from a ketose donor to an aldose acceptor, via a covalent intermediate with the cofactor thiamine pyrophosphate	ko:K00615	ko00030,ko00710,ko01051,ko01100,ko01110,ko01120,ko01130,ko01200,ko01230,map00030,map00710,map01051,map01100,map01110,map01120,map01130,map01200,map01230	R01067,R01641,R01830,R06590	RC00032,RC00226,RC00571,RC01560	Transket_pyr,Transketolase_C,Transketolase_N
WP_018072878.1	RLTA1_RS18550	-1.035766085	chromosome	-	MULTISPECIES: DUF1192 domain-containing protein	S	Protein of unknown function (DUF1192)	-	-	-	-	DUF1192
WP_003542804.1	RLTA1_RS18555	1.800125738	chromosome	-	MULTISPECIES: DUF1465 family protein	S	Protein of unknown function (DUF1465)	ko:K13592	ko04112,map04112	-	-	DUF1465
WP_027689304.1	RLTA1_RS18565	-1.170063439	chromosome	-	ATP-binding cassette domain-containing protein	V	ABC-type multidrug transport system, ATPase and permease components	ko:K06147	-	-	-	ABC_membrane,ABC_tran
WP_017968150.1	RLTA1_RS18575	1.711201527	chromosome	-	MULTISPECIES: YegP family protein	S	Domain of unknown function (DUF1508)	ko:K09946	-	-	-	DUF1508
WP_017968151.1	RLTA1_RS18580	1.322648061	chromosome	-	MULTISPECIES: hypothetical protein	S	YCII-related domain	-	-	-	-	YCII
WP_018072867.1	RLTA1_RS18620	-1.552955389	chromosome	-	chemotaxis protein CheR	NT	Methylation of the membrane-bound methyl-accepting chemotaxis proteins (MCP) to form gamma-glutamyl methyl ester residues in MCP	ko:K00575	ko02020,ko02030,map02020,map02030	-	-	CheR,CheR_N,TPR_1
WP_017968162.1	RLTA1_RS18655	1.472124113	chromosome	-	MULTISPECIES: response regulator	T	response regulator	ko:K03413	ko02020,ko02030,map02020,map02030	-	-	Response_reg
WP_018072860.1	RLTA1_RS18660	2.34945332	chromosome	-	STAS domain-containing protein	-	-	-	-	-	-	STAS,STAS_2
WP_003542830.1	RLTA1_RS18685	-2.027909838	chromosome	-	MULTISPECIES: winged helix-turn-helix transcriptional regulator	K	Transcriptional regulator	-	-	-	-	HTH_20,HTH_5
WP_003542831.1	RLTA1_RS18690	1.340991495	chromosome	-	MULTISPECIES: DUF465 domain-containing protein	S	Protein of unknown function (DUF465)	-	-	-	-	DUF465
WP_017968168.1	RLTA1_RS18695	1.610944031	chromosome	-	MULTISPECIES: YdcH family protein	S	Protein of unknown function (DUF465)	-	-	-	-	DUF465
WP_027689306.1	RLTA1_RS18720	-1.366909261	chromosome	-	alpha/beta hydrolase	S	Alpha beta hydrolase	-	-	-	-	Abhydrolase_1,Abhydrolase_6
WP_018072852.1	RLTA1_RS18725	-1.586975984	chromosome	-	MULTISPECIES: SDR family oxidoreductase	IQ	short-chain dehydrogenase	-	-	-	-	adh_short,adh_short_C2
WP_018072850.1	RLTA1_RS18735	-1.890639379	chromosome	-	winged helix-turn-helix transcriptional regulator	K	HxlR-like helix-turn-helix	-	-	-	-	HxlR
WP_018072849.1	RLTA1_RS18740	-1.066412315	chromosome	-	SDR family oxidoreductase	IQ	Enoyl-(Acyl carrier protein) reductase	-	-	-	-	adh_short_C2
WP_026170957.1	RLTA1_RS18795	1.034047613	chromosome	-	MULTISPECIES: LysE family translocator	E	Lysine exporter protein	-	-	-	-	LysE
WP_017967841.1	RLTA1_RS18805	1.242513985	chromosome	-	MULTISPECIES: DUF1036 domain-containing protein	S	integral membrane protein	-	-	-	-	DUF1036
WP_051320242.1	RLTA1_RS18855	-1.720480443	chromosome	-	hypothetical protein	-	-	-	-	-	-	-
WP_027689315.1	RLTA1_RS18875	-1.230538662	chromosome	-	hypothetical protein	-	-	-	-	-	-	-
WP_027689328.1	RLTA1_RS18950	-1.057658241	chromosome	-	hypothetical protein	-	-	-	-	-	-	-
WP_027689339.1	RLTA1_RS19015	1.52285764	chromosome	-	hypothetical protein	-	-	-	-	-	-	-
WP_027689346.1	RLTA1_RS19055	-1.144264294	chromosome	-	hypothetical protein	L	DNA integration	-	-	-	-	Arm-DNA-bind_2,Phage_int_SAM_3,Phage_integrase
WP_018072827.1	RLTA1_RS19110	1.394694151	chromosome	-	MULTISPECIES: homospermidine synthase	Q	Homospermidine synthase	ko:K00808	ko00960,ko01110,map00960,map01110	R00018	RC00053	Sacchrp_dh_C,Sacchrp_dh_NADP
WP_018072826.1	RLTA1_RS19120	-1.174689141	chromosome	-	hypothetical protein	-	-	-	-	-	-	-
WP_018072825.1	RLTA1_RS19125	1.096769384	chromosome	-	5\\'-nucleotidase C-terminal domain-containing protein	F	Belongs to the 5'-nucleotidase family	ko:K01081,ko:K11751	ko00230,ko00240,ko00760,ko01100,ko01110,map00230,map00240,map00760,map01100,map01110	R00183,R00511,R00963,R01126,R01227,R01569,R01664,R01968,R02088,R02102,R02323,R02719,R03346	RC00017	5_nucleotid_C,LysM,Metallophos,PGA_cap
WP_018072824.1	RLTA1_RS19130	1.022792667	chromosome	-	ferrochelatase	H	Catalyzes the ferrous insertion into protoporphyrin IX	ko:K01772	ko00860,ko01100,ko01110,map00860,map01100,map01110	R00310,R11329	RC01012	Ferrochelatase
WP_032995934.1	RLTA1_RS19195	-2.257625596	chromosome	-	bile acid:sodium symporter	S	Bile acid	ko:K14347	-	-	-	SBF_like
WP_018072809.1	RLTA1_RS19215	-1.238110132	chromosome	-	MULTISPECIES: N-formylglutamate amidohydrolase	E	N-formylglutamate amidohydrolase	ko:K01458	ko00340,ko00630,map00340,map00630	R00525	RC00165,RC00323	FGase
WP_018072802.1	RLTA1_RS19255	-2.954473731	chromosome	-	DUF475 domain-containing protein	S	protein conserved in bacteria	ko:K09799	-	-	-	DUF475
WP_018072798.1	RLTA1_RS19275	1.012288581	chromosome	-	tripartite tricarboxylate transporter substrate binding protein	S	protein conserved in bacteria	ko:K07795	ko02020,map02020	-	-	TctC
WP_018072779.1	RLTA1_RS19375	-1.169147589	chromosome	-	sarcosine oxidase subunit delta	E	Sarcosine oxidase, delta subunit	ko:K00304	ko00260,ko01100,map00260,map01100	R00610	RC00060,RC00557	SoxD
WP_018072778.1	RLTA1_RS19380	-1.421145302	chromosome	-	hypothetical protein	-	-	-	-	-	-	-
WP_018072767.1	RLTA1_RS19425	1.19731666	chromosome	-	MULTISPECIES: NAD(P)(+) transhydrogenase (Re/Si-specific) subunit beta	C	The transhydrogenation between NADH and NADP is coupled to respiration and ATP hydrolysis and functions as a proton pump across the membrane	ko:K00325	ko00760,ko01100,map00760,map01100	R00112	RC00001	PNTB
WP_018072766.1	RLTA1_RS19430	1.075181847	chromosome	-	NAD(P) transhydrogenase subunit alpha	C	NAD(P) transhydrogenase subunit alpha	ko:K00324	ko00760,ko01100,map00760,map01100	R00112	RC00001	PNTB_4TM
WP_018072765.1	RLTA1_RS19435	1.040655309	chromosome	-	Re/Si-specific NAD(P)(+) transhydrogenase subunit alpha	C	The transhydrogenation between NADH and NADP is coupled to respiration and ATP hydrolysis and functions as a proton pump across the membrane	ko:K00324	ko00760,ko01100,map00760,map01100	R00112	RC00001	AlaDh_PNT_C,AlaDh_PNT_N
WP_018072760.1	RLTA1_RS19465	1.191287755	chromosome	-	MULTISPECIES: TRAP transporter substrate-binding protein	Q	Part of the tripartite ATP-independent periplasmic (TRAP) transport system	-	-	-	-	DctP,TAT_signal
WP_018072745.1	RLTA1_RS19545	1.47577897	chromosome	-	N-acetyltransferase	S	Acetyltransferase (GNAT) domain	-	-	-	-	Acetyltransf_1,Acetyltransf_7,Acetyltransf_9
WP_018072744.1	RLTA1_RS19550	1.369462329	chromosome	-	MULTISPECIES: type III PLP-dependent enzyme	E	Belongs to the Orn Lys Arg decarboxylase class-II family	ko:K01581	ko00330,ko00480,ko01100,ko01110,ko01130,map00330,map00480,map01100,map01110,map01130	R00670	RC00299	Orn_Arg_deC_N,Orn_DAP_Arg_deC
WP_018072741.1	RLTA1_RS19570	-1.65623816	chromosome	-	hypothetical protein	-	-	-	-	-	-	-
WP_018072738.1	RLTA1_RS19585	1.16930518	chromosome	-	2-dehydro-3-deoxy-phosphogluconate aldolase	G	Aldolase	ko:K01625	ko00030,ko00630,ko01100,ko01120,ko01200,map00030,map00630,map01100,map01120,map01200	R00470,R05605	RC00307,RC00308,RC00435	Aldolase
WP_012759029.1	RLTA1_RS19630	1.117017099	chromosome	-	MULTISPECIES: sugar phosphate isomerase/epimerase	G	Sugar phosphate isomerases epimerases	-	-	-	-	AP_endonuc_2,AP_endonuc_2_N
WP_027689362.1	RLTA1_RS19645	-1.483209684	chromosome	-	sugar ABC transporter ATP-binding protein	G	ABC transporter	ko:K10441	ko02010,map02010	-	-	ABC_tran
WP_018486225.1	RLTA1_RS19650	-1.450151078	chromosome	-	MULTISPECIES: LacI family DNA-binding transcriptional regulator	K	transcriptional	ko:K02529,ko:K05499	-	-	-	LacI,Peripla_BP_1,Peripla_BP_3
WP_027689364.1	RLTA1_RS19670	-1.155850007	chromosome	-	MULTISPECIES: DHA2 family efflux MFS transporter permease subunit	EGP	Major facilitator superfamily	ko:K03446	-	-	-	MFS_1
WP_027689365.1	RLTA1_RS19675	-1.134285972	chromosome	-	MULTISPECIES: HlyD family secretion protein	V	Multidrug resistance efflux pump	ko:K03543	-	-	-	Biotin_lipoyl_2,HlyD,HlyD_3,HlyD_D23
WP_018072719.1	RLTA1_RS19680	-1.331900968	chromosome	-	MULTISPECIES: TetR/AcrR family transcriptional regulator	K	Transcriptional regulator	-	-	-	-	TetR_C_11,TetR_C_7,TetR_N
WP_027689366.1	RLTA1_RS19685	-1.119944421	chromosome	-	AraC family transcriptional regulator	K	transcriptional regulator	ko:K13652,ko:K13653	-	-	-	Cass2,GyrI-like,HTH_18,HTH_AraC
WP_018072716.1	RLTA1_RS19695	1.33673472	chromosome	-	MULTISPECIES: glutamate--tRNA ligase	J	Catalyzes the attachment of glutamate to tRNA(Glu) in a two-step reaction glutamate is first activated by ATP to form Glu-AMP and then transferred to the acceptor end of tRNA(Glu)	ko:K01885,ko:K01894	ko00860,ko00970,ko01100,ko01110,ko01120,map00860,map00970,map01100,map01110,map01120	R05578	RC00055,RC00523	tRNA-synt_1c
WP_018072714.1	RLTA1_RS19705	1.183859944	chromosome	-	hypothetical protein	-	-	-	-	-	-	-
WP_003543053.1	RLTA1_RS19725	-1.570847564	chromosome	-	MULTISPECIES: ABC transporter permease	E	spermidine putrescine	ko:K02054	ko02024,map02024	-	-	BPD_transp_1
WP_018072699.1	RLTA1_RS19775	-1.050259319	chromosome	-	tetratricopeptide repeat protein	S	Tetratricopeptide repeat	-	-	-	-	TPR_16,TPR_2
WP_018072693.1	RLTA1_RS19805	-1.18612725	chromosome	-	MULTISPECIES: sugar-binding transcriptional regulator	K	transcriptional regulator	-	-	-	-	HTH_23,Sigma70_r4,Sugar-bind
WP_024322943.1	RLTA1_RS19810	-1.019655291	chromosome	-	MULTISPECIES: methylated-DNA-	KL	Methyltransferase	ko:K10778	-	-	-	DNA_binding_1,HTH_18,Methyltransf_1N
WP_018072683.1	RLTA1_RS19860	1.301371544	chromosome	-	MULTISPECIES: carbohydrate ABC transporter permease	P	ABC-type sugar transport system, permease component	ko:K10229	ko02010,map02010	-	-	BPD_transp_1
WP_018072676.1	RLTA1_RS19895	-1.303022071	chromosome	-	efflux RND transporter permease subunit	V	Belongs to the resistance-nodulation-cell division (RND) (TC 2.A.6) family	ko:K21134	-	-	-	ACR_tran
WP_017967997.1	RLTA1_RS19915	1.062226931	chromosome	-	MULTISPECIES: OsmC family protein	O	OsmC-like protein	ko:K04063	-	-	-	OsmC
WP_027689372.1	RLTA1_RS19985	1.230901393	chromosome	-	SMP-30/gluconolactonase/LRE family protein	G	gluconolactonase	ko:K01053,ko:K14274	ko00030,ko00040,ko00053,ko00930,ko01100,ko01110,ko01120,ko01130,ko01200,ko01220,map00030,map00040,map00053,map00930,map01100,map01110,map01120,map01130,map01200,map01220	R01519,R02427,R02933,R03751	RC00537,RC00713,RC00983	SGL
WP_027689382.1	RLTA1_RS20050	-1.065241237	chromosome	-	LacI family DNA-binding transcriptional regulator	K	transcriptional regulator	ko:K02529	-	-	-	LacI,Peripla_BP_1,Peripla_BP_3,Peripla_BP_4
WP_027689383.1	RLTA1_RS20075	1.752438499	chromosome	nrdF	class 1b ribonucleoside-diphosphate reductase subunit beta	F	Provides the precursors necessary for DNA synthesis. Catalyzes the biosynthesis of deoxyribonucleotides from the corresponding ribonucleotides	ko:K00526	ko00230,ko00240,ko01100,map00230,map00240,map01100	R02017,R02018,R02019,R02024	RC00613	Ribonuc_red_sm
WP_018068187.1	RLTA1_RS20080	1.05631804	chromosome	nrdE	MULTISPECIES: class 1b ribonucleoside-diphosphate reductase subunit alpha	F	Provides the precursors necessary for DNA synthesis. Catalyzes the biosynthesis of deoxyribonucleotides from the corresponding ribonucleotides	ko:K00525	ko00230,ko00240,ko01100,map00230,map00240,map01100	R02017,R02018,R02019,R02024	RC00613	ATP-cone,RNR_N,Ribonuc_red_lgC,Ribonuc_red_lgN
WP_027689386.1	RLTA1_RS20110	-1.335375087	chromosome	-	TIGR03862 family flavoprotein	S	HI0933-like protein	ko:K07007	-	-	-	HI0933_like
WP_018068179.1	RLTA1_RS20125	1.550437394	chromosome	-	aldehyde dehydrogenase family protein	C	belongs to the aldehyde dehydrogenase family	ko:K00138	ko00010,ko00620,ko01100,ko01110,ko01120,map00010,map00620,map01100,map01110,map01120	R00711	RC00047	Aldedh
WP_018068177.1	RLTA1_RS20135	2.464787833	chromosome	-	MULTISPECIES: DJ-1/PfpI family protein	S	intracellular protease	ko:K05520	-	-	-	DJ-1_PfpI
WP_018068176.1	RLTA1_RS20140	1.463542432	chromosome	-	MULTISPECIES: ribbon-helix-helix domain-containing protein	S	protein related to arylsulfate sulfotransferase involved in siderophore biosynthesis	-	-	-	-	RHH_4
WP_027689389.1	RLTA1_RS20150	-1.053032467	chromosome	-	calcium:proton antiporter	P	cation transmembrane transporter activity	ko:K07300	-	-	-	Na_Ca_ex
WP_026170604.1	RLTA1_RS20175	1.147340896	chromosome	-	methyl-accepting chemotaxis protein	NT	Methyl-accepting chemotaxis-like domains (chemotaxis sensory transducer).	ko:K03406	ko02020,ko02030,map02020,map02030	-	-	Cache_3-Cache_2,HAMP,MCPsignal
WP_018069202.1	RLTA1_RS20225	-1.090360442	chromosome	prmC	peptide chain release factor N(5)-glutamine methyltransferase	J	Methylates the class 1 translation termination release factors RF1 PrfA and RF2 PrfB on the glutamine residue of the universally conserved GGQ motif	ko:K02493	-	R10806	RC00003,RC03279	MTS,Methyltransf_25,Methyltransf_31,Methyltransf_4
WP_011653679.1	RLTA1_RS20240	1.500231483	chromosome	-	MULTISPECIES: aspartate kinase	E	Belongs to the aspartokinase family	ko:K00928	ko00260,ko00261,ko00270,ko00300,ko01100,ko01110,ko01120,ko01130,ko01210,ko01230,map00260,map00261,map00270,map00300,map01100,map01110,map01120,map01130,map01210,map01230	R00480	RC00002,RC00043	AA_kinase,ACT,ACT_7
WP_018069206.1	RLTA1_RS20250	-2.512746273	chromosome	-	MULTISPECIES: DUF1178 family protein	S	protein conserved in bacteria	-	-	-	-	DUF1178
WP_018069207.1	RLTA1_RS20255	-1.501932755	chromosome	-	MULTISPECIES: carbon-nitrogen hydrolase family protein	S	Nitrilase cyanide hydratase and apolipoprotein	ko:K11206	-	-	-	CN_hydrolase
WP_018069208.1	RLTA1_RS20260	-1.198310305	chromosome	grxC	MULTISPECIES: glutaredoxin 3	O	Has a glutathione-disulfide oxidoreductase activity in the presence of NADPH and glutathione reductase. Reduces low molecular weight disulfides and proteins	ko:K03676	-	-	-	Glutaredoxin
WP_024323594.1	RLTA1_RS20275	1.398020783	chromosome	-	MULTISPECIES: Flp family type IVb pilin	U	Flp Fap pilin component	ko:K02651	ko04112,map04112	-	-	Flp_Fap
WP_003543245.1	RLTA1_RS20280	1.806918305	chromosome	-	MULTISPECIES: hypothetical protein	-	-	-	-	-	-	-
WP_018069214.1	RLTA1_RS20300	1.342610975	chromosome	-	MULTISPECIES: peptidylprolyl isomerase	M	peptidyl-prolyl isomerase	ko:K01802,ko:K03769	-	-	-	Rotamase,Rotamase_2,Rotamase_3,SurA_N_2,SurA_N_3
WP_032995492.1	RLTA1_RS20370	1.059453209	chromosome	-	MULTISPECIES: hypothetical protein	-	-	-	-	-	-	-
WP_018069228.1	RLTA1_RS20380	-1.112568263	chromosome	-	MULTISPECIES: disulfide bond formation protein B	O	Disulfide bond formation protein DsbB	ko:K03611	-	-	-	DsbB
WP_018069232.1	RLTA1_RS20400	-1.288734686	chromosome	-	MULTISPECIES: YihY/virulence factor BrkB family protein	S	Ribonuclease	ko:K07058	-	-	-	Virul_fac_BrkB
WP_018069234.1	RLTA1_RS20410	-1.751260367	chromosome	-	MULTISPECIES: twin transmembrane helix small protein	S	Hypoxia induced protein conserved region	-	-	-	-	HIG_1_N
WP_018069235.1	RLTA1_RS20415	-1.019836172	chromosome	-	MULTISPECIES: cob(I)yrinic acid a,c-diamide adenosyltransferase	S	adenosyltransferase	ko:K00798	ko00860,ko01100,map00860,map01100	R01492,R05220,R07268	RC00533	Cob_adeno_trans
WP_018069237.1	RLTA1_RS20425	1.258671775	chromosome	-	electron transfer flavoprotein subunit beta/FixA family protein	C	Electron transfer flavoprotein	ko:K03521	-	-	-	ETF
WP_018069239.1	RLTA1_RS20435	1.222004604	chromosome	-	MULTISPECIES: 3-hydroxybutyryl-CoA dehydrogenase	I	dehydrogenase	ko:K00074	ko00360,ko00362,ko00650,ko01100,ko01120,map00360,map00362,map00650,map01100,map01120	R01976,R05576,R06941	RC00029,RC00117	3HCDH,3HCDH_N
WP_018069241.1	RLTA1_RS20445	1.101800857	chromosome	argH	argininosuccinate lyase	E	argininosuccinate lyase	ko:K01755	ko00220,ko00250,ko01100,ko01110,ko01130,ko01230,map00220,map00250,map01100,map01110,map01130,map01230	R01086	RC00445,RC00447	ASL_C2,Lyase_1
WP_027689393.1	RLTA1_RS20460	-1.265975899	chromosome	-	TIGR02302 family protein	E	Domain of unknown function (DUF4175)	-	-	-	-	DUF4175
WP_003543317.1	RLTA1_RS20480	-1.350539158	chromosome	ftsE	MULTISPECIES: cell division ATP-binding protein FtsE	D	cell division ATP-binding protein	ko:K09812	ko02010,map02010	-	-	ABC_tran
WP_018069246.1	RLTA1_RS20485	-2.106452982	chromosome	-	ABC transporter permease	D	Cell division protein	ko:K09811	ko02010,map02010	-	-	FtsX
WP_018069254.1	RLTA1_RS20520	1.419752853	chromosome	-	MULTISPECIES: histidinol-phosphate transaminase	E	Belongs to the class-II pyridoxal-phosphate-dependent aminotransferase family. Histidinol-phosphate aminotransferase subfamily	ko:K00817	ko00340,ko00350,ko00360,ko00400,ko00401,ko00960,ko01100,ko01110,ko01130,ko01230,map00340,map00350,map00360,map00400,map00401,map00960,map01100,map01110,map01130,map01230	R00694,R00734,R03243	RC00006,RC00888	Aminotran_1_2
WP_018448111.1	RLTA1_RS20525	-1.207020162	chromosome	-	MULTISPECIES: class I SAM-dependent methyltransferase	Q	Methyltransferase	-	-	-	-	Methyltransf_11,Methyltransf_23
WP_018069255.1	RLTA1_RS20530	-1.247870722	chromosome	gloB	MULTISPECIES: hydroxyacylglutathione hydrolase	S	Thiolesterase that catalyzes the hydrolysis of S-D- lactoyl-glutathione to form glutathione and D-lactic acid	ko:K01069	ko00620,map00620	R01736	RC00004,RC00137	HAGH_C,Lactamase_B
WP_018069256.1	RLTA1_RS20535	-1.103097334	chromosome	-	MULTISPECIES: cupin domain-containing protein	S	Cupin superfamily (DUF985)	ko:K09705	-	-	-	Cupin_5
WP_018069259.1	RLTA1_RS20555	1.068418334	chromosome	-	MULTISPECIES: VUT family protein	S	Involved in the import of queuosine (Q) precursors, required for Q precursor salvage	ko:K09125	-	-	-	Vut_1
WP_018069273.1	RLTA1_RS20640	-1.050338434	chromosome	-	MULTISPECIES: amidohydrolase	S	amidohydrolase	ko:K21613	-	-	-	M20_dimer,Peptidase_M20
WP_018069276.1	RLTA1_RS20660	-1.342997957	chromosome	eat	MULTISPECIES: ethanolamine permease	E	Amino acid permease	ko:K03294,ko:K16238	-	-	-	AA_permease,AA_permease_2
WP_018069280.1	RLTA1_RS20680	1.320352664	chromosome	-	MULTISPECIES: BON domain-containing protein	S	BON domain	-	-	-	-	BON
WP_020397369.1	RLTA1_RS20695	1.078334297	chromosome	ugpC	sn-glycerol-3-phosphate ABC transporter ATP-binding protein UgpC	P	Belongs to the ABC transporter superfamily	ko:K10111,ko:K10112,ko:K10191	ko02010,map02010	-	-	ABC_tran,TOBE_2
WP_027689396.1	RLTA1_RS20740	-1.678911091	chromosome	-	translocation/assembly module TamB domain-containing protein	S	protein conserved in bacteria	ko:K09800	-	-	-	DUF2125,TamB
WP_017966296.1	RLTA1_RS20745	1.102079535	chromosome	-	MULTISPECIES: Lrp/AsnC ligand binding domain-containing protein	K	Transcriptional	-	-	-	-	AsnC_trans_reg,HTH_24,HTH_AsnC-type
WP_018069018.1	RLTA1_RS20750	-3.804444122	chromosome	rocF	arginase	E	Belongs to the arginase family	ko:K01476	ko00220,ko00330,ko01100,ko01110,ko01130,ko01230,ko05146,map00220,map00330,map01100,map01110,map01130,map01230,map05146	R00551	RC00024,RC00329	Arginase
WP_018069019.1	RLTA1_RS20755	-2.372435395	chromosome	-	MULTISPECIES: ornithine--oxo-acid transaminase	E	Belongs to the class-III pyridoxal-phosphate-dependent aminotransferase family	ko:K00819,ko:K00821	ko00220,ko00300,ko00330,ko01100,ko01110,ko01120,ko01130,ko01210,ko01230,map00220,map00300,map00330,map01100,map01110,map01120,map01130,map01210,map01230	R00667,R02283,R04475	RC00006,RC00062	Aminotran_3
WP_003543427.1	RLTA1_RS20760	1.290400987	chromosome	-	MULTISPECIES: purine-binding chemotaxis protein CheW	NT	Chemotaxis signal transduction protein	ko:K03408	ko02020,ko02030,map02020,map02030	-	-	CheW
WP_018069022.1	RLTA1_RS20775	-2.723910937	chromosome	-	MULTISPECIES: formate dehydrogenase subunit delta	S	NADH-dependant formate dehydrogenase delta subunit FdsD	ko:K00126	ko00630,ko00680,ko01100,ko01120,ko01200,map00630,map00680,map01100,map01120,map01200	R00519	RC02796	FdsD
WP_018069023.1	RLTA1_RS20780	-1.298102839	chromosome	fdhD	formate dehydrogenase accessory sulfurtransferase FdhD	C	Required for formate dehydrogenase (FDH) activity. Acts as a sulfur carrier protein that transfers sulfur from IscS to the molybdenum cofactor prior to its insertion into FDH	ko:K02379	-	-	-	FdhD-NarQ,NTP_transf_3
WP_018069024.1	RLTA1_RS20785	-1.305610104	chromosome	fdhF	formate dehydrogenase subunit alpha	C	formate dehydrogenase	ko:K00123	ko00630,ko00680,ko01100,ko01120,ko01200,map00630,map00680,map01100,map01120,map01200	R00519	RC02796	Fer2_4,Fer4,Fer4_6,Fer4_7,Fer4_9,Molybdop_Fe4S4,Molybdopterin,Molydop_binding,NADH-G_4Fe-4S_3
WP_018069028.1	RLTA1_RS20805	-1.258096272	chromosome	-	MULTISPECIES: winged helix-turn-helix transcriptional regulator	K	Transcriptional regulator	-	-	-	-	HTH_20,HTH_5
WP_018069032.1	RLTA1_RS20825	-1.918104601	chromosome	-	MULTISPECIES: hypothetical protein	S	YKOF-related Family	-	-	-	-	Ykof
WP_018069033.1	RLTA1_RS20830	-3.315895917	chromosome	-	ABC transporter permease	P	Protein involved in transporter activity and transport	-	-	-	-	BPD_transp_1
WP_018069034.1	RLTA1_RS20835	-2.42019967	chromosome	-	MULTISPECIES: ABC transporter ATP-binding protein	P	ABC transporter, ATP-binding protein	-	-	-	-	ABC_tran
WP_027689398.1	RLTA1_RS20840	-2.330083957	chromosome	-	ABC transporter substrate-binding protein	P	NMT1/THI5 like	ko:K02051	-	-	-	ABC_tran,NMT1
WP_018069038.1	RLTA1_RS20855	1.303456628	chromosome	-	MULTISPECIES: F0F1 ATP synthase subunit epsilon	C	Produces ATP from ADP in the presence of a proton gradient across the membrane	ko:K02113,ko:K02114	ko00190,ko00195,ko01100,map00190,map00195,map01100	-	-	ATP-synt_DE_N
WP_003543462.1	RLTA1_RS20860	1.563128864	chromosome	-	MULTISPECIES: hypothetical protein	-	-	-	-	-	-	-
WP_018069039.1	RLTA1_RS20865	1.184172714	chromosome	atpD	MULTISPECIES: F0F1 ATP synthase subunit beta	C	Produces ATP from ADP in the presence of a proton gradient across the membrane. The catalytic sites are hosted primarily by the beta subunits	ko:K02112	ko00190,ko00195,ko01100,map00190,map00195,map01100	-	-	ATP-synt_ab,ATP-synt_ab_N
WP_018069041.1	RLTA1_RS20875	1.567940003	chromosome	-	MULTISPECIES: F0F1 ATP synthase subunit alpha	C	Produces ATP from ADP in the presence of a proton gradient across the membrane. The alpha chain is a regulatory subunit	ko:K02111	ko00190,ko00195,ko01100,map00190,map00195,map01100	-	-	ATP-synt_ab,ATP-synt_ab_C,ATP-synt_ab_N
WP_018069054.1	RLTA1_RS20940	-2.350603768	chromosome	-	MULTISPECIES: amidohydrolase family protein	S	Amidohydrolase	-	-	-	-	Amidohydro_2
WP_018069056.1	RLTA1_RS20950	-1.403711427	chromosome	-	1-acyl-sn-glycerol-3-phosphate acyltransferase	I	Acyl-transferase	-	-	-	-	Acyltransferase,TsaE
WP_018069066.1	RLTA1_RS21000	1.281135808	chromosome	-	MULTISPECIES: hypothetical protein	S	YCII-related domain	-	-	-	-	AHSA1,YCII
WP_003543522.1	RLTA1_RS21025	1.327341216	chromosome	mdh	MULTISPECIES: malate dehydrogenase	C	Catalyzes the reversible oxidation of malate to oxaloacetate	ko:K00024	ko00020,ko00270,ko00620,ko00630,ko00680,ko00710,ko00720,ko01100,ko01110,ko01120,ko01130,ko01200,map00020,map00270,map00620,map00630,map00680,map00710,map00720,map01100,map01110,map01120,map01130,map01200	R00342,R07136	RC00031	Ldh_1_C,Ldh_1_N
WP_011653815.1	RLTA1_RS21035	1.551481222	chromosome	-	MULTISPECIES: AprI/Inh family metalloprotease inhibitor	M	peptidase regulator activity	-	-	-	-	Inh
WP_012759284.1	RLTA1_RS21065	-1.647718023	chromosome	-	MULTISPECIES: RidA family protein	J	Endoribonuclease L-PSP	-	-	-	-	Ribonuc_L-PSP
WP_018069085.1	RLTA1_RS21120	-1.327127907	chromosome	-	LysR family transcriptional regulator	K	LysR substrate binding domain	-	-	-	-	HTH_1,LysR_substrate
WP_027689412.1	RLTA1_RS21155	-1.034846638	chromosome	-	ABC transporter ATP-binding protein	EP	Oligopeptide/dipeptide transporter, C-terminal region	ko:K02031	ko02024,map02024	-	-	ABC_tran,oligo_HPY
WP_018072098.1	RLTA1_RS21200	-1.578821537	chromosome	-	ABC transporter substrate-binding protein	ET	Bacterial periplasmic substrate-binding proteins	ko:K02030	-	-	-	SBP_bac_3
WP_018072090.1	RLTA1_RS21250	1.269069592	chromosome	-	EVE domain-containing protein	S	EVE domain	-	-	-	-	EVE
WP_012759325.1	RLTA1_RS21290	-1.258037723	chromosome	-	MULTISPECIES: TerB family tellurite resistance protein	S	protein conserved in bacteria	-	-	-	-	TerB
WP_018072083.1	RLTA1_RS21295	-1.111367998	chromosome	-	glutamine amidotransferase	F	glutamine amidotransferase	ko:K01951	ko00230,ko00983,ko01100,map00230,map00983,map01100	R01230,R01231,R08244	RC00010,RC00204	GATase
WP_018072081.1	RLTA1_RS21310	-1.839727192	chromosome	-	MULTISPECIES: DUF167 domain-containing protein	S	Belongs to the UPF0235 family	ko:K09131	-	-	-	DUF167
WP_012759330.1	RLTA1_RS21315	1.831805905	chromosome	ppa	MULTISPECIES: inorganic diphosphatase	C	Catalyzes the hydrolysis of inorganic pyrophosphate (PPi) forming two phosphate ions	ko:K01507	ko00190,map00190	-	-	Pyrophosphatase
WP_018072079.1	RLTA1_RS21325	1.202194826	chromosome	typA	MULTISPECIES: translational GTPase TypA	T	GTP-binding protein TypA	ko:K06207	-	-	-	EFG_C,GTP_EFTU,GTP_EFTU_D2
WP_018072075.1	RLTA1_RS21350	2.013761761	chromosome	-	alpha/beta hydrolase	S	alpha/beta hydrolase fold	-	-	-	-	Abhydrolase_1,Abhydrolase_6
WP_018072074.1	RLTA1_RS21355	1.962622588	chromosome	-	enoyl-CoA hydratase/isomerase family protein	I	Enoyl-CoA hydratase/isomerase	-	-	-	-	ECH_1
WP_018072071.1	RLTA1_RS21370	1.012039863	chromosome	-	SDR family NAD(P)-dependent oxidoreductase	IQ	Belongs to the short-chain dehydrogenases reductases (SDR) family	-	-	-	-	adh_short
WP_018072068.1	RLTA1_RS21395	2.658763637	chromosome	-	ABC transporter substrate-binding protein	S	ABC transporter	ko:K01989	-	-	-	ABC_sub_bind
WP_018072066.1	RLTA1_RS21410	-1.179271654	chromosome	-	sigma-70 family RNA polymerase sigma factor	K	Belongs to the sigma-70 factor family. ECF subfamily	ko:K03088	-	-	-	Sigma70_r2,Sigma70_r4_2
WP_018072065.1	RLTA1_RS21415	-1.024368241	chromosome	-	MULTISPECIES: DUF1232 domain-containing protein	S	Protein of unknown function (DUF1232)	-	-	-	-	DUF1232
WP_018072061.1	RLTA1_RS21440	-1.619788784	chromosome	-	MULTISPECIES: ABC transporter ATP-binding protein	Q	ABC transporter	ko:K02003	-	-	-	ABC_tran
WP_018072060.1	RLTA1_RS21445	-2.413747007	chromosome	-	ABC transporter permease	Q	ABC-type transport system involved in lysophospholipase L1 biosynthesis, permease component	ko:K02004	-	-	-	FtsX,MacB_PCD
WP_018072057.1	RLTA1_RS21475	1.280771459	chromosome	acnA	aconitate hydratase AcnA	C	Catalyzes the isomerization of citrate to isocitrate via cis-aconitate	ko:K01681	ko00020,ko00630,ko00720,ko01100,ko01110,ko01120,ko01130,ko01200,ko01210,ko01230,map00020,map00630,map00720,map01100,map01110,map01120,map01130,map01200,map01210,map01230	R01324,R01325,R01900	RC00497,RC00498,RC00618	Aconitase,Aconitase_C
WP_027689421.1	RLTA1_RS21520	-1.843531507	chromosome	mtaB	tRNA (N(6)-L-threonylcarbamoyladenosine(37)-C(2))-methylthiotransferase MtaB	J	Uncharacterized protein family UPF0004	ko:K18707	-	R10649	RC00003,RC03221	Radical_SAM,TRAM,UPF0004
WP_018072047.1	RLTA1_RS21525	-1.028550848	chromosome	-	MULTISPECIES: diaminopimelate epimerase	E	Catalyzes the stereoinversion of LL-2,6- diaminoheptanedioate (L,L-DAP) to meso-diaminoheptanedioate (meso- DAP), a precursor of L-lysine and an essential component of the bacterial peptidoglycan	ko:K01778	ko00300,ko01100,ko01110,ko01120,ko01130,ko01230,map00300,map01100,map01110,map01120,map01130,map01230	R02735	RC00302	DAP_epimerase
WP_027689423.1	RLTA1_RS21565	1.184941217	chromosome	rplS	50S ribosomal protein L19	J	This protein is located at the 30S-50S ribosomal subunit interface and may play a role in the structure and function of the aminoacyl-tRNA binding site	ko:K02884	ko03010,map03010	-	-	Ribosomal_L19
WP_018072038.1	RLTA1_RS21585	-1.255669582	chromosome	-	MULTISPECIES: hypothetical protein	-	-	-	-	-	-	-
WP_018481803.1	RLTA1_RS21615	1.212458616	chromosome	-	MULTISPECIES: outer membrane lipoprotein carrier protein LolA	M	Participates in the translocation of lipoproteins from the inner membrane to the outer membrane. Only forms a complex with a lipoprotein if the residue after the N-terminal Cys is not an aspartate (The Asp acts as a targeting signal to indicate that the lipoprotein should stay in the inner membrane)	-	-	-	-	LolA
WP_018072031.1	RLTA1_RS21625	1.354801638	chromosome	-	MULTISPECIES: ammonium transporter	P	Ammonium Transporter	ko:K03320	-	-	-	Ammonium_transp,LysR_substrate
WP_007632398.1	RLTA1_RS21630	1.679551871	chromosome	-	MULTISPECIES: P-II family nitrogen regulator	K	Belongs to the P(II) protein family	ko:K04751,ko:K04752	ko02020,map02020	-	-	P-II
WP_012759389.1	RLTA1_RS21645	-2.03814923	chromosome	-	MULTISPECIES: Trm112 family protein	S	Belongs to the UPF0434 family	ko:K09791	-	-	-	Trm112p
WP_018072028.1	RLTA1_RS21650	-1.266559449	chromosome	-	MULTISPECIES: LON peptidase substrate-binding domain-containing protein	S	to the N-terminal domain of Lon protease	ko:K01338,ko:K07157	ko04112,map04112	-	-	LON_substr_bdg
WP_018072026.1	RLTA1_RS21660	1.255371597	chromosome	-	prolyl-tRNA synthetase associated domain-containing protein	S	Aminoacyl-tRNA editing domain	ko:K19055	-	-	-	tRNA_edit
WP_027689424.1	RLTA1_RS21670	1.120556843	chromosome	-	M81 family metallopeptidase	S	Involved in peptidolytic degradation of cyclic heptapeptide hepatotoxin microcystin (MC)	-	-	-	-	DUF1485,MlrC_C
WP_027689425.1	RLTA1_RS21675	-1.031195713	chromosome	-	FadR family transcriptional regulator	K	FCD	ko:K05799	-	-	-	FCD,GntR
WP_027689428.1	RLTA1_RS21700	-1.511391715	chromosome	-	DUF1028 domain-containing protein	S	Family of unknown function (DUF1028)	-	-	-	-	DUF1028
WP_027689430.1	RLTA1_RS21710	-1.04631935	chromosome	-	hypothetical protein	S	protein conserved in bacteria	-	-	-	-	Glycoamylase
WP_027689431.1	RLTA1_RS21715	-1.390317579	chromosome	-	ABC transporter ATP-binding protein	P	Part of the ABC transporter complex FbpABC involved in Fe(3 ) ions import. Responsible for energy coupling to the transport system	ko:K02010	ko02010,map02010	-	-	ABC_tran,TOBE_2
WP_027689433.1	RLTA1_RS21725	2.229172108	chromosome	-	iron ABC transporter substrate-binding protein	P	ABC transporter substrate-binding protein	ko:K02012	ko02010,map02010	-	-	SBP_bac_6,SBP_bac_8
WP_018072009.1	RLTA1_RS21740	-1.037833602	chromosome	-	VOC family protein	S	DUF1338	-	-	-	-	DUF1338
WP_018072000.1	RLTA1_RS21785	1.081561033	chromosome	-	acyl-CoA/acyl-ACP dehydrogenase	I	acyl-CoA dehydrogenase	ko:K00249	ko00071,ko00280,ko00410,ko00640,ko01100,ko01110,ko01130,ko01200,ko01212,ko03320,map00071,map00280,map00410,map00640,map01100,map01110,map01130,map01200,map01212,map03320	R00924,R01175,R01279,R02661,R03172,R03777,R03857,R03990,R04095,R04432,R04751,R04754	RC00052,RC00068,RC00076,RC00095,RC00148,RC00246	Acyl-CoA_dh_1,Acyl-CoA_dh_2,Acyl-CoA_dh_N
WP_017962508.1	RLTA1_RS21790	2.06793037	chromosome	-	MULTISPECIES: acyl carrier protein	IQ	acyl carrier protein	-	-	-	-	PP-binding
WP_003543751.1	RLTA1_RS21825	-1.150740171	chromosome	-	MULTISPECIES: GntR family transcriptional regulator	K	gntR family	ko:K03710	-	-	-	GntR,UTRA
WP_024320481.1	RLTA1_RS21860	-1.310265564	chromosome	-	winged helix-turn-helix transcriptional regulator	K	Transcriptional	-	-	-	-	MarR_2
WP_018071987.1	RLTA1_RS21865	-1.207782032	chromosome	-	MFS transporter	EGP	Major facilitator superfamily	-	-	-	-	MFS_1
WP_018071981.1	RLTA1_RS21905	2.920920187	chromosome	-	MULTISPECIES: glycine zipper 2TM domain-containing protein	S	Glycine zipper 2TM domain	-	-	-	-	Gly-zipper_Omp,Gly-zipper_YMGG,Rick_17kDa_Anti
WP_018071978.1	RLTA1_RS21915	1.357130833	chromosome	-	MULTISPECIES: acetyl-CoA C-acetyltransferase	I	Belongs to the thiolase family	ko:K00626	ko00071,ko00072,ko00280,ko00310,ko00362,ko00380,ko00620,ko00630,ko00640,ko00650,ko00720,ko00900,ko01100,ko01110,ko01120,ko01130,ko01200,ko01212,ko02020,map00071,map00072,map00280,map00310,map00362,map00380,map00620,map00630,map00640,map00650,map00720,map00900,map01100,map01110,map01120,map01130,map01200,map01212,map02020	R00238,R01177	RC00004,RC00326	Thiolase_C,Thiolase_N
WP_003543812.1	RLTA1_RS21930	1.684677289	chromosome	-	MULTISPECIES: 50S ribosomal protein L32	J	Belongs to the bacterial ribosomal protein bL32 family	ko:K02911	ko03010,map03010	-	-	Ribosomal_L32p
WP_018071975.1	RLTA1_RS21945	1.03267007	chromosome	mtgA	MULTISPECIES: monofunctional biosynthetic peptidoglycan transglycosylase	M	Peptidoglycan polymerase that catalyzes glycan chain elongation from lipid-linked precursors	ko:K03814	ko00550,map00550	-	-	Transgly
WP_018071973.1	RLTA1_RS21955	-2.041976906	chromosome	-	MULTISPECIES: histidinol-phosphate transaminase	E	Belongs to the class-II pyridoxal-phosphate-dependent aminotransferase family. Histidinol-phosphate aminotransferase subfamily	ko:K00817	ko00340,ko00350,ko00360,ko00400,ko00401,ko00960,ko01100,ko01110,ko01130,ko01230,map00340,map00350,map00360,map00400,map00401,map00960,map01100,map01110,map01130,map01230	R00694,R00734,R03243	RC00006,RC00888	Aminotran_1_2
WP_018071972.1	RLTA1_RS21960	-1.075151585	chromosome	ispG	MULTISPECIES: flavodoxin-dependent (E)-4-hydroxy-3-methylbut-2-enyl-diphosphate synthase	I	Converts 2C-methyl-D-erythritol 2,4-cyclodiphosphate (ME-2,4cPP) into 1-hydroxy-2-methyl-2-(E)-butenyl 4-diphosphate	ko:K03526	ko00900,ko01100,ko01110,ko01130,map00900,map01100,map01110,map01130	R08689,R10859	RC01486	GcpE
WP_017995516.1	RLTA1_RS21980	2.435954063	chromosome	-	MULTISPECIES: amino acid ABC transporter substrate-binding protein	ET	belongs to the bacterial solute-binding protein 3 family	ko:K02424	ko02010,map02010	-	-	SBP_bac_3
WP_018071967.1	RLTA1_RS21990	1.075042133	chromosome	-	amino acid ABC transporter ATP-binding protein	E	ABC-type polar amino acid transport system, ATPase component	ko:K10010	ko02010,map02010	-	-	ABC_tran
WP_003543858.1	RLTA1_RS22040	2.42304276	chromosome	-	MULTISPECIES: hypothetical protein	-	-	-	-	-	-	-
WP_018071946.1	RLTA1_RS22110	1.091243885	chromosome	-	ThuA domain-containing protein	S	Trehalose utilisation	ko:K09992	-	-	-	ThuA
WP_025396445.1	RLTA1_RS22120	2.293018154	chromosome	-	MULTISPECIES: DUF2934 domain-containing protein	S	Protein of unknown function (DUF2934)	-	-	-	-	DUF2934
WP_003543909.1	RLTA1_RS22145	2.029934128	chromosome	rpmA	MULTISPECIES: 50S ribosomal protein L27	J	Belongs to the bacterial ribosomal protein bL27 family	ko:K02899	ko03010,map03010	-	-	Ribosomal_L27
WP_018071941.1	RLTA1_RS22150	1.52848311	chromosome	-	MULTISPECIES: GNAT family N-acetyltransferase	J	Acetyltransferases, including N-acetylases of ribosomal proteins	-	-	-	-	Acetyltransf_3
WP_130697943.1	RLTA1_RS22185	-2.882177223	chromosome	-	hypothetical protein	-	-	-	-	-	-	-
WP_018071934.1	RLTA1_RS22190	-2.149827722	chromosome	modA	molybdate ABC transporter substrate-binding protein	P	Molybdenum ABC transporter	ko:K02020	ko02010,map02010	-	-	SBP_bac_11
WP_003589592.1	RLTA1_RS22210	-1.78520261	chromosome	rsfS	MULTISPECIES: ribosome silencing factor	J	Functions as a ribosomal silencing factor. Interacts with ribosomal protein L14 (rplN), blocking formation of intersubunit bridge B8. Prevents association of the 30S and 50S ribosomal subunits and the formation of functional ribosomes, thus repressing translation	ko:K09710	-	-	-	RsfS
WP_011654027.1	RLTA1_RS22215	-1.655345643	chromosome	rlmH	MULTISPECIES: 23S rRNA (pseudouridine(1915)-N(3))-methyltransferase RlmH	J	Specifically methylates the pseudouridine at position 1915 (m3Psi1915) in 23S rRNA	ko:K00783	-	-	-	SPOUT_MTase
WP_018071929.1	RLTA1_RS22220	-1.176175833	chromosome	-	murein hydrolase activator EnvC	D	Peptidase family M23	-	-	-	-	DUF4164,Peptidase_M23
WP_018071928.1	RLTA1_RS22230	-1.306760997	chromosome	-	divergent polysaccharide deacetylase family protein	S	protein conserved in bacteria	ko:K09798	-	-	-	Polysacc_deac_2
WP_075225377.1	RLTA1_RS22255	1.666942583	chromosome	-	MULTISPECIES: DNA polymerase Y family protein	L	Nucleotidyltransferase DNA polymerase involved in DNA repair	ko:K14161	-	-	-	IMS
WP_018071919.1	RLTA1_RS22275	-2.76605731	chromosome	-	MULTISPECIES: hypothetical protein	-	-	-	-	-	-	-
WP_018071916.1	RLTA1_RS22295	1.942418473	chromosome	leuB	MULTISPECIES: 3-isopropylmalate dehydrogenase	CE	Catalyzes the oxidation of 3-carboxy-2-hydroxy-4- methylpentanoate (3-isopropylmalate) to 3-carboxy-4-methyl-2- oxopentanoate. The product decarboxylates to 4-methyl-2 oxopentanoate	ko:K00052	ko00290,ko00660,ko01100,ko01110,ko01210,ko01230,map00290,map00660,map01100,map01110,map01210,map01230	R00994,R04426,R10052	RC00084,RC00417,RC03036	Iso_dh
WP_018071914.1	RLTA1_RS22305	2.3270416	chromosome	-	MFS transporter	EGP	transporter	-	-	-	-	Sugar_tr
WP_018481442.1	RLTA1_RS22330	1.482944343	chromosome	-	MULTISPECIES: hypothetical protein	-	-	-	-	-	-	-
WP_018071902.1	RLTA1_RS22375	1.113994299	chromosome	purH	bifunctional phosphoribosylaminoimidazolecarboxamide formyltransferase/IMP cyclohydrolase	F	Bifunctional purine biosynthesis protein PurH	ko:K00602	ko00230,ko00670,ko01100,ko01110,ko01130,ko01523,map00230,map00670,map01100,map01110,map01130,map01523	R01127,R04560	RC00026,RC00263,RC00456	AICARFT_IMPCHas,MGS
WP_018071900.1	RLTA1_RS22385	-1.712807142	chromosome	-	methyltransferase domain-containing protein	J	Belongs to the class I-like SAM-binding methyltransferase superfamily. RsmB NOP family	ko:K03500	-	-	-	Glyco_transf_28,Methyltr_RsmB-F,NusB
WP_024322901.1	RLTA1_RS22485	1.235866947	chromosome	-	MULTISPECIES: uroporphyrinogen decarboxylase	H	Catalyzes the decarboxylation of four acetate groups of uroporphyrinogen-III to yield coproporphyrinogen-III	ko:K01599	ko00860,ko01100,ko01110,map00860,map01100,map01110	R03197,R04972	RC00872	URO-D
WP_024322898.1	RLTA1_RS22530	-1.791969827	chromosome	-	MULTISPECIES: murein transglycosylase A	M	membrane-bound lytic murein transglycosylase	ko:K08304	-	-	-	3D,MltA
WP_027689451.1	RLTA1_RS22535	-1.193378218	chromosome	-	Smr/MutS family protein	S	protein conserved in bacteria	-	-	-	-	Cu-oxidase_4,Smr
WP_027689454.1	RLTA1_RS22565	1.1238419	chromosome	-	fumarylacetoacetate hydrolase family protein	Q	COG0179 2-keto-4-pentenoate hydratase 2-oxohepta-3-ene-1,7-dioic acid hydratase (catechol pathway)	ko:K01826	ko00350,ko01120,ko01220,map00350,map01120,map01220	R04379,R04482	RC01141,RC01162	FAA_hydrolase
WP_018068905.1	RLTA1_RS22630	-1.518744851	chromosome	tsaE	bifunctional tRNA (adenosine(37)-N6)-threonylcarbamoyltransferase complex ATPase subunit type 1 TsaE/phosphotransferase	S	Threonylcarbamoyl adenosine biosynthesis protein TsaE	ko:K07102	ko00520,ko01100,map00520,map01100	R08968,R11024	RC00002,RC00078	APH,TsaE
WP_018068904.1	RLTA1_RS22635	-1.181053244	chromosome	-	PAS domain-containing sensor histidine kinase	T	Histidine kinase	-	-	-	-	HATPase_c,HisKA,PAS_4,PAS_7,PAS_8
WP_018068901.1	RLTA1_RS22655	-1.052146577	chromosome	-	MULTISPECIES: serine kinase of the HPr protein, regulates carbohydrate metabolism	T	Serine kinase of the HPr protein, regulates carbohydrate metabolism	ko:K06023	-	-	-	Hpr_kinase_C,Mg_chelatase
WP_018068900.1	RLTA1_RS22660	-1.219142747	chromosome	-	MULTISPECIES: stimulus-sensing domain-containing protein	T	Histidine kinase	ko:K14980	ko02020,map02020	-	-	HAMP,HATPase_c,HisKA,Sensor_TM1,Stimulus_sens_1
WP_017995608.1	RLTA1_RS22690	-1.107327438	chromosome	-	MULTISPECIES: phosphoribosyl-ATP diphosphatase	E	Phosphoribosyl-ATP	ko:K01523	ko00340,ko01100,ko01110,ko01230,map00340,map01100,map01110,map01230	R04035	RC00002	PRA-PH
WP_018068888.1	RLTA1_RS22735	-1.289986264	chromosome	-	MULTISPECIES: GNAT family N-acetyltransferase	J	Siderophore biosynthesis protein domain	ko:K00663	-	-	-	Acetyltransf_8
WP_027689460.1	RLTA1_RS22825	-1.056087676	chromosome	-	glycosyltransferase	M	Glycosyl transferase family 21	ko:K00694	ko00500,ko01100,ko02026,map00500,map01100,map02026	R02889	RC00005	Cellulose_synt,Glyco_tranf_2_3,Glycos_transf_2,PilZ
WP_027689464.1	RLTA1_RS22850	1.398115665	chromosome	-	CBS domain-containing protein	S	BON domain	-	-	-	-	BON,CBS
WP_018068711.1	RLTA1_RS22855	-1.225780266	chromosome	-	ABC transporter ATP-binding protein/permease	S	ABC transporter transmembrane region 2	ko:K02471	ko02010,map02010	-	-	ABC_membrane_2,ABC_tran
WP_018068704.1	RLTA1_RS22890	1.767029734	chromosome	-	response regulator transcription factor	K	Response regulator containing a CheY-like receiver domain and an HTH DNA-binding domain	-	-	-	-	GerE
WP_018068703.1	RLTA1_RS22895	2.758972613	chromosome	-	MULTISPECIES: hypothetical protein	-	-	-	-	-	-	-
WP_012759614.1	RLTA1_RS22955	-1.287328932	chromosome	-	dihydrodipicolinate synthase family protein	EM	Protein of unknown function (DUF993)	-	-	-	-	DUF993
WP_003555743.1	RLTA1_RS22975	-1.331837808	chromosome	-	sugar ABC transporter permease	P	ABC-type sugar transport systems, permease components	ko:K02025	-	-	-	BPD_transp_1
WP_011649924.1	RLTA1_RS23015	-1.11906854	chromosome	-	MULTISPECIES: SlyX family protein	S	Belongs to the SlyX family	ko:K03745	-	-	-	SlyX
WP_018068684.1	RLTA1_RS23020	-3.468633287	chromosome	-	NAD-dependent succinate-semialdehyde dehydrogenase	C	Belongs to the aldehyde dehydrogenase family	ko:K00135	ko00250,ko00310,ko00350,ko00650,ko00760,ko01100,ko01120,map00250,map00310,map00350,map00650,map00760,map01100,map01120	R00713,R00714,R02401	RC00080	Aldedh
WP_018068683.1	RLTA1_RS23025	-3.795200177	chromosome	-	4-aminobutyrate--2-oxoglutarate transaminase	E	Belongs to the class-III pyridoxal-phosphate-dependent aminotransferase family	ko:K00823,ko:K07250	ko00250,ko00280,ko00410,ko00640,ko00650,ko01100,ko01120,map00250,map00280,map00410,map00640,map00650,map01100,map01120	R00908,R01648,R04188	RC00006,RC00062,RC00160	Aminotran_3
WP_018068682.1	RLTA1_RS23030	-3.237314528	chromosome	-	MULTISPECIES: MerR family transcriptional regulator	K	helix_turn_helix, mercury resistance	-	-	-	-	Cupin_2,HTH_31,MerR_1
WP_018068681.1	RLTA1_RS23035	-1.053567528	chromosome	-	ribonuclease D	J	3'-5' exonuclease	ko:K03684	-	-	-	DNA_pol_A_exo1
WP_018068679.1	RLTA1_RS23050	-1.322360939	chromosome	-	(d)CMP kinase	F	Belongs to the cytidylate kinase family. Type 1 subfamily	ko:K00945	ko00240,ko01100,map00240,map01100	R00158,R00512,R01665	RC00002	Cytidylate_kin,Macro
WP_018068678.1	RLTA1_RS23055	1.358558341	chromosome	aroA	3-phosphoshikimate 1-carboxyvinyltransferase	E	Catalyzes the transfer of the enolpyruvyl moiety of phosphoenolpyruvate (PEP) to the 5-hydroxyl of shikimate-3- phosphate (S3P) to produce enolpyruvyl shikimate-3-phosphate and inorganic phosphate	ko:K00800	ko00400,ko01100,ko01110,ko01130,ko01230,map00400,map01100,map01110,map01130,map01230	R03460	RC00350	Cytidylate_kin,EPSP_synthase
WP_017966434.1	RLTA1_RS23060	1.156215815	chromosome	-	MULTISPECIES: TIGR02300 family protein	S	Protein of unknown function (FYDLN_acid)	-	-	-	-	FYDLN_acid
WP_018068677.1	RLTA1_RS23070	1.842879329	chromosome	-	winged helix-turn-helix transcriptional regulator	K	helix_turn_helix, Arsenical Resistance Operon Repressor	-	-	-	-	HTH_20,HTH_5
WP_018068676.1	RLTA1_RS23075	1.508775947	chromosome	-	threonine transporter RhtB	E	lysine exporter protein (LysE YggA)	-	-	-	-	LysE
WP_018481338.1	RLTA1_RS23090	1.72175775	chromosome	-	CBS domain-containing protein	S	BON domain	-	-	-	-	BON,CBS
WP_027689473.1	RLTA1_RS23105	1.683826713	chromosome	-	Crp/Fnr family transcriptional regulator	K	cAMP-binding proteins - catabolite gene activator and regulatory subunit of cAMP-dependent protein kinases	-	-	-	-	HTH_Crp_2,cNMP_binding
WP_018070438.1	RLTA1_RS23125	1.301184319	chromosome	ccoG	cytochrome c oxidase accessory protein CcoG	C	Nitrogen fixation protein fixG	-	-	-	-	Fer4_18,Fer4_5,FixG_C
WP_027689476.1	RLTA1_RS23130	3.02981397	chromosome	-	hypothetical protein	-	-	-	-	-	-	-
WP_024323144.1	RLTA1_RS23135	2.262403431	chromosome	ccoP	cytochrome-c oxidase, cbb3-type subunit III	C	C-type cytochrome. Part of the cbb3-type cytochrome c oxidase complex	ko:K00406	ko00190,ko01100,ko02020,map00190,map01100,map02020	-	-	Cytochrome_CBB3,FixP_N
WP_018070435.1	RLTA1_RS23145	1.532410724	chromosome	ccoO	cytochrome-c oxidase, cbb3-type subunit II	C	cytochrome C oxidase mono-heme subunit FixO	ko:K00405	ko00190,ko01100,ko02020,map00190,map01100,map02020	-	-	FixO
WP_018070434.1	RLTA1_RS23150	1.959645599	chromosome	ccoN	cytochrome-c oxidase, cbb3-type subunit I	C	Belongs to the heme-copper respiratory oxidase family	ko:K00404	ko00190,ko01100,ko02020,map00190,map01100,map02020	-	-	COX1
WP_024323148.1	RLTA1_RS23165	1.641150574	chromosome	-	pseudoazurin	C	pseudoazurin	-	-	-	-	Copper-bind
WP_024323149.1	RLTA1_RS23170	1.488173669	chromosome	-	hemerythrin domain-containing protein	S	hemerythrin HHE cation binding domain	-	-	-	-	Hemerythrin
WP_027689477.1	RLTA1_RS23175	1.587685983	chromosome	hemN	oxygen-independent coproporphyrinogen III oxidase	H	Belongs to the anaerobic coproporphyrinogen-III oxidase family	-	-	-	-	HemN_C,Radical_SAM
WP_026170774.1	RLTA1_RS23180	1.574563083	chromosome	-	hypothetical protein	-	-	-	-	-	-	-
WP_018070428.1	RLTA1_RS23185	1.037217606	chromosome	-	helix-turn-helix domain-containing protein	K	family. transcriptional regulator	ko:K01420	-	-	-	HTH_Crp_2,cNMP_binding
WP_026170773.1	RLTA1_RS23195	2.372806165	chromosome	adhP	alcohol dehydrogenase AdhP	S	Zn-dependent alcohol dehydrogenases	ko:K13953	ko00010,ko00071,ko00350,ko00625,ko00626,ko00830,ko00980,ko00982,ko01100,ko01110,ko01120,ko01130,ko01220,map00010,map00071,map00350,map00625,map00626,map00830,map00980,map00982,map01100,map01110,map01120,map01130,map01220	R00623,R00754,R02124,R04880,R05233,R05234,R06917,R06927,R07105,R08281,R08306,R08310	RC00050,RC00087,RC00088,RC00099,RC00116,RC00649,RC01734,RC02273	ADH_N,ADH_zinc_N
WP_018070424.1	RLTA1_RS23200	2.242270772	chromosome	-	CBS domain-containing protein	S	BON domain	-	-	-	-	BON,CBS
WP_018070414.1	RLTA1_RS23245	1.479244631	chromosome	-	universal stress protein	T	Universal stress protein family	-	-	-	-	Usp
WP_024323158.1	RLTA1_RS23250	1.892032637	chromosome	-	pyridoxamine 5\\'-phosphate oxidase family protein	S	Pyridoxamine 5'-phosphate oxidase	ko:K07005	-	-	-	Pyridox_ox_2
WP_130698103.1	RLTA1_RS23255	2.34521216	chromosome	-	universal stress protein	T	Belongs to the universal stress protein A family	-	-	-	-	Usp
WP_024323160.1	RLTA1_RS23260	2.463141756	chromosome	-	universal stress protein	T	Universal stress protein family	-	-	-	-	Usp
WP_024323161.1	RLTA1_RS23265	1.522642767	chromosome	-	MULTISPECIES: hypothetical protein	-	-	-	-	-	-	-
WP_024323168.1	RLTA1_RS23335	1.15408971	chromosome	truB	MULTISPECIES: tRNA pseudouridine(55) synthase TruB	J	Responsible for synthesis of pseudouridine from uracil- 55 in the psi GC loop of transfer RNAs	ko:K03177	-	-	-	TruB-C_2,TruB_C_2,TruB_N
WP_018070398.1	RLTA1_RS23340	1.056973994	chromosome	rbfA	MULTISPECIES: 30S ribosome-binding factor RbfA	J	One of several proteins that assist in the late maturation steps of the functional core of the 30S ribosomal subunit. Associates with free 30S ribosomal subunits (but not with 30S subunits that are part of 70S ribosomes or polysomes). Required for efficient processing of 16S rRNA. May interact with the 5'-terminal helix region of 16S rRNA	ko:K02834	-	-	-	RBFA
WP_027689489.1	RLTA1_RS23395	-1.200182003	chromosome	-	DNA polymerase III subunit gamma/tau	L	DNA polymerase III is a complex, multichain enzyme responsible for most of the replicative synthesis in bacteria. This DNA polymerase also exhibits 3' to 5' exonuclease activity	ko:K02343	ko00230,ko00240,ko01100,ko03030,ko03430,ko03440,map00230,map00240,map01100,map03030,map03430,map03440	R00375,R00376,R00377,R00378	RC02795	DNA_pol3_delta2,DNA_pol3_gamma3,DUF3646
WP_027689492.1	RLTA1_RS23420	-1.244403315	chromosome	-	hypothetical protein	-	-	-	-	-	-	-
WP_018484623.1	RLTA1_RS23435	1.118554537	chromosome	-	3-deoxy-manno-octulosonate cytidylyltransferase	M	Activates KDO (a required 8-carbon sugar) for incorporation into bacterial lipopolysaccharide in Gram-negative bacteria	ko:K00979	ko00540,ko01100,map00540,map01100	R03351,R11396	RC00152,RC00910	CTP_transf_3
WP_018070383.1	RLTA1_RS23440	1.6242855	chromosome	-	MULTISPECIES: cytochrome c family protein	C	cytochrome	ko:K08738	ko00920,ko01100,ko01120,ko01524,ko02020,ko04115,ko04210,ko04214,ko04215,ko04932,ko05010,ko05012,ko05014,ko05016,ko05134,ko05145,ko05152,ko05161,ko05164,ko05167,ko05168,ko05200,ko05210,ko05222,ko05416,map00920,map01100,map01120,map01524,map02020,map04115,map04210,map04214,map04215,map04932,map05010,map05012,map05014,map05016,map05134,map05145,map05152,map05161,map05164,map05167,map05168,map05200,m…	R10151	RC03151,RC03152	Cytochrom_C
WP_018070381.1	RLTA1_RS23450	1.393604973	chromosome	-	MULTISPECIES: adenosine kinase	G	Sugar kinases, ribokinase family	ko:K00847,ko:K00856	ko00051,ko00230,ko00500,ko00520,ko01100,map00051,map00230,map00500,map00520,map01100	R00185,R00760,R00867,R03920	RC00002,RC00017	PfkB
WP_018070371.1	RLTA1_RS23505	-1.077977288	chromosome	-	MULTISPECIES: hypothetical protein	-	-	-	-	-	-	-
WP_026170767.1	RLTA1_RS23515	1.337441821	chromosome	-	MULTISPECIES: M20/M25/M40 family metallo-hydrolase	E	Acetylornithine deacetylase Succinyl-diaminopimelate desuccinylase and related deacylases	-	-	-	-	M20_dimer,Peptidase_M20
WP_018070366.1	RLTA1_RS23535	1.590362248	chromosome	-	DNA translocase FtsK	D	Belongs to the FtsK SpoIIIE SftA family	ko:K03466	-	-	-	FtsK_SpoIIIE,Ftsk_gamma
WP_018070364.1	RLTA1_RS23545	-1.10436399	chromosome	phnN	MULTISPECIES: phosphonate metabolism protein/1,5-bisphosphokinase (PRPP-forming) PhnN	P	Catalyzes the phosphorylation of ribose 1,5-bisphosphate to 5-phospho-D-ribosyl alpha-1-diphosphate (PRPP)	ko:K00758,ko:K05774	ko00030,ko00240,ko00983,ko01100,ko05219,map00030,map00240,map00983,map01100,map05219	R01570,R02484,R06836,R08222,R08230	RC00002,RC00063	AAA_18,AAA_33,Glycos_trans_3N,Glycos_transf_3,Guanylate_kin,PYNP_C
WP_018070352.1	RLTA1_RS23620	1.159810934	chromosome	-	2,3-bisphosphoglycerate-dependent phosphoglycerate mutase	G	Belongs to the phosphoglycerate mutase family. BPG- dependent PGAM subfamily	ko:K01834	ko00010,ko00260,ko00680,ko01100,ko01110,ko01120,ko01130,ko01200,ko01230,ko04922,ko05230,map00010,map00260,map00680,map01100,map01110,map01120,map01130,map01200,map01230,map04922,map05230	R01518	RC00536	His_Phos_1
WP_018070351.1	RLTA1_RS23625	1.096913363	chromosome	-	4-hydroxy-tetrahydrodipicolinate reductase	E	Catalyzes the conversion of 4-hydroxy- tetrahydrodipicolinate (HTPA) to tetrahydrodipicolinate	ko:K00215	ko00261,ko00300,ko01100,ko01110,ko01120,ko01130,ko01230,map00261,map00300,map01100,map01110,map01120,map01130,map01230	R04198,R04199	RC00478	DapB_C,DapB_N
WP_018070338.1	RLTA1_RS23690	1.039720599	chromosome	pncB	nicotinate phosphoribosyltransferase	F	Catalyzes the synthesis of beta-nicotinate D- ribonucleotide from nicotinate and 5-phospho-D-ribose 1-phosphate at the expense of ATP	ko:K00763	ko00760,ko01100,map00760,map01100	R01724	RC00033	NAPRTase
WP_026170765.1	RLTA1_RS23695	1.315840289	chromosome	-	hypothetical protein	-	-	-	-	-	-	-
WP_018070334.1	RLTA1_RS23710	1.22375609	chromosome	-	Lrp/AsnC family transcriptional regulator	K	helix_turn_helix ASNC type	ko:K03719	-	-	-	AsnC_trans_reg,HTH_24,HTH_AsnC-type
WP_018070332.1	RLTA1_RS23725	1.202953623	chromosome	-	MULTISPECIES: BMP family ABC transporter substrate-binding protein	S	Membrane lipoprotein	ko:K07335	-	-	-	Bmp
WP_018070327.1	RLTA1_RS23755	-1.177727763	chromosome	deoC	MULTISPECIES: deoxyribose-phosphate aldolase	F	Catalyzes a reversible aldol reaction between acetaldehyde and D-glyceraldehyde 3-phosphate to generate 2-deoxy- D-ribose 5-phosphate	ko:K01619	ko00030,map00030	R01066	RC00436,RC00437	DeoC
WP_018070326.1	RLTA1_RS23760	-1.793585068	chromosome	deoA	thymidine phosphorylase	F	The enzymes which catalyze the reversible phosphorolysis of pyrimidine nucleosides are involved in the degradation of these compounds and in their utilization as carbon and energy sources, or in the rescue of pyrimidine bases for nucleotide synthesis	ko:K00758	ko00240,ko00983,ko01100,ko05219,map00240,map00983,map01100,map05219	R01570,R02484,R08222,R08230	RC00063	Glycos_trans_3N,Glycos_transf_3,PYNP_C
WP_018070320.1	RLTA1_RS23795	1.222466611	chromosome	-	pilus assembly protein N-terminal domain-containing protein	U	Flp pilus assembly protein, secretin CpaC	-	-	-	-	T2SS-T3SS_pil_N
WP_018070319.1	RLTA1_RS23800	1.741192643	chromosome	-	MULTISPECIES: Flp family type IVb pilin	U	Flp Fap pilin component	ko:K02651	ko04112,map04112	-	-	Flp_Fap
WP_018070315.1	RLTA1_RS23820	-1.706198975	chromosome	-	CpaD family pilus assembly lipoprotein	N	pilus assembly protein	ko:K02281	-	-	-	Pilus_CpaD
WP_018070314.1	RLTA1_RS23825	-1.142640267	chromosome	-	MULTISPECIES: CpaE family protein	U	pilus assembly protein	ko:K02282	-	-	-	AAA_31,CBP_BcsQ,Fer4_NifH,ParA
WP_018482130.1	RLTA1_RS23840	-1.30379155	chromosome	-	MULTISPECIES: type II secretion system F family protein	NU	type II secretion system protein	ko:K12511	-	-	-	T2SSF,TPR_5
WP_003544522.1	RLTA1_RS23860	-2.10806394	chromosome	-	MULTISPECIES: winged helix-turn-helix transcriptional regulator	K	transcriptional regulator	-	-	-	-	MarR,MarR_2
WP_018070306.1	RLTA1_RS23870	-1.869694811	chromosome	-	amidase	J	Asp-tRNAAsn Glu-tRNAGln amidotransferase A subunit and related amidases	ko:K01426,ko:K02433	ko00330,ko00360,ko00380,ko00627,ko00643,ko00970,ko01100,ko01120,map00330,map00360,map00380,map00627,map00643,map00970,map01100,map01120	R02540,R03096,R03180,R03905,R03909,R04212,R05551,R05590	RC00010,RC00100,RC00950,RC01025	Amidase
WP_018070305.1	RLTA1_RS23875	-2.531686464	chromosome	-	ABC transporter permease	P	ABC-type dipeptide oligopeptide nickel transport systems, permease components	ko:K02034	ko02024,map02024	-	-	BPD_transp_1
WP_027689496.1	RLTA1_RS23880	-1.739457494	chromosome	-	ABC transporter permease	P	ABC-type dipeptide oligopeptide nickel transport systems, permease components	ko:K02033	ko02024,map02024	-	-	BPD_transp_1
WP_018070303.1	RLTA1_RS23885	-1.653210234	chromosome	-	MULTISPECIES: ABC transporter substrate-binding protein	E	Bacterial extracellular solute-binding proteins, family 5 Middle	ko:K02035	ko02024,map02024	-	-	HTH_1,SBP_bac_5
WP_018070294.1	RLTA1_RS23935	-1.479104487	chromosome	-	MULTISPECIES: hypothetical protein	-	-	-	-	-	-	-
WP_018070293.1	RLTA1_RS23940	-1.854160928	chromosome	-	MULTISPECIES: GNAT family N-acetyltransferase	J	Acetyltransferase (GNAT) domain	-	-	-	-	Acetyltransf_3
WP_018070291.1	RLTA1_RS23955	-1.06495733	chromosome	-	glycosyltransferase family 2 protein	S	glycosyl transferase family	-	-	-	-	Glycos_transf_2
WP_018070288.1	RLTA1_RS23970	-1.163803429	chromosome	rfbG	CDP-glucose 4,6-dehydratase	M	CDP-glucose 4,6-dehydratase	ko:K01709	ko00520,map00520	R02426	RC00402	Epimerase,GDP_Man_Dehyd
WP_018070286.1	RLTA1_RS23980	-1.415985164	chromosome	-	hypothetical protein	-	-	-	-	-	-	-
WP_017966569.1	RLTA1_RS23995	-1.231074916	chromosome	-	MULTISPECIES: SelT/SelW/SelH family protein	O	protein conserved in bacteria	ko:K07401	-	-	-	Rdx
WP_018070281.1	RLTA1_RS24010	1.346452325	chromosome	-	GFA family protein	S	Glutathione-dependent formaldehyde-activating enzyme	-	-	-	-	GFA
WP_018070274.1	RLTA1_RS24055	-1.704317381	chromosome	recX	recombination regulator RecX	S	Regulatory protein RecX	ko:K03565	-	-	-	RecX
WP_018067902.1	RLTA1_RS24065	-1.990294348	chromosome	-	EamA family transporter	S	EamA-like transporter family	ko:K11939	-	-	-	EamA
WP_018067900.1	RLTA1_RS24075	-1.363709216	chromosome	-	MULTISPECIES: membrane protein	S	Rubrerythrin	-	-	-	-	Nitroreductase,Rubrerythrin,VIT1
WP_003544621.1	RLTA1_RS24100	2.336187698	chromosome	rpmI	MULTISPECIES: 50S ribosomal protein L35	J	Belongs to the bacterial ribosomal protein bL35 family	ko:K02916	ko03010,map03010	-	-	Ribosomal_L35p
WP_003544622.1	RLTA1_RS24105	1.211728346	chromosome	rplT	MULTISPECIES: 50S ribosomal protein L20	J	Binds directly to 23S ribosomal RNA and is necessary for the in vitro assembly process of the 50S ribosomal subunit. It is not involved in the protein synthesizing functions of that subunit	ko:K02887	ko03010,map03010	-	-	Ribosomal_L20
WP_020397415.1	RLTA1_RS24125	1.010489125	chromosome	-	aldo/keto reductase	C	Aldo keto reductase	-	-	-	-	Aldo_ket_red
WP_026170749.1	RLTA1_RS24150	2.102255609	chromosome	-	MULTISPECIES: aldo/keto reductase	C	oxidoreductases (related to aryl-alcohol dehydrogenases)	-	-	-	-	Aldo_ket_red
WP_018069953.1	RLTA1_RS24175	2.423006062	chromosome	-	MULTISPECIES: hypothetical protein	-	-	-	-	-	-	-
WP_018069960.1	RLTA1_RS24210	1.05075784	chromosome	-	MULTISPECIES: ArsC family reductase	P	Belongs to the ArsC family	ko:K00537	-	-	-	ArsC,Glutaredoxin
WP_018069965.1	RLTA1_RS24235	-1.786534487	chromosome	-	MULTISPECIES: SDR family NAD(P)-dependent oxidoreductase	S	Belongs to the short-chain dehydrogenases reductases (SDR) family	-	-	-	-	adh_short
WP_018069973.1	RLTA1_RS24280	1.485702748	chromosome	-	dihydrofolate reductase family protein	H	RibD C-terminal domain	-	-	-	-	RibD_C
WP_018069980.1	RLTA1_RS24315	-1.018949857	chromosome	-	MULTISPECIES: sugar ABC transporter ATP-binding protein	G	ABC transporter	ko:K02056,ko:K10545	ko02010,map02010	-	-	ABC_tran
WP_024322241.1	RLTA1_RS24360	2.692632783	chromosome	-	MULTISPECIES: peptidase	P	Iron-regulated protein	ko:K07231	-	-	-	Peptidase_M75
WP_024322239.1	RLTA1_RS24370	2.480803992	chromosome	-	septal ring lytic transglycosylase RlpA family protein	M	Lytic transglycosylase with a strong preference for naked glycan strands that lack stem peptides	ko:K03642	-	-	-	DPBB_1
WP_017990040.1	RLTA1_RS24415	2.115528421	chromosome	-	MULTISPECIES: methyltransferase domain-containing protein	I	Ribosomal RNA adenine dimethylase	ko:K00570	ko00564,ko01100,ko01110,map00564,map01100,map01110	R01320,R02056,R03424	RC00003,RC00060,RC00181,RC00496	Methyltransf_25,RrnaAD
WP_018070008.1	RLTA1_RS24475	1.090320233	chromosome	-	YifB family Mg chelatase-like AAA ATPase	O	ATPase with chaperone activity	ko:K07391	-	-	-	ChlI,Mg_chelatase,Mg_chelatase_C
WP_018070011.1	RLTA1_RS24485	1.381532955	chromosome	cysK	MULTISPECIES: cysteine synthase A	E	Cysteine synthase	ko:K01738	ko00270,ko00920,ko01100,ko01110,ko01120,ko01130,ko01200,ko01230,map00270,map00920,map01100,map01110,map01120,map01130,map01200,map01230	R00897,R03601,R04859	RC00020,RC02814,RC02821	PALP
WP_018070012.1	RLTA1_RS24490	1.426310039	chromosome	-	LysE family translocator	E	Efflux protein	-	-	-	-	LysE
WP_018070019.1	RLTA1_RS24535	-1.075963601	chromosome	-	RidA family protein	J	Endoribonuclease L-PSP	-	-	-	-	Ribonuc_L-PSP
WP_018070023.1	RLTA1_RS24555	-1.619017741	chromosome	-	MFS transporter	P	Major Facilitator Superfamily	ko:K03449	-	-	-	MFS_1
WP_018070024.1	RLTA1_RS24560	-1.62174397	chromosome	-	MULTISPECIES: FadR family transcriptional regulator	K	gntR family	-	-	-	-	FCD,GntR
WP_018070033.1	RLTA1_RS24600	-1.784720005	chromosome	-	MULTISPECIES: MFS transporter	EGP	Major facilitator superfamily	ko:K08224	-	-	-	MFS_1,Sugar_tr
WP_018070034.1	RLTA1_RS24605	-1.076973058	chromosome	-	MULTISPECIES: VOC family protein	E	Glyoxalase/Bleomycin resistance protein/Dioxygenase superfamily	-	-	-	-	Glyoxalase
WP_018070041.1	RLTA1_RS24640	-1.346614742	chromosome	ubiB	MULTISPECIES: 2-polyprenylphenol 6-hydroxylase	S	Is probably a protein kinase regulator of UbiI activity which is involved in aerobic coenzyme Q (ubiquinone) biosynthesis	ko:K03688	-	-	-	ABC1,APH,Pkinase,RIO1
WP_003556028.1	RLTA1_RS24660	1.082350486	chromosome	rpsT	MULTISPECIES: 30S ribosomal protein S20	J	Binds directly to 16S ribosomal RNA	ko:K02968	ko03010,map03010	-	-	Ribosomal_S20p
WP_042941685.1	RLTA1_RS34140	1.027518732	plasmid pRltTA1A	-	plasmid replication protein RepCa2	K	Replication protein C N-terminal domain	ko:K18996	-	-	-	RP-C,RP-C_C
WP_027689822.1	RLTA1_RS34165	-1.335144827	plasmid pRltTA1A	-	winged helix-turn-helix domain-containing protein	K	Transcriptional regulatory protein, C terminal	-	-	-	-	AAA_22,BTAD,NB-ARC,Trans_reg_C
WP_018495039.1	RLTA1_RS34200	-1.317740409	plasmid pRltTA1A	-	nitroreductase family protein	C	Nitroreductase family	-	-	-	-	Nitroreductase
WP_027689830.1	RLTA1_RS34255	-1.34588256	plasmid pRltTA1A	-	4-oxalomesaconate tautomerase	S	PrpF protein	-	-	-	-	PrpF
WP_027689833.1	RLTA1_RS34270	2.76485599	plasmid pRltTA1A	-	universal stress protein	T	Belongs to the universal stress protein A family	-	-	-	-	Usp
WP_027689834.1	RLTA1_RS34275	1.838040312	plasmid pRltTA1A	-	HAD-IC family P-type ATPase	P	Cation transporter/ATPase, N-terminus	ko:K01537	-	-	-	Cation_ATPase_C,Cation_ATPase_N,E1-E2_ATPase,HlyD_D23,Hydrolase,Hydrolase_3
WP_027689835.1	RLTA1_RS34280	3.148969191	plasmid pRltTA1A	-	MULTISPECIES: TraR/DksA family transcriptional regulator	T	DnaK suppressor protein	-	-	-	-	zf-dskA_traR
WP_027689836.1	RLTA1_RS34285	2.161671725	plasmid pRltTA1A	cadA	cadmium-translocating P-type ATPase	P	E1-E2 ATPase	-	-	-	-	E1-E2_ATPase,Hemerythrin,HlyD_D23,Hydrolase
WP_027689837.1	RLTA1_RS34290	1.823553281	plasmid pRltTA1A	-	universal stress protein	T	Universal stress protein family	-	-	-	-	Usp
WP_027689838.1	RLTA1_RS34295	3.451232405	plasmid pRltTA1A	-	pyridoxamine 5\\'-phosphate oxidase family protein	S	Pyridoxamine 5'-phosphate oxidase	ko:K07005	-	-	-	Pyridox_ox_2
WP_027689839.1	RLTA1_RS34300	1.28230715	plasmid pRltTA1A	-	hypothetical protein	-	-	-	-	-	-	Phasin_2
WP_018073238.1	RLTA1_RS34305	1.360891138	plasmid pRltTA1A	-	universal stress protein	T	Universal stress protein family	-	-	-	-	Usp
WP_027689840.1	RLTA1_RS34310	1.177648535	plasmid pRltTA1A	-	hypothetical protein	-	-	-	-	-	-	-
WP_027689841.1	RLTA1_RS34315	1.653763398	plasmid pRltTA1A	-	zinc-binding alcohol dehydrogenase family protein	S	Alcohol dehydrogenase GroES-like domain	ko:K13953	ko00010,ko00071,ko00350,ko00625,ko00626,ko00830,ko00980,ko00982,ko01100,ko01110,ko01120,ko01130,ko01220,map00010,map00071,map00350,map00625,map00626,map00830,map00980,map00982,map01100,map01110,map01120,map01130,map01220	R00623,R00754,R02124,R04880,R05233,R05234,R06917,R06927,R07105,R08281,R08306,R08310	RC00050,RC00087,RC00088,RC00099,RC00116,RC00649,RC01734,RC02273	ADH_N,ADH_zinc_N,ADH_zinc_N_2
WP_027689846.1	RLTA1_RS34350	2.294505561	plasmid pRltTA1A	-	BON domain-containing protein	S	BON domain	ko:K04065	-	-	-	BON
WP_027689847.1	RLTA1_RS34355	1.290469979	plasmid pRltTA1A	-	PAS domain-containing hybrid sensor histidine kinase/response regulator	T	Histidine kinase	-	-	-	-	HATPase_c,HisKA,PAS,PAS_3,PAS_4,PAS_7,PAS_9,Response_reg
WP_027689848.1	RLTA1_RS34360	1.741254719	plasmid pRltTA1A	-	MULTISPECIES: helix-turn-helix domain-containing protein	K	family. transcriptional regulator	ko:K01420	-	-	-	HTH_Crp_2,cNMP_binding
WP_018246470.1	RLTA1_RS34370	2.403986075	plasmid pRltTA1A	-	MULTISPECIES: hypothetical protein	-	-	-	-	-	-	-
WP_085065922.1	RLTA1_RS34375	1.687657466	plasmid pRltTA1A	-	Hsp20/alpha crystallin family protein	O	Belongs to the small heat shock protein (HSP20) family	ko:K13993	ko04141,map04141	-	-	HSP20
WP_027689851.1	RLTA1_RS34380	2.635465331	plasmid pRltTA1A	-	BON domain-containing protein	S	bacterial OsmY and nodulation domain	-	-	-	-	BON
WP_027689852.1	RLTA1_RS34385	2.109501346	plasmid pRltTA1A	-	MBL fold metallo-hydrolase	J	Beta-Casp domain	ko:K07576	-	-	-	Beta-Casp,Lactamase_B,Lactamase_B_2,RMMBL
WP_027689853.1	RLTA1_RS34390	2.971067124	plasmid pRltTA1A	-	hypothetical protein	-	-	-	-	-	-	-
WP_027689856.1	RLTA1_RS34410	2.085029673	plasmid pRltTA1A	-	CBS domain-containing protein	S	BON domain	-	-	-	-	BON,CBS
WP_018073256.1	RLTA1_RS34415	1.620956992	plasmid pRltTA1A	-	MULTISPECIES: hypothetical protein	-	-	-	-	-	-	-
WP_051320259.1	RLTA1_RS34450	1.930697541	plasmid pRltTA1A	-	EF-hand domain-containing protein	S	EF hand	-	-	-	-	EF-hand_1,EF-hand_5,EF-hand_6
WP_042941687.1	RLTA1_RS34455	-1.431491728	plasmid pRltTA1A	-	FAD:protein FMN transferase	H	Flavin transferase that catalyzes the transfer of the FMN moiety of FAD and its covalent binding to the hydroxyl group of a threonine residue in a target flavoprotein	ko:K00380,ko:K03734	ko00920,ko01100,ko01120,map00920,map01100,map01120	R00858	RC00065	ApbE,Flavodoxin_1,PepSY_TM
WP_027689864.1	RLTA1_RS34465	1.086952368	plasmid pRltTA1A	-	DUF2271 domain-containing protein	S	Predicted periplasmic protein (DUF2271)	-	-	-	-	DUF2271
WP_027689872.1	RLTA1_RS34515	1.124160833	plasmid pRltTA1A	-	hypothetical protein	-	-	-	-	-	-	-
WP_051320262.1	RLTA1_RS34545	-1.711178146	plasmid pRltTA1A	-	flavin reductase family protein	S	flavin reductase	-	-	-	-	Flavin_Reduct
WP_027689879.1	RLTA1_RS34550	-1.487096636	plasmid pRltTA1A	-	EAL domain-containing protein	T	Diguanylate cyclase	-	-	-	-	EAL,GGDEF,HAMP,Hemerythrin,PAS,PAS_4,PAS_7
WP_051320260.1	RLTA1_RS34555	-1.99053458	plasmid pRltTA1A	-	PAS domain-containing protein	T	Histidine kinase	ko:K00575	ko02020,ko02030,map02020,map02030	-	-	GAF,GAF_2,HATPase_c,HATPase_c_2,HWE_HK,HisKA_2,PAS,PAS_4
WP_171481073.1	RLTA1_RS34585	-1.339168383	plasmid pRltTA1A	traA	Ti-type conjugative transfer relaxase TraA	L	conjugal transfer protein traA	-	-	-	-	AAA_30,DUF1863,MobA_MobL,Relaxase,UvrD_C_2,Viral_helicase1
WP_085065871.1	RLTA1_RS34650	-1.508106858	plasmid pRltTA1A	-	metallophosphoesterase family protein	T	Calcineurin-like phosphoesterase superfamily domain	-	-	-	-	Metallophos_2
WP_051320209.1	RLTA1_RS34670	-1.854771848	plasmid pRltTA1A	-	hypothetical protein	S	Metallo-beta-lactamase superfamily	-	-	-	-	HD,Lactamase_B,TAT_signal
WP_027688592.1	RLTA1_RS34675	-1.554238322	plasmid pRltTA1A	-	aspartate/tyrosine/aromatic aminotransferase	E	Aminotransferase	ko:K00813,ko:K00832	ko00220,ko00250,ko00270,ko00330,ko00350,ko00360,ko00400,ko00401,ko00950,ko00960,ko01100,ko01110,ko01130,ko01210,ko01230,map00220,map00250,map00270,map00330,map00350,map00360,map00400,map00401,map00950,map00960,map01100,map01110,map01130,map01210,map01230	R00355,R00694,R00734,R00896,R01731,R02433,R02619,R05052,R07396,R10845	RC00006,RC00036	Aminotran_1_2
WP_027688591.1	RLTA1_RS34680	-1.79551977	plasmid pRltTA1A	-	ABC transporter ATP-binding protein	P	ABC transporter	ko:K02049,ko:K15578	ko00910,ko02010,map00910,map02010	-	-	ABC_tran
WP_027688590.1	RLTA1_RS34685	-1.07924762	plasmid pRltTA1A	-	ABC transporter permease	P	ABC-type nitrate sulfonate bicarbonate transport system, permease component	ko:K02050	-	-	-	BPD_transp_1
WP_027688585.1	RLTA1_RS34700	-1.803774398	plasmid pRltTA1A	-	hypothetical protein	J	COG1670 acetyltransferases, including N-acetylases of ribosomal proteins	-	-	-	-	Acetyltransf_1
WP_027688584.1	RLTA1_RS34705	-2.153046589	plasmid pRltTA1A	hutC	histidine utilization repressor	K	UTRA	ko:K05836	-	-	-	GntR,UTRA
WP_027688583.1	RLTA1_RS34710	-1.874786456	plasmid pRltTA1A	-	alcohol dehydrogenase catalytic domain-containing protein	E	Alcohol dehydrogenase GroES-like domain	ko:K00004	ko00650,map00650	R02855,R02946,R10504	RC00205,RC00525	ADH_N,ADH_zinc_N,Glu_dehyd_C
WP_027688582.1	RLTA1_RS34715	-1.6152168	plasmid pRltTA1A	hisD	histidinol dehydrogenase	E	Catalyzes the sequential NAD-dependent oxidations of L- histidinol to L-histidinaldehyde and then to L-histidine	ko:K00013	ko00340,ko01100,ko01110,ko01230,map00340,map01100,map01110,map01230	R01158,R01163,R03012	RC00099,RC00242,RC00463	Histidinol_dh
WP_027688581.1	RLTA1_RS34720	-2.004717955	plasmid pRltTA1A	-	glucose 1-dehydrogenase	IQ	Dehydrogenases with different specificities (related to short-chain alcohol dehydrogenases)	ko:K18337	ko00051,ko01120,map00051,map01120	R03942,R10788,R10995	RC00066,RC00161	adh_short_C2
WP_027688577.1	RLTA1_RS34735	-1.24099545	plasmid pRltTA1A	-	DUF1738 domain-containing protein	L	antirestriction protein	-	-	-	-	AIRS,AIRS_C,DUF1738
WP_027688576.1	RLTA1_RS34745	-1.163989275	plasmid pRltTA1A	-	DUF1778 domain-containing protein	S	Protein of unknown function (DUF1778)	-	-	-	-	DUF1778
WP_027688574.1	RLTA1_RS34765	-1.121472113	plasmid pRltTA1A	-	isochorismatase family protein	Q	Isochorismatase family	ko:K13995	ko00760,ko01120,map00760,map01120	R03540	RC00950	Isochorismatase
WP_018495019.1	RLTA1_RS34775	-1.481997928	plasmid pRltTA1A	-	alpha/beta hydrolase	I	Serine aminopeptidase, S33	ko:K15357	ko00760,ko01120,map00760,map01120	R09126	RC00323,RC02431	Abhydrolase_1,Abhydrolase_6
WP_018483775.1	RLTA1_RS34805	1.798080084	plasmid pRltTA1A	-	extracellular solute-binding protein	E	Bacterial extracellular solute-binding protein	ko:K11069	ko02010,map02010	-	-	SBP_bac_6,SBP_bac_8
WP_027688562.1	RLTA1_RS34880	-2.158272601	plasmid pRltTA1A	hyfB	hydrogenase 4 subunit B	CP	Proton-conducting membrane transporter	-	-	-	-	HTH_3,Proton_antipo_M,Proton_antipo_N
WP_017992147.1	RLTA1_RS34885	-2.497374491	plasmid pRltTA1A	-	NADH-quinone oxidoreductase subunit H	C	NADH dehydrogenase	-	-	-	-	NADHdh
WP_027688561.1	RLTA1_RS34890	-1.587288715	plasmid pRltTA1A	-	hydrogenase-4 component E	C	COG4237 Hydrogenase 4 membrane component (E)	ko:K12140	-	-	-	-
WP_027688560.1	RLTA1_RS34895	-1.034042359	plasmid pRltTA1A	-	hydrogenase 4 subunit F	CP	Proton-conducting membrane transporter	ko:K12141	-	-	-	Proton_antipo_M
WP_027688558.1	RLTA1_RS34905	-2.176275698	plasmid pRltTA1A	nuoB	NADH-quinone oxidoreductase subunit NuoB	C	NADH ubiquinone oxidoreductase, 20 Kd subunit	-	-	-	-	Oxidored_q6
WP_027688545.1	RLTA1_RS35005	1.310797994	plasmid pRltTA1A	-	HU family DNA-binding protein	L	Belongs to the bacterial histone-like protein family	ko:K03530	-	-	-	Bac_DNA_binding
WP_027688540.1	RLTA1_RS35030	1.071750566	plasmid pRltTA1A	-	hypothetical protein	-	-	-	-	-	-	-
WP_027688530.1	RLTA1_RS35090	-1.067897277	plasmid pRltTA1A	-	oxidoreductase	C	Zinc-binding dehydrogenase	ko:K00001,ko:K19745	ko00010,ko00071,ko00350,ko00625,ko00626,ko00640,ko00830,ko00980,ko00982,ko01100,ko01110,ko01120,ko01130,ko01220,map00010,map00071,map00350,map00625,map00626,map00640,map00830,map00980,map00982,map01100,map01110,map01120,map01130,map01220	R00623,R00754,R00919,R02124,R04805,R04880,R05233,R05234,R06917,R06927,R07105,R08281,R08306,R08310	RC00050,RC00087,RC00088,RC00095,RC00099,RC00116,RC00649,RC01734,RC02273	ADH_N,ADH_zinc_N
WP_027688529.1	RLTA1_RS35095	-2.586604854	plasmid pRltTA1A	-	FadR family transcriptional regulator	K	Transcriptional regulator	-	-	-	-	FCD,GntR
WP_027688528.1	RLTA1_RS35100	-1.413422842	plasmid pRltTA1A	-	FAD-binding oxidoreductase	C	FAD linked oxidases, C-terminal domain	-	-	-	-	FAD-oxidase_C,FAD_binding_4
WP_027688527.1	RLTA1_RS35110	-1.644570144	plasmid pRltTA1A	-	DUF4105 domain-containing protein	S	Domain of unknown function (DUF4105)	-	-	-	-	DUF4105
WP_027688518.1	RLTA1_RS35150	-2.287979013	plasmid pRltTA1A	-	hypothetical protein	-	-	-	-	-	-	-
WP_027688506.1	RLTA1_RS35235	-1.082465741	plasmid pRltTA1A	-	PAS domain S-box protein	T	HWE histidine kinase	-	-	-	-	HWE_HK,PAS,PAS_9
WP_130663640.1	RLTA1_RS35265	-1.5061232	plasmid pRltTA1A	-	MULTISPECIES: transposase	L	Transposase DDE domain	ko:K07492	-	-	-	DDE_Tnp_1_2
WP_165417479.1	RLTA1_RS35275	-1.792804854	plasmid pRltTA1A	-	transposase	L	COG3335 Transposase and inactivated derivatives	-	-	-	-	DDE_3,HTH_32
WP_130663641.1	RLTA1_RS35310	-1.550032602	plasmid pRltTA1A	-	IS5 family transposase	L	Transposase	-	-	-	-	DDE_Tnp_1,DDE_Tnp_1_2
WP_027688493.1	RLTA1_RS35350	-1.021150908	plasmid pRltTA1A	-	ABC transporter permease subunit	U	Binding-protein-dependent transport system inner membrane component	ko:K02053	ko02024,map02024	-	-	BPD_transp_1
WP_027688486.1	RLTA1_RS35400	-1.567853514	plasmid pRltTA1A	-	hypothetical protein	O	Subtilase family	-	-	-	-	Peptidase_S8
WP_017958612.1	RLTA1_RS35640	-1.129278601	plasmid pRltTA1A	-	MULTISPECIES: hypothetical protein	-	-	-	-	-	-	-
WP_027688462.1	RLTA1_RS35650	1.512533119	plasmid pRltTA1A	-	hypothetical protein	-	-	ko:K20268	ko02024,map02024	-	-	-
WP_018494608.1	RLTA1_RS35695	-1.176045188	plasmid pRltTA1A	-	MULTISPECIES: IS30 family transposase	L	Transposase for insertion sequence element IS1086	ko:K07482	-	-	-	HTH_38,rve
WP_027688446.1	RLTA1_RS35765	2.071284493	plasmid pRltTA1A	-	homoserine O-acetyltransferase	E	alpha/beta hydrolase fold	ko:K00641	ko00270,ko01100,ko01130,map00270,map01100,map01130	R01776	RC00004,RC00041	Abhydrolase_1
WP_027688443.1	RLTA1_RS35780	-1.0714613	plasmid pRltTA1A	-	NAD-dependent succinate-semialdehyde dehydrogenase	C	Belongs to the aldehyde dehydrogenase family	ko:K00135	ko00250,ko00310,ko00350,ko00650,ko00760,ko01100,ko01120,map00250,map00310,map00350,map00650,map00760,map01100,map01120	R00713,R00714,R02401	RC00080	Aldedh
WP_085065856.1	RLTA1_RS35785	-1.272559315	plasmid pRltTA1A	-	IclR family transcriptional regulator	K	Bacterial transcriptional regulator	ko:K20539	ko02024,map02024	-	-	HTH_IclR,IclR
WP_042941027.1	RLTA1_RS35790	-1.35568686	plasmid pRltTA1A	-	hypothetical protein	-	-	-	-	-	-	-
WP_027688425.1	RLTA1_RS35885	-1.425629967	plasmid pRltTA1A	-	ferredoxin family protein	C	Could be a 3Fe-4S cluster-containing protein	ko:K03855	-	-	-	ETF_QO
WP_012755326.1	RLTA1_RS35950	1.425331726	plasmid pRltTA1A	-	MULTISPECIES: acyl carrier protein	IQ	Phosphopantetheine attachment site	ko:K14661	-	-	-	PP-binding
WP_082229782.1	RLTA1_RS36010	1.244873659	plasmid pRltTA1A	fdxB	MULTISPECIES: ferredoxin III, nif-specific	C	4Fe-4S dicluster domain	-	-	-	-	Fer4,Fer4_10,Fer4_16,Fer4_4,Fer4_7
WP_027688391.1	RLTA1_RS36100	-1.090117684	plasmid pRltTA1A	-	recombinase family protein	L	Recombinase	-	-	-	-	Recombinase,Resolvase,Zn_ribbon_recom
WP_027688385.1	RLTA1_RS36140	-3.734835582	plasmid pRltTA1A	thiC	phosphomethylpyrimidine synthase ThiC	H	Catalyzes the synthesis of the hydroxymethylpyrimidine phosphate (HMP-P) moiety of thiamine from aminoimidazole ribotide (AIR) in a radical S-adenosyl-L-methionine (SAM)-dependent reaction	ko:K03147	ko00730,ko01100,map00730,map01100	R03472	RC03251,RC03252	ThiC-associated,ThiC_Rad_SAM
WP_027688384.1	RLTA1_RS36145	-3.762221446	plasmid pRltTA1A	thiO	glycine oxidase ThiO	E	Glycine D-amino acid oxidases (deaminating)	ko:K03153	ko00730,ko01100,map00730,map01100	R07463	RC01788	DAO,FAD_binding_2
WP_018068076.1	RLTA1_RS36150	-3.718557169	plasmid pRltTA1A	thiS	MULTISPECIES: sulfur carrier protein ThiS	H	Thiamine biosynthesis	ko:K03154	ko04122,map04122	-	-	ThiS
WP_027688383.1	RLTA1_RS36155	-3.909566653	plasmid pRltTA1A	-	thiazole synthase	H	Catalyzes the rearrangement of 1-deoxy-D-xylulose 5- phosphate (DXP) to produce the thiazole phosphate moiety of thiamine. Sulfur is provided by the thiocarboxylate moiety of the carrier protein ThiS. In vitro, sulfur can be provided by H(2)S	ko:K03149	ko00730,ko01100,map00730,map01100	R10247	RC03096,RC03097,RC03461	ThiG,ThiS
WP_157629617.1	RLTA1_RS36165	-3.252499575	plasmid pRltTA1A	-	hypothetical protein	M	mandelate racemase muconate lactonizing	ko:K19802	-	R10938	RC03309	MR_MLE_C,MR_MLE_N
WP_027688382.1	RLTA1_RS36170	-1.991321768	plasmid pRltTA1A	-	hypothetical protein	-	-	-	-	-	-	-
WP_018486537.1	RLTA1_RS36175	-2.101473633	plasmid pRltTA1A	-	hypothetical protein	-	-	-	-	-	-	-
WP_027688375.1	RLTA1_RS36215	1.513557976	plasmid pRltTA1A	-	hypothetical protein	-	-	-	-	-	-	-
WP_027688372.1	RLTA1_RS36225	-1.6068215	plasmid pRltTA1A	-	MULTISPECIES: type II toxin-antitoxin system VapB family antitoxin	K	Bacterial antitoxin of type II TA system, VapB	-	-	-	-	VapB_antitoxin
WP_027688371.1	RLTA1_RS36230	-1.156047954	plasmid pRltTA1A	-	type II toxin-antitoxin system VapC family toxin	S	Toxic component of a toxin-antitoxin (TA) module. An RNase	-	-	-	-	PIN
WP_027688370.1	RLTA1_RS36235	-1.241045245	plasmid pRltTA1A	-	LysR family transcriptional regulator	K	transcriptional regulator	-	-	-	-	HTH_1,LysR_substrate
WP_085065853.1	RLTA1_RS36240	-1.409196076	plasmid pRltTA1A	-	helix-turn-helix transcriptional regulator	K	Cro/C1-type HTH DNA-binding domain	-	-	-	-	HTH_3
WP_130663926.1	RLTA1_RS36350	-1.299558992	plasmid pRltTA1A	-	omptin family outer membrane protease	M	Outer membrane protease	-	-	-	-	Omptin
WP_027688354.1	RLTA1_RS36360	1.105453904	plasmid pRltTA1A	-	hypothetical protein	-	-	-	-	-	-	-
WP_018068064.1	RLTA1_RS36480	-1.10876331	plasmid pRltTA1A	-	response regulator	T	Two component transcriptional regulator	ko:K02483,ko:K07659	ko02020,ko02026,map02020,map02026	-	-	Response_reg,Trans_reg_C
WP_018068610.1	RLTA1_RS36495	1.585049586	plasmid pRltTA1A	-	carbonic anhydrase	P	Reversible hydration of carbon dioxide	ko:K01673	ko00910,map00910	R00132,R10092	RC02807	Pro_CA
WP_027689799.1	RLTA1_RS36500	2.172920578	plasmid pRltTA1A	-	SulP family inorganic anion transporter	P	Sulfate permease family	-	-	-	-	STAS_2,Sulfate_transp
WP_018068607.1	RLTA1_RS36510	-1.716029128	plasmid pRltTA1A	-	hypothetical protein	S	COG0454 Histone acetyltransferase HPA2 and related acetyltransferases	-	-	-	-	Acetyltransf_1,Acetyltransf_7
WP_027689804.1	RLTA1_RS36555	-1.725027626	plasmid pRltTA1A	-	dimethylmenaquinone methyltransferase	H	Aldolase/RraA	-	-	-	-	RraA-like
WP_027689810.1	RLTA1_RS36605	-2.515484744	plasmid pRltTA1A	-	LysR family transcriptional regulator	K	LysR substrate binding domain	-	-	-	-	HTH_1,LysR_substrate
WP_027689813.1	RLTA1_RS36625	-1.688778149	plasmid pRltTA1A	-	nodulation protein NfeD	O	NfeD-like C-terminal, partner-binding	ko:K07403	-	-	-	NfeD
WP_018068576.1	RLTA1_RS36630	-1.281497595	plasmid pRltTA1A	-	slipin family protein	O	SPFH domain / Band 7 family	-	-	-	-	Band_7,Band_7_C
WP_027690073.1	RLTA1_RS31300	1.267266422	plasmid pRltTA1B	-	replication initiation protein RepC	K	replication protein C	ko:K18996	-	-	-	RP-C,RP-C_C
WP_018071582.1	RLTA1_RS31310	-1.413073104	plasmid pRltTA1B	-	MULTISPECIES: Bax inhibitor-1/YccA family protein	S	Belongs to the BI1 family	ko:K06890	-	-	-	Bax1-I
WP_027690071.1	RLTA1_RS31315	-2.512395941	plasmid pRltTA1B	-	anti-sigma factor	K	AntiSigma factor	-	-	-	-	zf-HC2
WP_024321709.1	RLTA1_RS31320	-2.353078106	plasmid pRltTA1B	-	sigma-70 family RNA polymerase sigma factor	K	Belongs to the sigma-70 factor family. ECF subfamily	ko:K03088	-	-	-	Sigma70_r2,Sigma70_r4_2
WP_027690070.1	RLTA1_RS31325	1.462124679	plasmid pRltTA1B	-	hypothetical protein	-	-	-	-	-	-	-
WP_027690064.1	RLTA1_RS31365	-1.71954346	plasmid pRltTA1B	-	TetR/AcrR family transcriptional regulator	K	AefR-like transcriptional repressor, C-terminal region	-	-	-	-	TetR_C_7,TetR_N
WP_027690048.1	RLTA1_RS31475	-1.083871636	plasmid pRltTA1B	-	ATP-binding cassette domain-containing protein	V	ABC-type multidrug transport system, ATPase and permease	ko:K06147	-	-	-	ABC_membrane,ABC_tran
WP_024321687.1	RLTA1_RS31485	1.765404628	plasmid pRltTA1B	-	MULTISPECIES: FAD/NAD(P)-binding protein	S	FAD-NAD(P)-binding	-	-	-	-	NAD_binding_9
WP_027690043.1	RLTA1_RS31515	1.111644802	plasmid pRltTA1B	cyoA	ubiquinol oxidase subunit II	C	ubiquinol oxidase subunit	ko:K02297	ko00190,ko01100,map00190,map01100	R11335	RC00061	COX2,COX_ARM
WP_027690041.1	RLTA1_RS31525	-2.723855223	plasmid pRltTA1B	-	hypothetical protein	-	-	-	-	-	-	-
WP_027687699.1	RLTA1_RS31530	1.857204568	plasmid pRltTA1B	-	MULTISPECIES: cyclic nucleotide-binding domain-containing protein	T	Cyclic nucleotide-monophosphate binding domain	-	-	-	-	MS_channel,cNMP_binding
WP_171481067.1	RLTA1_RS31540	-1.268459248	plasmid pRltTA1B	-	MULTISPECIES: glycosyl transferase	S	glycosyl transferase	-	-	-	-	Glyco_tran_28_C,Glyco_trans_4_4
WP_027690038.1	RLTA1_RS31545	-1.024533997	plasmid pRltTA1B	-	MULTISPECIES: glycosyltransferase	M	Glycosyl transferases group 1	-	-	-	-	Glyco_trans_1_4,Glyco_transf_4,Glycos_transf_1
WP_027690035.1	RLTA1_RS31575	-1.915919231	plasmid pRltTA1B	-	adenylate/guanylate cyclase domain-containing protein	T	Adenylyl- / guanylyl cyclase, catalytic domain	ko:K01768	ko00230,ko02025,ko04113,ko04213,map00230,map02025,map04113,map04213	R00089,R00434	RC00295	Guanylate_cyc
WP_027690034.1	RLTA1_RS31580	-1.924978376	plasmid pRltTA1B	-	nucleotide sugar dehydrogenase	M	Belongs to the UDP-glucose GDP-mannose dehydrogenase family	ko:K02474,ko:K13015	ko00520,map00520	R00421,R06894	RC00291	UDPG_MGDP_dh,UDPG_MGDP_dh_C,UDPG_MGDP_dh_N
WP_027690027.1	RLTA1_RS31635	2.156440124	plasmid pRltTA1B	-	ABC transporter ATP-binding protein	V	ABC transporter	ko:K06147	-	-	-	ABC_membrane,ABC_tran
WP_027690026.1	RLTA1_RS31645	-1.466326948	plasmid pRltTA1B	-	Rrf2 family transcriptional regulator	K	transcriptional regulator	-	-	-	-	Rrf2
WP_027690021.1	RLTA1_RS31675	-2.10143492	plasmid pRltTA1B	-	FkbM family methyltransferase	S	Methyltransferase FkbM domain	-	-	-	-	Methyltransf_21
WP_027690020.1	RLTA1_RS31680	-1.579396181	plasmid pRltTA1B	-	adenylate/guanylate cyclase domain-containing protein	CT	Adenylyl- / guanylyl cyclase, catalytic domain	ko:K01768	ko00230,ko02025,ko04113,ko04213,map00230,map02025,map04113,map04213	R00089,R00434	RC00295	Fer2,Guanylate_cyc,Rieske
WP_027690016.1	RLTA1_RS31700	-2.26203135	plasmid pRltTA1B	-	GFA family protein	S	Glutathione-dependent formaldehyde-activating enzyme	-	-	-	-	GFA
WP_026188744.1	RLTA1_RS31730	-1.312127788	plasmid pRltTA1B	-	3-dehydroquinate dehydratase	E	Catalyzes a trans-dehydration via an enolate intermediate	ko:K03786	ko00400,ko01100,ko01110,ko01130,ko01230,map00400,map01100,map01110,map01130,map01230	R03084	RC00848	DHquinase_II
WP_027689992.1	RLTA1_RS31895	-1.418457256	plasmid pRltTA1B	-	alpha/beta fold hydrolase	T	Adenylate and Guanylate cyclase catalytic domain	-	-	-	-	Abhydrolase_1,Guanylate_cyc
WP_027689991.1	RLTA1_RS31905	-1.250561571	plasmid pRltTA1B	-	helix-turn-helix domain-containing protein	K	Helix-turn-helix XRE-family like proteins	-	-	-	-	HTH_3,HTH_31
WP_042941741.1	RLTA1_RS31945	-1.339113828	plasmid pRltTA1B	-	OmpA family protein	M	OmpA family	-	-	-	-	OmpA
WP_018069823.1	RLTA1_RS31995	-1.408068155	plasmid pRltTA1B	-	MULTISPECIES: winged helix-turn-helix transcriptional regulator	K	helix_turn_helix, Arsenical Resistance Operon Repressor	-	-	-	-	HTH_20
WP_027689968.1	RLTA1_RS32075	-2.063388539	plasmid pRltTA1B	-	HutD family protein	S	protein conserved in bacteria	ko:K09975	-	-	-	HutD
WP_027689967.1	RLTA1_RS32080	-1.320766506	plasmid pRltTA1B	-	urocanate hydratase	E	Catalyzes the conversion of urocanate to 4-imidazolone- 5-propionate	ko:K01712	ko00340,ko01100,map00340,map01100	R02914	RC00804	Urocanase,Urocanase_C,Urocanase_N
WP_027689966.1	RLTA1_RS32085	-3.155058197	plasmid pRltTA1B	hutG	N-formylglutamate deformylase	E	N-formylglutamate amidohydrolase	ko:K01479	ko00340,ko01100,map00340,map01100	R02285	RC00221,RC00681	FGase
WP_027689965.1	RLTA1_RS32090	-3.300443206	plasmid pRltTA1B	hutH	histidine ammonia-lyase	E	histidine	ko:K01745	ko00340,ko01100,map00340,map01100	R01168	RC00361	Lyase_aromatic
WP_027689964.1	RLTA1_RS32095	-3.592723757	plasmid pRltTA1B	-	imidazolonepropionase	Q	imidazolonepropionase activity	ko:K01468	ko00340,ko01100,map00340,map01100	R02288	RC00683	Amidohydro_1,Amidohydro_3,Lyase_aromatic
WP_027689963.1	RLTA1_RS32100	-2.730994661	plasmid pRltTA1B	-	formimidoylglutamate deiminase	F	Cytosine deaminase and related metal-dependent hydrolases	ko:K05603	ko00340,map00340	R02286	RC00682	Amidohydro_1,GntR,UTRA
WP_027689962.1	RLTA1_RS32105	-1.444868977	plasmid pRltTA1B	hutC	histidine utilization repressor	K	UTRA	ko:K05836	-	-	-	GntR,UTRA
WP_018069849.1	RLTA1_RS32130	-1.698921388	plasmid pRltTA1B	-	MULTISPECIES: hypothetical protein	T	Response regulator, receiver	-	-	-	-	-
WP_018069850.1	RLTA1_RS32135	1.385153077	plasmid pRltTA1B	-	MULTISPECIES: hypothetical protein	-	-	-	-	-	-	-
WP_156925177.1	RLTA1_RS32140	-1.188313657	plasmid pRltTA1B	-	hypothetical protein	-	-	-	-	-	-	-
WP_018069853.1	RLTA1_RS32150	-2.514067871	plasmid pRltTA1B	hutC	MULTISPECIES: histidine utilization repressor	K	histidine utilization repressor	ko:K05836	-	-	-	GntR,UTRA
WP_024319889.1	RLTA1_RS32155	-4.606712118	plasmid pRltTA1B	-	transporter substrate-binding domain-containing protein	ET	Bacterial periplasmic substrate-binding proteins	ko:K10018	ko02010,map02010	-	-	SBP_bac_3
WP_027689956.1	RLTA1_RS32180	1.03729897	plasmid pRltTA1B	-	hypothetical protein	-	-	-	-	-	-	-
WP_027689948.1	RLTA1_RS32220	-2.282238413	plasmid pRltTA1B	-	response regulator	T	response regulator	-	-	-	-	Response_reg
WP_027689946.1	RLTA1_RS32240	-1.122934198	plasmid pRltTA1B	-	TMEM165/GDT1 family protein	S	Uncharacterized protein family UPF0016	-	-	-	-	OFeT_1,UPF0016
WP_027689945.1	RLTA1_RS32245	-1.154453417	plasmid pRltTA1B	-	MULTISPECIES: hypothetical protein	-	-	-	-	-	-	-
WP_027689941.1	RLTA1_RS32260	-1.570154866	plasmid pRltTA1B	-	ABC transporter permease	V	ABC-2 family transporter protein	ko:K01992	-	-	-	ABC2_membrane,ABC2_membrane_3,Biotin_lipoyl_2,HlyD_3
WP_130813985.1	RLTA1_RS32280	-1.573428542	plasmid pRltTA1B	-	hypothetical protein	F	Catalyzes the oxidation of 5,10- methylenetetrahydrofolate to 5,10-methenyltetrahydrofolate and then the hydrolysis of 5,10-methenyltetrahydrofolate to 10- formyltetrahydrofolate	ko:K01491	ko00670,ko00720,ko01100,ko01120,ko01200,map00670,map00720,map01100,map01120,map01200	R01220,R01655	RC00202,RC00578	THF_DHG_CYH,THF_DHG_CYH_C
WP_027689932.1	RLTA1_RS32320	-1.292169507	plasmid pRltTA1B	-	adenylate cyclase	S	Adenylate cyclase	-	-	-	-	TPR_16
WP_027689921.1	RLTA1_RS32420	-2.207804542	plasmid pRltTA1B	-	hypothetical protein	S	17 kDa outer membrane surface antigen	-	-	-	-	17kDa_Anti_2
WP_027689909.1	RLTA1_RS32495	-1.230803813	plasmid pRltTA1B	-	ABC transporter ATP-binding protein	E	TOBE domain	ko:K11072	ko02010,map02010	-	-	ABC_tran,TOBE_2
WP_027689905.1	RLTA1_RS32530	-1.072775064	plasmid pRltTA1B	-	helix-turn-helix transcriptional regulator	K	helix_turn_helix, arabinose operon control protein	-	-	-	-	HTH_18
WP_027689904.1	RLTA1_RS32535	1.0325648	plasmid pRltTA1B	-	alpha/beta hydrolase	I	hydrolases or acyltransferases (alpha beta hydrolase superfamily)	ko:K00433	-	-	-	Abhydrolase_1,Abhydrolase_6,Hydrolase_4
WP_027689896.1	RLTA1_RS32610	-1.778056371	plasmid pRltTA1B	-	hypothetical protein	-	-	-	-	-	-	-
WP_027689895.1	RLTA1_RS32615	-1.470059546	plasmid pRltTA1B	-	DUF1738 domain-containing protein	L	antirestriction protein	-	-	-	-	AIRS,AIRS_C,DUF1738
WP_027689894.1	RLTA1_RS32620	-2.429682715	plasmid pRltTA1B	-	WGR domain-containing protein	S	Proposed nucleic acid binding domain	-	-	-	-	WGR
WP_171970683.1	RLTA1_RS32630	-1.117104775	plasmid pRltTA1B	traA	Ti-type conjugative transfer relaxase TraA	L	conjugal transfer protein traA	-	-	-	-	AAA_30,DUF1863,MobA_MobL,Relaxase,UvrD_C_2,Viral_helicase1
WP_027690249.1	RLTA1_RS32730	-1.156754648	plasmid pRltTA1B	-	non-homologous end-joining DNA ligase	L	DNA ligase	ko:K01971	ko03450,map03450	R00381	RC00005	DNA_ligase_A_C,DNA_ligase_A_M,LigD_N
WP_165422307.1	RLTA1_RS32765	1.15637388	plasmid pRltTA1B	-	hypothetical protein	-	-	-	-	-	-	-
WP_027690245.1	RLTA1_RS32770	1.420712434	plasmid pRltTA1B	-	DUF2934 domain-containing protein	S	Protein of unknown function (DUF2934)	-	-	-	-	DUF2934
WP_027690243.1	RLTA1_RS32780	-1.726449855	plasmid pRltTA1B	-	phosphatidylserine/phosphatidylglycerophosphate/cardiolipin synthase family protein	I	Cardiolipin	ko:K06131	ko00564,ko01100,map00564,map01100	R07390	RC00017	PLDc_2,PLDc_N
WP_051320266.1	RLTA1_RS32795	1.01275654	plasmid pRltTA1B	-	methyl-accepting chemotaxis protein	NT	chemotaxis protein	-	-	-	-	4HB_MCP_1,HAMP,MCPsignal
WP_027690238.1	RLTA1_RS32815	-1.493970028	plasmid pRltTA1B	-	PLP-dependent transferase	E	Cystathionine beta-lyases cystathionine	-	-	-	-	Cys_Met_Meta_PP
WP_018071100.1	RLTA1_RS32865	3.780953847	plasmid pRltTA1B	-	MULTISPECIES: sulfate ABC transporter substrate-binding protein	P	ABC-type sulfate transport system, periplasmic component	ko:K02048	ko00920,ko02010,map00920,map02010	-	-	SBP_bac_11,TAT_signal
WP_018071102.1	RLTA1_RS32875	-1.551379998	plasmid pRltTA1B	-	MULTISPECIES: PTS sugar transporter subunit IIA	GT	Phosphoenolpyruvate-dependent sugar phosphotransferase system, EIIA 2	ko:K02806	ko02060,map02060	-	-	PTS_EIIA_2
WP_027690231.1	RLTA1_RS32880	-1.015581683	plasmid pRltTA1B	-	response regulator transcription factor	T	Response regulators consisting of a CheY-like receiver domain and a winged-helix DNA-binding domain	ko:K07667	ko02020,ko02024,map02020,map02024	-	-	Response_reg,Trans_reg_C
WP_027690225.1	RLTA1_RS32930	1.367408117	plasmid pRltTA1B	-	membrane protein	S	membrane	-	-	-	-	DUF4126
WP_018071113.1	RLTA1_RS32935	1.083466791	plasmid pRltTA1B	-	MULTISPECIES: acyl-CoA dehydrogenase	I	Acyl-CoA dehydrogenase, middle domain	ko:K00252	ko00071,ko00310,ko00362,ko00380,ko01100,ko01120,ko01130,map00071,map00310,map00362,map00380,map01100,map01120,map01130	R02487,R02488,R10074	RC00052,RC00156	Acyl-CoA_dh_1,Acyl-CoA_dh_M,Acyl-CoA_dh_N
WP_027690224.1	RLTA1_RS32940	2.105258846	plasmid pRltTA1B	-	cupin domain-containing protein	S	conserved protein, contains double-stranded beta-helix domain	-	-	-	-	Cupin_2,FCD
WP_018071115.1	RLTA1_RS32945	1.390138143	plasmid pRltTA1B	-	MULTISPECIES: LysR family transcriptional regulator	K	transcriptional regulator	-	-	-	-	HTH_1,LysR_substrate
WP_027690215.1	RLTA1_RS33005	-1.287845518	plasmid pRltTA1B	-	ABC transporter substrate-binding protein	E	ABC-type branched-chain amino acid transport systems, periplasmic component	ko:K01999	ko02010,ko02024,map02010,map02024	-	-	Peripla_BP_6
WP_018071134.1	RLTA1_RS33040	1.223661178	plasmid pRltTA1B	-	MULTISPECIES: 2-keto-4-pentenoate hydratase	Q	2-oxopent-4-enoate hydratase activity	-	-	-	-	FAA_hydrolase
WP_024320014.1	RLTA1_RS33070	1.254922469	plasmid pRltTA1B	rhaS	MULTISPECIES: rhamnose ABC transporter substrate-binding protein	G	ABC transporter	ko:K10559	ko02010,map02010	-	-	Peripla_BP_4
WP_003547831.1	RLTA1_RS33085	1.270329573	plasmid pRltTA1B	-	MULTISPECIES: YqaE/Pmp3 family membrane protein	S	Proteolipid membrane potential modulator	-	-	-	-	Pmp3
WP_027690206.1	RLTA1_RS33090	1.106658391	plasmid pRltTA1B	rhaI	L-rhamnose catabolism isomerase	M	sugar isomerase	ko:K01820	ko00040,ko00051,ko01120,map00040,map00051,map01120	R01906,R02437,R06589	RC00376,RC00434,RC00516	AP_endonuc_2,RhaA
WP_024320017.1	RLTA1_RS33095	1.106536679	plasmid pRltTA1B	-	MULTISPECIES: carboxymuconolactone decarboxylase family protein	S	Antioxidant protein with alkyl hydroperoxidase activity. Required for the reduction of the AhpC active site cysteine residues and for the regeneration of the AhpC enzyme activity	-	-	-	-	CMD
WP_024320022.1	RLTA1_RS33130	-1.232747505	plasmid pRltTA1B	-	MULTISPECIES: hypothetical protein	-	-	-	-	-	-	-
WP_018071151.1	RLTA1_RS33140	1.643395541	plasmid pRltTA1B	-	MULTISPECIES: hypothetical protein	-	-	-	-	-	-	-
WP_027690190.1	RLTA1_RS33215	-3.633707393	plasmid pRltTA1B	thiD	bifunctional hydroxymethylpyrimidine kinase/phosphomethylpyrimidine kinase	H	Phosphomethylpyrimidine kinase	ko:K00941	ko00730,ko01100,map00730,map01100	R03471,R04509	RC00002,RC00017	Phos_pyr_kin
WP_027690189.1	RLTA1_RS33220	-2.831639822	plasmid pRltTA1B	thiE	thiamine phosphate synthase	H	Condenses 4-methyl-5-(beta-hydroxyethyl)thiazole monophosphate (THZ-P) and 2-methyl-4-amino-5-hydroxymethyl pyrimidine pyrophosphate (HMP-PP) to form thiamine monophosphate (TMP)	ko:K00788	ko00730,ko01100,map00730,map01100	R03223,R10712	RC00224,RC03255,RC03397	TMP-TENI
WP_027690188.1	RLTA1_RS33225	-2.108812925	plasmid pRltTA1B	thiM	hydroxyethylthiazole kinase	H	Catalyzes the phosphorylation of the hydroxyl group of 4-methyl-5-beta-hydroxyethylthiazole (THZ)	ko:K00878	ko00730,ko01100,map00730,map01100	R04448	RC00002,RC00017	HK
WP_027690187.1	RLTA1_RS33230	-1.053408586	plasmid pRltTA1B	-	ABC transporter ATP-binding protein	P	Belongs to the ABC transporter superfamily	ko:K02031,ko:K02032	ko02024,map02024	-	-	ABC_tran,oligo_HPY
WP_027690185.1	RLTA1_RS33245	-1.315055604	plasmid pRltTA1B	-	MULTISPECIES: ABC transporter permease	EP	Binding-protein-dependent transport system inner membrane component	ko:K02033	ko02024,map02024	-	-	BPD_transp_1
WP_027690183.1	RLTA1_RS33255	-1.780381768	plasmid pRltTA1B	-	ANTAR domain-containing protein	K	ANTAR	-	-	-	-	ANTAR
WP_018483467.1	RLTA1_RS33280	-1.085467222	plasmid pRltTA1B	-	MULTISPECIES: ABC transporter permease	EP	Peptide ABC transporter, permease	ko:K02034	ko02024,map02024	-	-	BPD_transp_1,OppC_N
WP_024320048.1	RLTA1_RS33295	-1.017983132	plasmid pRltTA1B	-	ABC transporter ATP-binding protein	P	Belongs to the ABC transporter superfamily	ko:K02031,ko:K02032	ko02024,map02024	-	-	ABC_tran,oligo_HPY
WP_018494608.1	RLTA1_RS33330	-1.067124276	plasmid pRltTA1B	-	MULTISPECIES: IS30 family transposase	L	Transposase for insertion sequence element IS1086	ko:K07482	-	-	-	HTH_38,rve
WP_027690177.1	RLTA1_RS33350	-1.1661288	plasmid pRltTA1B	-	MULTISPECIES: pirin family protein	S	Belongs to the pirin family	ko:K06911	-	-	-	Pirin
WP_027690174.1	RLTA1_RS33365	1.268633184	plasmid pRltTA1B	-	MULTISPECIES: DMT family transporter	S	protein conserved in bacteria	ko:K09936	ko02024,map02024	-	-	DMT_YdcZ
WP_027690173.1	RLTA1_RS33370	1.222736908	plasmid pRltTA1B	-	DMT family transporter	S	protein conserved in bacteria	ko:K09936	ko02024,map02024	-	-	DMT_YdcZ
WP_024320074.1	RLTA1_RS33425	-1.113681774	plasmid pRltTA1B	-	MULTISPECIES: Gfo/Idh/MocA family oxidoreductase	S	Oxidoreductase	-	-	-	-	GFO_IDH_MocA,GFO_IDH_MocA_C
WP_024320075.1	RLTA1_RS33430	-1.065165124	plasmid pRltTA1B	-	MULTISPECIES: sugar ABC transporter permease	G	ABC-type sugar transport systems, permease components	ko:K02025	-	-	-	BPD_transp_1
WP_018071212.1	RLTA1_RS33435	-1.051786264	plasmid pRltTA1B	-	MULTISPECIES: carbohydrate ABC transporter permease	G	ABC-type sugar transport system, permease component	ko:K02026	-	-	-	BPD_transp_1
WP_027690164.1	RLTA1_RS33455	-1.120961618	plasmid pRltTA1B	-	adenylate/guanylate cyclase domain-containing protein	T	Adenylate cyclase	ko:K01768	ko00230,ko02025,ko04113,ko04213,map00230,map02025,map04113,map04213	R00089,R00434	RC00295	Guanylate_cyc,TPR_19,TPR_2
WP_027690163.1	RLTA1_RS33460	-1.149891052	plasmid pRltTA1B	-	D-TA family PLP-dependent enzyme	E	amino acid aldolase or racemase	-	-	-	-	Ala_racemase_N,D-ser_dehydrat
WP_027690161.1	RLTA1_RS33475	-2.530811292	plasmid pRltTA1B	-	RidA family protein	J	Endoribonuclease L-PSP	-	-	-	-	Ribonuc_L-PSP
WP_027690157.1	RLTA1_RS33495	-1.26498621	plasmid pRltTA1B	-	ROK family transcriptional regulator	GK	Transcriptional regulator sugar kinase	-	-	-	-	HTH_24,MarR_2,ROK
WP_042941765.1	RLTA1_RS33525	1.373555243	plasmid pRltTA1B	-	beta-N-acetylhexosaminidase	G	Glycosyl hydrolase family 20, domain 2	ko:K12373	ko00511,ko00513,ko00520,ko00531,ko00603,ko00604,ko01100,ko04142,map00511,map00513,map00520,map00531,map00603,map00604,map01100,map04142	R00022,R06004,R11316	RC00049	CHB_HEX_C,Glyco_hydro_20,Glyco_hydro_20b
WP_027690146.1	RLTA1_RS33555	1.106868966	plasmid pRltTA1B	-	ABC transporter substrate-binding protein	E	Bacterial extracellular solute-binding proteins, family 5 Middle	ko:K02035	ko02024,map02024	-	-	SBP_bac_5
WP_018495121.1	RLTA1_RS33560	-1.059028826	plasmid pRltTA1B	-	MULTISPECIES: flagellin	N	Flagellin is the subunit protein which polymerizes to form the filaments of bacterial flagella	ko:K02406	ko02020,ko02040,ko04621,ko04626,ko05132,ko05134,map02020,map02040,map04621,map04626,map05132,map05134	-	-	Flagellin_C,Flagellin_N
WP_032983410.1	RLTA1_RS33605	-1.87803839	plasmid pRltTA1B	kduD	2-dehydro-3-deoxy-D-gluconate 5-dehydrogenase KduD	IQ	Dehydrogenases with different specificities (related to short-chain alcohol dehydrogenases)	ko:K00065	ko00040,map00040	R01542	RC00089	adh_short,adh_short_C2
WP_027690141.1	RLTA1_RS33610	-1.196696892	plasmid pRltTA1B	kduI	5-dehydro-4-deoxy-D-glucuronate isomerase	G	Catalyzes the isomerization of 5-dehydro-4-deoxy-D- glucuronate to 3-deoxy-D-glycero-2,5-hexodiulosonate	ko:K01815	ko00040,map00040	R04383	RC00541	KduI
WP_027690134.1	RLTA1_RS33655	1.788250877	plasmid pRltTA1B	-	aldo/keto reductase	C	Aldo/keto reductase family	-	-	-	-	Aldo_ket_red
WP_003548109.1	RLTA1_RS33670	-1.14350972	plasmid pRltTA1B	-	MULTISPECIES: cold-shock protein	K	Cold shock	ko:K03704	-	-	-	CSD
WP_027690129.1	RLTA1_RS33715	-1.0525631	plasmid pRltTA1B	-	oxidoreductase	C	Oxidoreductase NAD-binding domain	ko:K21832,ko:K22343	-	-	-	FAD_binding_6,FA_desaturase,Fer2,NAD_binding_1
WP_027690118.1	RLTA1_RS33780	-1.123827416	plasmid pRltTA1B	-	sarcosine oxidase subunit gamma	E	Sarcosine oxidase, gamma subunit family	ko:K00305	ko00260,ko01100,map00260,map01100	R00610	RC00060,RC00557	SoxG
WP_018246152.1	RLTA1_RS33790	2.832820701	plasmid pRltTA1B	-	MULTISPECIES: hypothetical protein	-	-	-	-	-	-	-
WP_018071626.1	RLTA1_RS33920	1.208337583	plasmid pRltTA1B	-	MULTISPECIES: hypothetical protein	-	-	-	-	-	-	-
WP_042941758.1	RLTA1_RS33930	-1.346046357	plasmid pRltTA1B	-	hypothetical protein	O	Isoprenylcysteine carboxyl methyltransferase (ICMT) family	-	-	-	-	DUF1295,ICMT
WP_085065937.1	RLTA1_RS33935	-1.150101275	plasmid pRltTA1B	-	tail fiber domain-containing protein	-	-	-	-	-	-	Peptidase_S74
WP_027690097.1	RLTA1_RS33945	-1.765708988	plasmid pRltTA1B	-	L-fuconate dehydratase	M	mandelate racemase	ko:K18334	ko00051,ko01120,map00051,map01120	R03688	RC00543	MR_MLE_C,MR_MLE_N
WP_003553379.1	RLTA1_RS33950	-1.782820921	plasmid pRltTA1B	-	MULTISPECIES: SDR family oxidoreductase	IQ	Dehydrogenases with different specificities (related to short-chain alcohol dehydrogenases)	ko:K18335	ko00051,ko01120,map00051,map01120	R10690	RC00089	adh_short_C2
WP_027690096.1	RLTA1_RS33955	1.108523674	plasmid pRltTA1B	-	MULTISPECIES: IclR family transcriptional regulator	K	transcriptional regulator	-	-	-	-	HTH_IclR,IclR
WP_018071616.1	RLTA1_RS33965	1.075452533	plasmid pRltTA1B	-	MULTISPECIES: helix-turn-helix transcriptional regulator	K	Helix-turn-helix XRE-family like proteins	-	-	-	-	HTH_3
WP_011655334.1	RLTA1_RS34010	1.583456201	plasmid pRltTA1B	-	isopenicillin N synthase family oxygenase	C	2OG-Fe(II) oxygenase superfamily	-	-	-	-	2OG-FeII_Oxy,DIOX_N
WP_027690090.1	RLTA1_RS34020	1.32314417	plasmid pRltTA1B	-	ABC transporter ATP-binding protein	P	ATPases associated with a variety of cellular activities	ko:K02049	-	-	-	ABC_tran
WP_027690089.1	RLTA1_RS34025	2.15333398	plasmid pRltTA1B	-	ABC transporter substrate-binding protein	P	NMT1-like family	ko:K02051	-	-	-	NMT1
WP_156925182.1	RLTA1_RS34030	1.512360437	plasmid pRltTA1B	-	hypothetical protein	-	-	-	-	-	-	-
WP_027690087.1	RLTA1_RS34040	1.673551924	plasmid pRltTA1B	-	carboxylating nicotinate-nucleotide diphosphorylase	H	Belongs to the NadC ModD family	ko:K00767,ko:K03813	ko00760,ko01100,map00760,map01100	R03348	RC02877	FAD_binding_2,QRPTase_C,QRPTase_N,Succ_DH_flav_C
WP_027690086.1	RLTA1_RS34045	1.163080279	plasmid pRltTA1B	-	L-aspartate oxidase	H	Catalyzes the oxidation of L-aspartate to iminoaspartate	ko:K00278	ko00250,ko00760,ko01100,map00250,map00760,map01100	R00357,R00481	RC00006,RC02566	FAD_binding_2,Succ_DH_flav_C
WP_027690085.1	RLTA1_RS34050	2.135005223	plasmid pRltTA1B	nadA	quinolinate synthase NadA	H	Catalyzes the condensation of iminoaspartate with dihydroxyacetone phosphate to form quinolinate	ko:K03517	ko00760,ko01100,map00760,map01100	R04292	RC01119	NadA
WP_027688600.1	RLTA1_RS28330	1.764651592	plasmid pRltTA1C	-	replication initiation protein RepC	K	replication protein C	ko:K18996	-	-	-	RP-C,RP-C_C
WP_042941142.1	RLTA1_RS28395	1.442740291	plasmid pRltTA1C	dcm	DNA (cytosine-5-)-methyltransferase	L	C-5 cytosine-specific DNA methylase	ko:K00558	ko00270,ko01100,ko05206,map00270,map01100,map05206	R04858	RC00003,RC00332	DNA_methylase,HTH_3,HTH_31
WP_156925148.1	RLTA1_RS28410	-1.398189155	plasmid pRltTA1C	-	hypothetical protein	-	-	-	-	-	-	-
WP_051320218.1	RLTA1_RS28420	1.834244634	plasmid pRltTA1C	-	MULTISPECIES: helix-turn-helix transcriptional regulator	K	transcriptional regulators	-	-	-	-	HTH_3,HTH_31
WP_027688974.1	RLTA1_RS28450	-1.341318718	plasmid pRltTA1C	-	hypothetical protein	-	-	-	-	-	-	-
WP_027688972.1	RLTA1_RS28460	-1.449954578	plasmid pRltTA1C	-	hypothetical protein	-	-	-	-	-	-	-
WP_130814030.1	RLTA1_RS28475	-1.236973717	plasmid pRltTA1C	-	hypothetical protein	-	-	-	-	-	-	-
WP_027688962.1	RLTA1_RS28515	-1.587819675	plasmid pRltTA1C	-	hypothetical protein	M	sporulation resulting in formation of a cellular spore	ko:K01449	-	R04112	RC00064,RC00141	Hydrolase_2,LysM,PG_binding_1,Peptidase_M23
WP_165422310.1	RLTA1_RS28585	-1.088199917	plasmid pRltTA1C	-	SIR2 family protein	-	-	-	-	-	-	SIR2_2
WP_027688947.1	RLTA1_RS28615	-1.375357103	plasmid pRltTA1C	-	WGR domain-containing protein	S	Proposed nucleic acid binding domain	-	-	-	-	WGR
WP_027688943.1	RLTA1_RS28635	-1.040704765	plasmid pRltTA1C	-	protein phosphatase 2C domain-containing protein	T	Sigma factor PP2C-like phosphatases	ko:K20074	-	-	-	PP2C_2
WP_027688940.1	RLTA1_RS28650	-1.042008077	plasmid pRltTA1C	-	MULTISPECIES: hypothetical protein	-	-	-	-	-	-	-
WP_027688938.1	RLTA1_RS28665	4.443795862	plasmid pRltTA1C	-	LLM class flavin-dependent oxidoreductase	C	Coenzyme F420-dependent N5,N10-methylene tetrahydromethanopterin reductase and related	-	-	-	-	Bac_luciferase
WP_027688937.1	RLTA1_RS28670	5.963141571	plasmid pRltTA1C	-	LLM class flavin-dependent oxidoreductase	C	Coenzyme F420-dependent N5,N10-methylene tetrahydromethanopterin reductase and related	-	-	-	-	Bac_luciferase
WP_027688936.1	RLTA1_RS28675	4.410215657	plasmid pRltTA1C	-	amidohydrolase	S	amidohydrolase	ko:K01451	ko00360,map00360	R01424	RC00096,RC00162	M20_dimer,Peptidase_M20
WP_027688935.1	RLTA1_RS28680	4.931527673	plasmid pRltTA1C	-	GNAT family N-acetyltransferase	K	Acetyltransferase (GNAT) domain	-	-	-	-	Acetyltransf_1
WP_085065881.1	RLTA1_RS28685	5.233013007	plasmid pRltTA1C	-	amino acid ABC transporter permease/ATP-binding protein	P	ABC transporter	ko:K02028,ko:K02029	-	-	-	ABC_tran,BPD_transp_1
WP_027688934.1	RLTA1_RS28690	9.090561441	plasmid pRltTA1C	-	ABC transporter substrate-binding protein	ET	ABC-type amino acid transport signal transduction systems, periplasmic component domain	ko:K02030	-	-	-	SBP_bac_3
WP_027688933.1	RLTA1_RS28695	6.133047633	plasmid pRltTA1C	-	ABC transporter substrate-binding protein	ET	ABC-type amino acid transport signal transduction systems, periplasmic component domain	ko:K02030	-	-	-	SBP_bac_3
WP_042941131.1	RLTA1_RS28700	4.796516189	plasmid pRltTA1C	-	LLM class flavin-dependent oxidoreductase	C	Luciferase-like monooxygenase	-	-	-	-	Bac_luciferase
WP_027688931.1	RLTA1_RS28705	2.438706545	plasmid pRltTA1C	-	DsbA family protein	Q	2-hydroxychromene-2-carboxylate isomerase	-	-	-	-	DSBA
WP_027688930.1	RLTA1_RS28710	3.219580621	plasmid pRltTA1C	msuE	FMN reductase	S	FMN reductase	ko:K00299	ko00740,ko00920,ko01100,map00740,map00920,map01100	R05706,R07210,R10206	RC00126,RC01779,RC02556	FMN_red
WP_018494050.1	RLTA1_RS28715	3.630565357	plasmid pRltTA1C	-	MULTISPECIES: hypothetical protein	-	-	-	-	-	-	-
WP_165422305.1	RLTA1_RS28720	3.952393357	plasmid pRltTA1C	-	hypothetical protein	-	-	-	-	-	-	-
WP_165422306.1	RLTA1_RS28725	5.61308248	plasmid pRltTA1C	-	MULTISPECIES: hypothetical protein	-	-	-	-	-	-	-
WP_027688929.1	RLTA1_RS28730	3.875990586	plasmid pRltTA1C	-	serine hydrolase family protein	S	Serine hydrolase	ko:K07002	-	-	-	Ser_hydrolase
WP_027688928.1	RLTA1_RS28735	2.556559591	plasmid pRltTA1C	-	hypothetical protein	-	-	-	-	-	-	-
WP_027688927.1	RLTA1_RS28740	3.476342786	plasmid pRltTA1C	-	gamma-glutamylcyclotransferase	P	Catalyzes the cleavage of glutathione into 5-oxo-L- proline and a Cys-Gly dipeptide. Acts specifically on glutathione, but not on other gamma-glutamyl peptides	ko:K07232	-	-	-	ChaC
WP_027688926.1	RLTA1_RS28745	4.014815015	plasmid pRltTA1C	-	ABC transporter permease subunit	P	Binding-protein-dependent transport system inner membrane component	ko:K15552	ko00920,ko02010,map00920,map02010	-	-	BPD_transp_1
WP_027688925.1	RLTA1_RS28750	4.135632518	plasmid pRltTA1C	-	ABC transporter ATP-binding protein	P	Part of the ABC transporter complex TauABC involved in taurine import. Responsible for energy coupling to the transport system	ko:K10831	ko00920,ko02010,map00920,map02010	-	-	ABC_tran
WP_027688924.1	RLTA1_RS28755	5.772648508	plasmid pRltTA1C	tauA	taurine ABC transporter substrate-binding protein	P	NMT1-like family	ko:K15551	ko00920,ko02010,map00920,map02010	-	-	NMT1,NMT1_2,OpuAC
WP_027688923.1	RLTA1_RS28760	1.619574971	plasmid pRltTA1C	-	FAD/NAD(P)-binding protein	S	FAD-NAD(P)-binding	-	-	-	-	FAD_binding_2,NAD_binding_9
WP_027688912.1	RLTA1_RS28845	1.037913813	plasmid pRltTA1C	-	NAD-dependent epimerase/dehydratase family protein	M	GDP-mannose 4,6 dehydratase	ko:K01784,ko:K08678,ko:K12454,ko:K17947	ko00052,ko00520,ko00523,ko01100,ko01130,map00052,map00520,map00523,map01100,map01130	R00291,R01384,R02984,R04266,R10279	RC00289,RC00508,RC00528	Epimerase,GDP_Man_Dehyd
WP_024322586.1	RLTA1_RS28865	1.359958679	plasmid pRltTA1C	-	MULTISPECIES: SIS domain-containing protein	G	SIS domain	ko:K03271	ko00540,ko01100,map00540,map01100	R05645,R09768,R09769	RC00434	SIS_2
WP_024322585.1	RLTA1_RS28870	1.085032366	plasmid pRltTA1C	-	MULTISPECIES: RidA family protein	J	Endoribonuclease L-PSP	-	-	-	-	Ribonuc_L-PSP
WP_027688908.1	RLTA1_RS28885	1.320843201	plasmid pRltTA1C	-	ABC transporter substrate-binding protein	E	Bacterial extracellular solute-binding protein	ko:K02055	ko02024,map02024	-	-	SBP_bac_8
WP_027688905.1	RLTA1_RS28900	-1.340792435	plasmid pRltTA1C	-	FAD-binding oxidoreductase	E	Glycine D-amino acid oxidases (deaminating)	ko:K00285	ko00360,map00360	R01374,R09493	RC00006,RC00025	DAO
WP_027688896.1	RLTA1_RS28965	-1.643733845	plasmid pRltTA1C	-	MULTISPECIES: carbohydrate ABC transporter permease	G	Binding-protein-dependent transport system inner membrane component	ko:K02026	-	-	-	BPD_transp_1
WP_027688894.1	RLTA1_RS28975	-1.216034858	plasmid pRltTA1C	ugpC	sn-glycerol-3-phosphate ABC transporter ATP-binding protein UgpC	P	Belongs to the ABC transporter superfamily	ko:K10112	ko02010,map02010	-	-	ABC_tran,TOBE,TOBE_2
WP_024322561.1	RLTA1_RS28995	-1.397561086	plasmid pRltTA1C	-	MULTISPECIES: aminopeptidase P family protein	E	Creatinase/Prolidase N-terminal domain	ko:K01271	-	-	-	Creatinase_N,Peptidase_M24
WP_024322559.1	RLTA1_RS29005	1.007620315	plasmid pRltTA1C	-	MULTISPECIES: alpha-L-fucosidase	G	Alpha-L-fucosidase	ko:K01206	ko00511,map00511	-	-	Alpha_L_fucos,CHB_HEX_C_1,F5_F8_type_C,Fn3_assoc
WP_085065875.1	RLTA1_RS29080	-1.077497555	plasmid pRltTA1C	-	MULTISPECIES: efflux RND transporter periplasmic adaptor subunit	M	Belongs to the membrane fusion protein (MFP) (TC 8.A.1) family	-	-	-	-	Biotin_lipoyl_2,HlyD_3,HlyD_D23
WP_018071823.1	RLTA1_RS29095	-1.190952338	plasmid pRltTA1C	-	efflux transporter outer membrane subunit	MU	Outer membrane efflux protein	ko:K18904	-	-	-	Latrophilin,OEP
WP_027688874.1	RLTA1_RS29140	1.466669309	plasmid pRltTA1C	-	3-hydroxyacyl-CoA dehydrogenase	IQ	Belongs to the short-chain dehydrogenases reductases (SDR) family	-	-	-	-	adh_short,adh_short_C2
WP_027688869.1	RLTA1_RS29170	-1.489375784	plasmid pRltTA1C	lpdA	MULTISPECIES: dihydrolipoyl dehydrogenase	C	dehydrogenase	ko:K00382	ko00010,ko00020,ko00260,ko00280,ko00620,ko00630,ko00640,ko01100,ko01110,ko01120,ko01130,ko01200,map00010,map00020,map00260,map00280,map00620,map00630,map00640,map01100,map01110,map01120,map01130,map01200	R00209,R01221,R01698,R03815,R07618,R08549	RC00004,RC00022,RC00583,RC02742,RC02833,RC02834	Pyr_redox_2,Pyr_redox_dim
WP_027688868.1	RLTA1_RS29175	-1.097031175	plasmid pRltTA1C	-	MULTISPECIES: hypothetical protein	-	-	-	-	-	-	-
WP_027688866.1	RLTA1_RS29190	-1.328058154	plasmid pRltTA1C	-	gamma-glutamyltransferase family protein	E	Gamma-glutamyltranspeptidase	ko:K00681	ko00430,ko00460,ko00480,ko01100,map00430,map00460,map00480,map01100	R00494,R01262,R01687,R03867,R03916,R03970,R03971,R04935	RC00064,RC00090,RC00096	G_glu_transpept
WP_027688865.1	RLTA1_RS29195	-1.322074951	plasmid pRltTA1C	-	FGGY-family carbohydrate kinase	G	FGGY family of carbohydrate kinases, C-terminal domain	ko:K00854	ko00040,ko01100,map00040,map01100	R01639	RC00002,RC00538	FGGY_C,FGGY_N
WP_027688864.1	RLTA1_RS29215	-1.139645058	plasmid pRltTA1C	-	MULTISPECIES: ABC transporter ATP-binding protein	P	Belongs to the ABC transporter superfamily	ko:K10112	ko02010,map02010	-	-	ABC_tran,TOBE_2
WP_027688863.1	RLTA1_RS29220	-1.625114097	plasmid pRltTA1C	-	MULTISPECIES: carbohydrate ABC transporter permease	G	Binding-protein-dependent transport system inner membrane component	ko:K02026	-	-	-	BPD_transp_1
WP_032989409.1	RLTA1_RS29225	-1.345827836	plasmid pRltTA1C	-	MULTISPECIES: ABC transporter permease subunit	G	Binding-protein-dependent transport system inner membrane component	ko:K02025	-	-	-	BPD_transp_1
WP_027688858.1	RLTA1_RS29260	-1.594932565	plasmid pRltTA1C	-	MULTISPECIES: alpha/beta hydrolase	S	Putative esterase	ko:K07017	-	-	-	Esterase
WP_024322504.1	RLTA1_RS29310	-1.475992488	plasmid pRltTA1C	-	MULTISPECIES: glycosyltransferase family 4 protein	M	Glycosyl transferase 4-like domain	-	-	-	-	Glyco_trans_1_4,Glyco_trans_4_4,Glyco_transf_4,Glycos_transf_1
WP_027688848.1	RLTA1_RS29325	-1.496032632	plasmid pRltTA1C	-	O-antigen ligase family protein	M	O-Antigen ligase	ko:K16567	-	-	-	Wzy_C
WP_027688844.1	RLTA1_RS29350	-1.078659811	plasmid pRltTA1C	-	glycosyltransferase	S	Tetratricopeptide repeat	-	-	-	-	Glyco_trans_1_2
WP_024322494.1	RLTA1_RS29355	1.651694365	plasmid pRltTA1C	-	response regulator transcription factor	K	regulator	-	-	-	-	GerE,Response_reg
WP_024322491.1	RLTA1_RS29375	-1.369898399	plasmid pRltTA1C	-	MULTISPECIES: acyltransferase	S	Hexapeptide repeat of succinyl-transferase	ko:K00633	-	-	-	Hexapep,Hexapep_2
WP_027688840.1	RLTA1_RS29390	-1.478129539	plasmid pRltTA1C	-	MULTISPECIES: O-antigen translocase	U	Polysaccharide biosynthesis protein	ko:K03328	-	-	-	Polysacc_synt,Polysacc_synt_3,Polysacc_synt_C
WP_027688832.1	RLTA1_RS29445	1.254264073	plasmid pRltTA1C	-	MULTISPECIES: amidohydrolase family protein	F	Belongs to the metallo-dependent hydrolases superfamily. Adenine deaminase family	ko:K01486	ko00230,ko01100,map00230,map01100	R01244	RC00477	Adenine_deam_C,Amidohydro_1
WP_027688829.1	RLTA1_RS29465	2.521610543	plasmid pRltTA1C	-	FAD/NAD(P)-binding protein	S	FAD-NAD(P)-binding	-	-	-	-	NAD_binding_9
WP_017969274.1	RLTA1_RS29470	4.34059095	plasmid pRltTA1C	-	MULTISPECIES: TauD/TfdA family dioxygenase	Q	Taurine catabolism dioxygenase TauD, TfdA family	ko:K03119,ko:K22303	ko00430,ko00920,map00430,map00920	R05320	RC01331	TauD
WP_027688823.1	RLTA1_RS29500	3.444469078	plasmid pRltTA1C	msuE	MULTISPECIES: FMN reductase	S	FMN reductase	ko:K00299	ko00740,ko00920,ko01100,map00740,map00920,map01100	R05706,R07210,R10206	RC00126,RC01779,RC02556	FMN_red
WP_027688822.1	RLTA1_RS29505	5.173973096	plasmid pRltTA1C	-	MetQ/NlpA family lipoprotein	P	NLPA lipoprotein	ko:K02073	ko02010,map02010	-	-	Lipoprotein_9
WP_027688821.1	RLTA1_RS29510	3.445063583	plasmid pRltTA1C	-	methionine ABC transporter ATP-binding protein	P	Part of the ABC transporter complex MetNIQ involved in methionine import. Responsible for energy coupling to the transport system	ko:K02071	ko02010,map02010	-	-	ABC_tran,NIL
WP_032995493.1	RLTA1_RS29515	1.287399971	plasmid pRltTA1C	-	ABC transporter permease	P	ABC-type metal ion transport system, permease component	ko:K02072	ko02010,map02010	-	-	BPD_transp_1
WP_027688818.1	RLTA1_RS29530	1.384619872	plasmid pRltTA1C	-	MULTISPECIES: fumarylacetoacetate hydrolase family protein	S	Fumarylacetoacetate (FAA) hydrolase family	-	-	-	-	FAA_hydrolase
WP_027688814.1	RLTA1_RS29555	-1.070149914	plasmid pRltTA1C	uca	urea carboxylase	EI	Allophanate hydrolase subunit 2	ko:K01941	ko00220,ko00791,ko01100,map00220,map00791,map01100	R00774	RC00378	Biotin_carb_C,Biotin_carb_N,Biotin_lipoyl,CPSase_L_D2,CT_A_B,CT_C_D
WP_003549196.1	RLTA1_RS29600	1.070436266	plasmid pRltTA1C	-	MULTISPECIES: carbohydrate ABC transporter permease	P	ABC-type sugar transport system, permease component	ko:K02026,ko:K10190	ko02010,map02010	-	-	BPD_transp_1
WP_027688811.1	RLTA1_RS29610	1.469880184	plasmid pRltTA1C	-	aldo/keto reductase	C	Aldo/keto reductase family	-	-	-	-	Aldo_ket_red,GFO_IDH_MocA
WP_018069319.1	RLTA1_RS29615	1.758018199	plasmid pRltTA1C	cydX	MULTISPECIES: cytochrome bd-I oxidase subunit CydX	S	Membrane bound YbgT-like protein	ko:K00424	ko00190,ko02020,map00190,map02020	-	-	YbgT_YccB
WP_026170679.1	RLTA1_RS29640	1.810548282	plasmid pRltTA1C	-	GbsR/MarR family transcriptional regulator	K	Belongs to the GbsR family	-	-	-	-	HTH_5,MarR_2
WP_027688806.1	RLTA1_RS29645	1.456004824	plasmid pRltTA1C	-	HupE/UreJ family protein	O	HupE / UreJ protein	ko:K03192	-	-	-	HupE_UreJ
WP_017969236.1	RLTA1_RS29665	1.351930898	plasmid pRltTA1C	-	extracellular solute-binding protein	G	ABC transporter substrate-binding protein	ko:K17237	ko02010,map02010	-	-	SBP_bac_1,SBP_bac_8
WP_027688790.1	RLTA1_RS29735	1.966839043	plasmid pRltTA1C	-	ABC transporter substrate-binding protein	E	ABC-type dipeptide transport system, periplasmic component	ko:K02035	ko02024,map02024	-	-	BPD_transp_1,SBP_bac_5,TAT_signal
WP_027688789.1	RLTA1_RS29740	4.119190928	plasmid pRltTA1C	-	LLM class flavin-dependent oxidoreductase	C	N5,N10-methylene tetrahydromethanopterin reductase	-	-	-	-	Bac_luciferase
WP_027688788.1	RLTA1_RS29745	2.832588753	plasmid pRltTA1C	-	ABC transporter permease	G	Belongs to the binding-protein-dependent transport system permease family	ko:K02057	-	-	-	BPD_transp_2
WP_027688787.1	RLTA1_RS29750	3.409962945	plasmid pRltTA1C	-	sugar ABC transporter ATP-binding protein	G	ATPases associated with a variety of cellular activities	ko:K02056	-	-	-	ABC_tran
WP_027688786.1	RLTA1_RS29755	5.203480981	plasmid pRltTA1C	-	MULTISPECIES: substrate-binding domain-containing protein	G	Periplasmic binding protein domain	ko:K02058	-	-	-	Peripla_BP_4
WP_027688785.1	RLTA1_RS29760	4.286929439	plasmid pRltTA1C	-	acyl-CoA dehydrogenase family protein	I	Acyl-CoA dehydrogenase, C-terminal domain	-	-	-	-	Acyl-CoA_dh_2,Acyl-CoA_dh_M,Acyl-CoA_dh_N
WP_027688784.1	RLTA1_RS29765	2.880353717	plasmid pRltTA1C	-	SfnB family sulfur acquisition oxidoreductase	I	acyl-CoA dehydrogenase	-	-	-	-	Acyl-CoA_dh_2,Acyl-CoA_dh_M,Acyl-CoA_dh_N
WP_027688782.1	RLTA1_RS29775	-1.108609218	plasmid pRltTA1C	-	type II toxin-antitoxin system Phd/YefM family antitoxin	D	Antitoxin component of a toxin-antitoxin (TA) module	-	-	-	-	PhdYeFM_antitox
WP_024320145.1	RLTA1_RS29825	-1.058819713	plasmid pRltTA1C	-	MULTISPECIES: sugar ABC transporter ATP-binding protein	G	ABC transporter	ko:K02056	-	-	-	ABC_tran
WP_024320148.1	RLTA1_RS29845	2.00789421	plasmid pRltTA1C	-	MULTISPECIES: BtpA/SgcQ family protein	S	BtpA family	ko:K06971	-	-	-	BtpA
WP_024320149.1	RLTA1_RS29850	1.986188553	plasmid pRltTA1C	-	MULTISPECIES: TenA family protein	K	Catalyzes an amino-pyrimidine hydrolysis reaction at the C5' of the pyrimidine moiety of thiamine compounds, a reaction that is part of a thiamine salvage pathway. Thus, catalyzes the conversion of 4-amino-5-aminomethyl-2-methylpyrimidine to 4-amino- 5-hydroxymethyl-2-methylpyrimidine (HMP)	ko:K03707	ko00730,ko01100,map00730,map01100	R02133,R09993	RC00224,RC00652,RC02832	TENA_THI-4
WP_024320150.1	RLTA1_RS29855	1.070569549	plasmid pRltTA1C	-	MULTISPECIES: ribokinase	G	Catalyzes the phosphorylation of ribose at O-5 in a reaction requiring ATP and magnesium. The resulting D-ribose-5- phosphate can then be used either for sythesis of nucleotides, histidine, and tryptophan, or as a component of the pentose phosphate pathway	ko:K00852	ko00030,map00030	R01051,R02750	RC00002,RC00017	PfkB
WP_018069369.1	RLTA1_RS29870	1.450917719	plasmid pRltTA1C	-	MULTISPECIES: purine-binding chemotaxis protein CheW	NT	Chemotaxis signal transduction protein	ko:K03408	ko02020,ko02030,map02020,map02030	-	-	CheW
WP_027688773.1	RLTA1_RS29875	1.412084293	plasmid pRltTA1C	-	PAS domain-containing methyl-accepting chemotaxis protein	T	chemotaxis	ko:K03406	ko02020,ko02030,map02020,map02030	-	-	CHASE3,HAMP,MCPsignal,PAS_3,PAS_4,PAS_9,dCache_1
WP_024320154.1	RLTA1_RS29885	-1.269057508	plasmid pRltTA1C	-	MULTISPECIES: ABC transporter permease subunit	E	ABC-type spermidine putrescine transport system, permease component II	ko:K02053	ko02024,map02024	-	-	BPD_transp_1
WP_003551975.1	RLTA1_RS29900	-1.08454937	plasmid pRltTA1C	msrA	MULTISPECIES: peptide-methionine (S)-S-oxide reductase MsrA	O	Has an important function as a repair enzyme for proteins that have been inactivated by oxidation. Catalyzes the reversible oxidation-reduction of methionine sulfoxide in proteins to methionine	ko:K07304	-	-	-	PMSR
WP_024320157.1	RLTA1_RS29905	-1.826554869	plasmid pRltTA1C	-	MULTISPECIES: LysR family transcriptional regulator	K	LysR substrate binding domain	-	-	-	-	HTH_1,LysR_substrate
WP_027688767.1	RLTA1_RS29930	-1.102657089	plasmid pRltTA1C	-	MULTISPECIES: ABC transporter permease	S	Belongs to the binding-protein-dependent transport system permease family	ko:K02057	-	-	-	BPD_transp_2
WP_026170686.1	RLTA1_RS29965	-1.761635917	plasmid pRltTA1C	-	MULTISPECIES: MerR family transcriptional regulator	K	MerR HTH family regulatory protein	ko:K18997	-	-	-	MerR_2
WP_018484131.1	RLTA1_RS29970	-1.326471534	plasmid pRltTA1C	-	MULTISPECIES: DnaJ domain-containing protein	O	DnaJ C terminal domain	-	-	-	-	DnaJ,DnaJ_C
WP_027688763.1	RLTA1_RS29975	1.561066202	plasmid pRltTA1C	-	universal stress protein	T	Universal stress protein family	-	-	-	-	Usp
WP_027688760.1	RLTA1_RS29990	1.311858949	plasmid pRltTA1C	yghU	MULTISPECIES: glutathione-dependent disulfide-bond oxidoreductase	O	Glutathione S-transferase	ko:K11209	-	-	-	GST_C,GST_C_2,GST_N,GST_N_2
WP_027688758.1	RLTA1_RS30010	-1.027201441	plasmid pRltTA1C	-	ABC transporter permease	EP	Binding-protein-dependent transport system inner membrane component	ko:K02033	ko02024,map02024	-	-	BPD_transp_1
WP_018069401.1	RLTA1_RS30020	-1.024381902	plasmid pRltTA1C	-	MULTISPECIES: autoinducer binding domain-containing protein	K	Autoinducer binding domain	ko:K07782	ko02020,ko02024,ko02026,map02020,map02024,map02026	-	-	Autoind_bind,GerE
WP_018482320.1	RLTA1_RS30075	1.054721792	plasmid pRltTA1C	-	MULTISPECIES: ABC transporter permease	G	Belongs to the binding-protein-dependent transport system permease family	ko:K02057	-	-	-	BPD_transp_2
WP_027688748.1	RLTA1_RS30080	1.367307573	plasmid pRltTA1C	-	MULTISPECIES: sugar ABC transporter ATP-binding protein	G	ATPases associated with a variety of cellular activities	ko:K02056	-	-	-	ABC_tran
WP_027688746.1	RLTA1_RS30090	1.399657884	plasmid pRltTA1C	iolG	inositol 2-dehydrogenase	S	Oxidoreductase family, C-terminal alpha/beta domain	ko:K00010	ko00521,ko00562,ko01100,ko01120,ko01130,map00521,map00562,map01100,map01120,map01130	R01183,R09951	RC00182	GFO_IDH_MocA,GFO_IDH_MocA_C
WP_018070821.1	RLTA1_RS30095	1.19990398	plasmid pRltTA1C	-	MULTISPECIES: MurR/RpiR family transcriptional regulator	K	Helix-turn-helix domain, rpiR family	-	-	-	-	HTH_6
WP_027688743.1	RLTA1_RS30115	-1.404143427	plasmid pRltTA1C	-	four-carbon acid sugar kinase family protein	S	protein conserved in bacteria	ko:K22129	-	-	-	DUF1357_C,DUF1537
WP_025398453.1	RLTA1_RS30120	-1.70772437	plasmid pRltTA1C	-	MULTISPECIES: ATP-binding cassette domain-containing protein	P	Belongs to the ABC transporter superfamily	ko:K02032,ko:K10823	ko01501,ko02010,ko02024,map01501,map02010,map02024	-	-	ABC_tran,oligo_HPY
WP_018070816.1	RLTA1_RS30125	-1.431713058	plasmid pRltTA1C	-	MULTISPECIES: ABC transporter ATP-binding protein	P	Belongs to the ABC transporter superfamily	ko:K02031,ko:K15583	ko01501,ko02010,ko02024,map01501,map02010,map02024	-	-	ABC_tran,oligo_HPY
WP_027688742.1	RLTA1_RS30130	-1.380282057	plasmid pRltTA1C	-	ABC transporter permease	EP	N-terminal TM domain of oligopeptide transport permease C	ko:K02034	ko02024,map02024	-	-	BPD_transp_1,OppC_N
WP_003552254.1	RLTA1_RS30135	-1.321680105	plasmid pRltTA1C	-	MULTISPECIES: ABC transporter permease	EP	Binding-protein-dependent transport system inner membrane component	-	-	-	-	BPD_transp_1
WP_027688741.1	RLTA1_RS30140	-1.866957853	plasmid pRltTA1C	-	ABC transporter substrate-binding protein	E	Bacterial extracellular solute-binding proteins, family 5 Middle	ko:K02035	ko02024,map02024	-	-	SBP_bac_5
WP_024320198.1	RLTA1_RS30155	-1.238363265	plasmid pRltTA1C	-	iron-containing alcohol dehydrogenase	C	alcohol dehydrogenase	-	-	-	-	Fe-ADH
WP_027688738.1	RLTA1_RS30160	-1.372000239	plasmid pRltTA1C	pdxA	4-hydroxythreonine-4-phosphate dehydrogenase PdxA	H	Belongs to the PdxA family	ko:K00097,ko:K22024	ko00750,ko01100,map00750,map01100	R05681,R05837,R07406	RC00089,RC00675,RC01475	PdxA
WP_027688737.1	RLTA1_RS30175	-1.220273631	plasmid pRltTA1C	-	RES family NAD+ phosphorylase	S	RES	-	-	-	-	RES
WP_027688736.1	RLTA1_RS30185	-1.927955654	plasmid pRltTA1C	-	aminoacyl-tRNA synthetase	J	tRNA synthetases class II (A)	-	-	-	-	tRNA-synt_2c
WP_027688732.1	RLTA1_RS30215	5.841126716	plasmid pRltTA1C	-	sugar ABC transporter substrate-binding protein	G	Periplasmic binding protein-like domain	ko:K10439	ko02010,ko02030,map02010,map02030	-	-	Peripla_BP_4
WP_027688731.1	RLTA1_RS30220	5.040797874	plasmid pRltTA1C	-	sugar ABC transporter ATP-binding protein	G	ATPases associated with a variety of cellular activities	ko:K10441	ko02010,map02010	-	-	ABC_tran
WP_027688730.1	RLTA1_RS30225	3.77142774	plasmid pRltTA1C	-	ABC transporter permease	G	Branched-chain amino acid transport system / permease component	ko:K10440	ko02010,map02010	-	-	BPD_transp_2
WP_027688729.1	RLTA1_RS30230	3.994310445	plasmid pRltTA1C	-	ABC transporter permease	G	Branched-chain amino acid transport system / permease component	ko:K10440	ko02010,map02010	-	-	BPD_transp_2
WP_018070793.1	RLTA1_RS30235	1.763317879	plasmid pRltTA1C	glpK	MULTISPECIES: glycerol kinase GlpK	C	Key enzyme in the regulation of glycerol uptake and metabolism. Catalyzes the phosphorylation of glycerol to yield sn- glycerol 3-phosphate	ko:K00864	ko00561,ko01100,ko03320,ko04626,map00561,map01100,map03320,map04626	R00847	RC00002,RC00017	FGGY_C,FGGY_N
WP_012759892.1	RLTA1_RS30240	1.435864568	plasmid pRltTA1C	-	MULTISPECIES: carbohydrate ABC transporter substrate-binding protein	G	ABC transporter substrate-binding protein	ko:K17321	ko02010,map02010	-	-	SBP_bac_1,SBP_bac_8,TAT_signal
WP_003552210.1	RLTA1_RS30245	2.407723118	plasmid pRltTA1C	-	MULTISPECIES: DUF2160 domain-containing protein	S	small integral membrane protein	-	-	-	-	DUF2160
WP_027688728.1	RLTA1_RS30250	1.680387088	plasmid pRltTA1C	-	carbohydrate ABC transporter permease	P	ABC-type sugar transport system, permease component	ko:K17323	ko02010,map02010	-	-	BPD_transp_1
WP_012759894.1	RLTA1_RS30255	1.649331323	plasmid pRltTA1C	-	MULTISPECIES: sugar ABC transporter permease	P	ABC-type sugar transport systems, permease components	ko:K17322	ko02010,map02010	-	-	BPD_transp_1
WP_027688727.1	RLTA1_RS30260	2.387948881	plasmid pRltTA1C	-	MULTISPECIES: ABC transporter ATP-binding protein	G	Belongs to the ABC transporter superfamily	ko:K17325	ko02010,map02010	-	-	ABC_tran,TOBE,TOBE_2
WP_027688726.1	RLTA1_RS30265	2.790021201	plasmid pRltTA1C	-	ABC transporter ATP-binding protein	P	Belongs to the ABC transporter superfamily	ko:K17324	ko02010,map02010	-	-	ABC_tran,TOBE,TOBE_2
WP_024320212.1	RLTA1_RS30270	2.517270249	plasmid pRltTA1C	glpD	MULTISPECIES: glycerol-3-phosphate dehydrogenase	C	Belongs to the FAD-dependent glycerol-3-phosphate dehydrogenase family	ko:K00111	ko00564,ko01110,map00564,map01110	R00848	RC00029	DAO,DAO_C
WP_027688725.1	RLTA1_RS30280	1.417585114	plasmid pRltTA1C	-	MULTISPECIES: DMT family transporter	EG	EamA-like transporter family	-	-	-	-	EamA
WP_027688723.1	RLTA1_RS30295	1.131584862	plasmid pRltTA1C	-	MULTISPECIES: DUF992 domain-containing protein	S	Protein of unknown function (DUF992)	-	-	-	-	DUF992
WP_018484069.1	RLTA1_RS30320	1.180571164	plasmid pRltTA1C	-	MULTISPECIES: VOC family protein	E	Glyoxalase-like domain	-	-	-	-	Glyoxalase,Glyoxalase_2
WP_027688719.1	RLTA1_RS30325	1.238096365	plasmid pRltTA1C	-	ABC-F family ATP-binding cassette domain-containing protein	S	ATPase components of ABC transporters with duplicated ATPase domains	ko:K06022,ko:K06158,ko:K10834	-	-	-	ABC_tran,ABC_tran_Xtn
WP_027688717.1	RLTA1_RS30340	-1.350247426	plasmid pRltTA1C	-	DHA2 family efflux MFS transporter permease subunit	EGP	Major Facilitator Superfamily	ko:K03446	-	-	-	MFS_1
WP_018070774.1	RLTA1_RS30350	-2.053815381	plasmid pRltTA1C	-	MULTISPECIES: TetR/AcrR family transcriptional regulator	K	tetR family	-	-	-	-	TetR_C_7,TetR_N
WP_027688715.1	RLTA1_RS30355	-1.067019473	plasmid pRltTA1C	uxuA	mannonate dehydratase	G	Catalyzes the dehydration of D-mannonate	ko:K01686	ko00040,ko01100,map00040,map01100	R05606	RC00543	UxuA
WP_027688714.1	RLTA1_RS30365	1.216719452	plasmid pRltTA1C	-	MULTISPECIES: DUF2934 domain-containing protein	S	Protein of unknown function (DUF2934)	-	-	-	-	DUF2934
WP_027688708.1	RLTA1_RS30430	-1.336544116	plasmid pRltTA1C	-	MULTISPECIES: DsbA family protein	O	DSBA-like thioredoxin domain	ko:K07396	-	-	-	DSBA
WP_027688707.1	RLTA1_RS30455	-1.117771724	plasmid pRltTA1C	-	glutathione S-transferase family protein	O	Glutathione S-transferase	ko:K00799	ko00480,ko00980,ko00982,ko00983,ko01524,ko05200,ko05204,ko05225,ko05418,map00480,map00980,map00982,map00983,map01524,map05200,map05204,map05225,map05418	R03522,R07002,R07003,R07004,R07023,R07024,R07025,R07026,R07069,R07070,R07083,R07084,R07091,R07092,R07093,R07094,R07100,R07113,R07116,R08280,R09409,R11905	RC00004,RC00069,RC00840,RC00948,RC01704,RC01705,RC01706,RC01758,RC01759,RC01765,RC01767,RC01769,RC02243,RC02527,RC02939,RC02940,RC02942,RC02943,RC02944	GST_C,GST_C_2,GST_N,GST_N_3
WP_018486142.1	RLTA1_RS30480	-1.228702623	plasmid pRltTA1C	-	MULTISPECIES: ABC transporter permease	S	Belongs to the binding-protein-dependent transport system permease family	ko:K02057	-	-	-	BPD_transp_2
WP_018070732.1	RLTA1_RS30560	-1.304758874	plasmid pRltTA1C	-	MULTISPECIES: cupin domain-containing protein	T	ChrR Cupin-like domain	-	-	-	-	Cupin_7
WP_020397455.1	RLTA1_RS30575	-1.238598779	plasmid pRltTA1C	-	MULTISPECIES: amino acid ABC transporter permease	E	acid ABC transporter	ko:K02029	-	-	-	BPD_transp_1
WP_027688695.1	RLTA1_RS30590	-1.593467153	plasmid pRltTA1C	-	LysR family transcriptional regulator	K	lysr family	-	-	-	-	HTH_1,LysR_substrate
WP_018070721.1	RLTA1_RS30615	1.782008327	plasmid pRltTA1C	-	MULTISPECIES: transporter substrate-binding domain-containing protein	ET	Bacterial periplasmic substrate-binding proteins	ko:K02030	-	-	-	SBP_bac_3
WP_018070720.1	RLTA1_RS30620	-1.105923281	plasmid pRltTA1C	fdhA	MULTISPECIES: formaldehyde dehydrogenase, glutathione-independent	E	alcohol dehydrogenase	ko:K00148	ko00625,ko00680,ko01100,ko01120,ko01200,map00625,map00680,map01100,map01120,map01200	R00604	RC00188	ADH_N,ADH_zinc_N,AlaDh_PNT_C
WP_024320273.1	RLTA1_RS30690	-2.66852246	plasmid pRltTA1C	-	MULTISPECIES: alpha/beta hydrolase	I	Steryl acetyl hydrolase	ko:K01066	-	-	-	Abhydrolase_3
WP_018070700.1	RLTA1_RS30720	1.651587732	plasmid pRltTA1C	-	2-hydroxyacid dehydrogenase	CH	D-isomer specific 2-hydroxyacid dehydrogenase	-	-	-	-	2-Hacid_dh,2-Hacid_dh_C
WP_027688673.1	RLTA1_RS30760	5.983200007	plasmid pRltTA1C	-	ABC transporter substrate-binding protein	P	NMT1/THI5 like	ko:K15553	ko00920,ko02010,map00920,map02010	-	-	NMT1
WP_027688672.1	RLTA1_RS30765	6.074091774	plasmid pRltTA1C	-	MULTISPECIES: ABC transporter permease	P	ABC-type nitrate sulfonate bicarbonate transport system, permease component	ko:K15554	ko00920,ko02010,map00920,map02010	-	-	BPD_transp_1
WP_027688671.1	RLTA1_RS30770	5.828736768	plasmid pRltTA1C	-	ABC transporter ATP-binding protein	P	Part of the ABC transporter complex SsuABC involved in aliphatic sulfonates import. Responsible for energy coupling to the transport system	ko:K15555	ko00920,ko02010,map00920,map02010	-	-	ABC_tran
WP_027688670.1	RLTA1_RS30775	5.469943802	plasmid pRltTA1C	-	LLM class flavin-dependent oxidoreductase	C	Coenzyme F420-dependent N5,N10-methylene tetrahydromethanopterin reductase and related	-	-	-	-	Bac_luciferase
WP_027688669.1	RLTA1_RS30780	4.246128664	plasmid pRltTA1C	-	LLM class flavin-dependent oxidoreductase	C	monooxygenase	ko:K04091	ko00920,map00920	R07210,R10206	RC01779,RC02556	Bac_luciferase
WP_027688668.1	RLTA1_RS30785	1.42695626	plasmid pRltTA1C	-	MCP four helix bundle domain-containing protein	NT	Four helix bundle sensory module for signal transduction	ko:K03406	ko02020,ko02030,map02020,map02030	-	-	4HB_MCP_1,HAMP,MCPsignal
WP_027688667.1	RLTA1_RS30790	2.63583928	plasmid pRltTA1C	mctP	sodium:solute symporter family monocarboxylate transporter	E	Belongs to the sodium solute symporter (SSF) (TC 2.A.21) family	ko:K03307	-	-	-	SSF
WP_018070686.1	RLTA1_RS30795	1.125747008	plasmid pRltTA1C	-	MULTISPECIES: DUF3311 domain-containing protein	S	Protein of unknown function (DUF3311)	-	-	-	-	DUF3311
WP_027688664.1	RLTA1_RS30815	1.538404643	plasmid pRltTA1C	-	ATP-binding cassette domain-containing protein	E	ABC-type histidine transport system, ATPase component	ko:K02028	-	-	-	ABC_tran
WP_018070682.1	RLTA1_RS30820	4.909487971	plasmid pRltTA1C	-	MULTISPECIES: transporter substrate-binding domain-containing protein	ET	ABC-type amino acid transport signal transduction systems, periplasmic component domain	ko:K02030	-	-	-	SBP_bac_3
WP_027688663.1	RLTA1_RS30825	2.776582771	plasmid pRltTA1C	-	ABC transporter permease subunit	E	ABC-type arginine transport system, permease component	ko:K02029	-	-	-	BPD_transp_1
WP_027688661.1	RLTA1_RS30835	1.391648396	plasmid pRltTA1C	-	homocysteine S-methyltransferase family protein	E	homocysteine	ko:K00547	ko00270,ko01100,ko01110,map00270,map01100,map01110	R00650	RC00003,RC00035	S-methyl_trans
WP_027688660.1	RLTA1_RS30845	4.555275426	plasmid pRltTA1C	-	chloride channel protein	P	Voltage gated chloride channel	ko:K03281	-	-	-	CBS,Voltage_CLC
WP_027688659.1	RLTA1_RS30850	4.812641409	plasmid pRltTA1C	-	ABC transporter ATP-binding protein	P	ABC transporter	ko:K02049,ko:K15555,ko:K15578	ko00910,ko00920,ko02010,map00910,map00920,map02010	-	-	ABC_tran
WP_024320298.1	RLTA1_RS30855	5.420626166	plasmid pRltTA1C	-	MULTISPECIES: ABC transporter substrate-binding protein	P	NMT1-like family	-	-	-	-	NMT1
WP_027688658.1	RLTA1_RS30860	4.90447015	plasmid pRltTA1C	-	ABC transporter permease	P	Binding-protein-dependent transport system inner membrane component	ko:K02050,ko:K15554	ko00920,ko02010,map00920,map02010	-	-	BPD_transp_1
WP_027688657.1	RLTA1_RS30865	3.914916981	plasmid pRltTA1C	-	LLM class flavin-dependent oxidoreductase	C	Coenzyme F420-dependent N5,N10-methylene tetrahydromethanopterin reductase and related	-	-	-	-	Bac_luciferase
WP_027688655.1	RLTA1_RS30875	1.430545656	plasmid pRltTA1C	-	ABC transporter substrate-binding protein	G	Periplasmic binding protein domain	ko:K10439	ko02010,ko02030,map02010,map02030	-	-	Peripla_BP_4
WP_080654748.1	RLTA1_RS30960	-1.184426436	plasmid pRltTA1C	-	MULTISPECIES: LacI family DNA-binding transcriptional regulator	K	lacI family	ko:K02529	-	-	-	LacI,Peripla_BP_4
WP_027688639.1	RLTA1_RS30975	-1.133193306	plasmid pRltTA1C	-	MULTISPECIES: amino acid ABC transporter ATP-binding protein	E	ABC transporter	ko:K02028	-	-	-	ABC_tran,BPD_transp_1
WP_027688636.1	RLTA1_RS30990	-1.057253787	plasmid pRltTA1C	-	MULTISPECIES: SDR family oxidoreductase	S	Belongs to the short-chain dehydrogenases reductases (SDR) family	-	-	-	-	adh_short
WP_018070661.1	RLTA1_RS31015	-1.247079007	plasmid pRltTA1C	pxpB	MULTISPECIES: 5-oxoprolinase subunit PxpB	E	Allophanate hydrolase subunit 1	-	-	-	-	CT_C_D
WP_027688632.1	RLTA1_RS31020	-1.580943579	plasmid pRltTA1C	-	MULTISPECIES: acetyl-CoA carboxylase	I	biotin carboxyl carrier protein	ko:K02160	ko00061,ko00620,ko00640,ko00720,ko01100,ko01110,ko01120,ko01130,ko01200,ko01212,map00061,map00620,map00640,map00720,map01100,map01110,map01120,map01130,map01200,map01212	R00742	RC00040,RC00367	Biotin_lipoyl
WP_027688628.1	RLTA1_RS31045	-1.082262095	plasmid pRltTA1C	-	hypothetical protein	-	-	-	-	-	-	-
WP_018070652.1	RLTA1_RS31075	1.101812794	plasmid pRltTA1C	-	MarR family transcriptional regulator	K	helix_turn_helix multiple antibiotic resistance protein	-	-	-	-	MarR
WP_027688621.1	RLTA1_RS31125	-1.061573324	plasmid pRltTA1C	-	ABC transporter ATP-binding protein	E	ABC transporter	ko:K10112	ko02010,map02010	-	-	ABC_tran,TOBE_2
WP_018070633.1	RLTA1_RS31170	-1.994896042	plasmid pRltTA1C	-	MULTISPECIES: hypothetical protein	J	Belongs to the bacterial ribosomal protein bS21 family	-	-	-	-	Ribosomal_S21
WP_165410353.1	RLTA1_RS31180	-2.82935196	plasmid pRltTA1C	-	MULTISPECIES: hypothetical protein	-	-	-	-	-	-	-
WP_027688613.1	RLTA1_RS31185	2.042110023	plasmid pRltTA1C	rapA2	calcium-binding lectin RapA2	S	Large extracellular alpha-helical protein	-	-	-	-	-
WP_027688214.1	RLTA1_RS24705	-2.070839234	plasmid pRltTA1D	-	sugar kinase	G	pfkB family carbohydrate kinase	ko:K00852,ko:K18478	ko00030,map00030	R01051,R02750,R10970	RC00002,RC00017	PfkB
WP_018480632.1	RLTA1_RS24710	-1.373140158	plasmid pRltTA1D	-	MULTISPECIES: carbohydrate ABC transporter permease	G	Binding-protein-dependent transport system inner membrane component	ko:K02026	-	-	-	BPD_transp_1
WP_027688199.1	RLTA1_RS24825	1.50771182	plasmid pRltTA1D	ehuB	ectoine/hydroxyectoine ABC transporter substrate-binding protein EhuB	ET	Bacterial periplasmic substrate-binding proteins	ko:K02030	-	-	-	SBP_bac_3
WP_012755563.1	RLTA1_RS24895	-1.077580397	plasmid pRltTA1D	-	MULTISPECIES: hypothetical protein	-	-	-	-	-	-	-
WP_027688191.1	RLTA1_RS24900	-1.272806284	plasmid pRltTA1D	-	MULTISPECIES: flagellar hook-associated family protein	N	Bacterial flagellin C-terminal helical region	ko:K02397	ko02040,map02040	-	-	Flagellin_C,Flagellin_N
WP_027688188.1	RLTA1_RS24915	-1.898904726	plasmid pRltTA1D	-	EF-hand domain-containing protein	DTZ	EF-hand domain pair	-	-	-	-	EF-hand_7,EF-hand_8
WP_027688186.1	RLTA1_RS24930	2.11084623	plasmid pRltTA1D	-	MULTISPECIES: PAS domain-containing methyl-accepting chemotaxis protein	T	chemotaxis	ko:K03406	ko02020,ko02030,map02020,map02030	-	-	CHASE3,HAMP,MCPsignal,PAS_3,PAS_4,PAS_9,dCache_1
WP_027688184.1	RLTA1_RS24955	-1.139532762	plasmid pRltTA1D	-	type II toxin-antitoxin system VapC family toxin	S	PIN domain	ko:K07062	-	-	-	PIN
WP_024319800.1	RLTA1_RS24970	1.528649272	plasmid pRltTA1D	-	MULTISPECIES: transporter substrate-binding domain-containing protein	ET	Belongs to the bacterial solute-binding protein 3 family	ko:K02030	-	-	-	SBP_bac_3
WP_024319805.1	RLTA1_RS24995	-2.181184645	plasmid pRltTA1D	-	MULTISPECIES: DUF1656 domain-containing protein	S	Protein of unknown function (DUF1656)	-	-	-	-	DUF1656
WP_027688181.1	RLTA1_RS25000	-1.169852995	plasmid pRltTA1D	-	FUSC family protein	C	Fusaric acid resistance protein family	-	-	-	-	FUSC
WP_020397327.1	RLTA1_RS25005	-1.94655277	plasmid pRltTA1D	-	MULTISPECIES: MarR family transcriptional regulator	K	helix_turn_helix multiple antibiotic resistance protein	ko:K06075	-	-	-	HTH_27,MarR,MarR_2
WP_027688179.1	RLTA1_RS25015	-1.198907965	plasmid pRltTA1D	-	alpha/beta fold hydrolase	IKT	helix_turn_helix, Lux Regulon	-	-	-	-	Abhydrolase_1,GerE,Hydrolase_4,Trans_reg_C
WP_018068545.1	RLTA1_RS25025	-1.059602595	plasmid pRltTA1D	-	MULTISPECIES: cation:proton antiporter	P	Na H antiporter	ko:K03316	-	-	-	Na_H_Exchanger,PSI_PSAK
WP_024319809.1	RLTA1_RS25030	-1.045073666	plasmid pRltTA1D	-	MULTISPECIES: LacI family DNA-binding transcriptional regulator	K	helix_turn _helix lactose operon repressor	ko:K03435	-	-	-	LacI,Peripla_BP_1,Peripla_BP_4
WP_017967825.1	RLTA1_RS25080	-1.879716048	plasmid pRltTA1D	-	MULTISPECIES: D-ribose ABC transporter substrate-binding protein	G	Periplasmic binding protein-like domain	ko:K17202	ko02010,map02010	-	-	Peripla_BP_4
WP_007637093.1	RLTA1_RS25085	-1.424459147	plasmid pRltTA1D	-	MULTISPECIES: ABC transporter permease	G	Branched-chain amino acid transport system / permease component	ko:K17203	ko02010,map02010	-	-	BPD_transp_2
WP_018480520.1	RLTA1_RS25090	-1.223377937	plasmid pRltTA1D	-	MULTISPECIES: sugar ABC transporter ATP-binding protein	G	ATPases associated with a variety of cellular activities	ko:K17204	ko02010,map02010	-	-	ABC_tran,Sugar-bind
WP_027688173.1	RLTA1_RS25095	-1.390361806	plasmid pRltTA1D	-	DUF2291 domain-containing protein	S	Predicted periplasmic lipoprotein (DUF2291)	-	-	-	-	DUF2291
WP_027688172.1	RLTA1_RS25100	-1.343343646	plasmid pRltTA1D	-	carbohydrate kinase	G	FGGY family of carbohydrate kinases, C-terminal domain	ko:K00862	-	R11536	RC00017	FGGY_C,FGGY_N
WP_024319817.1	RLTA1_RS25105	-1.563311432	plasmid pRltTA1D	-	MULTISPECIES: glycerol-3-phosphate dehydrogenase	C	C-terminal domain of alpha-glycerophosphate oxidase	ko:K00111,ko:K21054	ko00564,ko01110,map00564,map01110	R00848	RC00029	DAO,DAO_C
WP_027688171.1	RLTA1_RS25110	-1.990996567	plasmid pRltTA1D	-	TIM barrel protein	G	Xylose isomerase domain protein TIM barrel	ko:K21909	-	-	-	AP_endonuc_2
WP_018068526.1	RLTA1_RS25120	-1.60596438	plasmid pRltTA1D	-	DeoR/GlpR transcriptional regulator	K	DeoR C terminal sensor domain	-	-	-	-	DeoRC,HTH_DeoR
WP_018068525.1	RLTA1_RS25125	-1.424040003	plasmid pRltTA1D	-	triose-phosphate isomerase	G	triose-phosphate isomerase	ko:K01803,ko:K21910	ko00010,ko00051,ko00562,ko00710,ko01100,ko01110,ko01120,ko01130,ko01200,ko01230,map00010,map00051,map00562,map00710,map01100,map01110,map01120,map01130,map01200,map01230	R01015	RC00423	TIM
WP_017996196.1	RLTA1_RS25130	-1.610260146	plasmid pRltTA1D	-	MULTISPECIES: RpiB/LacA/LacB family sugar-phosphate isomerase	G	Ribose/Galactose Isomerase	ko:K01808,ko:K21911	ko00030,ko00051,ko00710,ko01100,ko01110,ko01120,ko01130,ko01200,ko01230,map00030,map00051,map00710,map01100,map01110,map01120,map01130,map01200,map01230	R01056,R09030	RC00376,RC00434	LacAB_rpiB
WP_018068522.1	RLTA1_RS25145	-1.311165927	plasmid pRltTA1D	-	MULTISPECIES: non-homologous end-joining DNA ligase	L	DNA ligase	ko:K01971	ko03450,map03450	R00381	RC00005	DNA_ligase_A_C,DNA_ligase_A_M
WP_018068520.1	RLTA1_RS25150	-1.116699717	plasmid pRltTA1D	-	MULTISPECIES: BrnA antitoxin family protein	S	BrnA antitoxin of type II toxin-antitoxin system	-	-	-	-	BrnA_antitoxin
WP_024319828.1	RLTA1_RS25185	-1.045334731	plasmid pRltTA1D	-	MULTISPECIES: pilus assembly protein	U	TadE-like protein	-	-	-	-	TadE
WP_027688169.1	RLTA1_RS25200	-1.39944212	plasmid pRltTA1D	-	MULTISPECIES: SDR family oxidoreductase	IQ	KR domain	-	-	-	-	adh_short,adh_short_C2
WP_024319835.1	RLTA1_RS25220	-1.063436501	plasmid pRltTA1D	dapA	MULTISPECIES: 4-hydroxy-tetrahydrodipicolinate synthase	E	Catalyzes the condensation of (S)-aspartate-beta- semialdehyde (S)-ASA and pyruvate to 4-hydroxy- tetrahydrodipicolinate (HTPA)	ko:K01714	ko00261,ko00300,ko01100,ko01110,ko01120,ko01130,ko01230,map00261,map00300,map01100,map01110,map01120,map01130,map01230	R10147	RC03062,RC03063	DHDPS
WP_027688164.1	RLTA1_RS25260	1.684985217	plasmid pRltTA1D	-	aspartate aminotransferase family protein	E	Belongs to the class-III pyridoxal-phosphate-dependent aminotransferase family	ko:K00822	ko00280,ko00410,ko00640,ko01100,map00280,map00410,map00640,map01100	R00907,R04187	RC00008,RC00062,RC00160	Aminotran_3
WP_027688163.1	RLTA1_RS25265	3.263022795	plasmid pRltTA1D	-	AraC family transcriptional regulator	K	AraC-binding-like domain	-	-	-	-	AraC_binding_2,HTH_18
WP_027688162.1	RLTA1_RS25270	3.516157586	plasmid pRltTA1D	-	D-amino acid dehydrogenase	E	Oxidative deamination of D-amino acids	ko:K00285	ko00360,map00360	R01374,R09493	RC00006,RC00025	DAO
WP_027688161.1	RLTA1_RS25275	3.808485699	plasmid pRltTA1D	alr	alanine racemase	E	Catalyzes the interconversion of L-alanine and D- alanine. May also act on other amino acids	ko:K01775	ko00473,ko01100,ko01502,map00473,map01100,map01502	R00401	RC00285	Ala_racemase_C,Ala_racemase_N
WP_018068506.1	RLTA1_RS25295	1.267569178	plasmid pRltTA1D	-	MULTISPECIES: helix-turn-helix domain-containing protein	K	Bacteriophage CI repressor helix-turn-helix domain	-	-	-	-	HTH_3,Phage_CI_repr
WP_027688154.1	RLTA1_RS25340	-4.467552652	plasmid pRltTA1D	-	FAD-binding oxidoreductase	E	FAD dependent oxidoreductase	-	-	-	-	DAO
WP_027688153.1	RLTA1_RS25345	-3.550411346	plasmid pRltTA1D	-	dihydrodipicolinate synthase family protein	EM	Belongs to the DapA family	ko:K01714	ko00261,ko00300,ko01100,ko01110,ko01120,ko01130,ko01230,map00261,map00300,map01100,map01110,map01120,map01130,map01230	R10147	RC03062,RC03063	DHDPS
WP_027688152.1	RLTA1_RS25350	-3.153195868	plasmid pRltTA1D	-	GntR family transcriptional regulator	K	Transcriptional regulator	-	-	-	-	FCD,GntR
WP_027688151.1	RLTA1_RS25355	-2.846881882	plasmid pRltTA1D	-	L-idonate 5-dehydrogenase	E	threonine dehydrogenase and related Zn-dependent dehydrogenases	ko:K00098	-	R05684	RC00089	ADH_N,ADH_zinc_N
WP_018068277.1	RLTA1_RS25365	-1.774767403	plasmid pRltTA1D	-	MULTISPECIES: TRAP transporter small permease	G	TRAP-type C4-dicarboxylate transport system, small permease component	-	-	-	-	DctQ
WP_024322043.1	RLTA1_RS25375	-1.826465002	plasmid pRltTA1D	-	MULTISPECIES: FadR family transcriptional regulator	K	FCD	ko:K05799	-	-	-	FCD,GntR
WP_018068273.1	RLTA1_RS25385	-1.027282342	plasmid pRltTA1D	-	MULTISPECIES: nuclear transport factor 2 family protein	S	SnoaL-like domain	-	-	-	-	SnoaL_2
WP_027688149.1	RLTA1_RS25395	-1.246798115	plasmid pRltTA1D	-	YafY family transcriptional regulator	K	WYL domain	-	-	-	-	HTH_11,WYL
WP_042940911.1	RLTA1_RS25405	-1.5282936	plasmid pRltTA1D	-	ribulose-bisphosphate carboxylase large subunit family protein	G	Belongs to the RuBisCO large chain family	ko:K01601	ko00630,ko00710,ko01100,ko01120,ko01200,map00630,map00710,map01100,map01120,map01200	R00024,R03140	RC00172,RC00859	RuBisCO_large,RuBisCO_large_N
WP_029768176.1	RLTA1_RS25410	-1.807060938	plasmid pRltTA1D	-	MULTISPECIES: four-carbon acid sugar kinase family protein	S	Putative sugar-binding N-terminal domain	-	-	-	-	DUF1357_C,DUF1537
WP_024322035.1	RLTA1_RS25425	-1.504443873	plasmid pRltTA1D	-	MULTISPECIES: DUF2291 domain-containing protein	S	Predicted periplasmic lipoprotein (DUF2291)	-	-	-	-	DUF2291
WP_024322034.1	RLTA1_RS25430	-2.178490705	plasmid pRltTA1D	-	MULTISPECIES: sugar ABC transporter ATP-binding protein	G	ATPases associated with a variety of cellular activities	ko:K17204	ko02010,map02010	-	-	ABC_tran
WP_017957302.1	RLTA1_RS25435	-2.426493689	plasmid pRltTA1D	-	MULTISPECIES: ABC transporter permease	G	Belongs to the binding-protein-dependent transport system permease family	ko:K17203	ko02010,map02010	-	-	BPD_transp_2
WP_027688146.1	RLTA1_RS25445	-1.340531469	plasmid pRltTA1D	-	hypothetical protein	-	-	-	-	-	-	-
WP_024322029.1	RLTA1_RS25460	1.015568276	plasmid pRltTA1D	-	MULTISPECIES: extracellular solute-binding protein	G	Bacterial extracellular solute-binding protein	ko:K10117	ko02010,map02010	-	-	SBP_bac_1,SBP_bac_8
WP_024321607.1	RLTA1_RS25555	1.40372187	plasmid pRltTA1D	-	MULTISPECIES: nuclear transport factor 2 family protein	S	protein conserved in bacteria	-	-	-	-	SnoaL,SnoaL_2
WP_027688139.1	RLTA1_RS25565	1.611186398	plasmid pRltTA1D	katG	catalase/peroxidase HPI	P	Bifunctional enzyme with both catalase and broad- spectrum peroxidase activity	ko:K03782	ko00360,ko00380,ko00940,ko00983,ko01100,ko01110,map00360,map00380,map00940,map00983,map01100,map01110	R00602,R00698,R02596,R02670,R03919,R04007,R07443,R11906	RC00034,RC00213,RC00767,RC02141	peroxidase
WP_003550501.1	RLTA1_RS25620	-1.482786977	plasmid pRltTA1D	-	MULTISPECIES: sugar ABC transporter permease	G	Binding-protein-dependent transport system inner membrane component	ko:K02025	-	-	-	BPD_transp_1
WP_027688121.1	RLTA1_RS25690	-1.5361901	plasmid pRltTA1D	-	RES family NAD+ phosphorylase	S	RES	-	-	-	-	RES
WP_024321578.1	RLTA1_RS25720	1.394295001	plasmid pRltTA1D	-	MULTISPECIES: L,D-transpeptidase	S	L,D-transpeptidase catalytic domain	-	-	-	-	YkuD
WP_171481058.1	RLTA1_RS25740	-1.042896047	plasmid pRltTA1D	-	ATP-binding cassette domain-containing protein	E	Belongs to the ABC transporter superfamily	ko:K02032,ko:K10823	ko01501,ko02010,ko02024,map01501,map02010,map02024	-	-	ABC_tran,oligo_HPY
WP_027688114.1	RLTA1_RS25745	-1.292520995	plasmid pRltTA1D	-	ABC transporter ATP-binding protein	P	Belongs to the ABC transporter superfamily	ko:K02031	ko02024,map02024	-	-	ABC_tran,oligo_HPY
WP_027688113.1	RLTA1_RS25750	-1.257822893	plasmid pRltTA1D	-	ABC transporter permease	EP	ABC-type dipeptide oligopeptide nickel transport systems, permease components	ko:K02034	ko02024,map02024	-	-	BPD_transp_1,OppC_N
WP_027688112.1	RLTA1_RS25760	-1.027976758	plasmid pRltTA1D	ggt	gamma-glutamyltransferase	E	gamma-glutamyltransferase	ko:K00681	ko00430,ko00460,ko00480,ko01100,map00430,map00460,map00480,map01100	R00494,R01262,R01687,R03867,R03916,R03970,R03971,R04935	RC00064,RC00090,RC00096	G_glu_transpept
WP_027688107.1	RLTA1_RS25785	-1.10028682	plasmid pRltTA1D	-	MULTISPECIES: ATP-binding cassette domain-containing protein	P	Belongs to the ABC transporter superfamily	ko:K02032,ko:K10823	ko01501,ko02010,ko02024,map01501,map02010,map02024	-	-	ABC_tran,oligo_HPY
WP_027688104.1	RLTA1_RS25800	-1.20627649	plasmid pRltTA1D	-	ABC transporter permease	P	ABC transporter permease	ko:K02034	ko02024,map02024	-	-	BPD_transp_1,OppC_N
WP_027688102.1	RLTA1_RS25810	-1.19138391	plasmid pRltTA1D	-	ABC transporter substrate-binding protein	E	ABC transporter substrate-binding protein	ko:K02035	ko02024,map02024	-	-	SBP_bac_5
WP_027688100.1	RLTA1_RS25825	1.604752991	plasmid pRltTA1D	-	C-terminal binding protein	CH	D-isomer specific 2-hydroxyacid dehydrogenase, catalytic domain	ko:K00058	ko00260,ko00680,ko01100,ko01120,ko01130,ko01200,ko01230,map00260,map00680,map01100,map01120,map01130,map01200,map01230	R01513	RC00031	2-Hacid_dh,2-Hacid_dh_C
WP_027688099.1	RLTA1_RS25830	4.240133117	plasmid pRltTA1D	msuE	FMN reductase	S	FMN reductase	ko:K00299	ko00740,ko00920,ko01100,map00740,map00920,map01100	R05706,R07210,R10206	RC00126,RC01779,RC02556	FMN_red
WP_027688098.1	RLTA1_RS25835	3.074951502	plasmid pRltTA1D	-	acyl-CoA/acyl-ACP dehydrogenase	I	Acyl-CoA dehydrogenase, middle domain	-	-	-	-	Acyl-CoA_dh_1,Acyl-CoA_dh_2,Acyl-CoA_dh_M,Acyl-CoA_dh_N
WP_027688097.1	RLTA1_RS25840	4.144769046	plasmid pRltTA1D	-	LLM class flavin-dependent oxidoreductase	C	Luciferase-like monooxygenase	ko:K04091	ko00920,map00920	R07210,R10206	RC01779,RC02556	Bac_luciferase
WP_027688096.1	RLTA1_RS25845	3.704793411	plasmid pRltTA1D	-	LLM class flavin-dependent oxidoreductase	C	Luciferase-like monooxygenase	-	-	-	-	Bac_luciferase
WP_027688095.1	RLTA1_RS25850	4.06589929	plasmid pRltTA1D	-	ABC transporter ATP-binding protein	P	Belongs to the ABC transporter superfamily	ko:K02031,ko:K02032	ko02024,map02024	-	-	ABC_tran,oligo_HPY
WP_027688094.1	RLTA1_RS25855	3.529061152	plasmid pRltTA1D	-	MULTISPECIES: ABC transporter permease	EP	ABC-type dipeptide oligopeptide nickel transport systems, permease components	ko:K02034	ko02024,map02024	-	-	BPD_transp_1
WP_027688093.1	RLTA1_RS25860	4.095117846	plasmid pRltTA1D	-	MULTISPECIES: ABC transporter permease	EP	ABC-type dipeptide oligopeptide nickel transport systems, permease components	ko:K02033	ko02024,map02024	-	-	BPD_transp_1
WP_027688092.1	RLTA1_RS25865	4.258975032	plasmid pRltTA1D	-	MULTISPECIES: ABC transporter substrate-binding protein	E	Bacterial extracellular solute-binding proteins, family 5 Middle	ko:K02035	ko02024,map02024	-	-	SBP_bac_5
WP_027688089.1	RLTA1_RS25890	1.155197724	plasmid pRltTA1D	-	MULTISPECIES: SDR family oxidoreductase	IQ	Belongs to the short-chain dehydrogenases reductases (SDR) family	-	-	-	-	adh_short,adh_short_C2
WP_027688084.1	RLTA1_RS25930	-1.812451165	plasmid pRltTA1D	-	MULTISPECIES: type II toxin-antitoxin system VapC family toxin	S	Toxic component of a toxin-antitoxin (TA) module. An RNase	ko:K07062	-	-	-	PIN
WP_042940897.1	RLTA1_RS25940	-2.12960215	plasmid pRltTA1D	-	hypothetical protein	-	-	-	-	-	-	-
WP_024321535.1	RLTA1_RS25945	1.054211627	plasmid pRltTA1D	-	MULTISPECIES: methyl-accepting chemotaxis protein	NT	chemotaxis protein	ko:K03406,ko:K05874	ko02020,ko02030,map02020,map02030	-	-	4HB_MCP_1,CHASE3,HAMP,MCPsignal
WP_042940894.1	RLTA1_RS25970	-1.075823859	plasmid pRltTA1D	-	ABC transporter permease	P	ABC-type nitrate sulfonate bicarbonate transport system, permease component	ko:K02050	-	-	-	BPD_transp_1
WP_027688074.1	RLTA1_RS26000	-1.136760037	plasmid pRltTA1D	-	xanthine dehydrogenase family protein subunit M	C	Molybdopterin dehydrogenase	ko:K11178	ko00230,ko01100,ko01120,map00230,map01100,map01120	R01768,R02103	RC00143	CO_deh_flav_C,FAD_binding_5
WP_027688069.1	RLTA1_RS26025	-1.084813683	plasmid pRltTA1D	-	malonyl-CoA decarboxylase	G	Malonyl-CoA decarboxylase	ko:K01578	ko00410,ko00640,ko01100,ko04146,ko04152,map00410,map00640,map01100,map04146,map04152	R00233	RC00040	MCD,MCD_N
WP_027688056.1	RLTA1_RS26110	-2.033533064	plasmid pRltTA1D	-	ABC transporter substrate-binding protein	P	4,5-dihydroxyphthalate decarboxylase	-	-	-	-	NMT1
WP_024321504.1	RLTA1_RS26115	-1.056129195	plasmid pRltTA1D	-	ABC transporter substrate-binding protein	ET	Bacterial extracellular solute-binding proteins, family 3	ko:K02030	-	-	-	SBP_bac_3
WP_024321502.1	RLTA1_RS26125	-1.537625641	plasmid pRltTA1D	-	MULTISPECIES: amino acid ABC transporter ATP-binding protein	P	ABC transporter	ko:K02028	-	-	-	ABC_tran,BPD_transp_1
WP_027688054.1	RLTA1_RS26130	-1.492974608	plasmid pRltTA1D	-	amidohydrolase	S	amidohydrolase	ko:K01451	ko00360,map00360	R01424	RC00096,RC00162	M20_dimer,Peptidase_M20
WP_027688038.1	RLTA1_RS26220	1.550076754	plasmid pRltTA1D	-	hypothetical protein	-	-	-	-	-	-	-
WP_027688027.1	RLTA1_RS26285	-1.103404657	plasmid pRltTA1D	-	histidine kinase	T	Histidine kinase	-	-	-	-	HATPase_c,HATPase_c_2,HisKA_2,PAS_4,Response_reg,dCache_1
WP_171481059.1	RLTA1_RS26295	1.097230661	plasmid pRltTA1D	-	HD domain-containing protein	T	HD domain	-	-	-	-	DUF3391,HD,HD_5
WP_027688014.1	RLTA1_RS26355	-1.099189792	plasmid pRltTA1D	-	redoxin domain-containing protein	O	Redoxin	-	-	-	-	AhpC-TSA
WP_165418050.1	RLTA1_RS26360	-1.578309904	plasmid pRltTA1D	-	MULTISPECIES: hypothetical protein	-	-	-	-	-	-	-
WP_027688013.1	RLTA1_RS26365	-1.951831914	plasmid pRltTA1D	-	MULTISPECIES: NUDIX domain-containing protein	L	NUDIX hydrolase	-	-	-	-	NUDIX
WP_051320189.1	RLTA1_RS26375	-1.596123397	plasmid pRltTA1D	-	DMT family transporter	EG	EamA-like transporter family	-	-	-	-	EamA
WP_018480299.1	RLTA1_RS26400	-1.246514129	plasmid pRltTA1D	-	MULTISPECIES: GntR family transcriptional regulator	K	Transcriptional regulator	ko:K22293	-	-	-	FCD,GntR
WP_018493616.1	RLTA1_RS26515	2.458527468	plasmid pRltTA1D	cysE	MULTISPECIES: serine O-acetyltransferase	E	Serine acetyltransferase, N-terminal	ko:K00640	ko00270,ko00920,ko01100,ko01110,ko01120,ko01200,ko01230,ko05111,map00270,map00920,map01100,map01110,map01120,map01200,map01230,map05111	R00586	RC00004,RC00041	Hexapep,SATase_N
WP_024321430.1	RLTA1_RS26520	1.793421213	plasmid pRltTA1D	-	sulfonate ABC transporter substrate-binding protein	P	ABC transporter, phosphonate, periplasmic substrate-binding protein	ko:K02051,ko:K15553	ko00920,ko02010,map00920,map02010	-	-	NMT1,NMT1_2,Sigma54_activat
WP_027687986.1	RLTA1_RS26555	-1.932397632	plasmid pRltTA1D	-	aldehyde dehydrogenase	C	Belongs to the aldehyde dehydrogenase family	ko:K00141,ko:K21802	ko00622,ko00623,ko00627,ko01100,ko01120,ko01220,map00622,map00623,map00627,map01100,map01120,map01220	R01293,R01419,R05289,R05663,R05664,R05699,R07667	RC00075	Aldedh
WP_027687982.1	RLTA1_RS26600	1.572970127	plasmid pRltTA1D	-	MULTISPECIES: glucose 1-dehydrogenase	IQ	short-chain dehydrogenase reductase	ko:K00059	ko00061,ko00333,ko00780,ko01040,ko01100,ko01130,ko01212,map00061,map00333,map00780,map01040,map01100,map01130,map01212	R04533,R04534,R04536,R04543,R04566,R04953,R04964,R07759,R07763,R10116,R10120,R11671	RC00029,RC00117	adh_short,adh_short_C2
WP_027687975.1	RLTA1_RS26640	-1.98671398	plasmid pRltTA1D	-	FdhF/YdeP family oxidoreductase	C	Belongs to the prokaryotic molybdopterin-containing oxidoreductase family	ko:K00123	ko00630,ko00680,ko01100,ko01120,ko01200,map00630,map00680,map01100,map01120,map01200	R00519	RC02796	Molybdopterin,Molydop_binding
WP_024321413.1	RLTA1_RS26645	-2.96647767	plasmid pRltTA1D	-	MULTISPECIES: hypothetical protein	-	-	-	-	-	-	-
WP_018071440.1	RLTA1_RS26675	1.024345504	plasmid pRltTA1D	-	MULTISPECIES: ABC transporter substrate-binding protein	E	ABC transporter substrate-binding protein	ko:K02002	ko02010,map02010	-	-	OpuAC
WP_018071442.1	RLTA1_RS26685	1.479885531	plasmid pRltTA1D	-	MULTISPECIES: TetR/AcrR family transcriptional regulator	K	Transcriptional regulator	-	-	-	-	TetR_N
WP_027687968.1	RLTA1_RS26700	1.987282927	plasmid pRltTA1D	-	electron transfer flavoprotein subunit beta/FixA family protein	C	Electron transfer flavoprotein	ko:K03521	-	-	-	ETF
WP_018072204.1	RLTA1_RS26715	1.064861433	plasmid pRltTA1D	-	MULTISPECIES: S-(hydroxymethyl)glutathione dehydrogenase/class III alcohol dehydrogenase	C	Belongs to the zinc-containing alcohol dehydrogenase family. Class-III subfamily	ko:K00121	ko00010,ko00071,ko00350,ko00625,ko00626,ko00680,ko00830,ko00980,ko00982,ko01100,ko01110,ko01120,ko01130,ko01200,ko01220,ko05204,map00010,map00071,map00350,map00625,map00626,map00680,map00830,map00980,map00982,map01100,map01110,map01120,map01130,map01200,map01220,map05204	R00623,R00754,R02124,R04880,R05233,R05234,R06917,R06927,R06983,R07105,R08281,R08306,R08310	RC00050,RC00087,RC00088,RC00099,RC00116,RC00649,RC01715,RC01734,RC02273	ADH_N,ADH_zinc_N
WP_027687965.1	RLTA1_RS26730	-2.402462888	plasmid pRltTA1D	-	GntR family transcriptional regulator	K	gntR family	-	-	-	-	FCD,GntR
WP_027687964.1	RLTA1_RS26735	-2.152821172	plasmid pRltTA1D	-	dihydrodipicolinate synthase family protein	EM	Belongs to the DapA family	ko:K01714	ko00261,ko00300,ko01100,ko01110,ko01120,ko01130,ko01230,map00261,map00300,map01100,map01110,map01120,map01130,map01230	R10147	RC03062,RC03063	DHDPS
WP_027687963.1	RLTA1_RS26740	-2.071678675	plasmid pRltTA1D	-	aldehyde dehydrogenase	C	belongs to the aldehyde dehydrogenase family	ko:K09472	ko00330,ko01100,map00330,map01100	R07417,R07418	RC00080	Aldedh
WP_027687962.1	RLTA1_RS26745	-2.345199117	plasmid pRltTA1D	-	FAD-binding oxidoreductase	E	oxidoreductase	-	-	-	-	DAO
WP_018071457.1	RLTA1_RS26760	-1.578720258	plasmid pRltTA1D	-	MULTISPECIES: ABC transporter permease subunit	P	Glycine betaine	ko:K02001	ko02010,map02010	-	-	BPD_transp_1
WP_018071458.1	RLTA1_RS26765	-1.818580493	plasmid pRltTA1D	-	MULTISPECIES: ABC transporter permease subunit	P	Glycine betaine	ko:K02001	ko02010,map02010	-	-	BPD_transp_1
WP_027687958.1	RLTA1_RS26780	-1.389178334	plasmid pRltTA1D	-	aminopeptidase P family protein	E	Metallopeptidase family M24	-	-	-	-	Creatinase_N,Peptidase_M24
WP_027687957.1	RLTA1_RS26785	-1.118685052	plasmid pRltTA1D	-	2Fe-2S iron-sulfur cluster binding domain-containing protein	C	Flavodoxin reductases (ferredoxin-NADPH reductases) family 1	ko:K00523,ko:K21832	ko00520,map00520	R03391,R03392	RC00230	FAD_binding_6,FHA,Fer2,NAD_binding_1
WP_042940868.1	RLTA1_RS26805	1.050019226	plasmid pRltTA1D	-	phosphodiesterase	T	GGDEF domain	-	-	-	-	EAL,GGDEF
WP_024322987.1	RLTA1_RS26875	-1.053943241	plasmid pRltTA1D	-	MULTISPECIES: mandelate racemase/muconate lactonizing enzyme family protein	M	mandelate racemase muconate lactonizing	-	-	-	-	MR_MLE_C,MR_MLE_N
WP_027687942.1	RLTA1_RS26880	-1.383856811	plasmid pRltTA1D	-	MULTISPECIES: mandelate racemase/muconate lactonizing enzyme family protein	M	Mandelate racemase / muconate lactonizing enzyme, C-terminal domain	-	-	-	-	MR_MLE_C,MR_MLE_N
WP_018480222.1	RLTA1_RS26885	-1.375543654	plasmid pRltTA1D	-	mandelate racemase/muconate lactonizing enzyme family protein	M	Belongs to the mandelate racemase muconate lactonizing enzyme family	ko:K01684	ko00052,ko01100,ko01120,map00052,map01100,map01120	R03033	RC00543	MR_MLE_C,MR_MLE_N
WP_024322990.1	RLTA1_RS26890	-1.704348384	plasmid pRltTA1D	-	MULTISPECIES: GntR family transcriptional regulator	K	FCD	-	-	-	-	FCD,GntR
WP_018069652.1	RLTA1_RS26895	-1.583688197	plasmid pRltTA1D	-	MULTISPECIES: sugar ABC transporter substrate-binding protein	G	Bacterial extracellular solute-binding protein	ko:K02027	-	-	-	SBP_bac_1,SBP_bac_8
WP_017967551.1	RLTA1_RS26900	-1.413472931	plasmid pRltTA1D	-	MULTISPECIES: sugar ABC transporter permease	G	Binding-protein-dependent transport system inner membrane component	ko:K02025	-	-	-	BPD_transp_1
WP_024322992.1	RLTA1_RS26910	-1.22808688	plasmid pRltTA1D	-	MULTISPECIES: ABC transporter ATP-binding protein	P	TOBE domain	ko:K10112	ko02010,map02010	-	-	ABC_tran,TOBE
WP_018494270.1	RLTA1_RS26915	-1.344877344	plasmid pRltTA1D	-	mandelate racemase/muconate lactonizing enzyme family protein	M	Mandelate racemase muconate	ko:K01684	ko00052,ko01100,ko01120,map00052,map01100,map01120	R03033	RC00543	MR_MLE_C,MR_MLE_N
WP_027687934.1	RLTA1_RS26965	-1.219427981	plasmid pRltTA1D	-	dienelactone hydrolase family protein	S	Dienelactone hydrolase family	ko:K06889	-	-	-	AXE1,Abhydrolase_6,DLH,DUF1100,Hydrolase_4,Peptidase_S15,Peptidase_S9,SnoaL_4
WP_130663122.1	RLTA1_RS26980	-1.154661178	plasmid pRltTA1D	-	hypothetical protein	-	-	-	-	-	-	-
WP_042940859.1	RLTA1_RS26990	-1.16044085	plasmid pRltTA1D	-	TIM barrel protein	G	Belongs to the hyi family	ko:K01816,ko:K22131	ko00630,ko01100,map00630,map01100	R01394	RC00511	AP_endonuc_2
WP_027687921.1	RLTA1_RS27035	-1.273745718	plasmid pRltTA1D	-	MFS transporter	EGP	Arabinose efflux permease	-	-	-	-	MFS_1
WP_085065849.1	RLTA1_RS27040	-1.574804948	plasmid pRltTA1D	-	MFS transporter	I	sulfurtransferase activity	-	-	-	-	-
WP_027687910.1	RLTA1_RS27090	-1.052147109	plasmid pRltTA1D	-	sugar ABC transporter substrate-binding protein	G	Periplasmic binding protein LacI transcriptional regulator	-	-	-	-	Peripla_BP_4
WP_027687902.1	RLTA1_RS27140	-1.707421757	plasmid pRltTA1D	-	SMP-30/gluconolactonase/LRE family protein	G	SMP-30/Gluconolaconase/LRE-like region	ko:K13874	ko00053,ko01100,map00053,map01100	R02526	RC00537	SGL
WP_042940840.1	RLTA1_RS27165	-1.647727606	plasmid pRltTA1D	-	DUF4405 domain-containing protein	S	Domain of unknown function (DUF4405)	-	-	-	-	DUF4405
WP_027688347.1	RLTA1_RS27245	-3.022783478	plasmid pRltTA1D	-	sugar phosphate isomerase/epimerase	G	Xylose isomerase-like TIM barrel	ko:K18910	-	R10817,R10818	RC03111,RC03283	AP_endonuc_2
WP_027688346.1	RLTA1_RS27250	-1.237375243	plasmid pRltTA1D	-	sugar phosphate isomerase/epimerase	G	Xylose isomerase-like TIM barrel	-	-	-	-	AP_endonuc_2
WP_027688345.1	RLTA1_RS27255	-1.872131149	plasmid pRltTA1D	-	mandelate racemase/muconate lactonizing enzyme family protein	M	Mandelate racemase / muconate lactonizing enzyme, C-terminal domain	-	-	-	-	MR_MLE_C,MR_MLE_N
WP_003562944.1	RLTA1_RS27325	-1.42662102	plasmid pRltTA1D	-	MULTISPECIES: DJ-1/PfpI family protein	S	intracellular protease	ko:K05520	-	-	-	DJ-1_PfpI
WP_011649359.1	RLTA1_RS27330	-1.756064494	plasmid pRltTA1D	-	MULTISPECIES: GntR family transcriptional regulator	K	FCD	-	-	-	-	FCD,GntR
WP_027688335.1	RLTA1_RS27340	-2.161473337	plasmid pRltTA1D	-	iron-containing alcohol dehydrogenase	C	Iron-containing alcohol dehydrogenase	ko:K00001,ko:K13954	ko00010,ko00071,ko00350,ko00625,ko00626,ko00830,ko00980,ko00982,ko01100,ko01110,ko01120,ko01130,ko01220,map00010,map00071,map00350,map00625,map00626,map00830,map00980,map00982,map01100,map01110,map01120,map01130,map01220	R00623,R00754,R02124,R04805,R04880,R05233,R05234,R06917,R06927,R07105,R08281,R08306,R08310	RC00050,RC00087,RC00088,RC00099,RC00116,RC00649,RC01734,RC02273	Fe-ADH
WP_027688334.1	RLTA1_RS27345	-1.60816261	plasmid pRltTA1D	-	NAD-dependent succinate-semialdehyde dehydrogenase	C	Aldehyde dehydrogenase family	ko:K00135	ko00250,ko00310,ko00350,ko00650,ko00760,ko01100,ko01120,map00250,map00310,map00350,map00650,map00760,map01100,map01120	R00713,R00714,R02401	RC00080	Aldedh
WP_027688333.1	RLTA1_RS27350	-1.595371485	plasmid pRltTA1D	-	alpha/beta hydrolase	I	alpha/beta hydrolase fold	ko:K01432	ko00380,ko00630,ko01100,map00380,map00630,map01100	R00988,R01959,R04911	RC00263,RC00323	Abhydrolase_3
WP_027688332.1	RLTA1_RS27355	-2.15398582	plasmid pRltTA1D	-	FAD-binding oxidoreductase	E	D-amino acid	-	-	-	-	DAO
WP_027688313.1	RLTA1_RS27465	1.137249559	plasmid pRltTA1D	-	MULTISPECIES: phosphatase PAP2 family protein	I	PAP2 superfamily	-	-	-	-	PAP2
WP_027688309.1	RLTA1_RS27485	-1.195859538	plasmid pRltTA1D	-	aldehyde dehydrogenase family protein	C	belongs to the aldehyde dehydrogenase family	ko:K00128	ko00010,ko00053,ko00071,ko00280,ko00310,ko00330,ko00340,ko00380,ko00410,ko00561,ko00620,ko00625,ko00903,ko00981,ko01100,ko01110,ko01120,ko01130,map00010,map00053,map00071,map00280,map00310,map00330,map00340,map00380,map00410,map00561,map00620,map00625,map00903,map00981,map01100,map01110,map01120,map01130	R00264,R00631,R00710,R00904,R01752,R01986,R02549,R02678,R02940,R02957,R03283,R03869,R04065,R04506,R04903,R05050,R05237,R05238,R05286,R06366,R08146	RC00047,RC00071,RC00080,RC00186,RC00218,RC00242,RC00816,RC01500	Aldedh
WP_027688303.1	RLTA1_RS27530	-1.087178355	plasmid pRltTA1D	-	FAD-binding oxidoreductase	C	4Fe-4S dicluster domain	-	-	-	-	CCG,FAD-oxidase_C,FAD_binding_4,Fer4_17,Fer4_8
WP_018072958.1	RLTA1_RS27560	-1.981440061	plasmid pRltTA1D	-	MULTISPECIES: hypothetical protein	-	-	-	-	-	-	-
WP_027688302.1	RLTA1_RS27585	-1.445174352	plasmid pRltTA1D	-	RES family NAD+ phosphorylase	S	RES domain	-	-	-	-	RES
WP_027688299.1	RLTA1_RS27620	-1.018938688	plasmid pRltTA1D	-	glycoside hydrolase family 88 protein	S	Glycosyl Hydrolase Family 88	ko:K18581	-	R10867	RC00049,RC02427	Glyco_hydro_88
WP_027688298.1	RLTA1_RS27630	-1.054293845	plasmid pRltTA1D	-	sugar ABC transporter permease	G	ABC-type sugar transport systems, permease components	ko:K02025	-	-	-	BPD_transp_1
WP_027688297.1	RLTA1_RS27635	-1.10126926	plasmid pRltTA1D	-	heparinase II/III family protein	S	Heparinase II/III-like protein	-	-	-	-	Hepar_II_III
WP_027688295.1	RLTA1_RS27645	-1.456091248	plasmid pRltTA1D	-	helix-turn-helix domain-containing protein	K	Transcriptional regulator containing an amidase domain and an AraC-type DNA-binding HTH domain	-	-	-	-	DJ-1_PfpI,HTH_18
WP_003549874.1	RLTA1_RS27665	2.16824458	plasmid pRltTA1D	-	MULTISPECIES: ABC transporter permease	P	ABC-type nitrate sulfonate bicarbonate transport system, permease component	ko:K02050	-	-	-	BPD_transp_1
WP_026170969.1	RLTA1_RS27670	2.441757604	plasmid pRltTA1D	-	MULTISPECIES: ABC transporter ATP-binding protein	P	ABC transporter	ko:K02049	-	-	-	ABC_tran
WP_018072979.1	RLTA1_RS27675	2.839660531	plasmid pRltTA1D	-	MULTISPECIES: ABC transporter substrate-binding protein	P	NMT1-like family	ko:K02051	-	-	-	NMT1,NMT1_2
WP_024319649.1	RLTA1_RS27680	-1.822219568	plasmid pRltTA1D	-	FadR family transcriptional regulator	K	FCD	-	-	-	-	FCD,GntR
WP_024319652.1	RLTA1_RS27695	-1.036970274	plasmid pRltTA1D	-	MULTISPECIES: LacI family DNA-binding transcriptional regulator	K	Periplasmic binding protein-like domain	ko:K02529	-	-	-	LacI,Peripla_BP_3
WP_027688289.1	RLTA1_RS27720	1.5705141	plasmid pRltTA1D	-	substrate-binding domain-containing protein	G	Periplasmic binding proteins and sugar binding domain of LacI family	ko:K10439,ko:K17213	ko02010,ko02030,map02010,map02030	-	-	Peripla_BP_4
WP_027688288.1	RLTA1_RS27725	1.020386685	plasmid pRltTA1D	-	HAMP domain-containing protein	NT	Methyl-accepting chemotaxis-like domains (chemotaxis sensory transducer).	ko:K03406	ko02020,ko02030,map02020,map02030	-	-	4HB_MCP_1,CHASE3,HAMP,MCPsignal,dCache_3,sCache_2
WP_024319668.1	RLTA1_RS27785	-1.493549998	plasmid pRltTA1D	-	MULTISPECIES: hypothetical protein	-	-	-	-	-	-	-
WP_024319669.1	RLTA1_RS27790	-1.076513032	plasmid pRltTA1D	-	LacI family DNA-binding transcriptional regulator	K	Bacterial regulatory proteins, lacI family	-	-	-	-	LacI,Peripla_BP_3
WP_027688268.1	RLTA1_RS27865	-2.961638325	plasmid pRltTA1D	-	hypothetical protein	EH	Belongs to the TPP enzyme family	ko:K01652	ko00290,ko00650,ko00660,ko00770,ko01100,ko01110,ko01130,ko01210,ko01230,map00290,map00650,map00660,map00770,map01100,map01110,map01130,map01210,map01230	R00006,R00014,R00226,R03050,R04672,R04673,R08648	RC00027,RC00106,RC01192,RC02744,RC02893	TPP_enzyme_C,TPP_enzyme_M,TPP_enzyme_N
WP_027688267.1	RLTA1_RS27870	-1.8335359	plasmid pRltTA1D	-	aspartate/tyrosine/aromatic aminotransferase	E	Aminotransferase	ko:K00832	ko00270,ko00350,ko00360,ko00400,ko00401,ko00950,ko00960,ko01100,ko01110,ko01130,ko01230,map00270,map00350,map00360,map00400,map00401,map00950,map00960,map01100,map01110,map01130,map01230	R00694,R00734,R01731,R07396,R10845	RC00006,RC00036	Aminotran_1_2
WP_027688263.1	RLTA1_RS27895	-1.201331232	plasmid pRltTA1D	-	MULTISPECIES: RES domain-containing protein	S	RES domain	-	-	-	-	RES
WP_011649474.1	RLTA1_RS27930	-1.180985982	plasmid pRltTA1D	-	MULTISPECIES: type II toxin-antitoxin system ParD family antitoxin	K	Bacterial antitoxin of ParD toxin-antitoxin type II system and RHH	-	-	-	-	ParD_antitoxin
WP_027688260.1	RLTA1_RS27940	-1.494293489	plasmid pRltTA1D	malQ	4-alpha-glucanotransferase	G	4-alpha-glucanotransferase	ko:K00705,ko:K06044	ko00500,ko01100,ko01110,map00500,map01100,map01110	R01824,R05196,R09995	RC00049	Alpha-amylase,Glyco_hydro_77
WP_165421827.1	RLTA1_RS27945	-1.418220106	plasmid pRltTA1D	-	hypothetical protein	-	-	-	-	-	-	-
WP_027688253.1	RLTA1_RS28000	1.030701434	plasmid pRltTA1D	-	hypothetical protein	-	-	-	-	-	-	-
WP_027688248.1	RLTA1_RS28025	-1.44912723	plasmid pRltTA1D	-	pyridoxamine 5\\'-phosphate oxidase family protein	S	pyridoxamine 5-phosphate	-	-	-	-	Pyrid_ox_like
WP_027688243.1	RLTA1_RS28055	-2.038365151	plasmid pRltTA1D	-	CoA-transferase	I	CoA transferase having broad substrate specificity for short-chain acyl-CoA thioesters with the activity decreasing when the length of the carboxylic acid chain exceeds four carbons	ko:K01026	ko00620,ko00640,ko00643,ko01100,ko01120,map00620,map00640,map00643,map01100,map01120	R00928,R01449,R05508	RC00012,RC00014,RC00137	CoA_trans
WP_024319716.1	RLTA1_RS28060	-1.873669696	plasmid pRltTA1D	-	SDR family oxidoreductase	IQ	KR domain	ko:K00059	ko00061,ko00333,ko00780,ko01040,ko01100,ko01130,ko01212,map00061,map00333,map00780,map01040,map01100,map01130,map01212	R04533,R04534,R04536,R04543,R04566,R04953,R04964,R07759,R07763,R10116,R10120,R11671	RC00029,RC00117	adh_short_C2
WP_027688242.1	RLTA1_RS28065	-2.791457982	plasmid pRltTA1D	-	MaoC family dehydratase N-terminal domain-containing protein	I	N-terminal half of MaoC dehydratase	-	-	-	-	MaoC_dehydrat_N,MaoC_dehydratas
WP_024319718.1	RLTA1_RS28070	-1.661385781	plasmid pRltTA1D	hutC	histidine utilization repressor	K	UTRA domain	ko:K05836	-	-	-	GntR,UTRA
WP_027688241.1	RLTA1_RS28075	-1.425561384	plasmid pRltTA1D	-	histidine ammonia-lyase	E	Aromatic amino acid lyase	ko:K01745	ko00340,ko01100,map00340,map01100	R01168	RC00361	Lyase_aromatic
WP_027688239.1	RLTA1_RS28090	-1.25946178	plasmid pRltTA1D	-	PhnD/SsuA/transferrin family substrate-binding protein	P	ABC transporter, phosphonate, periplasmic substrate-binding protein	-	-	-	-	Phosphonate-bd
WP_003550062.1	RLTA1_RS28095	-1.07090736	plasmid pRltTA1D	-	MULTISPECIES: ABC transporter permease	E	Binding-protein-dependent transport system inner membrane component	ko:K05846	ko02010,map02010	-	-	BPD_transp_1
WP_024319723.1	RLTA1_RS28100	-2.110428542	plasmid pRltTA1D	-	MULTISPECIES: ABC transporter permease	E	Binding-protein-dependent transport system inner membrane component	ko:K05845,ko:K05846	ko02010,map02010	-	-	BPD_transp_1,OpuAC
WP_018073067.1	RLTA1_RS28105	-1.33236987	plasmid pRltTA1D	-	MULTISPECIES: ABC transporter ATP-binding protein	E	ABC transporter	ko:K05847	ko02010,map02010	-	-	ABC_tran,CBS
WP_032988759.1	RLTA1_RS28115	1.197623496	plasmid pRltTA1D	-	MULTISPECIES: hypothetical protein	-	-	-	-	-	-	-
WP_018073070.1	RLTA1_RS28130	-1.538175609	plasmid pRltTA1D	-	ABC transporter ATP-binding protein	EP	ABC transporter	ko:K02032	ko02024,map02024	-	-	ABC_tran
WP_018073071.1	RLTA1_RS28135	-1.880324625	plasmid pRltTA1D	-	MULTISPECIES: ABC transporter ATP-binding protein	EP	ATPases associated with a variety of cellular activities	ko:K02031	ko02024,map02024	-	-	ABC_tran
WP_018073072.1	RLTA1_RS28140	-1.685412325	plasmid pRltTA1D	-	MULTISPECIES: ABC transporter permease	EP	ABC-type dipeptide oligopeptide nickel transport systems, permease components	ko:K02034,ko:K15586	ko02010,ko02024,map02010,map02024	-	-	BPD_transp_1,OppC_N
WP_027688237.1	RLTA1_RS28145	-1.362601913	plasmid pRltTA1D	-	ABC transporter permease	P	ABC transporter permease	ko:K02033	ko02024,map02024	-	-	BPD_transp_1
WP_024319727.1	RLTA1_RS28150	-1.100303317	plasmid pRltTA1D	-	MULTISPECIES: ABC transporter substrate-binding protein	E	ABC-type dipeptide transport system, periplasmic component	ko:K02035	ko02024,map02024	-	-	SBP_bac_5
WP_024319728.1	RLTA1_RS28160	-1.463395855	plasmid pRltTA1D	-	SMP-30/gluconolactonase/LRE family protein	G	SMP-30/Gluconolaconase/LRE-like region	ko:K14274	ko00040,map00040	R02427	RC00713	SGL
WP_018073078.1	RLTA1_RS28170	-1.406128794	plasmid pRltTA1D	-	MULTISPECIES: FadR family transcriptional regulator	K	FCD	-	-	-	-	FCD,GntR
WP_018073089.1	RLTA1_RS28225	-1.498879749	plasmid pRltTA1D	-	MULTISPECIES: response regulator	T	cheY-homologous receiver domain	-	-	-	-	Response_reg
WP_024319738.1	RLTA1_RS28230	-2.38689974	plasmid pRltTA1D	-	MULTISPECIES: response regulator transcription factor	T	helix_turn_helix, Lux Regulon	-	-	-	-	GerE,Response_reg
WP_027688228.1	RLTA1_RS28240	-1.094371235	plasmid pRltTA1D	-	MULTISPECIES: NAD(P)H-binding protein	GM	NAD(P)H-binding	-	-	-	-	NAD_binding_10

## Sheet: M5vC5
Protein	geneID	log2FC	Replicon	Locus	RefSeq annotation	COG category	Description	KEGG Orthology	KEGG Pathway	KEGG Reaction	KEGG RClass	PFAMs
WP_003556030.1	RLTA1_RS00010	1.033452703	chromosome	-	MULTISPECIES: saccharopine dehydrogenase NADP-binding domain-containing protein	E	Saccharopine dehydrogenase	ko:K00290	ko00300,ko00310,ko01100,ko01110,ko01130,ko01230,map00300,map00310,map01100,map01110,map01130,map01230	R00715	RC00217,RC01532	Sacchrp_dh_C,Sacchrp_dh_NADP
WP_018070049.1	RLTA1_RS00040	-1.454487873	chromosome	grpE	MULTISPECIES: nucleotide exchange factor GrpE	O	Participates actively in the response to hyperosmotic and heat shock by preventing the aggregation of stress-denatured proteins, in association with DnaK and GrpE. It is the nucleotide exchange factor for DnaK and may function as a thermosensor. Unfolded proteins bind initially to DnaJ	ko:K03687	-	-	-	GrpE
WP_018070055.1	RLTA1_RS00080	-1.145266957	chromosome	-	MULTISPECIES: HlyC/CorC family transporter	S	Hemolysins and related proteins containing CBS domains	ko:K06189	-	-	-	CBS,CorC_HlyC
WP_018070061.1	RLTA1_RS00110	-1.711184737	chromosome	-	MULTISPECIES: GNAT family N-acetyltransferase	K	N-acetyltransferase	ko:K03789	-	-	-	Acetyltransf_1,Acetyltransf_10,Acetyltransf_7
WP_018070070.1	RLTA1_RS00170	1.143983211	chromosome	-	MULTISPECIES: L,D-transpeptidase family protein	S	L,D-transpeptidase catalytic domain	-	-	-	-	YkuD
WP_018070072.1	RLTA1_RS00180	1.533003385	chromosome	-	MULTISPECIES: response regulator	T	Histidine kinase	-	-	-	-	HATPase_c,HisKA,Response_reg
WP_024323862.1	RLTA1_RS00300	-1.227541078	chromosome	-	methionyl-tRNA formyltransferase	J	Attaches a formyl group to the free amino group of methionyl-tRNA(fMet). The formyl group appears to play a dual role in the initiator identity of N-formylmethionyl-tRNA by promoting its recognition by IF2 and preventing the misappropriation of this tRNA by the elongation apparatus	ko:K00604	ko00670,ko00970,map00670,map00970	R03940	RC00026,RC00165	Formyl_trans_C,Formyl_trans_N
WP_027689524.1	RLTA1_RS00330	-1.455649071	chromosome	-	EF-hand domain-containing protein	DTZ	EF-hand, calcium binding motif	-	-	-	-	EF-hand_1,EF-hand_5
WP_024323874.1	RLTA1_RS00385	1.976282646	chromosome	-	MULTISPECIES: hypothetical protein	-	-	-	-	-	-	-
WP_018068732.1	RLTA1_RS00390	2.393674517	chromosome	-	hypothetical protein	-	-	-	-	-	-	-
WP_003545000.1	RLTA1_RS00395	2.722861466	chromosome	-	MULTISPECIES: cold-shock protein	K	Cold shock	ko:K03704	-	-	-	CSD
WP_018068746.1	RLTA1_RS00495	-1.177702282	chromosome	-	hypothetical protein	-	-	-	-	-	-	-
WP_018068747.1	RLTA1_RS00500	-2.394160391	chromosome	-	hypothetical protein	-	-	-	-	-	-	-
WP_018068761.1	RLTA1_RS00560	-2.865211171	chromosome	-	SDR family oxidoreductase	IQ	Enoyl-(Acyl carrier protein) reductase	-	-	-	-	adh_short_C2
WP_018068762.1	RLTA1_RS00565	-2.493965769	chromosome	-	TfoX/Sxy family protein	K	TfoX N-terminal domain	-	-	-	-	TfoX_N
WP_018068763.1	RLTA1_RS00570	-1.940718303	chromosome	-	nuclear transport factor 2 family protein	S	SnoaL-like domain	-	-	-	-	SnoaL_2
WP_018068764.1	RLTA1_RS00575	-1.334940516	chromosome	-	TetR/AcrR family transcriptional regulator	K	Bacterial regulatory proteins, tetR family	-	-	-	-	TetR_N
WP_026170646.1	RLTA1_RS00615	1.045777183	chromosome	-	EAL domain-containing protein	T	Sensory box GGDEF family protein	-	-	-	-	EAL,GGDEF
WP_018072361.1	RLTA1_RS00735	-1.436687482	chromosome	-	PRC-barrel domain-containing protein	S	PRC-barrel domain	-	-	-	-	PRC
WP_018072373.1	RLTA1_RS00795	-1.101493374	chromosome	-	MULTISPECIES: ABC transporter permease	G	Belongs to the binding-protein-dependent transport system permease family	ko:K10440	ko02010,map02010	-	-	BPD_transp_2
WP_018072374.1	RLTA1_RS00800	-1.181708905	chromosome	-	MULTISPECIES: sugar ABC transporter ATP-binding protein	G	ABC transporter, ATP-binding protein	ko:K10441	ko02010,map02010	-	-	ABC_tran
WP_018072375.1	RLTA1_RS00805	-1.57466783	chromosome	-	MULTISPECIES: ABC transporter substrate-binding protein	G	Periplasmic binding protein LacI transcriptional regulator	ko:K10439	ko02010,ko02030,map02010,map02030	-	-	Peripla_BP_4
WP_018072376.1	RLTA1_RS00810	-2.050430231	chromosome	-	MULTISPECIES: fucose-binding protein	G	Belongs to the RbsD FucU family	ko:K02431	-	R10764	RC00563	RbsD_FucU
WP_018072377.1	RLTA1_RS00815	-1.916499781	chromosome	-	MULTISPECIES: aldo/keto reductase	C	aldo keto reductase	ko:K00064	ko00051,ko00053,ko01100,ko01110,ko01120,map00051,map00053,map01100,map01110,map01120	R07675,R08926	RC00066,RC00161	Aldo_ket_red,SAF
WP_018072378.1	RLTA1_RS00820	-2.124686819	chromosome	-	MULTISPECIES: altronate dehydratase	G	dehydratase	ko:K01685	ko00040,ko01100,map00040,map01100	R01540	RC00543	GD_AH_C,SAF
WP_027689545.1	RLTA1_RS00835	-1.368793908	chromosome	-	ABC transporter ATP-binding protein/permease	S	transport system, permease and ATPase	ko:K02471	ko02010,map02010	-	-	ABC_membrane_2,ABC_tran
WP_018072417.1	RLTA1_RS01040	1.193657725	chromosome	-	MULTISPECIES: O-succinylhomoserine sulfhydrylase	E	Catalyzes the formation of L-homocysteine from O- succinyl-L-homoserine (OSHS) and hydrogen sulfide	ko:K01739,ko:K10764	ko00270,ko00450,ko00920,ko01100,ko01110,ko01130,ko01230,map00270,map00450,map00920,map01100,map01110,map01130,map01230	R00999,R01288,R02508,R03217,R03260,R04944,R04945,R04946	RC00020,RC00056,RC00069,RC00420,RC02848,RC02866	Cys_Met_Meta_PP
WP_024321019.1	RLTA1_RS01175	-2.636578946	chromosome	-	MULTISPECIES: YitT family protein	S	Uncharacterised 5xTM membrane BCR, YitT family COG1284	-	-	-	-	YitT_membrane
WP_018072449.1	RLTA1_RS01190	1.034536736	chromosome	-	YitT family protein	S	Uncharacterised 5xTM membrane BCR, YitT family COG1284	-	-	-	-	YitT_membrane
WP_018072457.1	RLTA1_RS01230	-1.429341746	chromosome	-	glyoxalase	E	Glyoxalase/Bleomycin resistance protein/Dioxygenase superfamily	-	-	-	-	Glyoxalase
WP_018072458.1	RLTA1_RS01235	-2.072854256	chromosome	-	SDR family NAD(P)-dependent oxidoreductase	IQ	short-chain dehydrogenase reductase SDR	-	-	-	-	adh_short,adh_short_C2
WP_003545273.1	RLTA1_RS01260	1.086983932	chromosome	-	MULTISPECIES: cold-shock protein	K	Cold shock	ko:K03704	-	-	-	CSD
WP_026170935.1	RLTA1_RS01305	1.662246273	chromosome	galE	UDP-glucose 4-epimerase GalE	M	Belongs to the NAD(P)-dependent epimerase dehydratase family	ko:K01784	ko00052,ko00520,ko01100,map00052,map00520,map01100	R00291,R02984	RC00289	Epimerase,GDP_Man_Dehyd
WP_018072474.1	RLTA1_RS01310	1.677151883	chromosome	-	EAL domain-containing protein	T	signal transduction protein containing a membrane domain, an EAL and a GGDEF domain	-	-	-	-	EAL,GGDEF
WP_024320997.1	RLTA1_RS01325	-1.03938769	chromosome	-	hypothetical protein	-	-	-	-	-	-	-
WP_027689560.1	RLTA1_RS01330	1.268720276	chromosome	-	BON domain-containing protein	-	-	-	-	-	-	BON
WP_027689561.1	RLTA1_RS01345	1.500960305	chromosome	-	hypothetical protein	-	-	-	-	-	-	-
WP_012756004.1	RLTA1_RS01485	1.241150469	chromosome	-	MULTISPECIES: carbohydrate ABC transporter permease	G	COG0395 ABC-type sugar transport system, permease component	ko:K02026	-	-	-	BPD_transp_1
WP_003556381.1	RLTA1_RS01490	1.170424451	chromosome	-	sugar ABC transporter permease	G	Binding-protein-dependent transport system inner membrane component	ko:K02025	-	-	-	BPD_transp_1
WP_027689579.1	RLTA1_RS01530	1.977830674	chromosome	-	aldolase	G	DeoC/LacD family aldolase	-	-	-	-	DeoC
WP_027689580.1	RLTA1_RS01535	1.521966303	chromosome	-	Gfo/Idh/MocA family oxidoreductase	S	Oxidoreductase family, NAD-binding Rossmann fold	-	-	-	-	GFO_IDH_MocA
WP_027689581.1	RLTA1_RS01540	1.283832889	chromosome	-	D-lyxose/D-mannose family sugar isomerase	S	D-lyxose isomerase	ko:K09988	ko00040,map00040	R01898	RC00516	Lyx_isomer
WP_018072512.1	RLTA1_RS01545	1.078115726	chromosome	-	carbohydrate kinase family protein	G	pfkB family carbohydrate kinase	-	-	-	-	PfkB
WP_018072523.1	RLTA1_RS01600	1.433145209	chromosome	-	Nit6803 family nitriliase	S	nitrilase	ko:K01502	ko00643,ko01120,map00643,map01120	R05358	RC01336	CN_hydrolase
WP_003545449.1	RLTA1_RS01605	1.483950772	chromosome	-	MULTISPECIES: MSMEG_0572 family nitrogen starvation response protein	S	PFAM DsrE DsrF-like family	-	-	-	-	DrsE
WP_018072532.1	RLTA1_RS01645	-1.042419069	chromosome	-	MULTISPECIES: Ku protein	L	With LigD forms a non-homologous end joining (NHEJ) DNA repair enzyme, which repairs dsDNA breaks with reduced fidelity. Binds linear dsDNA with 5'- and 3'- overhangs but not closed circular dsDNA nor ssDNA. Recruits and stimulates the ligase activity of LigD	ko:K10979	ko03450,map03450	-	-	Ku
WP_018072542.1	RLTA1_RS01695	1.352221635	chromosome	-	response regulator	T	response regulator	-	-	-	-	Response_reg
WP_003545491.1	RLTA1_RS01745	1.219369467	chromosome	-	MULTISPECIES: STAS domain-containing protein	T	Chemotaxis protein CheX	ko:K03409	ko02030,map02030	-	-	STAS_2
WP_003545492.1	RLTA1_RS01750	1.222034443	chromosome	-	MULTISPECIES: chemotaxis response regulator CheY1	KT	response regulator	ko:K03413	ko02020,ko02030,map02020,map02030	-	-	Response_reg
WP_018072576.1	RLTA1_RS01905	2.053192434	chromosome	-	MULTISPECIES: flagellin	N	Flagellin is the subunit protein which polymerizes to form the filaments of bacterial flagella	ko:K02406	ko02020,ko02040,ko04621,ko04626,ko05132,ko05134,map02020,map02040,map04621,map04626,map05132,map05134	-	-	Flagellin_C,Flagellin_N
WP_018072577.1	RLTA1_RS01910	1.231469075	chromosome	-	MULTISPECIES: flagellin	N	Flagellin is the subunit protein which polymerizes to form the filaments of bacterial flagella	ko:K02406	ko02020,ko02040,ko04621,ko04626,ko05132,ko05134,map02020,map02040,map04621,map04626,map05132,map05134	-	-	Flagellin_C,Flagellin_N
WP_012756068.1	RLTA1_RS01915	1.031797468	chromosome	-	MULTISPECIES: flagellin	N	Flagellin is the subunit protein which polymerizes to form the filaments of bacterial flagella	ko:K02406	ko02020,ko02040,ko04621,ko04626,ko05132,ko05134,map02020,map02040,map04621,map04626,map05132,map05134	-	-	Flagellin_C,Flagellin_N
WP_020397572.1	RLTA1_RS01945	1.037400283	chromosome	-	MULTISPECIES: lytic transglycosylase domain-containing protein	M	Soluble lytic murein transglycosylase and related regulatory proteins (some contain LysM invasin domains)	-	-	-	-	SLT
WP_003545558.1	RLTA1_RS01950	-1.071671611	chromosome	-	MULTISPECIES: response regulator transcription factor	KT	Response regulators consisting of a CheY-like receiver domain and a winged-helix DNA-binding domain	ko:K21603	-	-	-	Response_reg,Trans_reg_C
WP_026170939.1	RLTA1_RS02020	2.048429865	chromosome	-	MULTISPECIES: WecB/TagA/CpsF family glycosyltransferase	M	Belongs to the glycosyltransferase 26 family	-	-	-	-	Glyco_tran_WecB
WP_018072598.1	RLTA1_RS02040	1.131753498	chromosome	-	MULTISPECIES: carbohydrate ABC transporter substrate-binding protein	G	Alpha-glucoside ABC transporter substrate-binding protein	ko:K10232	ko02010,map02010	-	-	SBP_bac_1,SBP_bac_8
WP_018072599.1	RLTA1_RS02045	1.470438225	chromosome	-	MULTISPECIES: sugar ABC transporter permease	P	ABC-type sugar transport systems, permease components	ko:K10233	ko02010,map02010	-	-	BPD_transp_1
WP_018072600.1	RLTA1_RS02050	1.693376996	chromosome	-	MULTISPECIES: carbohydrate ABC transporter permease	P	ABC-type sugar transport system, permease component	ko:K10234	ko02010,map02010	-	-	BPD_transp_1
WP_018445791.1	RLTA1_RS02065	1.258242172	chromosome	-	MULTISPECIES: hypothetical protein	-	-	-	-	-	-	-
WP_018072610.1	RLTA1_RS02100	-1.066760731	chromosome	-	MULTISPECIES: hypothetical protein	-	-	-	-	-	-	-
WP_018072613.1	RLTA1_RS02115	-1.935571223	chromosome	-	hypothetical protein	-	-	-	-	-	-	-
WP_018070269.1	RLTA1_RS02205	1.203950918	chromosome	-	MULTISPECIES: antibiotic biosynthesis monooxygenase	S	Antibiotic biosynthesis monooxygenase	-	-	-	-	ABM
WP_018070266.1	RLTA1_RS02220	-1.273572233	chromosome	-	MULTISPECIES: ABC transporter substrate-binding protein	E	ABC-type dipeptide transport system, periplasmic component	ko:K12368	ko02010,ko02030,map02010,map02030	-	-	SBP_bac_5
WP_018070265.1	RLTA1_RS02225	-1.108584614	chromosome	-	MULTISPECIES: ABC transporter permease subunit	EP	ABC-type dipeptide oligopeptide nickel transport systems, permease components	ko:K02033,ko:K12369	ko02010,ko02024,map02010,map02024	-	-	BPD_transp_1
WP_018070264.1	RLTA1_RS02230	-1.424972246	chromosome	-	MULTISPECIES: ABC transporter permease subunit	EP	ABC-type dipeptide oligopeptide nickel transport systems, permease components	ko:K02034,ko:K12370	ko02010,ko02024,map02010,map02024	-	-	BPD_transp_1,OppC_N
WP_020397434.1	RLTA1_RS02235	-1.56835559	chromosome	-	MULTISPECIES: ABC transporter ATP-binding protein	P	Belongs to the ABC transporter superfamily	ko:K12371	ko02010,map02010	-	-	ABC_tran,oligo_HPY
WP_018070262.1	RLTA1_RS02240	-1.601507715	chromosome	-	MULTISPECIES: ABC transporter ATP-binding protein	P	Belongs to the ABC transporter superfamily	ko:K12372	ko02010,map02010	-	-	ABC_tran,oligo_HPY
WP_018070257.1	RLTA1_RS02265	-1.382834048	chromosome	-	tetratricopeptide repeat protein	S	Tetratricopeptide repeat	-	-	-	-	TPR_16,TPR_17,TPR_19,TPR_8
WP_020397433.1	RLTA1_RS02410	1.099468129	chromosome	-	MULTISPECIES: acyltransferase	I	Acyltransferase family	-	-	-	-	Acyl_transf_3
WP_027689587.1	RLTA1_RS02440	-1.728234474	chromosome	-	MBL fold metallo-hydrolase	S	Metallo-beta-lactamase superfamily	-	-	-	-	Lactamase_B
WP_018070194.1	RLTA1_RS02460	-1.231065577	chromosome	-	SDR family oxidoreductase	IQ	Enoyl-(Acyl carrier protein) reductase	-	-	-	-	adh_short,adh_short_C2
WP_018497461.1	RLTA1_RS02470	1.29605956	chromosome	-	TetR family transcriptional regulator	K	Transcriptional regulator	-	-	-	-	TetR_N
WP_018070167.1	RLTA1_RS02595	1.961434376	chromosome	-	DUF305 domain-containing protein	S	Domain of unknown function (DUF305)	-	-	-	-	DUF305
WP_018070159.1	RLTA1_RS02635	1.215165703	chromosome	-	MULTISPECIES: hypothetical protein	-	-	-	-	-	-	-
WP_024321316.1	RLTA1_RS02690	-1.113033141	chromosome	-	MULTISPECIES: patatin-like phospholipase family protein	S	Patatin-like phospholipase	ko:K07001	-	-	-	Patatin
WP_024321312.1	RLTA1_RS02710	-1.461213152	chromosome	-	MULTISPECIES: TldD/PmbA family protein	S	Modulator of DNA gyrase	ko:K03592	-	-	-	PmbA_TldD
WP_024321311.1	RLTA1_RS02715	-1.345261507	chromosome	-	MULTISPECIES: 3\\'(2\\'),5\\'-bisphosphate nucleotidase CysQ	G	Inositol monophosphatase	ko:K01092	ko00521,ko00562,ko01100,ko04070,map00521,map00562,map01100,map04070	R01185,R01186,R01187	RC00078	DUF4170,Inositol_P
WP_018070136.1	RLTA1_RS02780	-1.890142478	chromosome	-	PRC-barrel domain-containing protein	S	PRC-barrel domain	-	-	-	-	PRC
WP_018070133.1	RLTA1_RS02790	-1.049902005	chromosome	-	2-dehydro-3-deoxy-6-phosphogalactonate aldolase	G	Aldolase	ko:K01631	ko00052,ko01100,map00052,map01100	R01064	RC00307,RC00435	Aldolase
WP_018070132.1	RLTA1_RS02795	-1.002021852	chromosome	-	MULTISPECIES: 2-dehydro-3-deoxygalactonokinase	G	2-dehydro-3-deoxygalactonokinase	ko:K00883	ko00052,ko01100,map00052,map01100	R03387	RC00002,RC00017	DGOK
WP_018070122.1	RLTA1_RS02850	1.149489089	chromosome	-	F0F1 ATP synthase subunit A	C	it plays a direct role in the translocation of protons across the membrane	ko:K02108	ko00190,ko00195,ko01100,map00190,map00195,map01100	-	-	ATP-synt_A,ATPase_gene1
WP_018070116.1	RLTA1_RS02885	1.162421757	chromosome	-	MULTISPECIES: hypothetical protein	-	-	-	-	-	-	-
WP_018070110.1	RLTA1_RS02915	-1.70839999	chromosome	-	methyltransferase	S	Methyltransferase	ko:K15460	-	-	-	DUF465,MTS,Met_10,Methyltransf_11,Methyltransf_25,Methyltransf_31,N6_Mtase,PCMT
WP_018070109.1	RLTA1_RS02920	-3.652495102	chromosome	-	MULTISPECIES: Nramp family divalent metal transporter	P	H( )-stimulated, divalent metal cation uptake system	ko:K03322	-	-	-	Nramp
WP_018495057.1	RLTA1_RS02925	-1.655731393	chromosome	-	MULTISPECIES: S49 family peptidase	OU	Periplasmic serine proteases (ClpP class)	ko:K04773,ko:K04774	-	-	-	Peptidase_S49
WP_003556931.1	RLTA1_RS02930	-1.294297444	chromosome	-	MULTISPECIES: membrane protein	OU	Membrane protein implicated in regulation of membrane protease activity	-	-	-	-	-
WP_026170755.1	RLTA1_RS02960	1.736319815	chromosome	-	hypothetical protein	-	-	-	-	-	-	-
WP_018070100.1	RLTA1_RS02970	1.323371244	chromosome	-	cache domain-containing protein	T	chemotaxis protein	ko:K03406	ko02020,ko02030,map02020,map02030	-	-	HAMP,MCPsignal,sCache_2
WP_018070096.1	RLTA1_RS02990	-1.070670093	chromosome	-	class I SAM-dependent methyltransferase	M	cyclopropane-fatty-acyl-phospholipid synthase	ko:K00574	-	-	-	CMAS
WP_018070095.1	RLTA1_RS02995	-1.494717827	chromosome	-	MULTISPECIES: histidine phosphatase family protein	G	Phosphoglycerate mutase	-	-	-	-	His_Phos_1
WP_018068397.1	RLTA1_RS03060	-1.509696437	chromosome	-	BA14K family protein	S	BA14K-like protein	-	-	-	-	BA14K
WP_026170619.1	RLTA1_RS03100	1.218209299	chromosome	-	methyl-accepting chemotaxis protein	NT	methyl-accepting chemotaxis protein	ko:K03406	ko02020,ko02030,map02020,map02030	-	-	CHASE3,HAMP,MCPsignal,PAS_3,PAS_9,dCache_1
WP_024321263.1	RLTA1_RS03130	1.482643125	chromosome	-	MULTISPECIES: thioesterase	S	Thioesterase	ko:K07107	-	-	-	4HBT,4HBT_2
WP_018068375.1	RLTA1_RS03170	1.784849385	chromosome	-	MULTISPECIES: ABC transporter substrate-binding protein	ET	Bacterial periplasmic substrate-binding proteins	ko:K02030	-	-	-	SBP_bac_3
WP_018068374.1	RLTA1_RS03175	1.173995305	chromosome	-	amino acid ABC transporter permease	P	Polar amino acid ABC transporter, inner membrane	ko:K02029,ko:K10003	ko02010,ko02020,map02010,map02020	-	-	BPD_transp_1
WP_130685997.1	RLTA1_RS03195	1.161621535	chromosome	-	MULTISPECIES: hypothetical protein	-	-	-	-	-	-	-
WP_027689625.1	RLTA1_RS03205	1.307030458	chromosome	-	alpha/beta hydrolase	S	Serine aminopeptidase, S33	ko:K19707	-	-	-	Abhydrolase_1,Abhydrolase_6
WP_018067970.1	RLTA1_RS03300	-1.367565519	chromosome	-	GNAT family N-acetyltransferase	K	Acetyltransferase	-	-	-	-	Acetyltransf_1,Acetyltransf_10,Acetyltransf_7
WP_018067969.1	RLTA1_RS03305	-1.312633115	chromosome	tldD	metalloprotease TldD	S	modulator of DNA gyrase	ko:K03568	-	-	-	PmbA_TldD
WP_018069109.1	RLTA1_RS03380	1.48492082	chromosome	-	hypothetical protein	-	-	-	-	-	-	-
WP_018069116.1	RLTA1_RS03430	-1.555044835	chromosome	-	peroxidase-related enzyme	S	Antioxidant protein with alkyl hydroperoxidase activity. Required for the reduction of the AhpC active site cysteine residues and for the regeneration of the AhpC enzyme activity	-	-	-	-	CMD
WP_018069117.1	RLTA1_RS03435	-1.929260953	chromosome	-	hypothetical protein	S	Antioxidant protein with alkyl hydroperoxidase activity. Required for the reduction of the AhpC active site cysteine residues and for the regeneration of the AhpC enzyme activity	-	-	-	-	CMD
WP_024323042.1	RLTA1_RS03520	1.149195642	chromosome	-	MULTISPECIES: PDZ domain-containing protein	S	Domain present in PSD-95, Dlg, and ZO-1/2.	-	-	-	-	PDZ_2
WP_018069136.1	RLTA1_RS03540	-1.069084686	chromosome	-	hypothetical protein	-	-	-	-	-	-	-
WP_018069141.1	RLTA1_RS03565	-1.107337925	chromosome	-	nuclear transport factor 2 family protein	S	Domain of unknown function (DUF4440)	-	-	-	-	SnoaL_2
WP_018069142.1	RLTA1_RS03570	-1.071557294	chromosome	-	HAD family phosphatase	S	Hydrolase	ko:K01560,ko:K07025	ko00361,ko00625,ko01100,ko01120,map00361,map00625,map01100,map01120	R05287	RC00697	HAD_2,Hydrolase_like
WP_018069143.1	RLTA1_RS03575	-1.108723426	chromosome	mutY	A/G-specific adenine glycosylase	L	A G-specific	ko:K03575	ko03410,map03410	-	-	EndIII_4Fe-2S,HHH,HhH-GPD,NUDIX_4
WP_018069146.1	RLTA1_RS03590	1.575150068	chromosome	-	TraY domain-containing protein	S	TraY domain	ko:K18918	-	-	-	RHH_1,TraY
WP_026170665.1	RLTA1_RS03615	-1.827942361	chromosome	-	hypothetical protein	-	-	-	-	-	-	-
WP_027689634.1	RLTA1_RS03705	-1.374659614	chromosome	-	acyl	EGIPQ	Acyltransferase	ko:K05939	ko00071,ko00564,map00071,map00564	R01406,R04864	RC00014,RC00039,RC00041	AMP-binding,AMP-binding_C,Acyltransferase,MFS_1,MFS_3
WP_027689635.1	RLTA1_RS03725	1.291497709	chromosome	-	Crp/Fnr family transcriptional regulator	K	Transcriptional regulator	-	-	-	-	HTH_Crp_2,Response_reg,cNMP_binding
WP_018069171.1	RLTA1_RS03740	1.423331987	chromosome	-	hypothetical protein	T	Response regulator, receiver	-	-	-	-	-
WP_075226015.1	RLTA1_RS03765	-1.263952695	chromosome	-	MULTISPECIES: GNAT family N-acetyltransferase	P	ArsC family	ko:K00537	-	-	-	Acetyltransf_1,ArsC
WP_027689650.1	RLTA1_RS03910	-1.628750677	chromosome	-	DUF2063 domain-containing protein	S	Putative DNA-binding domain	-	-	-	-	DUF2063
WP_027689651.1	RLTA1_RS03915	-1.090851423	chromosome	-	DUF692 domain-containing protein	S	Belongs to the UPF0276 family	ko:K09930	-	-	-	DUF692
WP_026170632.1	RLTA1_RS03920	-2.058827761	chromosome	-	DUF2282 domain-containing protein	S	Predicted integral membrane protein (DUF2282)	-	-	-	-	DUF2282
WP_130813824.1	RLTA1_RS03985	-1.105242335	chromosome	-	NAD(P)-binding domain-containing protein	S	NADP oxidoreductase coenzyme F420-dependent	ko:K06988	-	-	-	F420_oxidored
WP_020397323.1	RLTA1_RS03995	-1.4811187	chromosome	-	SDR family oxidoreductase	IQ	Enoyl-(Acyl carrier protein) reductase	-	-	-	-	adh_short_C2
WP_027689671.1	RLTA1_RS04040	-1.563551382	chromosome	-	HAMP domain-containing histidine kinase	T	His Kinase A (phosphoacceptor) domain	-	-	-	-	HAMP,HATPase_c,HisKA,Response_reg
WP_027689672.1	RLTA1_RS04045	-1.802004198	chromosome	-	MULTISPECIES: winged helix-turn-helix domain-containing protein	T	Transcriptional regulatory protein, C terminal	ko:K02483	-	-	-	Response_reg,Trans_reg_C
WP_027689679.1	RLTA1_RS04095	-1.09352846	chromosome	-	hypothetical protein	S	Cation transport regulator	-	-	-	-	-
WP_018068458.1	RLTA1_RS04105	-1.490575401	chromosome	-	RidA family protein	J	Translation initiation inhibitor	-	-	-	-	Ribonuc_L-PSP
WP_018068449.1	RLTA1_RS04150	-1.442402168	chromosome	-	MULTISPECIES: GlsB/YeaQ/YmgE family stress response membrane protein	S	membrane	-	-	-	-	Transgly_assoc
WP_018068091.1	RLTA1_RS04165	-1.363938276	chromosome	-	BON domain-containing protein	S	BON domain	-	-	-	-	BON
WP_018068097.1	RLTA1_RS04190	-1.34453859	chromosome	-	hypothetical protein	-	-	-	-	-	-	-
WP_018067955.1	RLTA1_RS04290	-1.49489174	chromosome	-	LysR family transcriptional regulator	K	LysR substrate binding domain	-	-	-	-	HTH_1,LysR_substrate
WP_018067959.1	RLTA1_RS04310	-1.766357191	chromosome	-	DUF4267 domain-containing protein	S	Domain of unknown function (DUF4267)	-	-	-	-	DUF4267
WP_018067968.1	RLTA1_RS04360	1.46761166	chromosome	-	MULTISPECIES: hypothetical protein	-	-	-	-	-	-	-
WP_018068878.1	RLTA1_RS04380	-1.805327805	chromosome	-	oxidoreductase	S	Belongs to the short-chain dehydrogenases reductases (SDR) family	-	-	-	-	adh_short
WP_018068858.1	RLTA1_RS04485	-1.084066002	chromosome	-	MULTISPECIES: DUF937 domain-containing protein	S	Bacterial protein of unknown function (DUF937)	-	-	-	-	DUF937
WP_027689696.1	RLTA1_RS04605	1.645452943	chromosome	-	MULTISPECIES: hypothetical protein	-	-	-	-	-	-	-
WP_171481036.1	RLTA1_RS04615	1.824924019	chromosome	-	MULTISPECIES: isoprenylcysteine carboxylmethyltransferase family protein	O	Isoprenylcysteine carboxyl methyltransferase (ICMT) family	-	-	-	-	PEMT
WP_018068827.1	RLTA1_RS04620	1.656077673	chromosome	-	MULTISPECIES: hypothetical protein	-	-	-	-	-	-	-
WP_018068820.1	RLTA1_RS04655	1.539497894	chromosome	-	MULTISPECIES: hypothetical protein	-	-	-	-	-	-	-
WP_018068819.1	RLTA1_RS04660	1.37861779	chromosome	-	MULTISPECIES: hypothetical protein	-	-	-	-	-	-	-
WP_018068817.1	RLTA1_RS04670	1.052363791	chromosome	-	MULTISPECIES: hypothetical protein	-	-	-	-	-	-	-
WP_027689703.1	RLTA1_RS04700	1.887366504	chromosome	-	MULTISPECIES: hypothetical protein	-	-	-	-	-	-	-
WP_027689704.1	RLTA1_RS04705	1.163544911	chromosome	-	hypothetical protein	-	-	-	-	-	-	-
WP_027689705.1	RLTA1_RS04710	-1.52862082	chromosome	-	DegQ family serine endoprotease	O	Belongs to the peptidase S1C family	ko:K04771	ko01503,ko02020,map01503,map02020	-	-	PDZ_2,Trypsin_2
WP_018068798.1	RLTA1_RS04765	-2.265468215	chromosome	-	MULTISPECIES: phosphoadenylyl-sulfate reductase	EH	Reduction of activated sulfate into sulfite	ko:K00390	ko00920,ko01100,ko01120,map00920,map01100,map01120	R02021	RC00007,RC02862	PAPS_reduct
WP_003546399.1	RLTA1_RS04770	-1.549338281	chromosome	-	MULTISPECIES: Rrf2 family transcriptional regulator	K	transcriptional regulator	-	-	-	-	Rrf2
WP_018068797.1	RLTA1_RS04775	-1.536173688	chromosome	-	MULTISPECIES: GFA family protein	S	Glutathione-dependent formaldehyde-activating	-	-	-	-	GFA
WP_018068162.1	RLTA1_RS04880	1.192554602	chromosome	-	MULTISPECIES: glutathione S-transferase family protein	O	Glutathione S-transferase, C-terminal domain	ko:K00799	ko00480,ko00980,ko00982,ko00983,ko01524,ko05200,ko05204,ko05225,ko05418,map00480,map00980,map00982,map00983,map01524,map05200,map05204,map05225,map05418	R03522,R07002,R07003,R07004,R07023,R07024,R07025,R07026,R07069,R07070,R07083,R07084,R07091,R07092,R07093,R07094,R07100,R07113,R07116,R08280,R09409,R11905	RC00004,RC00069,RC00840,RC00948,RC01704,RC01705,RC01706,RC01758,RC01759,RC01765,RC01767,RC01769,RC02243,RC02527,RC02939,RC02940,RC02942,RC02943,RC02944	GST_C,GST_N,GST_N_3
WP_027689712.1	RLTA1_RS04890	1.532202042	chromosome	-	MULTISPECIES: EAL domain-containing protein	T	Diguanylate cyclase	-	-	-	-	CHASE,CHASE4,EAL,GAF,GAF_2,GGDEF,PAS,PAS_4,PAS_8,PAS_9,Response_reg
WP_018068154.1	RLTA1_RS04915	-1.642087959	chromosome	-	MULTISPECIES: alpha/beta fold hydrolase	E	X-Pro dipeptidyl-peptidase (S15 family)	-	-	-	-	Peptidase_S9
WP_018068153.1	RLTA1_RS04920	-1.281235862	chromosome	-	hypothetical protein	-	-	-	-	-	-	-
WP_018070824.1	RLTA1_RS05000	-1.357541565	chromosome	-	ABC-F family ATP-binding cassette domain-containing protein	S	COG0488 ATPase components of ABC transporters with duplicated ATPase domains	-	-	-	-	ABC_tran
WP_018070855.1	RLTA1_RS05145	1.107691106	chromosome	-	MULTISPECIES: hypothetical protein	-	-	-	-	-	-	-
WP_018070869.1	RLTA1_RS05195	1.084788287	chromosome	-	sugar phosphate isomerase/epimerase	G	Xylose isomerase-like TIM barrel	-	-	-	-	AP_endonuc_2
WP_018070882.1	RLTA1_RS05255	1.182706008	chromosome	-	nuclear transport factor 2 family protein	S	SnoaL-like domain	-	-	-	-	DUF4440,SnoaL_2
WP_018070884.1	RLTA1_RS05265	-1.249385255	chromosome	-	MULTISPECIES: class I SAM-dependent methyltransferase	Q	ubiE/COQ5 methyltransferase family	ko:K00570	ko00564,ko01100,ko01110,map00564,map01100,map01110	R01320,R02056,R03424	RC00003,RC00060,RC00181,RC00496	Methyltransf_11,Methyltransf_25,Methyltransf_31
WP_018070895.1	RLTA1_RS05330	-1.232544742	chromosome	-	glucose/quinate/shikimate family membrane-bound PQQ-dependent dehydrogenase	G	Glucose dehydrogenase	ko:K00117	ko00030,ko01100,ko01110,ko01130,map00030,map01100,map01110,map01130	R06620	RC00066	PQQ,PQQ_2
WP_018070896.1	RLTA1_RS05335	-1.507900103	chromosome	-	YdiU family protein	S	Belongs to the UPF0061 (SELO) family	ko:K08997	-	-	-	UPF0061
WP_018070900.1	RLTA1_RS05355	-1.263621285	chromosome	-	DUF1697 domain-containing protein	S	Protein of unknown function (DUF1697)	-	-	-	-	DUF1697
WP_027689724.1	RLTA1_RS05360	-1.581773288	chromosome	-	S9 family peptidase	E	Protease II	ko:K01354	ko05142,ko05143,map05142,map05143	-	-	Peptidase_S9,Peptidase_S9_N
WP_018070902.1	RLTA1_RS05365	-1.331257383	chromosome	-	MULTISPECIES: DUF930 domain-containing protein	S	Domain of Unknown Function (DUF930)	-	-	-	-	DUF930
WP_018070904.1	RLTA1_RS05375	-1.123647084	chromosome	-	FAD-binding oxidoreductase	E	Glycine D-amino acid oxidases (deaminating)	-	-	-	-	DAO,Fer2_4,Fer2_BFD,Pyr_redox_2
WP_024322821.1	RLTA1_RS05395	-1.160535391	chromosome	-	MULTISPECIES: hemolysin III family protein	S	protein, hemolysin III	ko:K11068	-	-	-	HlyIII
WP_017959622.1	RLTA1_RS05410	-1.307137669	chromosome	msrB	MULTISPECIES: peptide-methionine (R)-S-oxide reductase MsrB	O	Belongs to the MsrB Met sulfoxide reductase family	ko:K07305	-	-	-	SelR
WP_003546677.1	RLTA1_RS05555	1.91673124	chromosome	-	MULTISPECIES: hypothetical protein	-	-	-	-	-	-	-
WP_018070936.1	RLTA1_RS05560	1.626673512	chromosome	-	MULTISPECIES: hypothetical protein	-	-	-	-	-	-	-
WP_018070937.1	RLTA1_RS05565	1.815688044	chromosome	-	MULTISPECIES: hypothetical protein	-	-	-	-	-	-	-
WP_018070944.1	RLTA1_RS05600	1.490315478	chromosome	-	hypothetical protein	-	-	-	-	-	-	-
WP_018070945.1	RLTA1_RS05605	2.220325427	chromosome	-	MULTISPECIES: hypothetical protein	-	-	-	-	-	-	-
WP_026170811.1	RLTA1_RS05610	2.520273319	chromosome	-	MULTISPECIES: hypothetical protein	-	-	-	-	-	-	-
WP_018070947.1	RLTA1_RS05615	2.708822867	chromosome	-	MULTISPECIES: co-chaperone GroES	O	Binds to Cpn60 in the presence of Mg-ATP and suppresses the ATPase activity of the latter	ko:K04078	-	-	-	Cpn10
WP_018070948.1	RLTA1_RS05620	1.909113653	chromosome	groL	chaperonin GroEL	O	Prevents misfolding and promotes the refolding and proper assembly of unfolded polypeptides generated under stress conditions	ko:K04077	ko03018,ko04212,ko04940,ko05134,ko05152,map03018,map04212,map04940,map05134,map05152	-	-	Cpn60_TCP1
WP_018070953.1	RLTA1_RS05645	-1.353849466	chromosome	-	MULTISPECIES: sugar phosphate isomerase/epimerase	G	Xylose isomerase-like TIM barrel	ko:K06605	-	-	-	AP_endonuc_2
WP_026170812.1	RLTA1_RS05655	-1.684659676	chromosome	-	serine protease	O	Trypsin-like peptidase domain	-	-	-	-	PDZ_2,Trypsin_2
WP_017990843.1	RLTA1_RS05675	-1.30146562	chromosome	-	MULTISPECIES: DUF983 domain-containing protein	S	Protein of unknown function (DUF983)	-	-	-	-	DUF983
WP_018070965.1	RLTA1_RS05720	-1.466513809	chromosome	-	hypothetical protein	-	-	-	-	-	-	-
WP_003546765.1	RLTA1_RS05725	-1.298782105	chromosome	-	MULTISPECIES: response regulator transcription factor	T	Response regulators consisting of a CheY-like receiver domain and a winged-helix DNA-binding domain	ko:K02483	-	-	-	Response_reg,Trans_reg_C
WP_018070966.1	RLTA1_RS05730	-1.890285654	chromosome	-	MULTISPECIES: HAMP domain-containing histidine kinase	T	Histidine kinase	-	-	-	-	2CSK_N,HATPase_c
WP_018070973.1	RLTA1_RS05765	-2.303520241	chromosome	-	Do family serine endopeptidase	O	Belongs to the peptidase S1C family	ko:K04771	ko01503,ko02020,map01503,map02020	-	-	PDZ,PDZ_2,Trypsin_2
WP_018070974.1	RLTA1_RS05770	-2.300060247	chromosome	-	MULTISPECIES: response regulator transcription factor	-	-	-	-	-	-	-
WP_018070975.1	RLTA1_RS05775	-1.562967023	chromosome	-	MULTISPECIES: HAMP domain-containing histidine kinase	T	Histidine kinase	-	-	-	-	HAMP,HATPase_c,HisKA
WP_018070986.1	RLTA1_RS05830	1.091974171	chromosome	-	Hsp70 family protein	O	Belongs to the heat shock protein 70 family	ko:K04046	-	-	-	HSP70,MreB_Mbl
WP_018070987.1	RLTA1_RS05835	-1.348317198	chromosome	-	efflux RND transporter permease subunit	V	Belongs to the resistance-nodulation-cell division (RND) (TC 2.A.6) family	ko:K03296	-	-	-	ACR_tran
WP_018070988.1	RLTA1_RS05840	-1.206861852	chromosome	-	efflux RND transporter periplasmic adaptor subunit	M	Belongs to the membrane fusion protein (MFP) (TC 8.A.1) family	ko:K07799	ko02020,map02020	-	-	Biotin_lipoyl_2,HlyD_3,HlyD_D23
WP_018070993.1	RLTA1_RS05865	-1.370995997	chromosome	-	MULTISPECIES: DMT family transporter	EG	permeases of the drug metabolite transporter (DMT) superfamily	-	-	-	-	EamA
WP_018070996.1	RLTA1_RS05880	-1.505358848	chromosome	-	zinc-binding alcohol dehydrogenase family protein	C	Belongs to the zinc-containing alcohol dehydrogenase family. Quinone oxidoreductase subfamily	ko:K00344	-	-	-	ADH_N,ADH_zinc_N_2
WP_018070999.1	RLTA1_RS05895	-1.607136555	chromosome	-	diacylglycerol kinase family lipid kinase	I	Diacylglycerol kinase	-	-	-	-	DAGK_cat
WP_003558031.1	RLTA1_RS05995	1.579590805	chromosome	-	MULTISPECIES: pilus protein PilZ	-	-	-	-	-	-	PilZ
WP_018071019.1	RLTA1_RS06000	1.033439311	chromosome	-	MULTISPECIES: DUF2177 family protein	S	Predicted membrane protein (DUF2177)	-	-	-	-	DUF2177
WP_018071028.1	RLTA1_RS06040	1.109016417	chromosome	-	MULTISPECIES: DUF1127 domain-containing protein	S	Domain of unknown function (DUF1127)	-	-	-	-	DUF1127
WP_020397448.1	RLTA1_RS06170	-1.696097188	chromosome	-	aldo/keto reductase	C	Aldo/keto reductase family	-	-	-	-	Aldo_ket_red
WP_020397447.1	RLTA1_RS06190	1.305957328	chromosome	-	MULTISPECIES: hypothetical protein	-	-	-	-	-	-	-
WP_018070591.1	RLTA1_RS06205	-1.688691489	chromosome	-	tyrosine phosphatase family protein	S	protein tyrosine phosphatase	-	-	-	-	Y_phosphatase
WP_018070590.1	RLTA1_RS06210	-1.199735612	chromosome	-	MULTISPECIES: HD family hydrolase	S	hydrolases of HD superfamily	ko:K06952	-	-	-	HD,HD_3
WP_026170788.1	RLTA1_RS06215	-1.608124201	chromosome	-	folate-binding protein YgfZ	S	Belongs to the GcvT family	ko:K06980	-	-	-	GCV_T,GCV_T_C
WP_018070546.1	RLTA1_RS06465	-1.152229182	chromosome	-	Gfo/Idh/MocA family oxidoreductase	S	dehydrogenases and related proteins	ko:K00035	ko00052,ko01100,map00052,map01100	R01094,R01097	RC00161	GFO_IDH_MocA
WP_018070545.1	RLTA1_RS06470	-1.339545393	chromosome	-	S9 family peptidase	E	peptidase	ko:K01322	ko04614,map04614	-	-	Peptidase_S9,Peptidase_S9_N
WP_027689734.1	RLTA1_RS06485	1.428572552	chromosome	-	GGDEF domain-containing protein	T	GGDEF domain	ko:K13590	ko04112,map04112	-	-	GGDEF,HAMP
WP_024321186.1	RLTA1_RS06535	-1.032708576	chromosome	uvrC	excinuclease ABC subunit UvrC	L	The UvrABC repair system catalyzes the recognition and processing of DNA lesions. UvrC both incises the 5' and 3' sides of the lesion. The N-terminal half is responsible for the 3' incision and the C-terminal half is responsible for the 5' incision	ko:K03703	ko03420,map03420	-	-	GIY-YIG,HHH_2,HHH_5,UVR,UvrC_HhH_N
WP_018070512.1	RLTA1_RS06660	-1.075964156	chromosome	-	DMT family transporter	EG	EamA-like transporter family	-	-	-	-	EamA
WP_011651295.1	RLTA1_RS06670	-1.080203905	chromosome	-	MULTISPECIES: RDD family protein	S	membrane protein domain	-	-	-	-	RDD
WP_026170782.1	RLTA1_RS06710	-1.266377123	chromosome	-	riboflavin synthase	H	riboflavin synthase, alpha	ko:K00793	ko00740,ko01100,ko01110,map00740,map01100,map01110	R00066	RC00958,RC00960	Lum_binding
WP_018070497.1	RLTA1_RS06750	-1.28886925	chromosome	-	cupin domain-containing protein	S	Cupin domain	-	-	-	-	Cupin_2
WP_018070496.1	RLTA1_RS06755	-2.757112634	chromosome	-	hypothetical protein	-	-	-	-	-	-	-
WP_018069420.1	RLTA1_RS06890	-1.06191584	chromosome	-	MULTISPECIES: methyltransferase domain-containing protein	H	Methionine biosynthesis protein MetW	ko:K00568	ko00130,ko01100,ko01110,map00130,map01100,map01110	R04988,R05614,R08769,R08781	RC00003,RC00392,RC01895	Methyltransf_11,Methyltransf_23
WP_018069421.1	RLTA1_RS06895	1.905858541	chromosome	-	MULTISPECIES: hypothetical protein	-	-	-	-	-	-	-
WP_018069451.1	RLTA1_RS07050	1.723059458	chromosome	-	MULTISPECIES: hypothetical protein	-	-	-	-	-	-	-
WP_018069452.1	RLTA1_RS07055	1.095377611	chromosome	-	MULTISPECIES: hypothetical protein	S	HdeA/HdeB family	ko:K19778	-	-	-	HdeA
WP_018069454.1	RLTA1_RS07065	1.421990981	chromosome	-	MULTISPECIES: bifunctional diguanylate cyclase/phosphodiesterase	T	GGDEF domain	-	-	-	-	CHASE4,EAL,GGDEF,HAMP
WP_003547341.1	RLTA1_RS07095	-1.082133249	chromosome	lon	MULTISPECIES: endopeptidase La	O	ATP-dependent serine protease that mediates the selective degradation of mutant and abnormal proteins as well as certain short-lived regulatory proteins. Required for cellular homeostasis and for survival from DNA damage and developmental changes induced by stress. Degrades polypeptides processively to yield small peptide fragments that are 5 to 10 amino acids long. Binds to DNA in a double-stran…	ko:K01338	ko04112,map04112	-	-	AAA,LON_substr_bdg,Lon_C
WP_018069477.1	RLTA1_RS07260	1.613623662	chromosome	-	MULTISPECIES: hypothetical protein	-	-	-	-	-	-	-
WP_003547430.1	RLTA1_RS07315	1.342999766	chromosome	-	MULTISPECIES: response regulator	T	response regulator	ko:K11443	ko02020,ko04112,map02020,map04112	-	-	Hpt,PAS_8,Response_reg
WP_018069488.1	RLTA1_RS07320	1.011485394	chromosome	-	MULTISPECIES: PleD family two-component system response regulator	T	Response regulator containing a CheY-like receiver domain and a GGDEF domain	ko:K02488	ko02020,ko04112,map02020,map04112	R08057	-	GGDEF,Response_reg
WP_018069494.1	RLTA1_RS07360	1.153648804	chromosome	-	MULTISPECIES: dihydroorotase	F	dihydroorotase	ko:K01465	ko00240,ko01100,map00240,map01100	R01993	RC00632	Amidohydro_1,Amidohydro_3
WP_027689755.1	RLTA1_RS07460	-1.587623236	chromosome	-	HNH endonuclease	L	HNH endonuclease	-	-	-	-	HNH
WP_027689767.1	RLTA1_RS07535	-1.835192557	chromosome	-	hypothetical protein	-	-	-	-	-	-	-
WP_050516883.1	RLTA1_RS07560	-1.370580223	chromosome	-	AAA family ATPase	L	AAA domain	-	-	-	-	AAA_25,PriCT_2,Prim-Pol,RepB_primase
WP_050516884.1	RLTA1_RS07565	-1.355028209	chromosome	-	hypothetical protein	-	-	-	-	-	-	-
WP_018069514.1	RLTA1_RS07585	-3.121134712	chromosome	-	MULTISPECIES: hypothetical protein	-	-	-	-	-	-	-
WP_018069515.1	RLTA1_RS07590	-1.093593099	chromosome	-	MULTISPECIES: hypothetical protein	-	-	-	-	-	-	-
WP_003558513.1	RLTA1_RS07595	-1.06836618	chromosome	-	MULTISPECIES: hypothetical protein	-	-	-	-	-	-	-
WP_003547552.1	RLTA1_RS07725	1.176336277	chromosome	rpsS	MULTISPECIES: 30S ribosomal protein S19	J	Protein S19 forms a complex with S13 that binds strongly to the 16S ribosomal RNA	ko:K02965	ko03010,map03010	-	-	Ribosomal_S19
WP_003547557.1	RLTA1_RS07750	1.11337272	chromosome	rpsQ	MULTISPECIES: 30S ribosomal protein S17	J	One of the primary rRNA binding proteins, it binds specifically to the 5'-end of 16S ribosomal RNA	ko:K02961	ko03010,map03010	-	-	Ribosomal_S17
WP_018072633.1	RLTA1_RS07890	-1.26650092	chromosome	-	MULTISPECIES: 2-dehydropantoate 2-reductase	H	Catalyzes the NADPH-dependent reduction of ketopantoate into pantoic acid	ko:K00077	ko00770,ko01100,ko01110,map00770,map01100,map01110	R02472	RC00726	ApbA,ApbA_C
WP_018073180.1	RLTA1_RS08000	-1.205834492	chromosome	-	hypothetical protein	-	-	-	-	-	-	-
WP_018073181.1	RLTA1_RS08005	-1.471137655	chromosome	xth	exodeoxyribonuclease III	L	exodeoxyribonuclease III	ko:K01142	ko03410,map03410	-	-	Exo_endo_phos
WP_024320580.1	RLTA1_RS08010	-1.488310382	chromosome	-	MULTISPECIES: hypothetical protein	-	-	-	-	-	-	-
WP_018073196.1	RLTA1_RS08075	-1.930695603	chromosome	-	murein L,D-transpeptidase	M	Putative peptidoglycan binding domain	-	-	-	-	PG_binding_1,YkuD
WP_027688999.1	RLTA1_RS08080	-2.466499846	chromosome	-	phenylalanine 4-monooxygenase	E	Biopterin-dependent aromatic amino acid hydroxylase	ko:K00500	ko00360,ko00400,ko00790,ko01100,ko01230,map00360,map00400,map00790,map01100,map01230	R01795,R07211	RC00490	Biopterin_H
WP_024320597.1	RLTA1_RS08165	-1.239153614	chromosome	-	MULTISPECIES: universal stress protein	T	Universal stress protein	-	-	-	-	Usp
WP_024320598.1	RLTA1_RS08170	-1.097183883	chromosome	-	MULTISPECIES: competence/damage-inducible protein A	S	Molybdenum cofactor biosynthesis protein	-	-	-	-	MoCF_biosynth
WP_027689011.1	RLTA1_RS08195	1.020738101	chromosome	ilvA	threonine ammonia-lyase	E	Catalyzes the anaerobic formation of alpha-ketobutyrate and ammonia from threonine in a two-step reaction. The first step involved a dehydration of threonine and a production of enamine intermediates (aminocrotonate), which tautomerizes to its imine form (iminobutyrate). Both intermediates are unstable and short- lived. The second step is the nonenzymatic hydrolysis of the enamine imine intermedi…	ko:K01754	ko00260,ko00290,ko01100,ko01110,ko01130,ko01200,ko01230,map00260,map00290,map01100,map01110,map01130,map01200,map01230	R00220,R00996	RC00418,RC02600	PALP,Thr_dehydrat_C
WP_018073303.1	RLTA1_RS08215	-2.343940247	chromosome	-	MULTISPECIES: SDR family oxidoreductase	IQ	KR domain	-	-	-	-	adh_short_C2
WP_027689013.1	RLTA1_RS08220	-1.436974945	chromosome	-	TetR/AcrR family transcriptional regulator	K	Transcriptional regulator	ko:K16137	-	-	-	TetR_N
WP_018073305.1	RLTA1_RS08225	-1.591751683	chromosome	-	MULTISPECIES: FMN-dependent NADH-azoreductase	I	Catalyzes the reductive cleavage of azo bond in aromatic azo compounds to the corresponding amines. Requires NADH, but not NADPH, as an electron donor for its activity	ko:K01118	-	-	-	Flavodoxin_2
WP_018073308.1	RLTA1_RS08240	1.700788795	chromosome	-	MULTISPECIES: PilZ domain-containing protein	S	PilZ domain	-	-	-	-	PilZ
WP_018073327.1	RLTA1_RS08350	1.202684041	chromosome	-	hypothetical protein	-	-	-	-	-	-	-
WP_018073329.1	RLTA1_RS08360	4.793745088	chromosome	-	nitrate reductase	C	Belongs to the prokaryotic molybdopterin-containing oxidoreductase family	ko:K00372	ko00910,ko01120,map00910,map01120	R00798,R01106	RC02812	Fer2_BFD,Molybdop_Fe4S4,Molybdopterin,Molydop_binding,TP_methylase
WP_018073330.1	RLTA1_RS08365	7.38113231	chromosome	nirD	MULTISPECIES: nitrite reductase small subunit NirD	P	Nitrite reductase	ko:K00363	ko00910,ko01120,map00910,map01120	R00787	RC00176	Molybdop_Fe4S4,Rieske,Rieske_2
WP_018073331.1	RLTA1_RS08370	6.93306258	chromosome	-	NAD(P)/FAD-dependent oxidoreductase	C	Belongs to the nitrite and sulfite reductase 4Fe-4S domain family	ko:K00362	ko00910,ko01120,map00910,map01120	R00787	RC00176	Fer2_BFD,NIR_SIR,NIR_SIR_ferr,Pyr_redox_2,Rieske_2
WP_018073332.1	RLTA1_RS08375	6.722269228	chromosome	-	MULTISPECIES: NarK/NasA family nitrate transporter	P	Transporter	ko:K02575	ko00910,map00910	-	-	MFS_1
WP_018073333.1	RLTA1_RS08380	1.267262161	chromosome	-	ABC transporter substrate-binding protein	P	ABC-type nitrate sulfonate bicarbonate transport systems, periplasmic components	ko:K15576,ko:K22067	ko00910,ko02010,map00910,map02010	-	-	NMT1_2
WP_032995983.1	RLTA1_RS08385	1.187569167	chromosome	-	ANTAR domain-containing response regulator	T	response regulator	ko:K07183	-	-	-	ANTAR,NIT,NMT1_2,Response_reg
WP_018073340.1	RLTA1_RS08415	-1.177964592	chromosome	-	glutathione S-transferase N-terminal domain-containing protein	O	Belongs to the GST superfamily	ko:K11209	-	-	-	GST_C,GST_C_2,GST_C_3,GST_N,GST_N_2,GST_N_3
WP_018073355.1	RLTA1_RS08485	-1.045979157	chromosome	-	catalase	P	serves to protect cells from the toxic effects of hydrogen peroxide	ko:K03781	ko00380,ko00630,ko01110,ko01130,ko01200,ko04011,ko04016,ko04068,ko04146,ko04211,ko04212,ko04213,ko05014,map00380,map00630,map01110,map01130,map01200,map04011,map04016,map04068,map04146,map04211,map04212,map04213,map05014	R00009,R00602,R02670	RC00034,RC00767,RC02141,RC02755	Catalase,Catalase-rel
WP_018073356.1	RLTA1_RS08490	-1.127542351	chromosome	-	hypothetical protein	D	nuclear chromosome segregation	-	-	-	-	-
WP_018073359.1	RLTA1_RS08505	-1.664736111	chromosome	-	MULTISPECIES: membrane protein	-	-	-	-	-	-	PGPGW
WP_018073362.1	RLTA1_RS08525	1.558330687	chromosome	-	MULTISPECIES: hypothetical protein	-	-	-	-	-	-	KTSC
WP_003538954.1	RLTA1_RS08545	1.289747158	chromosome	-	MULTISPECIES: transporter	I	Long-chain fatty acid transport protein	ko:K06076	-	-	-	Toluene_X
WP_018073376.1	RLTA1_RS08600	-1.033766863	chromosome	-	MULTISPECIES: twin-arginine translocase TatA/TatE family subunit	U	Part of the twin-arginine translocation (Tat) system that transports large folded proteins containing a characteristic twin-arginine motif in their signal peptide across membranes. TatA could form the protein-conducting channel of the Tat system	ko:K03116	ko03060,ko03070,map03060,map03070	-	-	MttA_Hcf106
WP_018073377.1	RLTA1_RS08605	-1.09761244	chromosome	tatB	twin-arginine translocase subunit TatB	U	Part of the twin-arginine translocation (Tat) system that transports large folded proteins containing a characteristic twin-arginine motif in their signal peptide across membranes. Together with TatC, TatB is part of a receptor directly interacting with Tat signal peptides. TatB may form an oligomeric binding site that transiently accommodates folded Tat precursor proteins before their translocat…	ko:K03117	ko03060,ko03070,map03060,map03070	-	-	MttA_Hcf106
WP_003558883.1	RLTA1_RS08610	-1.020472974	chromosome	tatC	MULTISPECIES: twin-arginine translocase subunit TatC	U	Part of the twin-arginine translocation (Tat) system that transports large folded proteins containing a characteristic twin-arginine motif in their signal peptide across membranes. Together with TatB, TatC is part of a receptor directly interacting with Tat signal peptides	ko:K03118	ko03060,ko03070,map03060,map03070	-	-	TatC
WP_018073382.1	RLTA1_RS08635	1.102842986	chromosome	-	MULTISPECIES: ATP-binding protein	S	ATPase (AAA	ko:K06923	-	-	-	DUF815,TonB_dep_Rec
WP_003539039.1	RLTA1_RS08735	1.804604509	chromosome	-	MULTISPECIES: hypothetical protein	-	-	-	-	-	-	-
WP_020397615.1	RLTA1_RS08920	-1.711850753	chromosome	-	MULTISPECIES: hypothetical protein	-	-	-	-	-	-	-
WP_026171003.1	RLTA1_RS09375	1.742788653	chromosome	-	hypothetical protein	-	-	-	-	-	-	-
WP_017964118.1	RLTA1_RS09380	1.850285003	chromosome	-	MULTISPECIES: hypothetical protein	-	-	-	-	-	-	-
WP_018073447.1	RLTA1_RS09450	1.45347081	chromosome	-	MULTISPECIES: phasin family protein	S	Phasin protein	-	-	-	-	Phasin_2
WP_018073491.1	RLTA1_RS09720	1.160182221	chromosome	-	hypothetical protein	-	-	-	-	-	-	-
WP_018073493.1	RLTA1_RS09730	1.164415528	chromosome	-	MULTISPECIES: hypothetical protein	-	-	-	-	-	-	-
WP_018073496.1	RLTA1_RS09745	1.566036099	chromosome	-	TraR/DksA family transcriptional regulator	T	DnaK suppressor protein	-	-	-	-	zf-dskA_traR
WP_018073497.1	RLTA1_RS09750	1.683488146	chromosome	-	EF-hand domain-containing protein	S	EF hand	-	-	-	-	EF-hand_1,EF-hand_5,EF-hand_6
WP_018073526.1	RLTA1_RS09840	-1.475821389	chromosome	-	TetR/AcrR family transcriptional regulator	K	Bacterial regulatory proteins, tetR family	ko:K16137	-	-	-	TetR_N
WP_018073527.1	RLTA1_RS09845	-2.252340343	chromosome	-	efflux RND transporter periplasmic adaptor subunit	M	Belongs to the membrane fusion protein (MFP) (TC 8.A.1) family	-	-	-	-	Biotin_lipoyl_2,HlyD_3,HlyD_D23
WP_018073528.1	RLTA1_RS09850	-1.549698011	chromosome	-	efflux RND transporter permease subunit	V	Belongs to the resistance-nodulation-cell division (RND) (TC 2.A.6) family	ko:K21134	-	-	-	ACR_tran
WP_003559213.1	RLTA1_RS09875	-1.406827404	chromosome	-	MULTISPECIES: CsbD family protein	S	Belongs to the UPF0337 (CsbD) family	-	-	-	-	CsbD
WP_018073534.1	RLTA1_RS09880	1.623293364	chromosome	-	hypothetical protein	-	-	-	-	-	-	-
WP_018073535.1	RLTA1_RS09885	1.170348765	chromosome	-	hypothetical protein	-	-	-	-	-	-	-
WP_018073545.1	RLTA1_RS09935	2.148718043	chromosome	-	MULTISPECIES: DUF982 domain-containing protein	S	Protein of unknown function (DUF982)	-	-	-	-	DUF982
WP_024321930.1	RLTA1_RS09940	1.230071186	chromosome	-	MULTISPECIES: DUF4242 domain-containing protein	T	Adenylate cyclase, family 3 (some proteins contain HAMP domain)	ko:K01768	ko00230,ko02025,ko04113,ko04213,map00230,map02025,map04113,map04213	R00089,R00434	RC00295	DUF4242,Guanylate_cyc
WP_003539493.1	RLTA1_RS09980	1.11559139	chromosome	-	MULTISPECIES: ThuA domain-containing protein	S	protein conserved in bacteria	ko:K09992	-	-	-	ThuA
WP_027689090.1	RLTA1_RS09995	1.305840811	chromosome	-	extracellular solute-binding protein	G	ABC transporter	ko:K10117	ko02010,map02010	-	-	SBP_bac_1,SBP_bac_8
WP_018069623.1	RLTA1_RS10000	1.462695126	chromosome	-	MULTISPECIES: sugar ABC transporter permease	P	ABC-type sugar transport systems, permease components	ko:K10118	ko02010,map02010	-	-	BPD_transp_1
WP_003539503.1	RLTA1_RS10005	1.272107757	chromosome	-	MULTISPECIES: carbohydrate ABC transporter permease	P	ABC-type sugar transport system, permease component	ko:K10119	ko02010,map02010	-	-	BPD_transp_1
WP_024321938.1	RLTA1_RS10010	1.006084776	chromosome	ugpC	sn-glycerol-3-phosphate ABC transporter ATP-binding protein UgpC	P	Belongs to the ABC transporter superfamily	ko:K10112	ko02010,map02010	-	-	ABC_tran,TOBE,TOBE_2
WP_018069618.1	RLTA1_RS10025	-2.117800121	chromosome	kdgD	5-dehydro-4-deoxyglucarate dehydratase	EM	Belongs to the DapA family	ko:K01707	ko00053,ko01100,map00053,map01100	R02279	RC00678	DHDPS
WP_018069617.1	RLTA1_RS10030	-2.188289124	chromosome	-	mannonate dehydratase	G	dehydratase	ko:K01686	ko00040,ko01100,map00040,map01100	R05606	RC00543	UxuA
WP_018069615.1	RLTA1_RS10040	-1.5029842	chromosome	-	ABC transporter substrate-binding protein	E	ABC-type dipeptide transport system, periplasmic component	ko:K02035	ko02024,map02024	-	-	SBP_bac_5
WP_027689091.1	RLTA1_RS10045	-2.124422723	chromosome	-	ABC transporter permease	P	COG0601 ABC-type dipeptide oligopeptide nickel transport systems, permease components	ko:K02033	ko02024,map02024	-	-	BPD_transp_1
WP_003539529.1	RLTA1_RS10050	-2.154942113	chromosome	-	ABC transporter permease	EP	ABC-type dipeptide oligopeptide nickel transport systems, permease components	ko:K02034	ko02024,map02024	-	-	BPD_transp_1,OppC_N
WP_017994035.1	RLTA1_RS10055	-1.911264412	chromosome	-	ABC transporter ATP-binding protein	EP	ABC transporter	ko:K02031	ko02024,map02024	-	-	ABC_tran
WP_012757399.1	RLTA1_RS10060	-2.36771349	chromosome	-	ABC transporter ATP-binding protein	EP	ABC transporter	ko:K02032	ko02024,map02024	-	-	ABC_tran
WP_018069607.1	RLTA1_RS10100	-1.503004636	chromosome	-	MULTISPECIES: hypothetical protein	-	-	-	-	-	-	-
WP_018069606.1	RLTA1_RS10105	-1.706627874	chromosome	-	GFA family protein	S	Glutathione-dependent formaldehyde-activating enzyme	-	-	-	-	GFA
WP_018069605.1	RLTA1_RS10110	-1.348299318	chromosome	-	efflux RND transporter periplasmic adaptor subunit	M	Belongs to the membrane fusion protein (MFP) (TC 8.A.1) family	ko:K02005	-	-	-	HlyD_D23
WP_003539566.1	RLTA1_RS10115	-1.445633023	chromosome	-	MULTISPECIES: ABC transporter ATP-binding protein	V	ABC transporter	ko:K02003	-	-	-	ABC_tran,FtsX,MacB_PCD
WP_018069604.1	RLTA1_RS10120	-1.224733593	chromosome	-	ABC transporter permease	V	ABC-type antimicrobial peptide transport system, permease component	ko:K02004	-	-	-	FtsX,MacB_PCD
WP_018069600.1	RLTA1_RS10140	1.01187864	chromosome	-	MULTISPECIES: phosphatidylcholine synthase	I	Condenses choline with CDP-diglyceride to produce phosphatidylcholine and CMP	ko:K01004	ko00564,ko01110,map00564,map01110	R05794	RC00002,RC00017,RC02795	CDP-OH_P_transf
WP_003539654.1	RLTA1_RS10325	-1.990441536	chromosome	-	MULTISPECIES: hypothetical protein	-	-	-	-	-	-	-
WP_018069567.1	RLTA1_RS10330	-1.848206392	chromosome	-	hypothetical protein	-	-	-	-	-	-	-
WP_018069562.1	RLTA1_RS10360	1.090411031	chromosome	-	acyltransferase	I	Acyltransferase family	-	-	-	-	Acyl_transf_3
WP_018069558.1	RLTA1_RS10380	-1.836341867	chromosome	-	MULTISPECIES: hypothetical protein	-	-	-	-	-	-	-
WP_018069537.1	RLTA1_RS10485	1.162870137	chromosome	-	MULTISPECIES: cupredoxin domain-containing protein	P	Copper binding proteins, plastocyanin/azurin family	-	-	-	-	Copper-bind,Cupredoxin_1,CusF_Ec
WP_027689096.1	RLTA1_RS10490	1.70560585	chromosome	-	copper oxidase	Q	Multicopper oxidase	ko:K22348	-	-	-	Cu-oxidase,Cu-oxidase_2,Cu-oxidase_3
WP_026170701.1	RLTA1_RS10495	2.934463449	chromosome	-	MULTISPECIES: TolC family protein	MU	Outer membrane efflux protein	-	-	-	-	OEP
WP_018069526.1	RLTA1_RS10535	-7.428758011	chromosome	-	putative hydro-lyase	S	Belongs to the D-glutamate cyclase family	-	-	-	-	DUF1445
WP_018069525.1	RLTA1_RS10540	-6.295165223	chromosome	-	MFS transporter	EGP	Sugar (and other) transporter	-	-	-	-	MFS_1,Sugar_tr
WP_027689097.1	RLTA1_RS10545	-6.585548334	chromosome	-	hydantoinase B/oxoprolinase family protein	EQ	N-methylhydantoinase A acetone carboxylase, beta subunit	ko:K01469	ko00480,map00480	R00251	RC00553	Hydant_A_N,Hydantoinase_A,Hydantoinase_B
WP_024322020.1	RLTA1_RS10550	-1.594448874	chromosome	-	MULTISPECIES: LacI family DNA-binding transcriptional regulator	K	Bacterial regulatory proteins, lacI family	ko:K02529	-	-	-	LacI,Peripla_BP_3
WP_018069522.1	RLTA1_RS10555	1.353808329	chromosome	-	MULTISPECIES: sugar-binding protein	G	Periplasmic binding protein domain	ko:K10439	ko02010,ko02030,map02010,map02030	-	-	LacI,Peripla_BP_4
WP_018072115.1	RLTA1_RS10650	1.58298112	chromosome	-	MULTISPECIES: TerC family protein	P	Integral membrane protein TerC family	-	-	-	-	TerC
WP_018072126.1	RLTA1_RS10710	-1.892817094	chromosome	-	hypothetical protein	-	-	-	-	-	-	-
WP_130662798.1	RLTA1_RS10725	1.16318559	chromosome	-	hypothetical protein	L	DNA ligase	ko:K01971	ko03450,map03450	R00381	RC00005	DNA_ligase_A_C,DNA_ligase_A_M
WP_018072135.1	RLTA1_RS10745	1.169245424	chromosome	-	MULTISPECIES: alkylphosphonate utilization protein	P	Zn-ribbon-containing protein involved in phosphonate metabolism	ko:K06193	ko01120,map01120	-	-	PhnA,PhnA_Zn_Ribbon
WP_024322644.1	RLTA1_RS10770	-1.534689504	chromosome	-	MULTISPECIES: hypothetical protein	-	-	-	-	-	-	-
WP_018072154.1	RLTA1_RS10840	1.255343903	chromosome	-	GNAT family N-acetyltransferase	S	Acetyltransferase (GNAT) domain	ko:K02348	-	-	-	Acetyltransf_10
WP_018072155.1	RLTA1_RS10845	1.162350642	chromosome	-	DEAD/DEAH box helicase	L	Belongs to the DEAD box helicase family	ko:K05592	ko03018,map03018	-	-	ABC_tran,DEAD,DbpA,Helicase_C
WP_018072159.1	RLTA1_RS10865	1.378286091	chromosome	-	citrate synthase/methylcitrate synthase	C	Belongs to the citrate synthase family	ko:K01647	ko00020,ko00630,ko01100,ko01110,ko01120,ko01130,ko01200,ko01210,ko01230,map00020,map00630,map01100,map01110,map01120,map01130,map01200,map01210,map01230	R00351	RC00004,RC00067	Citrate_synt
WP_018072160.1	RLTA1_RS10870	1.427628244	chromosome	-	SRPBCC family protein	S	Activator of Hsp90 ATPase homolog 1-like protein	-	-	-	-	AHSA1
WP_018072169.1	RLTA1_RS10920	-1.14059023	chromosome	-	MULTISPECIES: hypothetical protein	-	-	-	-	-	-	-
WP_018072175.1	RLTA1_RS10950	-1.588702108	chromosome	-	MULTISPECIES: DUF1697 domain-containing protein	S	protein conserved in bacteria	-	-	-	-	DUF1697
WP_018072176.1	RLTA1_RS10955	-1.535745043	chromosome	yidD	MULTISPECIES: membrane protein insertion efficiency factor YidD	S	Could be involved in insertion of integral membrane proteins into the membrane	ko:K08998	-	-	-	Haemolytic
WP_018072184.1	RLTA1_RS11005	2.095856996	chromosome	-	MULTISPECIES: transglutaminase-like cysteine peptidase	S	periplasmic protein	-	-	-	-	Peptidase_C93
WP_018072197.1	RLTA1_RS11075	-1.490116665	chromosome	-	BON domain-containing protein	S	BON domain	-	-	-	-	BON
WP_018072198.1	RLTA1_RS11080	-2.884865075	chromosome	-	hypothetical protein	-	-	-	-	-	-	-
WP_018072201.1	RLTA1_RS11100	1.201403066	chromosome	-	MULTISPECIES: EamA family transporter	EG	EamA-like transporter family	-	-	-	-	EamA
WP_018072202.1	RLTA1_RS11105	1.314475056	chromosome	-	MULTISPECIES: hypothetical protein	-	-	-	-	-	-	-
WP_018072206.1	RLTA1_RS11125	1.139365718	chromosome	-	MULTISPECIES: hypothetical protein	-	-	-	-	-	-	-
WP_018072212.1	RLTA1_RS11160	1.199250501	chromosome	-	MULTISPECIES: HAD-IA family hydrolase	S	hydrolase	ko:K01091	ko00630,ko01100,ko01110,ko01130,map00630,map01100,map01110,map01130	R01334	RC00017	HAD_2
WP_018072213.1	RLTA1_RS11165	1.017506772	chromosome	-	MULTISPECIES: RluA family pseudouridine synthase	J	Responsible for synthesis of pseudouridine from uracil	ko:K06179	-	-	-	PseudoU_synth_2,S4
WP_018072215.1	RLTA1_RS11175	1.972668422	chromosome	-	hypothetical protein	-	-	-	-	-	-	-
WP_026170907.1	RLTA1_RS11205	-1.361882424	chromosome	-	SDR family NAD(P)-dependent oxidoreductase	IQ	NAD dependent epimerase/dehydratase family	-	-	-	-	adh_short,adh_short_C2
WP_018072223.1	RLTA1_RS11215	-1.016172541	chromosome	-	MULTISPECIES: cell-wall lytic enzyme	M	Glycosyl hydrolases family 25	ko:K07273	-	-	-	Glyco_hydro_25
WP_018072225.1	RLTA1_RS11225	1.049730214	chromosome	-	MULTISPECIES: flagellar basal body rod protein	N	Belongs to the flagella basal body rod proteins family	ko:K02388	ko02040,map02040	-	-	Flg_bb_rod,Flg_bbr_C
WP_018072238.1	RLTA1_RS11295	1.330767598	chromosome	-	hypothetical protein	-	-	-	-	-	-	-
WP_018072242.1	RLTA1_RS11315	-1.241175601	chromosome	-	ferritin-like domain-containing protein	S	protein conserved in bacteria	-	-	-	-	DUF455
WP_018072244.1	RLTA1_RS11325	1.189393514	chromosome	-	DEAD/DEAH box helicase	L	Belongs to the DEAD box helicase family	ko:K03732,ko:K11927	ko03018,map03018	-	-	DEAD,Helicase_C
WP_018072247.1	RLTA1_RS11340	-1.173864939	chromosome	-	flavin reductase	S	4-hydroxyphenylacetate 3-monooxygenase	ko:K13786	ko00860,ko01100,map00860,map01100	R05218	RC01010	Flavin_Reduct
WP_020397554.1	RLTA1_RS11380	-1.305022838	chromosome	-	MULTISPECIES: serine hydrolase family protein	S	Alpha beta hydrolase	ko:K07002	-	-	-	Ser_hydrolase
WP_018072297.1	RLTA1_RS11610	-1.32908728	chromosome	-	MULTISPECIES: YcjX family protein	S	Amino acid regulated cytosolic protein	ko:K06918	-	-	-	DUF463
WP_018072298.1	RLTA1_RS11615	-1.604014705	chromosome	-	TIGR01620 family protein	S	UPF0283 membrane protein	ko:K08990	-	-	-	DUF697
WP_085994738.1	RLTA1_RS11660	1.145618365	chromosome	-	MULTISPECIES: hypothetical protein	C	membrane	-	-	-	-	-
WP_018072315.1	RLTA1_RS11720	-1.018052121	chromosome	-	multidrug efflux RND transporter permease subunit	V	efflux pump	ko:K18138	ko01501,ko01503,map01501,map01503	-	-	ACR_tran
WP_018072323.1	RLTA1_RS11765	1.137557791	chromosome	-	SDR family oxidoreductase	IQ	KR domain	ko:K21883	ko00051,ko01120,map00051,map01120	R11339	RC00089	adh_short,adh_short_C2
WP_018072324.1	RLTA1_RS11770	1.23662981	chromosome	-	hypothetical protein	-	-	-	-	-	-	-
WP_018072327.1	RLTA1_RS11785	1.195782786	chromosome	-	hypothetical protein	-	-	-	-	-	-	-
WP_018072329.1	RLTA1_RS11795	1.371479277	chromosome	-	peptidyl-prolyl cis-trans isomerase	O	COG0760 Parvulin-like peptidyl-prolyl isomerase	ko:K03769	-	-	-	Rotamase_2
WP_018072344.1	RLTA1_RS11870	1.03794837	chromosome	-	MULTISPECIES: membrane protein	U	Putative Flp pilus-assembly TadE/G-like	-	-	-	-	Tad,VWA
[truncated: 702 more rows]

## Sheet: C5vC7
Protein	geneID	log2FC	Replicon	Locus	RefSeq annotation	COG category	Description	KEGG Orthology	KEGG Pathway	KEGG Reaction	KEGG RClass	PFAMs
[truncated: 1,129 more rows]

## Sheet: M5vM7
Protein	geneID	log2FC	Replicon	Locus	RefSeq annotation	COG category	Description	KEGG Orthology	KEGG Pathway	KEGG Reaction	KEGG RClass	PFAMs
[truncated: 1,108 more rows]
