# Supplementary material for: Transcriptomic Response of Rhizobium leguminosarum to Acidic Stress and Nutrient Limitation Is Versatile and Substantially Influenced by Extrachromosomal Gene Pool
Source: Int J Mol Sci. 2024 Oct 31;25(21):11734. doi: 10.3390/ijms252111734 (PMC11547076; doi:10.3390/ijms252111734)
Supplement: Supplementary file 1 [file ijms-25-11734-s001.zip › Supplementary Table S7. Mode of action of common DEGs in the transition from minimal to complete medium, regardless of pH.xlsx]

## Sheet: Arkusz1
geneID	log2FC M7vC7	log2FC M5vC5	replicon	log2FC scale
RLTA1_RS00010	1.10268	1.03345	chromosome	9
RLTA1_RS00080	-2.14646	-1.14527	chromosome	7
RLTA1_RS00110	-1.49962	-1.71118	chromosome	5
RLTA1_RS00330	2.96744	-1.45565	chromosome	3
RLTA1_RS00395	-1.28449	2.72286	chromosome	1
RLTA1_RS00500	-1.23781	-2.39416	chromosome	-1
RLTA1_RS00565	-1.05963	-2.49397	chromosome	-3
RLTA1_RS00795	-2.26416	-1.10149	chromosome	-5
RLTA1_RS00800	-1.48145	-1.18171	chromosome	-7
RLTA1_RS00805	-2.58541	-1.57467	chromosome	-9
RLTA1_RS00810	-1.91744	-2.05043	chromosome
RLTA1_RS00815	-1.76669	-1.9165	chromosome
RLTA1_RS00820	-1.836	-2.12469	chromosome
RLTA1_RS01040	1.30274	1.19366	chromosome
RLTA1_RS01175	-3.34559	-2.63658	chromosome
RLTA1_RS01190	1.12672	1.03454	chromosome
RLTA1_RS01235	-1.6523	-2.07285	chromosome
RLTA1_RS01305	1.77717	1.66225	chromosome
RLTA1_RS01325	-1.56556	-1.03939	chromosome
RLTA1_RS01530	1.67087	1.97783	chromosome
RLTA1_RS01695	-1.86476	1.35222	chromosome
RLTA1_RS01745	1.85187	1.21937	chromosome
RLTA1_RS01905	1.5473	2.05319	chromosome
RLTA1_RS01945	-1.74177	1.0374	chromosome
RLTA1_RS02020	1.27892	2.04843	chromosome
RLTA1_RS02040	1.42045	1.13175	chromosome
RLTA1_RS02045	1.78376	1.47044	chromosome
RLTA1_RS02065	1.37793	1.25824	chromosome
RLTA1_RS02115	-2.60086	-1.93557	chromosome
RLTA1_RS02205	1.16271	1.20395	chromosome
RLTA1_RS02235	-1.01432	-1.56836	chromosome
RLTA1_RS02690	-1.16539	-1.11303	chromosome
RLTA1_RS02710	-1.80768	-1.46121	chromosome
RLTA1_RS02790	-1.13823	-1.0499	chromosome
RLTA1_RS02850	2.06121	1.14949	chromosome
RLTA1_RS02915	-2.597	-1.7084	chromosome
RLTA1_RS02920	-3.08444	-3.6525	chromosome
RLTA1_RS02930	1.36861	-1.2943	chromosome
RLTA1_RS02990	-2.07535	-1.07067	chromosome
RLTA1_RS02995	-1.73851	-1.49472	chromosome
RLTA1_RS03195	1.67599	1.16162	chromosome
RLTA1_RS03430	-2.01268	-1.55504	chromosome
RLTA1_RS03520	1.28185	1.1492	chromosome
RLTA1_RS03540	1.46599	-1.06908	chromosome
RLTA1_RS03615	-1.33216	-1.82794	chromosome
RLTA1_RS03765	-1.56837	-1.26395	chromosome
RLTA1_RS03985	-1.0222	-1.10524	chromosome
RLTA1_RS04045	1.91262	-1.802	chromosome
RLTA1_RS04095	1.03452	-1.09353	chromosome
RLTA1_RS04105	-1.79888	-1.49058	chromosome
RLTA1_RS04165	1.47099	-1.36394	chromosome
RLTA1_RS04485	1.16698	-1.08407	chromosome
RLTA1_RS04620	2.47873	1.65608	chromosome
RLTA1_RS04660	1.70009	1.37862	chromosome
RLTA1_RS04670	-1.72782	1.05236	chromosome
RLTA1_RS04700	-1.37039	1.88737	chromosome
RLTA1_RS04710	2.07138	-1.52862	chromosome
RLTA1_RS04880	1.42682	1.19255	chromosome
RLTA1_RS05000	-1.74158	-1.35754	chromosome
RLTA1_RS05335	-1.89369	-1.5079	chromosome
RLTA1_RS05555	-2.01681	1.91673	chromosome
RLTA1_RS05565	-1.2609	1.81569	chromosome
RLTA1_RS05610	-2.48354	2.52027	chromosome
RLTA1_RS05615	-2.20488	2.70882	chromosome
RLTA1_RS05655	-1.91791	-1.68466	chromosome
RLTA1_RS05720	-1.20369	-1.46651	chromosome
RLTA1_RS05765	1.54573	-2.30352	chromosome
RLTA1_RS05770	1.19706	-2.30006	chromosome
RLTA1_RS05830	1.80506	1.09197	chromosome
RLTA1_RS05835	1.0627	-1.34832	chromosome
RLTA1_RS05840	1.54808	-1.20686	chromosome
RLTA1_RS05865	-2.05703	-1.371	chromosome
RLTA1_RS05895	-1.78101	-1.60714	chromosome
RLTA1_RS06040	-1.29367	1.10902	chromosome
RLTA1_RS06190	1.12882	1.30596	chromosome
RLTA1_RS06205	-1.04338	-1.68869	chromosome
RLTA1_RS06210	-2.12597	-1.19974	chromosome
RLTA1_RS06485	1.08463	1.42857	chromosome
RLTA1_RS06535	-1.1912	-1.03271	chromosome
RLTA1_RS06660	-2.03801	-1.07596	chromosome
RLTA1_RS06670	-1.25318	-1.0802	chromosome
RLTA1_RS06750	1.65456	-1.28887	chromosome
RLTA1_RS07050	1.26278	1.72306	chromosome
RLTA1_RS07055	1.64241	1.09538	chromosome
RLTA1_RS07315	1.23782	1.343	chromosome
RLTA1_RS07320	1.06712	1.01149	chromosome
RLTA1_RS07360	1.19236	1.15365	chromosome
RLTA1_RS07460	-1.17145	-1.58762	chromosome
RLTA1_RS07725	1.65977	1.17634	chromosome
RLTA1_RS08075	-1.88107	-1.9307	chromosome
RLTA1_RS08080	-2.92481	-2.4665	chromosome
RLTA1_RS08365	2.02931	7.38113	chromosome
RLTA1_RS08385	-1.14022	1.18757	chromosome
RLTA1_RS08415	2.34981	-1.17796	chromosome
RLTA1_RS08505	-1.52825	-1.66474	chromosome
RLTA1_RS08605	-1.27896	-1.09761	chromosome
RLTA1_RS08610	-1.0281	-1.02047	chromosome
RLTA1_RS08635	1.06829	1.10284	chromosome
RLTA1_RS09375	1.10911	1.74279	chromosome
RLTA1_RS09380	-1.16496	1.85029	chromosome
RLTA1_RS09450	1.10736	1.45347	chromosome
RLTA1_RS09745	2.26621	1.56604	chromosome
RLTA1_RS09750	2.48219	1.68349	chromosome
RLTA1_RS09840	1.596	-1.47582	chromosome
RLTA1_RS09880	1.72014	1.62329	chromosome
RLTA1_RS09935	2.3215	2.14872	chromosome
RLTA1_RS10025	-2.55089	-2.1178	chromosome
RLTA1_RS10030	-3.25027	-2.18829	chromosome
RLTA1_RS10040	-3.20878	-1.50298	chromosome
RLTA1_RS10045	-3.94183	-2.12442	chromosome
RLTA1_RS10050	-3.24633	-2.15494	chromosome
RLTA1_RS10055	-3.72463	-1.91126	chromosome
RLTA1_RS10060	-2.85859	-2.36771	chromosome
RLTA1_RS10325	1.07181	-1.99044	chromosome
RLTA1_RS10330	-2.4336	-1.84821	chromosome
RLTA1_RS10380	-1.07197	-1.83634	chromosome
RLTA1_RS10485	1.07262	1.16287	chromosome
RLTA1_RS10535	-8.1568	-7.42876	chromosome
RLTA1_RS10540	-6.42431	-6.29517	chromosome
RLTA1_RS10545	-6.94761	-6.58555	chromosome
RLTA1_RS10550	-2.53059	-1.59445	chromosome
RLTA1_RS10650	1.31608	1.58298	chromosome
RLTA1_RS10840	1.38607	1.25534	chromosome
RLTA1_RS10845	1.08791	1.16235	chromosome
RLTA1_RS10865	2.66906	1.37829	chromosome
RLTA1_RS10950	-2.31783	-1.5887	chromosome
RLTA1_RS10955	-2.30068	-1.53575	chromosome
RLTA1_RS11005	1.18409	2.09586	chromosome
RLTA1_RS11080	1.38596	-2.88487	chromosome
RLTA1_RS11105	1.91105	1.31448	chromosome
RLTA1_RS11125	1.02249	1.13937	chromosome
RLTA1_RS11610	-1.97367	-1.32909	chromosome
RLTA1_RS11615	-2.10703	-1.60401	chromosome
RLTA1_RS11660	1.49004	1.14562	chromosome
RLTA1_RS11720	-2.66965	-1.01805	chromosome
RLTA1_RS11785	1.06017	1.19578	chromosome
RLTA1_RS11935	1.30984	1.25058	chromosome
RLTA1_RS11950	2.31884	1.28336	chromosome
RLTA1_RS11985	-2.07501	-1.20142	chromosome
RLTA1_RS12035	2.11358	1.09976	chromosome
RLTA1_RS12185	1.21829	1.11872	chromosome
RLTA1_RS12275	3.41265	1.00476	chromosome
RLTA1_RS12280	3.32447	1.27408	chromosome
RLTA1_RS12290	4.87081	1.18391	chromosome
RLTA1_RS12355	-2.72722	-1.91883	chromosome
RLTA1_RS12360	-2.47631	-1.66108	chromosome
RLTA1_RS12435	1.60687	1.08467	chromosome
RLTA1_RS12535	1.83037	1.63802	chromosome
RLTA1_RS12550	-1.05803	-1.00922	chromosome
RLTA1_RS12710	1.53101	-1.01588	chromosome
RLTA1_RS12800	-2.15827	-1.32845	chromosome
RLTA1_RS12810	1.16356	1.96971	chromosome
RLTA1_RS12860	-1.09615	-1.7128	chromosome
RLTA1_RS13140	1.97585	-1.27572	chromosome
RLTA1_RS13145	1.32477	-1.78428	chromosome
RLTA1_RS13190	1.54474	2.08894	chromosome
RLTA1_RS13245	1.05836	1.31567	chromosome
RLTA1_RS13265	-1.30966	-1.04301	chromosome
RLTA1_RS13300	-1.53191	-1.69552	chromosome
RLTA1_RS13385	1.08735	1.02202	chromosome
RLTA1_RS13435	1.46344	3.75193	chromosome
RLTA1_RS13455	1.05275	1.0588	chromosome
RLTA1_RS13630	1.19609	-1.36702	chromosome
RLTA1_RS13790	2.90653	1.40638	chromosome
RLTA1_RS13805	1.26675	2.38095	chromosome
RLTA1_RS14045	1.67238	1.95102	chromosome
RLTA1_RS14105	1.1541	-1.11838	chromosome
RLTA1_RS14165	-1.83515	-1.9371	chromosome
RLTA1_RS14170	-2.71857	-1.69819	chromosome
RLTA1_RS14175	-3.90349	-1.70816	chromosome
RLTA1_RS14190	-1.19321	-3.56018	chromosome
RLTA1_RS14220	1.64862	-1.04269	chromosome
RLTA1_RS14240	-4.12767	-1.9302	chromosome
RLTA1_RS14245	-1.0352	-1.26421	chromosome
RLTA1_RS14280	2.01096	1.00357	chromosome
RLTA1_RS14285	2.53602	1.19942	chromosome
RLTA1_RS14355	1.47394	-2.01326	chromosome
RLTA1_RS14360	2.4273	-3.27441	chromosome
RLTA1_RS14365	2.84583	-2.99814	chromosome
RLTA1_RS14390	1.08962	-2.16088	chromosome
RLTA1_RS14460	-1.33274	-2.24322	chromosome
RLTA1_RS14465	-2.3201	-2.86016	chromosome
RLTA1_RS14490	1.42053	1.16307	chromosome
RLTA1_RS14550	1.75392	2.95436	chromosome
RLTA1_RS14700	1.40804	1.14315	chromosome
RLTA1_RS14940	-1.21157	-1.304	chromosome
RLTA1_RS15090	1.15337	1.81772	chromosome
RLTA1_RS15160	-1.16986	1.28286	chromosome
RLTA1_RS15170	1.39712	1.31985	chromosome
RLTA1_RS15235	-1.08959	-1.77886	chromosome
RLTA1_RS15240	-1.79122	-1.74938	chromosome
RLTA1_RS15260	-1.46314	-1.12663	chromosome
RLTA1_RS15265	-1.67133	-1.05957	chromosome
RLTA1_RS15270	-1.2104	-1.07409	chromosome
RLTA1_RS15380	1.13209	-1.40154	chromosome
RLTA1_RS15385	1.89806	-1.85768	chromosome
RLTA1_RS15410	-1.32835	-1.03037	chromosome
RLTA1_RS15555	-1.24511	-1.55352	chromosome
RLTA1_RS15920	-2.54326	1.16651	chromosome
RLTA1_RS15955	1.0562	1.2727	chromosome
RLTA1_RS16035	-1.12715	-1.38675	chromosome
RLTA1_RS16165	1.22797	1.42955	chromosome
RLTA1_RS16250	-1.55767	-1.26706	chromosome
RLTA1_RS16335	-1.05219	-1.33107	chromosome
RLTA1_RS16355	-3.40145	3.12317	chromosome
RLTA1_RS16360	2.52405	1.38411	chromosome
RLTA1_RS16460	-3.26725	-4.59565	chromosome
RLTA1_RS16465	-5.09012	-5.24396	chromosome
RLTA1_RS16675	2.06629	1.12745	chromosome
RLTA1_RS16940	1.21404	2.34776	chromosome
RLTA1_RS17245	1.66278	-1.05293	chromosome
RLTA1_RS17275	1.79259	2.39117	chromosome
RLTA1_RS17330	-1.38971	1.20348	chromosome
RLTA1_RS17390	1.83704	1.11568	chromosome
RLTA1_RS17560	-1.95399	-1.56548	chromosome
RLTA1_RS17565	-1.60094	-1.33233	chromosome
RLTA1_RS18270	2.67522	2.36458	chromosome
RLTA1_RS18275	2.49671	2.44854	chromosome
RLTA1_RS18460	1.32613	-1.03573	chromosome
RLTA1_RS18565	-1.17006	-1.36527	chromosome
RLTA1_RS18725	-1.58698	-2.2418	chromosome
RLTA1_RS19195	-2.25763	-1.81959	chromosome
RLTA1_RS19425	1.19732	1.57561	chromosome
RLTA1_RS19430	1.07518	1.49701	chromosome
RLTA1_RS19725	-1.57085	1.68405	chromosome
RLTA1_RS20075	1.75244	1.09688	chromosome
RLTA1_RS20110	-1.33538	-1.03329	chromosome
RLTA1_RS20125	1.55044	2.07275	chromosome
RLTA1_RS20135	2.46479	2.54708	chromosome
RLTA1_RS20140	1.46354	2.11443	chromosome
RLTA1_RS20250	-2.51275	-1.05147	chromosome
RLTA1_RS20255	-1.50193	-1.36079	chromosome
RLTA1_RS20275	1.39802	1.13098	chromosome
RLTA1_RS20400	-1.28873	-1.30873	chromosome
RLTA1_RS20415	-1.01984	-1.17536	chromosome
RLTA1_RS20485	-2.10645	-1.20393	chromosome
RLTA1_RS20525	-1.20702	-1.22653	chromosome
RLTA1_RS20530	-1.24787	-1.67341	chromosome
RLTA1_RS20535	-1.1031	-1.83188	chromosome
RLTA1_RS20640	-1.05034	-1.2521	chromosome
RLTA1_RS20745	1.10208	1.04334	chromosome
RLTA1_RS20750	-3.80444	-2.91645	chromosome
RLTA1_RS20755	-2.37244	-2.80111	chromosome
RLTA1_RS20760	1.2904	1.02366	chromosome
RLTA1_RS20780	-1.2981	-1.29474	chromosome
RLTA1_RS20785	-1.30561	-1.05013	chromosome
RLTA1_RS20855	1.30346	1.34581	chromosome
RLTA1_RS20860	1.56313	1.53106	chromosome
RLTA1_RS20865	1.18417	1.02721	chromosome
RLTA1_RS20875	1.56794	1.16309	chromosome
RLTA1_RS21440	-1.61979	-1.48549	chromosome
RLTA1_RS21445	-2.41375	-1.66253	chromosome
RLTA1_RS21585	-1.25567	-1.21628	chromosome
RLTA1_RS21625	1.3548	2.7296	chromosome
RLTA1_RS21630	1.67955	2.41282	chromosome
RLTA1_RS21650	-1.26656	-1.17584	chromosome
RLTA1_RS21675	-1.0312	-1.077	chromosome
RLTA1_RS21725	2.22917	3.15291	chromosome
RLTA1_RS21785	1.08156	1.55794	chromosome
RLTA1_RS21790	2.06793	1.82967	chromosome
RLTA1_RS21955	-2.04198	-1.10629	chromosome
RLTA1_RS21960	-1.07515	-1.11116	chromosome
RLTA1_RS22150	1.52848	1.39641	chromosome
RLTA1_RS22190	-2.14983	-1.25454	chromosome
RLTA1_RS22210	-1.7852	-1.4478	chromosome
RLTA1_RS22215	-1.65535	-1.78196	chromosome
RLTA1_RS22295	1.94242	1.15675	chromosome
RLTA1_RS22330	1.48294	1.15611	chromosome
RLTA1_RS22535	-1.19338	-1.00634	chromosome
RLTA1_RS22735	-1.28999	-1.25295	chromosome
RLTA1_RS22890	1.76703	1.12993	chromosome
RLTA1_RS23070	1.84288	1.73726	chromosome
RLTA1_RS23075	1.50878	1.65015	chromosome
RLTA1_RS23090	1.72176	1.62939	chromosome
RLTA1_RS23125	1.30118	1.32907	chromosome
RLTA1_RS23130	3.02981	1.81995	chromosome
RLTA1_RS23135	2.2624	1.61084	chromosome
RLTA1_RS23145	1.53241	1.91139	chromosome
RLTA1_RS23150	1.95965	2.29819	chromosome
RLTA1_RS23165	1.64115	1.50465	chromosome
RLTA1_RS23170	1.48817	1.42659	chromosome
RLTA1_RS23175	1.58769	1.59761	chromosome
RLTA1_RS23180	1.57456	1.79985	chromosome
RLTA1_RS23185	1.03722	1.64872	chromosome
RLTA1_RS23195	2.37281	1.33392	chromosome
RLTA1_RS23200	2.24227	1.14313	chromosome
RLTA1_RS23245	1.47924	1.21506	chromosome
RLTA1_RS23250	1.89203	1.08448	chromosome
RLTA1_RS23255	2.34521	1.83106	chromosome
RLTA1_RS23260	2.46314	1.13494	chromosome
RLTA1_RS23265	1.52264	1.76612	chromosome
RLTA1_RS23340	1.05697	1.3298	chromosome
RLTA1_RS23695	1.31584	1.18065	chromosome
RLTA1_RS23800	1.74119	1.13662	chromosome
RLTA1_RS23870	-1.86969	-1.31569	chromosome
RLTA1_RS23875	-2.53169	-1.39992	chromosome
RLTA1_RS23880	-1.73946	-1.17271	chromosome
RLTA1_RS23935	-1.4791	-1.19512	chromosome
RLTA1_RS24065	-1.99029	-2.63497	chromosome
RLTA1_RS24075	-1.36371	-4.08359	chromosome
RLTA1_RS24100	2.33619	1.1121	chromosome
RLTA1_RS24175	2.42301	1.24295	chromosome
RLTA1_RS24235	-1.78653	-1.70465	chromosome
RLTA1_RS24360	2.69263	2.83132	chromosome
RLTA1_RS24370	2.4808	1.16745	chromosome
RLTA1_RS24535	-1.07596	-2.1739	chromosome
RLTA1_RS24555	-1.61902	-1.97614	chromosome
RLTA1_RS24600	-1.78472	-1.01159	chromosome
RLTA1_RS34165	-1.33514	-1.10669	plasmid pRltTA1A
RLTA1_RS34270	2.76486	1.2384	plasmid pRltTA1A
RLTA1_RS34280	3.14897	1.62978	plasmid pRltTA1A
RLTA1_RS34285	2.16167	1.05969	plasmid pRltTA1A
RLTA1_RS34290	1.82355	1.55492	plasmid pRltTA1A
RLTA1_RS34295	3.45123	1.49283	plasmid pRltTA1A
RLTA1_RS34300	1.28231	1.03396	plasmid pRltTA1A
RLTA1_RS34310	1.17765	1.05066	plasmid pRltTA1A
RLTA1_RS34360	1.74125	1.05984	plasmid pRltTA1A
RLTA1_RS34370	2.40399	1.75033	plasmid pRltTA1A
RLTA1_RS34375	1.68766	1.31895	plasmid pRltTA1A
RLTA1_RS34385	2.1095	1.24783	plasmid pRltTA1A
RLTA1_RS34390	2.97107	1.4971	plasmid pRltTA1A
RLTA1_RS34410	2.08503	1.07375	plasmid pRltTA1A
RLTA1_RS34450	1.9307	1.45692	plasmid pRltTA1A
RLTA1_RS34465	1.08695	-1.5056	plasmid pRltTA1A
RLTA1_RS34515	1.12416	-1.49322	plasmid pRltTA1A
RLTA1_RS34650	-1.50811	-1.02542	plasmid pRltTA1A
RLTA1_RS34745	-1.16399	-1.18129	plasmid pRltTA1A
RLTA1_RS34805	1.79808	1.42356	plasmid pRltTA1A
RLTA1_RS34885	-2.49737	-1.09667	plasmid pRltTA1A
RLTA1_RS34905	-2.17628	-1.169	plasmid pRltTA1A
RLTA1_RS35150	-2.28798	-2.17974	plasmid pRltTA1A
RLTA1_RS36500	2.17292	-1.01135	plasmid pRltTA1A
RLTA1_RS36625	-1.68878	-1.28357	plasmid pRltTA1A
RLTA1_RS36630	-1.2815	-1.70042	plasmid pRltTA1A
RLTA1_RS31540	-1.26846	-1.03682	plasmid pRltTA1B
RLTA1_RS31580	-1.92498	-1.58555	plasmid pRltTA1B
RLTA1_RS31635	2.15644	2.4331	plasmid pRltTA1B
RLTA1_RS31680	-1.5794	-1.19315	plasmid pRltTA1B
RLTA1_RS32075	-2.06339	-1.45982	plasmid pRltTA1B
RLTA1_RS32080	-1.32077	-1.6087	plasmid pRltTA1B
RLTA1_RS32085	-3.15506	-2.23125	plasmid pRltTA1B
RLTA1_RS32090	-3.30044	-1.83397	plasmid pRltTA1B
RLTA1_RS32095	-3.59272	-1.70265	plasmid pRltTA1B
RLTA1_RS32130	-1.69892	-1.77234	plasmid pRltTA1B
RLTA1_RS32135	1.38515	1.10774	plasmid pRltTA1B
RLTA1_RS32240	-1.12293	-1.85711	plasmid pRltTA1B
RLTA1_RS32245	-1.15445	-1.06376	plasmid pRltTA1B
RLTA1_RS32610	-1.77806	-1.32139	plasmid pRltTA1B
RLTA1_RS32865	3.78095	1.1981	plasmid pRltTA1B
RLTA1_RS33085	1.27033	1.60719	plasmid pRltTA1B
RLTA1_RS33090	1.10666	1.02277	plasmid pRltTA1B
RLTA1_RS33295	-1.01798	-1.0799	plasmid pRltTA1B
RLTA1_RS33350	-1.16613	1.06815	plasmid pRltTA1B
RLTA1_RS33555	1.10687	1.51253	plasmid pRltTA1B
RLTA1_RS33605	-1.87804	-1.32235	plasmid pRltTA1B
RLTA1_RS33670	-1.14351	1.44216	plasmid pRltTA1B
RLTA1_RS33790	2.83282	1.88641	plasmid pRltTA1B
RLTA1_RS33945	-1.76571	-1.29276	plasmid pRltTA1B
RLTA1_RS33950	-1.78282	-1.60691	plasmid pRltTA1B
RLTA1_RS34010	1.58346	1.13205	plasmid pRltTA1B
RLTA1_RS34025	2.15333	1.5537	plasmid pRltTA1B
RLTA1_RS34030	1.51236	2.61057	plasmid pRltTA1B
RLTA1_RS34040	1.67355	1.22272	plasmid pRltTA1B
RLTA1_RS34050	2.13501	1.30343	plasmid pRltTA1B
RLTA1_RS28690	9.09056	1.68532	plasmid pRltTA1C
RLTA1_RS28750	4.13563	1.26869	plasmid pRltTA1C
RLTA1_RS28755	5.77265	1.41994	plasmid pRltTA1C
RLTA1_RS28865	1.35996	1.32366	plasmid pRltTA1C
RLTA1_RS28885	1.32084	1.32066	plasmid pRltTA1C
RLTA1_RS29170	-1.48938	-1.07356	plasmid pRltTA1C
RLTA1_RS29615	1.75802	1.04098	plasmid pRltTA1C
RLTA1_RS29640	1.81055	1.25656	plasmid pRltTA1C
RLTA1_RS29760	4.28693	1.01965	plasmid pRltTA1C
RLTA1_RS29825	-1.05882	1.39237	plasmid pRltTA1C
RLTA1_RS29875	1.41208	1.19716	plasmid pRltTA1C
RLTA1_RS29900	-1.08455	-1.35314	plasmid pRltTA1C
RLTA1_RS29905	-1.82655	-1.2115	plasmid pRltTA1C
RLTA1_RS29930	-1.10266	-1.09203	plasmid pRltTA1C
RLTA1_RS29965	-1.76164	-1.35554	plasmid pRltTA1C
RLTA1_RS29970	-1.32647	-1.39485	plasmid pRltTA1C
RLTA1_RS30185	-1.92796	-1.51689	plasmid pRltTA1C
RLTA1_RS30230	3.99431	1.40364	plasmid pRltTA1C
RLTA1_RS30235	1.76332	1.70824	plasmid pRltTA1C
RLTA1_RS30245	2.40772	1.45082	plasmid pRltTA1C
RLTA1_RS30250	1.68039	1.68046	plasmid pRltTA1C
RLTA1_RS30255	1.64933	1.39565	plasmid pRltTA1C
RLTA1_RS30260	2.38795	1.87992	plasmid pRltTA1C
RLTA1_RS30265	2.79002	1.95688	plasmid pRltTA1C
RLTA1_RS30270	2.51727	3.20927	plasmid pRltTA1C
RLTA1_RS30340	-1.35025	-1.67657	plasmid pRltTA1C
RLTA1_RS30785	1.42696	1.21001	plasmid pRltTA1C
RLTA1_RS30790	2.63584	1.50505	plasmid pRltTA1C
RLTA1_RS30820	4.90949	1.01937	plasmid pRltTA1C
RLTA1_RS30845	4.55528	4.77042	plasmid pRltTA1C
RLTA1_RS30850	4.81264	2.22708	plasmid pRltTA1C
RLTA1_RS30855	5.42063	1.76052	plasmid pRltTA1C
RLTA1_RS30860	4.90447	1.9544	plasmid pRltTA1C
RLTA1_RS30865	3.91492	1.38281	plasmid pRltTA1C
RLTA1_RS31045	-1.08226	1.10014	plasmid pRltTA1C
RLTA1_RS31185	2.04211	1.4464	plasmid pRltTA1C
RLTA1_RS24930	2.11085	1.6181	plasmid pRltTA1D
RLTA1_RS24970	1.52865	2.07958	plasmid pRltTA1D
RLTA1_RS24995	-2.18118	-1.15151	plasmid pRltTA1D
RLTA1_RS25080	-1.87972	-1.26269	plasmid pRltTA1D
RLTA1_RS25085	-1.42446	-1.25293	plasmid pRltTA1D
RLTA1_RS25105	-1.56331	-1.04572	plasmid pRltTA1D
RLTA1_RS25145	-1.31117	-1.34437	plasmid pRltTA1D
RLTA1_RS25265	3.26302	3.62601	plasmid pRltTA1D
RLTA1_RS25270	3.51616	5.43556	plasmid pRltTA1D
RLTA1_RS25275	3.80849	5.81543	plasmid pRltTA1D
RLTA1_RS25340	-4.46755	-2.82878	plasmid pRltTA1D
RLTA1_RS25345	-3.55041	-2.62298	plasmid pRltTA1D
RLTA1_RS25350	-3.1532	-2.21554	plasmid pRltTA1D
RLTA1_RS25750	-1.25782	-1.14838	plasmid pRltTA1D
RLTA1_RS25945	1.05421	1.29275	plasmid pRltTA1D
RLTA1_RS26000	-1.13676	-1.04981	plasmid pRltTA1D
RLTA1_RS26130	-1.49297	-1.09935	plasmid pRltTA1D
RLTA1_RS26220	1.55008	1.46109	plasmid pRltTA1D
RLTA1_RS26295	1.09723	1.32755	plasmid pRltTA1D
RLTA1_RS26360	-1.57831	-1.34142	plasmid pRltTA1D
RLTA1_RS26515	2.45853	1.00602	plasmid pRltTA1D
RLTA1_RS26600	1.57297	-2.51394	plasmid pRltTA1D
RLTA1_RS26735	-2.15282	-1.10995	plasmid pRltTA1D
RLTA1_RS26740	-2.07168	-1.1188	plasmid pRltTA1D
RLTA1_RS26745	-2.3452	-1.25823	plasmid pRltTA1D
RLTA1_RS26785	-1.11869	-1.06323	plasmid pRltTA1D
RLTA1_RS26805	1.05002	2.01174	plasmid pRltTA1D
RLTA1_RS26875	-1.05394	-1.41372	plasmid pRltTA1D
RLTA1_RS26880	-1.38386	-1.66943	plasmid pRltTA1D
RLTA1_RS26885	-1.37554	-1.62337	plasmid pRltTA1D
RLTA1_RS26890	-1.70435	-1.22751	plasmid pRltTA1D
RLTA1_RS26965	-1.21943	-1.176	plasmid pRltTA1D
RLTA1_RS27035	-1.27375	-1.12373	plasmid pRltTA1D
RLTA1_RS27245	-3.02278	-1.6219	plasmid pRltTA1D
RLTA1_RS27250	-1.23738	-1.26056	plasmid pRltTA1D
RLTA1_RS27645	-1.45609	-1.04486	plasmid pRltTA1D
RLTA1_RS27665	2.16824	1.78087	plasmid pRltTA1D
RLTA1_RS27670	2.44176	2.35183	plasmid pRltTA1D
RLTA1_RS27675	2.83966	2.18298	plasmid pRltTA1D
RLTA1_RS27720	1.57051	1.23959	plasmid pRltTA1D
RLTA1_RS27865	-2.96164	-2.63323	plasmid pRltTA1D
RLTA1_RS27870	-1.83354	-2.15287	plasmid pRltTA1D
RLTA1_RS27940	-1.49429	-1.14961	plasmid pRltTA1D
RLTA1_RS28000	1.0307	-1.84893	plasmid pRltTA1D
RLTA1_RS28055	-2.03837	-1.11589	plasmid pRltTA1D
RLTA1_RS28160	-1.4634	-1.40142	plasmid pRltTA1D
RLTA1_RS28170	-1.40613	-1.49619	plasmid pRltTA1D
