# Supplementary material for: Transcriptomic Response of Rhizobium leguminosarum to Acidic Stress and Nutrient Limitation Is Versatile and Substantially Influenced by Extrachromosomal Gene Pool
Source: Int J Mol Sci. 2024 Oct 31;25(21):11734. doi: 10.3390/ijms252111734 (PMC11547076; doi:10.3390/ijms252111734)
Supplement: Supplementary file 1 [file ijms-25-11734-s001.zip › Supplementary Table S8. Mode of action of common DEGs in the transition from acidic to neutral pH, regardless of medium.xlsx]

## Sheet: Arkusz1
geneID	log2FC C5vC7	log2FC M5vM7	replicon	log2FC scale
RLTA1_RS00325	1.11756	-1.03942	chromosome	7
RLTA1_RS00390	-1.86336	1.02929	chromosome	5
RLTA1_RS00395	-2.31719	1.69844	chromosome	3
RLTA1_RS00555	1.67212	1.36406	chromosome	1
RLTA1_RS00560	4.55057	1.95357	chromosome	-1
RLTA1_RS00585	1.11853	1.08547	chromosome	-3
RLTA1_RS01015	-1.19015	-3.03515	chromosome	-5
RLTA1_RS01105	-1.14897	-1.06012	chromosome
RLTA1_RS01160	1.10112	1.21315	chromosome
RLTA1_RS01175	1.09742	1.81395	chromosome
RLTA1_RS01340	-1.1072	-2.19573	chromosome
RLTA1_RS01795	-2.09721	-1.79731	chromosome
RLTA1_RS01800	-1.89645	-1.17136	chromosome
RLTA1_RS01905	1.25805	1.77278	chromosome
RLTA1_RS02235	1.69546	1.14982	chromosome
RLTA1_RS02595	1.26873	4.00852	chromosome
RLTA1_RS03025	1.87508	1.14215	chromosome
RLTA1_RS03195	-2.23664	-2.74045	chromosome
RLTA1_RS03440	1.0883	1.04656	chromosome
RLTA1_RS04310	1.30386	-1.13387	chromosome
RLTA1_RS04345	2.16532	1.10593	chromosome
RLTA1_RS04350	2.37697	2.88802	chromosome
RLTA1_RS04360	-2.3191	-1.70014	chromosome
RLTA1_RS04965	1.98063	1.89684	chromosome
RLTA1_RS05155	-1.03443	-1.4015	chromosome
RLTA1_RS05320	1.30322	2.20479	chromosome
RLTA1_RS05555	-2.67693	1.26216	chromosome
RLTA1_RS05565	-1.55719	1.52747	chromosome
RLTA1_RS05575	-1.21963	1.32593	chromosome
RLTA1_RS05610	-3.87933	1.13304	chromosome
RLTA1_RS05615	-3.86301	1.06047	chromosome
RLTA1_RS05625	-1.11713	-1.08712	chromosome
RLTA1_RS05975	-1.18704	-3.34336	chromosome
RLTA1_RS06385	1.08459	1.02449	chromosome
RLTA1_RS06580	1.2116	1.08237	chromosome
RLTA1_RS06685	2.18083	1.86217	chromosome
RLTA1_RS06950	1.13628	1.32171	chromosome
RLTA1_RS07130	1.01351	-1.49482	chromosome
RLTA1_RS07855	1.29293	1.07001	chromosome
RLTA1_RS08095	-1.31201	-1.43208	chromosome
RLTA1_RS08140	-1.92903	-1.77941	chromosome
RLTA1_RS08145	-1.00934	-2.01052	chromosome
RLTA1_RS08150	-2.98042	-2.39297	chromosome
RLTA1_RS08220	1.06744	-1.35946	chromosome
RLTA1_RS08350	1.33154	1.96887	chromosome
RLTA1_RS08365	1.14122	6.50326	chromosome
RLTA1_RS08490	1.0309	-1.06408	chromosome
RLTA1_RS08755	1.41077	1.12773	chromosome
RLTA1_RS08760	1.05991	1.15228	chromosome
RLTA1_RS08950	1.24384	2.41282	chromosome
RLTA1_RS08970	1.66712	1.08105	chromosome
RLTA1_RS08975	1.69211	1.98796	chromosome
RLTA1_RS08980	1.44859	1.9647	chromosome
RLTA1_RS08985	1.67684	1.59795	chromosome
RLTA1_RS08990	1.43138	2.42474	chromosome
RLTA1_RS08995	1.77264	2.02533	chromosome
RLTA1_RS09010	1.86688	1.162	chromosome
RLTA1_RS09015	1.26525	2.27032	chromosome
RLTA1_RS09020	1.58595	1.44788	chromosome
RLTA1_RS09045	2.08389	2.44698	chromosome
RLTA1_RS09055	1.6885	2.24714	chromosome
RLTA1_RS09060	1.53271	3.04397	chromosome
RLTA1_RS09065	1.67616	1.94041	chromosome
RLTA1_RS09070	1.35979	1.21762	chromosome
RLTA1_RS09075	1.82373	1.46295	chromosome
RLTA1_RS09080	2.11077	2.56104	chromosome
RLTA1_RS09085	1.4739	2.07138	chromosome
RLTA1_RS09090	1.35008	1.08559	chromosome
RLTA1_RS09105	1.01101	1.2488	chromosome
RLTA1_RS09120	1.20164	1.33556	chromosome
RLTA1_RS09125	1.21568	1.97092	chromosome
RLTA1_RS09145	2.47645	3.42977	chromosome
RLTA1_RS09150	2.27356	3.31038	chromosome
RLTA1_RS09155	2.29989	2.5713	chromosome
RLTA1_RS09160	2.23158	3.10912	chromosome
RLTA1_RS09165	1.61476	2.64687	chromosome
RLTA1_RS09170	1.82408	2.67533	chromosome
RLTA1_RS09175	1.94799	3.56673	chromosome
RLTA1_RS09180	2.10607	2.83957	chromosome
RLTA1_RS09185	2.05875	3.50015	chromosome
RLTA1_RS09190	2.02142	2.32935	chromosome
RLTA1_RS09195	1.24716	2.2385	chromosome
RLTA1_RS09200	1.96148	1.34421	chromosome
RLTA1_RS09205	1.52541	2.81384	chromosome
RLTA1_RS09210	1.5365	2.31804	chromosome
RLTA1_RS09220	1.41983	1.33257	chromosome
RLTA1_RS09225	1.56313	1.58946	chromosome
RLTA1_RS09230	1.29066	1.67732	chromosome
RLTA1_RS09240	1.1809	1.39807	chromosome
RLTA1_RS09245	1.52261	1.45872	chromosome
RLTA1_RS09250	1.24732	2.77056	chromosome
RLTA1_RS09260	1.65337	1.42226	chromosome
RLTA1_RS09265	1.38872	1.17942	chromosome
RLTA1_RS09270	1.44305	1.2492	chromosome
RLTA1_RS09275	1.77602	1.50258	chromosome
RLTA1_RS09280	1.38224	1.24351	chromosome
RLTA1_RS09285	1.28578	1.22194	chromosome
RLTA1_RS09290	1.57749	2.42956	chromosome
RLTA1_RS09300	1.53475	1.06751	chromosome
RLTA1_RS09305	1.20458	1.63058	chromosome
RLTA1_RS09310	1.87346	1.5333	chromosome
RLTA1_RS09335	-1.30976	-1.26591	chromosome
RLTA1_RS09365	1.0837	-1.5159	chromosome
RLTA1_RS09745	-1.92307	-2.61579	chromosome
RLTA1_RS09750	-1.85158	-2.64272	chromosome
RLTA1_RS10495	-1.37177	2.36353	chromosome
RLTA1_RS11420	1.13518	1.2926	chromosome
RLTA1_RS12025	3.06687	1.20852	chromosome
RLTA1_RS12065	-1.32359	-1.16957	chromosome
RLTA1_RS12265	1.20479	-1.53248	chromosome
RLTA1_RS12285	1.33882	-1.55214	chromosome
RLTA1_RS12290	1.65835	-2.02003	chromosome
RLTA1_RS12345	1.70706	-1.12904	chromosome
RLTA1_RS12440	1.08103	1.23195	chromosome
RLTA1_RS12550	1.05085	1.10855	chromosome
RLTA1_RS12595	-1.47067	-2.41758	chromosome
RLTA1_RS12600	-1.25582	-1.61167	chromosome
RLTA1_RS12610	-1.08792	-1.82379	chromosome
RLTA1_RS12855	-1.15861	-1.97073	chromosome
RLTA1_RS13060	2.27654	1.83805	chromosome
RLTA1_RS13140	1.64282	-1.6026	chromosome
RLTA1_RS13605	2.39289	1.49477	chromosome
RLTA1_RS13630	1.08438	-1.47084	chromosome
RLTA1_RS13780	-3.04284	-2.99333	chromosome
RLTA1_RS13785	-3.00742	-4.5303	chromosome
RLTA1_RS13790	-2.72959	-4.22188	chromosome
RLTA1_RS13920	1.15323	-1.34881	chromosome
RLTA1_RS13965	-1.03416	1.34045	chromosome
RLTA1_RS14355	2.1313	-1.34606	chromosome
RLTA1_RS14360	4.61544	-1.07836	chromosome
RLTA1_RS14365	4.74401	-1.09047	chromosome
RLTA1_RS14390	1.78072	-1.46246	chromosome
RLTA1_RS14465	2.09468	1.56282	chromosome
RLTA1_RS14490	1.47935	1.23068	chromosome
RLTA1_RS14495	1.54821	3.83364	chromosome
RLTA1_RS14500	1.44318	1.31018	chromosome
RLTA1_RS14540	-1.20481	-1.50721	chromosome
RLTA1_RS14610	1.36954	1.36622	chromosome
RLTA1_RS15155	-1.26465	1.49309	chromosome
RLTA1_RS15385	1.46533	-2.28154	chromosome
RLTA1_RS15460	1.27534	-2.05645	chromosome
RLTA1_RS15850	-2.16761	-1.29727	chromosome
RLTA1_RS15875	-1.20217	-2.39371	chromosome
RLTA1_RS16300	1.21083	-1.28983	chromosome
RLTA1_RS16355	-3.1043	3.45394	chromosome
RLTA1_RS16360	2.65668	1.52583	chromosome
RLTA1_RS16775	-1.82017	-1.375	chromosome
RLTA1_RS16960	-1.12923	-1.38153	chromosome
RLTA1_RS17015	1.47919	1.75066	chromosome
RLTA1_RS17860	-1.11002	-1.14155	chromosome
RLTA1_RS17975	-1.02265	1.66943	chromosome
RLTA1_RS18125	-1.91255	-4.36648	chromosome
RLTA1_RS18130	-1.70774	-4.59942	chromosome
RLTA1_RS18135	-2.88225	-5.2405	chromosome
RLTA1_RS18150	-1.35466	-1.49304	chromosome
RLTA1_RS18200	-1.18007	-1.73566	chromosome
RLTA1_RS18455	1.32218	-1.52444	chromosome
RLTA1_RS18620	-1.43095	1.01556	chromosome
RLTA1_RS18990	-1.02105	-1.37415	chromosome
RLTA1_RS19195	1.5434	1.99057	chromosome
RLTA1_RS19275	-1.21693	-1.31725	chromosome
RLTA1_RS19615	1.30587	1.04777	chromosome
RLTA1_RS19775	1.1038	1.27273	chromosome
RLTA1_RS20015	1.12145	1.82669	chromosome
RLTA1_RS20075	-3.61949	-4.26586	chromosome
RLTA1_RS20080	-3.6717	-3.91294	chromosome
RLTA1_RS20090	-3.07652	-2.44514	chromosome
RLTA1_RS20335	2.11033	1.07532	chromosome
RLTA1_RS20370	-1.58179	-2.86643	chromosome
RLTA1_RS20555	1.38481	1.18432	chromosome
RLTA1_RS20830	-1.88318	1.48179	chromosome
RLTA1_RS20940	-1.17826	1.62587	chromosome
RLTA1_RS21025	1.41384	1.01243	chromosome
RLTA1_RS21050	1.30039	1.04921	chromosome
RLTA1_RS21625	1.3	2.68323	chromosome
RLTA1_RS21785	1.0529	1.53824	chromosome
RLTA1_RS21875	1.15065	-1.61233	chromosome
RLTA1_RS22015	-1.36352	-1.81876	chromosome
RLTA1_RS23070	-1.42917	-1.5272	chromosome
RLTA1_RS23090	-1.93001	-2.01594	chromosome
RLTA1_RS23095	-1.52375	-1.56827	chromosome
RLTA1_RS23100	-1.66688	-1.27507	chromosome
RLTA1_RS23105	-1.7043	-2.50567	chromosome
RLTA1_RS23110	-2.67928	-1.62409	chromosome
RLTA1_RS23115	-1.96929	-1.67269	chromosome
RLTA1_RS23120	-2.07448	-1.18082	chromosome
RLTA1_RS23125	-1.84286	-1.80791	chromosome
RLTA1_RS23130	-2.16264	-3.36458	chromosome
RLTA1_RS23135	-1.64333	-2.28762	chromosome
RLTA1_RS23145	-1.89115	-1.5043	chromosome
RLTA1_RS23150	-2.02431	-1.67804	chromosome
RLTA1_RS23155	-2.50886	-1.31664	chromosome
RLTA1_RS23160	-1.91299	-1.64522	chromosome
RLTA1_RS23165	-1.6509	-1.77898	chromosome
RLTA1_RS23170	-1.30359	-1.35823	chromosome
RLTA1_RS23175	-1.40608	-1.38859	chromosome
RLTA1_RS23180	-2.3275	-2.09536	chromosome
RLTA1_RS23185	-2.01449	-1.39516	chromosome
RLTA1_RS23195	-1.3951	-2.42802	chromosome
RLTA1_RS23240	-1.63711	-1.50662	chromosome
RLTA1_RS23245	-1.56838	-1.82508	chromosome
RLTA1_RS23250	-1.73956	-2.53971	chromosome
RLTA1_RS23255	-1.64835	-2.15485	chromosome
RLTA1_RS23260	-1.51604	-2.83706	chromosome
RLTA1_RS23265	-2.12861	-1.87734	chromosome
RLTA1_RS23820	-1.14767	1.40154	chromosome
RLTA1_RS24150	1.04661	-1.81725	chromosome
RLTA1_RS24195	1.48389	-1.11615	chromosome
RLTA1_RS24495	1.15711	-1.09434	chromosome
RLTA1_RS24555	1.96514	1.61652	chromosome
RLTA1_RS24560	1.89509	2.6979	chromosome
RLTA1_RS34250	-1.33953	-1.08982	plasmid pRltTA1A
RLTA1_RS34270	-1.59074	-3.1096	plasmid pRltTA1A
RLTA1_RS34275	-1.45733	-2.3728	plasmid pRltTA1A
RLTA1_RS34280	-1.75804	-3.27166	plasmid pRltTA1A
RLTA1_RS34285	-1.5431	-2.63915	plasmid pRltTA1A
RLTA1_RS34290	-1.71452	-1.97772	plasmid pRltTA1A
RLTA1_RS34300	-1.14709	-1.38738	plasmid pRltTA1A
RLTA1_RS34310	-1.29575	-1.41615	plasmid pRltTA1A
RLTA1_RS34315	-1.14524	-2.62977	plasmid pRltTA1A
RLTA1_RS34350	-1.9386	-3.234	plasmid pRltTA1A
RLTA1_RS34355	-1.42121	-1.98739	plasmid pRltTA1A
RLTA1_RS34360	-1.60424	-2.27788	plasmid pRltTA1A
RLTA1_RS34370	-1.4123	-2.05916	plasmid pRltTA1A
RLTA1_RS34375	-1.74196	-2.10304	plasmid pRltTA1A
RLTA1_RS34385	-1.78367	-2.63945	plasmid pRltTA1A
RLTA1_RS34390	-2.47358	-3.93838	plasmid pRltTA1A
RLTA1_RS34395	-1.83613	-1.60115	plasmid pRltTA1A
RLTA1_RS34410	-1.22332	-2.22789	plasmid pRltTA1A
RLTA1_RS34415	-1.30045	-1.91502	plasmid pRltTA1A
RLTA1_RS34420	-1.54495	-1.68231	plasmid pRltTA1A
RLTA1_RS34450	-1.76525	-2.23215	plasmid pRltTA1A
RLTA1_RS34465	1.32314	-1.2589	plasmid pRltTA1A
RLTA1_RS34490	-1.64057	-1.5217	plasmid pRltTA1A
RLTA1_RS34615	-1.56051	-1.37088	plasmid pRltTA1A
RLTA1_RS34620	-2.84892	-1.55348	plasmid pRltTA1A
RLTA1_RS35065	-1.15554	-1.15751	plasmid pRltTA1A
RLTA1_RS35565	-1.32926	-1.80627	plasmid pRltTA1A
RLTA1_RS36500	1.66791	-1.50742	plasmid pRltTA1A
RLTA1_RS36505	1.35135	1.51135	plasmid pRltTA1A
RLTA1_RS31320	-1.41766	1.0782	plasmid pRltTA1B
RLTA1_RS31960	-1.3236	-1.28113	plasmid pRltTA1B
RLTA1_RS32190	-2.74839	-1.02434	plasmid pRltTA1B
RLTA1_RS32220	-1.17206	1.41135	plasmid pRltTA1B
RLTA1_RS32280	-1.05671	1.01951	plasmid pRltTA1B
RLTA1_RS32720	1.26249	-1.04686	plasmid pRltTA1B
RLTA1_RS33080	1.45954	1.69088	plasmid pRltTA1B
RLTA1_RS33210	1.64084	2.3597	plasmid pRltTA1B
RLTA1_RS33270	1.19711	1.95301	plasmid pRltTA1B
RLTA1_RS33475	-1.08132	1.87718	plasmid pRltTA1B
RLTA1_RS33885	-2.00287	-1.18105	plasmid pRltTA1B
RLTA1_RS33985	-1.09681	1.32193	plasmid pRltTA1B
RLTA1_RS28440	-1.23856	-1.16737	plasmid pRltTA1C
RLTA1_RS28525	-1.62341	-1.27106	plasmid pRltTA1C
RLTA1_RS28590	-1.77112	-1.45734	plasmid pRltTA1C
RLTA1_RS28750	1.15399	-1.70484	plasmid pRltTA1C
RLTA1_RS28755	1.15195	-3.19279	plasmid pRltTA1C
RLTA1_RS28770	1.09495	1.0851	plasmid pRltTA1C
RLTA1_RS29140	-2.00817	-2.76219	plasmid pRltTA1C
RLTA1_RS29175	-1.99927	-1.09155	plasmid pRltTA1C
RLTA1_RS29325	-1.07336	1.12501	plasmid pRltTA1C
RLTA1_RS29500	1.49534	-2.77073	plasmid pRltTA1C
RLTA1_RS29505	2.24078	-2.88008	plasmid pRltTA1C
RLTA1_RS29510	1.64052	-1.25755	plasmid pRltTA1C
RLTA1_RS29615	-1.80281	-2.51009	plasmid pRltTA1C
RLTA1_RS29640	-1.30294	-1.84872	plasmid pRltTA1C
RLTA1_RS29755	1.44424	-2.9389	plasmid pRltTA1C
RLTA1_RS30235	-1.39007	-1.43138	plasmid pRltTA1C
RLTA1_RS30260	-1.01885	-1.51947	plasmid pRltTA1C
RLTA1_RS30300	-2.54905	-1.2962	plasmid pRltTA1C
RLTA1_RS30405	-2.00843	-1.12902	plasmid pRltTA1C
RLTA1_RS30820	2.31977	-1.56019	plasmid pRltTA1C
RLTA1_RS31050	-2.02046	-1.16205	plasmid pRltTA1C
RLTA1_RS31080	-1.35731	-1.1292	plasmid pRltTA1C
RLTA1_RS31180	-1.85774	1.59137	plasmid pRltTA1C
RLTA1_RS24915	-1.23418	1.10345	plasmid pRltTA1D
RLTA1_RS24970	1.42025	1.97846	plasmid pRltTA1D
RLTA1_RS24985	1.29537	1.72855	plasmid pRltTA1D
RLTA1_RS24995	1.51699	2.55564	plasmid pRltTA1D
RLTA1_RS25000	1.15878	1.49512	plasmid pRltTA1D
RLTA1_RS25005	1.17217	2.62401	plasmid pRltTA1D
RLTA1_RS25375	-1.08656	1.02624	plasmid pRltTA1D
RLTA1_RS25880	1.70653	1.17839	plasmid pRltTA1D
RLTA1_RS25885	2.06119	1.5495	plasmid pRltTA1D
RLTA1_RS25910	1.14645	1.74522	plasmid pRltTA1D
RLTA1_RS26220	-1.5692	-1.64947	plasmid pRltTA1D
RLTA1_RS26445	-1.14193	-1.74874	plasmid pRltTA1D
RLTA1_RS26600	2.00653	-2.07252	plasmid pRltTA1D
RLTA1_RS26645	-1.869	1.24241	plasmid pRltTA1D
RLTA1_RS26955	-1.57771	-2.07104	plasmid pRltTA1D
RLTA1_RS27185	-1.80004	-1.44911	plasmid pRltTA1D
RLTA1_RS27190	-3.22865	-1.48596	plasmid pRltTA1D
RLTA1_RS27215	-1.53235	-1.32402	plasmid pRltTA1D
RLTA1_RS27315	-1.18868	-1.03807	plasmid pRltTA1D
RLTA1_RS27960	-2.42176	-2.05967	plasmid pRltTA1D
RLTA1_RS28000	1.29925	-1.57126	plasmid pRltTA1D
