# Supplementary material for: Transcriptomic Response of Rhizobium leguminosarum to Acidic Stress and Nutrient Limitation Is Versatile and Substantially Influenced by Extrachromosomal Gene Pool
Source: Int J Mol Sci. 2024 Oct 31;25(21):11734. doi: 10.3390/ijms252111734 (PMC11547076; doi:10.3390/ijms252111734)
Supplement: Supplementary file 1 [file ijms-25-11734-s001.zip › Supplementary Table S9. Transcriptional profiles of 76 DEGs common to all conditions.xlsx]

## Sheet: 76DEGs
geneID	log2FC M7vC7	log2FC M5vC5	log2FC C5vC7	log2FC M5vM7	replicon	log2FC scale
RLTA1_RS00395	-1.28556	2.71836	-2.31683	1.69662	chromosome	7
RLTA1_RS01175	-3.35601	-2.63431	1.0878	1.81802	chromosome	5
RLTA1_RS01905	1.5367	2.05215	1.24761	1.77355	chromosome	3
RLTA1_RS02235	-1.02146	-1.5678	1.68993	1.15344	chromosome	1
RLTA1_RS03195	1.67418	1.17928	-2.25498	-2.73479	chromosome	-1
RLTA1_RS05555	-1.99912	1.91868	-2.68134	1.24277	chromosome	-3
RLTA1_RS05565	-1.26759	1.81273	-1.56098	1.52939	chromosome	-5
RLTA1_RS05610	-2.48558	2.51359	-3.87715	1.13157	chromosome
RLTA1_RS05615	-2.20671	2.69692	-3.8532	1.0606	chromosome
RLTA1_RS08365	1.97752	7.37231	1.09576	6.5013	chromosome
RLTA1_RS09745	2.26885	1.56486	-1.92703	-2.6228	chromosome
RLTA1_RS09750	2.49408	1.67377	-1.84616	-2.658	chromosome
RLTA1_RS12290	4.85946	1.18182	1.64737	-2.01948	chromosome
RLTA1_RS12550	-1.06289	-1.01191	1.04859	1.10993	chromosome
RLTA1_RS13140	1.97482	-1.26877	1.63867	-1.59749	chromosome
RLTA1_RS13630	1.19385	-1.36863	1.08317	-1.46999	chromosome
RLTA1_RS13790	2.89945	1.40743	-2.73609	-4.21901	chromosome
RLTA1_RS14355	1.46622	-2.0184	2.12701	-1.34747	chromosome
RLTA1_RS14360	2.41057	-3.28096	4.59508	-1.08289	chromosome
RLTA1_RS14365	2.84252	-2.99948	4.74161	-1.09011	chromosome
RLTA1_RS14390	1.09793	-2.16113	1.77341	-1.47858	chromosome
RLTA1_RS14465	-2.32225	-2.85987	2.09258	1.56452	chromosome
RLTA1_RS14490	1.41821	1.15951	1.47848	1.23048	chromosome
RLTA1_RS15385	1.90073	-1.86086	1.4646	-2.28657	chromosome
RLTA1_RS16355	-3.34527	3.04585	-3.0714	3.31561	chromosome
RLTA1_RS16360	2.51884	1.3828	2.6486	1.52327	chromosome
RLTA1_RS19195	-2.26522	-1.82105	1.53287	1.98725	chromosome
RLTA1_RS20075	1.7391	1.09589	-3.63018	-4.26258	chromosome
RLTA1_RS21625	1.35669	2.72653	1.28543	2.66662	chromosome
RLTA1_RS21785	1.08087	1.55725	1.04693	1.53435	chromosome
RLTA1_RS23070	1.85276	1.72661	-1.42735	-1.54327	chromosome
RLTA1_RS23090	1.7464	1.62887	-1.93281	-2.04366	chromosome
RLTA1_RS23125	1.31506	1.32824	-1.84517	-1.82368	chromosome
RLTA1_RS23130	3.03615	1.81316	-2.16069	-3.37482	chromosome
RLTA1_RS23135	2.26994	1.61317	-1.64621	-2.29434	chromosome
RLTA1_RS23145	1.53337	1.91278	-1.89293	-1.50382	chromosome
RLTA1_RS23150	1.95944	2.30015	-2.03009	-1.68016	chromosome
RLTA1_RS23165	1.64605	1.50102	-1.6514	-1.78629	chromosome
RLTA1_RS23170	1.49235	1.42886	-1.31021	-1.36662	chromosome
RLTA1_RS23175	1.586	1.59835	-1.4128	-1.39165	chromosome
RLTA1_RS23180	1.57615	1.79933	-2.33141	-2.10026	chromosome
RLTA1_RS23185	1.0425	1.6454	-2.02516	-1.41381	chromosome
RLTA1_RS23195	2.38208	1.33917	-1.39815	-2.43345	chromosome
RLTA1_RS23245	1.49524	1.21542	-1.57133	-1.84262	chromosome
RLTA1_RS23250	1.90441	1.08203	-1.74218	-2.55812	chromosome
RLTA1_RS23255	2.34962	1.82864	-1.64846	-2.16012	chromosome
RLTA1_RS23260	2.47262	1.13764	-1.51888	-2.84541	chromosome
RLTA1_RS23265	1.52625	1.76501	-2.13213	-1.88435	chromosome
RLTA1_RS24555	-1.62998	-1.9748	1.95854	1.6233	chromosome
RLTA1_RS34270	2.77167	1.23786	-1.59341	-3.11838	plasmid pRltTA1A
RLTA1_RS34280	3.16224	1.62681	-1.75558	-3.28392	plasmid pRltTA1A
RLTA1_RS34285	2.1812	1.05992	-1.5458	-2.66111	plasmid pRltTA1A
RLTA1_RS34290	1.83762	1.55577	-1.71686	-1.99264	plasmid pRltTA1A
RLTA1_RS34300	1.2865	1.03474	-1.15531	-1.39718	plasmid pRltTA1A
RLTA1_RS34310	1.19588	1.04926	-1.29482	-1.43367	plasmid pRltTA1A
RLTA1_RS34360	1.74625	1.05437	-1.61104	-2.29475	plasmid pRltTA1A
RLTA1_RS34370	2.41931	1.75087	-1.42365	-2.08154	plasmid pRltTA1A
RLTA1_RS34375	1.68894	1.3206	-1.748	-2.10702	plasmid pRltTA1A
RLTA1_RS34385	2.13161	1.25004	-1.78577	-2.66081	plasmid pRltTA1A
RLTA1_RS34390	2.97947	1.4897	-2.46973	-3.94932	plasmid pRltTA1A
RLTA1_RS34410	2.1099	1.07443	-1.2252	-2.25355	plasmid pRltTA1A
RLTA1_RS34450	1.94592	1.45512	-1.76994	-2.25354	plasmid pRltTA1A
RLTA1_RS34465	1.07535	-1.51231	1.31446	-1.26472	plasmid pRltTA1A
RLTA1_RS36500	2.18019	-1.01234	1.66515	-1.51683	plasmid pRltTA1A
RLTA1_RS28750	4.13449	1.2582	1.15163	-1.71378	plasmid pRltTA1C
RLTA1_RS28755	5.75373	1.41508	1.13414	-3.19367	plasmid pRltTA1C
RLTA1_RS29615	1.76441	1.02624	-1.79714	-2.52196	plasmid pRltTA1C
RLTA1_RS29640	1.81037	1.25495	-1.30522	-1.85121	plasmid pRltTA1C
RLTA1_RS30235	1.73455	1.68758	-1.39839	-1.42303	plasmid pRltTA1C
RLTA1_RS30260	2.39788	1.88567	-1.02583	-1.5294	plasmid pRltTA1C
RLTA1_RS30820	4.89804	1.00983	2.31504	-1.56096	plasmid pRltTA1C
RLTA1_RS24970	1.54697	2.07804	1.41336	1.95363	plasmid pRltTA1D
RLTA1_RS24995	-2.21703	-1.15915	1.51261	2.56467	plasmid pRltTA1D
RLTA1_RS26220	1.54473	1.45882	-1.56354	-1.63576	plasmid pRltTA1D
RLTA1_RS26600	1.56876	-2.51548	1.99865	-2.07704	plasmid pRltTA1D
RLTA1_RS28000	1.02502	-1.85658	1.2958	-1.57535	plasmid pRltTA1D
